# Supplementary material for: Physiological Characterization and Comparative Transcriptome Analysis of a Slow-Growing Reduced-Thylakoid Mutant of Chinese Cabbage (Brassica campestris ssp. pekinensis)
Source: Front Plant Sci. 2016 Jan 26;7:3. doi: 10.3389/fpls.2016.00003 (PMC4726769; doi:10.3389/fpls.2016.00003)
Supplement: Table S1 — List of all genes detected in the “FT” and drm libraries (XLS). [file Table1.XLS]

## Sheet: Table S1
GeneID	Length	DRM2_Uniq_reads_num(32034952)	DRM2_Coverage	DRM2_RPKM	DRM4_Uniq_reads_num(30971570)	DRM4_Coverage	DRM4_RPKM	DRM5_Uniq_reads_num(31531693)	DRM5_Coverage	DRM5_RPKM	FT2_Uniq_reads_num(31605767)	FT2_Coverage	FT2_RPKM	FT4_Uniq_reads_num(30872809)	FT4_Coverage	FT4_RPKM	FT5_Uniq_reads_num(31333257)	FT5_Coverage	FT5_RPKM	GO Component	GO Function	GO Process
Bra005019	1428	192527	0.9699	4208.62	172259	0.9685	3894.85	179263	0.9692	3981.21	201556	0.9699	4465.82	187236	0.9685	4247.03	202266	0.9685	4520.53	GO:0030312;GO:0009526//plastid envelope;GO:0009534//chloroplast thylakoid;GO:0009570//chloroplast stroma;GO:0005576//extracellular region	GO:0008047//enzyme activator activity;GO:0032559	GO:0009314//response to radiation;GO:0006952//defense response;GO:0019222//regulation of metabolic process;GO:0009719;GO:0010260//organ senescence
Bra028181	489	171853	0.998	10970.4	153953	0.998	10165.2	157222	0.998	10196.6	52132	0.998	3373.1	48890	0.998	3238.43	51536	0.998	3363.54	GO:0005840//ribosome;GO:0030312;GO:0009532//plastid stroma;GO:0009526//plastid envelope;GO:0009534//chloroplast thylakoid;GO:0005576//extracellular region;GO:0044436	GO:0046914//transition metal ion binding;GO:0016491//oxidoreductase activity;GO:0016831//carboxy-lyase activity	GO:0015977//carbon fixation;GO:0043094;GO:0009639//response to red or far red light;GO:0006950//response to stress
Bra000144	1428	169515	0.9993	3705.58	154731	0.9993	3498.53	161274	0.9993	3581.7	86173	0.9993	1909.31	80050	1	1815.75	88984	0.9993	1988.74	GO:0030312;GO:0009526//plastid envelope;GO:0009534//chloroplast thylakoid;GO:0009570//chloroplast stroma;GO:0005576//extracellular region	GO:0008047//enzyme activator activity;GO:0032559	GO:0009314//response to radiation;GO:0006952//defense response;GO:0019222//regulation of metabolic process;GO:0009719;GO:0010260//organ senescence
Bra011405	3138	163016	0.9997	1621.64	148994	0.9997	1533.04	161263	0.9997	1629.8	109019	0.9997	1099.22	124788	0.9997	1288.08	116745	0.9997	1187.35	GO:0043234//protein complex;GO:0009526//plastid envelope;GO:0005576//extracellular region	GO:0016642;GO:0016628//oxidoreductase activity, acting on the CH-CH group of donors, NAD or NADP as acceptor;GO:0048037//cofactor binding;GO:0032559	GO:0010038//response to metal ion;GO:0006546//glycine catabolic process
Bra038734	1953	128349	0.9995	2051.47	115246	0.9995	1905.29	123635	0.9995	2007.67	134919	0.9995	2185.77	133941	0.9995	2221.44	135971	0.9995	2221.97	GO:0043231//intracellular membrane-bounded organelle;GO:0030312;GO:0031090//organelle membrane	GO:0016628//oxidoreductase activity, acting on the CH-CH group of donors, NAD or NADP as acceptor;GO:0019899//enzyme binding;GO:0032559	GO:0009642//response to light intensity;GO:0051707//response to other organism;GO:0010038//response to metal ion;GO:0000302//response to reactive oxygen species;GO:0032446//protein modification by small protein conjugation
Bra017055	1332	117461	0.9992	2752.74	107200	0.9992	2598.53	112171	0.9992	2670.72	36761	0.9992	873.206	33339	0.9992	810.722	36983	0.9992	886.12	GO:0030312;GO:0009526//plastid envelope;GO:0009534//chloroplast thylakoid;GO:0009570//chloroplast stroma;GO:0005576//extracellular region	GO:0008047//enzyme activator activity;GO:0032559	GO:0009314//response to radiation;GO:0006952//defense response;GO:0019222//regulation of metabolic process;GO:0009719;GO:0010260//organ senescence
Bra035593	2019	88888	0.9955	1374.3	83165	0.998	1329.97	88446	0.9931	1389.3	105794	0.9955	1657.9	102774	0.9946	1648.81	105736	0.9921	1671.4	GO:0031981//nuclear lumen;GO:0005576//extracellular region;GO:0031090//organelle membrane;GO:0030312;GO:0044444//cytoplasmic part	GO:0005515//protein binding;GO:0017111//nucleoside-triphosphatase activity;GO:0032559	GO:0031647//regulation of protein stability;GO:0048827//phyllome development;GO:0051592//response to calcium ion;GO:0009791//post-embryonic development;GO:0044267//cellular protein metabolic process;GO:0042742//defense response to bacterium;GO:0009207;GO:0006970//response to osmotic stress;GO:0009408//response to heat
Bra022751	2790	86694	0.9996	969.975	78674	0.9993	910.466	82373	0.9996	936.34	105305	0.9996	1194.2	108730	0.9996	1262.32	105555	0.9996	1207.45	GO:0009706//chloroplast inner membrane;GO:0009532//plastid stroma;GO:0030312;GO:0009534//chloroplast thylakoid	GO:0003676//nucleic acid binding;GO:0032559;GO:0042623//ATPase activity, coupled;GO:0016788//hydrolase activity, acting on ester bonds	GO:0017038//protein import;GO:0006605//protein targeting;GO:0015995//chlorophyll biosynthetic process;GO:0009657//plastid organization;GO:0006281//DNA repair
Bra013863	639	79955	0.9984	3905.9	74402	0.9984	3759.42	79164	0.9984	3928.98	77786	0.9984	3851.54	71646	0.9984	3631.74	75424	0.9984	3767.07	GO:0009526//plastid envelope;GO:0009532//plastid stroma;GO:0016020//membrane	GO:0016209//antioxidant activity;GO:0046914//transition metal ion binding;GO:0003824//catalytic activity	GO:0006950//response to stress;GO:0006801//superoxide metabolic process;GO:0048511//rhythmic process;GO:0010038//response to metal ion
Bra015779	588	79090	0.9983	4198.75	82817	0.9983	4547.57	84117	0.9983	4536.9	128844	0.9983	6932.99	113975	0.9983	6278.5	124742	0.9983	6770.64	GO:0016020//membrane;GO:0009536//plastid	GO:0046872//metal ion binding	GO:0009414//response to water deprivation;GO:0009725//response to hormone;GO:0009409//response to cold;GO:0006952//defense response;GO:0009408//response to heat
Bra001457	1767	78487	0.9994	1386.56	71778	0.9994	1311.57	76383	0.9989	1370.92	70189	0.9989	1256.8	69928	0.9994	1281.85	72478	0.9994	1309.07	GO:0005840//ribosome;GO:0030312;GO:0031981//nuclear lumen;GO:0009536//plastid;GO:0031090//organelle membrane;GO:0005576//extracellular region	GO:0016628//oxidoreductase activity, acting on the CH-CH group of donors, NAD or NADP as acceptor;GO:0019899//enzyme binding;GO:0032559	GO:0009642//response to light intensity;GO:0006952//defense response;GO:0051707//response to other organism;GO:0010038//response to metal ion;GO:0000302//response to reactive oxygen species;GO:0032446//protein modification by small protein conjugation
Bra022976	801	75507	0.9988	2942.6	71807	0.9988	2894.48	77939	0.9988	3085.85	24509	0.9988	968.115	22168	0.9988	896.433	25231	0.9988	1005.3	GO:0031224//intrinsic component of membrane;GO:0009521;GO:0009526//plastid envelope;GO:0009534//chloroplast thylakoid;GO:0009570//chloroplast stroma;GO:0005576//extracellular region	GO:0043169//cation binding;GO:0046906//tetrapyrrole binding	GO:0009746;GO:0006091//generation of precursor metabolites and energy;GO:0009639//response to red or far red light;GO:0006464//cellular protein modification process
Bra022742	1050	73760	0.999	2192.84	69228	0.999	2128.77	72500	0.999	2189.78	34081	0.999	1026.97	32520	0.999	1003.19	35410	0.999	1076.29	GO:0009532//plastid stroma;GO:0009941//chloroplast envelope	GO:0046914//transition metal ion binding;GO:0042802//identical protein binding	GO:0006772//thiamine metabolic process;GO:0033554//cellular response to stress;GO:0018130
Bra033911	591	72103	0.9983	3808.39	69504	0.9983	3797.16	71811	0.9983	3853.51	117903	0.9983	6312.06	103655	0.9983	5681.02	115347	0.9983	6228.93	-	-	GO:0006950//response to stress;GO:0009628//response to abiotic stimulus
Bra017693	1458	70841	1.0007	1516.71	61865	1.0007	1370.01	64183	0.9993	1396.1	71942	0.9993	1561.2	73557	0.9993	1634.14	75107	0.9993	1644.06	GO:0005840//ribosome;GO:0000325//plant-type vacuole;GO:0009526//plastid envelope;GO:0042579//microbody;GO:0031090//organelle membrane	GO:0005275//amine transmembrane transporter activity;GO:0004601//peroxidase activity;GO:0005506//iron ion binding	GO:0009267//cellular response to starvation;GO:0009416//response to light stimulus;GO:0019725//cellular homeostasis;GO:0042743//hydrogen peroxide metabolic process;GO:0015837//amine transport
Bra010717	1182	66785	0.9992	1763.75	64265	0.9992	1755.47	66880	1	1794.45	28930	0.9992	774.399	28005	0.9992	767.436	29481	0.9992	796.011	GO:0005840//ribosome;GO:0009526//plastid envelope;GO:0009570//chloroplast stroma;GO:0005576//extracellular region;GO:0044436	GO:0016832//aldehyde-lyase activity	GO:0006007//glucose catabolic process;GO:0010038//response to metal ion;GO:0009725//response to hormone
Bra018216	474	62942	0.9979	4145.13	64380	0.9979	4385.4	65732	0.9979	4397.96	166889	0.9979	11139.9	146719	0.9979	10026.1	163702	0.9979	11022.2	GO:0044424	-	GO:0000302//response to reactive oxygen species;GO:0009642//response to light intensity;GO:0009408//response to heat
Bra011830	1533	61571	0.9993	1253.75	56872	0.9993	1197.82	58898	1.0007	1218.46	87344	0.9993	1802.7	81154	0.9993	1714.71	88570	0.9993	1843.91	GO:0044424	GO:0005488//binding;GO:0016872//intramolecular lyase activity	GO:0009642//response to light intensity;GO:0006952//defense response;GO:0009725//response to hormone;GO:0000302//response to reactive oxygen species;GO:0009267//cellular response to starvation;GO:0006020//inositol metabolic process;GO:0006658//phosphatidylserine metabolic process;GO:0002252;GO:0007275//multicellular organismal development;GO:0032958//inositol phosphate biosynthetic process
Bra034927	1347	60813	0.9993	1409.3	58225	0.9993	1395.66	58663	0.9993	1381.18	16244	0.9993	381.557	15111	0.9985	363.37	16451	0.9993	389.78	GO:0009532//plastid stroma;GO:0009526//plastid envelope;GO:0009534//chloroplast thylakoid;GO:0005576//extracellular region	GO:0000166//nucleotide binding;GO:0008943	GO:0009314//response to radiation;GO:0006007//glucose catabolic process;GO:0010038//response to metal ion;GO:0015977//carbon fixation;GO:0034285;GO:0006950//response to stress
Bra009583	1809	59585	0.9989	1028.19	52406	0.9994	935.361	55115	0.9994	966.238	35193	0.9994	615.533	34154	0.9994	611.543	35699	0.9994	629.813	GO:0005840//ribosome;GO:0030312;GO:0031981//nuclear lumen;GO:0009536//plastid;GO:0031090//organelle membrane;GO:0005576//extracellular region	GO:0016628//oxidoreductase activity, acting on the CH-CH group of donors, NAD or NADP as acceptor;GO:0019899//enzyme binding;GO:0032559	GO:0006952//defense response;GO:0051707//response to other organism;GO:0010038//response to metal ion;GO:0044267//cellular protein metabolic process
Bra004247	2112	58073	0.9995	858.334	54119	0.9995	827.356	60496	0.9995	908.417	55345	0.9991	829.121	61687	0.9995	946.071	58038	0.9995	877.027	GO:0009941//chloroplast envelope;GO:0044436;GO:0031224//intrinsic component of membrane;GO:0009534//chloroplast thylakoid	GO:0004175//endopeptidase activity;GO:0032559;GO:0043169//cation binding;GO:0042623//ATPase activity, coupled	GO:0044257//cellular protein catabolic process;GO:0009767//photosynthetic electron transport chain;GO:0009207;GO:0009765//photosynthesis, light harvesting
Bra013148	1206	56540	0.9992	1463.47	51156	0.9992	1369.58	52448	0.9992	1379.22	30496	0.9992	800.072	28306	0.9992	760.248	30041	0.9992	794.99	GO:0009532//plastid stroma;GO:0005576//extracellular region;GO:0042579//microbody;GO:0016020//membrane	GO:0008483//transaminase activity;GO:0048037//cofactor binding	GO:0043094
Bra007205	1638	56037	0.9994	1067.92	52191	0.9994	1028.77	54001	0.9994	1045.54	17233	0.9994	332.875	17316	0.9994	342.419	17301	0.9994	337.095	-	GO:0046872//metal ion binding;GO:0001071//nucleic acid binding transcription factor activity	GO:0006351//transcription, DNA-templated;GO:0006952//defense response;GO:0009743//response to carbohydrate
Bra001046	1335	55999	0.9993	1309.41	50723	0.9993	1226.76	52717	0.9963	1252.34	26182	0.9993	620.519	25195	0.9978	611.304	26284	0.9993	628.354	-	GO:0005488//binding;GO:0016831//carboxy-lyase activity	GO:0006596//polyamine biosynthetic process;GO:0019058//viral life cycle
Bra015922	2736	53002	0.9996	604.717	49268	1.0011	581.414	52084	0.9996	603.727	46129	0.9996	533.447	53420	1.0004	632.429	48083	0.9996	560.88	-	GO:0017111//nucleoside-triphosphatase activity;GO:0032559	GO:0009642//response to light intensity;GO:0044267//cellular protein metabolic process;GO:0000302//response to reactive oxygen species
Bra037477	1722	50925	0.9994	923.153	50238	0.9994	941.968	50666	0.9994	933.117	148067	0.9994	2720.56	144738	0.9994	2722.53	145672	0.9994	2699.84	GO:0043231//intracellular membrane-bounded organelle	GO:0005527//macrolide binding;GO:0005515//protein binding;GO:0016853//isomerase activity	GO:0006950//response to stress;GO:0044267//cellular protein metabolic process;GO:0010038//response to metal ion
Bra020322	339	49887	0.9971	4593.71	54664	0.9971	5206.41	53555	0.9971	5010.18	56649	0.9971	5287.21	48983	0.9971	4680.26	56759	0.9971	5343.55	GO:0005576//extracellular region;GO:0030312	GO:0005488//binding	GO:0009725//response to hormone;GO:0006970//response to osmotic stress;GO:0051234//establishment of localization;GO:0010876//lipid localization
Bra015499	2079	48261	0.9442	724.632	46158	0.9442	716.852	47140	0.9442	719.098	57970	0.9461	882.231	54508	0.9452	849.238	58154	0.9461	892.729	GO:0031224//intrinsic component of membrane;GO:0009526//plastid envelope;GO:0009534//chloroplast thylakoid;GO:0044436	GO:0004175//endopeptidase activity;GO:0046914//transition metal ion binding;GO:0042623//ATPase activity, coupled;GO:0032559	GO:0009767//photosynthetic electron transport chain;GO:0009668;GO:0044257//cellular protein catabolic process
Bra022245	1248	47250	0.9992	1181.85	42459	0.9992	1098.48	45288	0.9992	1150.86	55642	0.9992	1410.66	50924	0.9992	1321.7	56906	0.9992	1455.25	GO:0009536//plastid	-	GO:0009411//response to UV
Bra028174	546	46711	0.9982	2670.56	40818	0.9982	2413.77	42050	0.9982	2442.45	2457	0.9908	142.379	2413	0.9982	143.149	2358	0.9927	137.831	GO:0005840//ribosome;GO:0030312;GO:0009532//plastid stroma;GO:0009526//plastid envelope;GO:0009534//chloroplast thylakoid;GO:0005576//extracellular region;GO:0044436	GO:0046914//transition metal ion binding;GO:0016491//oxidoreductase activity;GO:0016831//carboxy-lyase activity	GO:0015977//carbon fixation;GO:0043094;GO:0009639//response to red or far red light;GO:0006950//response to stress
Bra037913	846	45640	0.9988	1684.04	45077	0.9988	1720.37	46790	0.9988	1754.02	13252	0.9988	495.615	12002	0.9988	459.523	13116	0.9988	494.795	GO:0009503;GO:0009523//photosystem II;GO:0009570//chloroplast stroma	GO:0046906//tetrapyrrole binding	GO:0009639//response to red or far red light;GO:0006091//generation of precursor metabolites and energy
Bra018383	471	45007	0.9979	2982.88	43909	0.9979	3010.02	44933	0.9979	3025.5	91139	0.9979	6122.33	82219	0.9979	5654.25	94157	0.9979	6380.08	-	-	GO:0006461//protein complex assembly;GO:0009642//response to light intensity;GO:0006970//response to osmotic stress;GO:0044267//cellular protein metabolic process;GO:0000302//response to reactive oxygen species
Bra027920	1572	44526	0.9994	884.173	48787	0.9987	1002.05	53913	0.9994	1087.66	10738	0.9987	216.125	13474	0.9987	277.631	9918	0.9987	201.357	-	-	-
Bra018477	1662	44222	0.9994	830.583	41923	0.9994	814.438	44078	1.0012	841.092	35295	0.9994	671.917	36935	0.9994	719.832	33992	0.9994	652.74	-	-	-
Bra038538	1533	43602	0.9993	887.851	39678	0.9993	835.688	41497	0.9993	858.474	30440	0.9993	628.255	28980	0.9993	612.322	29670	0.9993	617.689	GO:0044424	GO:0005488//binding;GO:0016872//intramolecular lyase activity	GO:0009642//response to light intensity;GO:0006952//defense response;GO:0009725//response to hormone;GO:0000302//response to reactive oxygen species;GO:0009267//cellular response to starvation;GO:0006020//inositol metabolic process;GO:0006658//phosphatidylserine metabolic process;GO:0002252;GO:0007275//multicellular organismal development;GO:0032958//inositol phosphate biosynthetic process
Bra010189	2199	43419	0.9982	616.354	41051	0.9977	602.747	41236	0.9991	594.708	21550	0.9982	310.067	22066	0.9986	325.029	22534	0.9977	327.045	GO:0009536//plastid	GO:0005488//binding;GO:0046527//glucosyltransferase activity	GO:0005977//glycogen metabolic process
Bra019797	1200	42718	0.9992	1111.23	40933	0.9992	1101.36	41421	0.9992	1094.69	10968	0.9983	289.188	9821	0.9992	265.093	10748	0.9992	285.852	GO:0009532//plastid stroma;GO:0009526//plastid envelope;GO:0009534//chloroplast thylakoid;GO:0005576//extracellular region	GO:0000166//nucleotide binding;GO:0008943	GO:0009314//response to radiation;GO:0006007//glucose catabolic process;GO:0015977//carbon fixation;GO:0034285;GO:0006950//response to stress
Bra031898	2064	42707	0.8779	645.9	39888	0.8784	623.978	44078	0.8794	677.275	54849	0.8794	840.8	55352	0.8813	868.655	52718	0.8794	815.162	GO:0043231//intracellular membrane-bounded organelle	GO:0017111//nucleoside-triphosphatase activity;GO:0032559	GO:0009207
Bra029172	333	42501	0.997	3984.11	46141	0.997	4473.83	45105	0.997	4295.69	121395	0.997	11534.3	100883	0.997	9812.91	117963	0.997	11305.7	GO:0005576//extracellular region;GO:0030312	GO:0005488//binding	GO:0009725//response to hormone;GO:0006970//response to osmotic stress;GO:0051234//establishment of localization;GO:0010876//lipid localization
Bra020507	918	42259	0.9989	1436.99	43991	0.9989	1547.24	40258	0.9978	1390.79	97681	0.9989	3366.67	110804	0.9989	3909.64	104770	0.9989	3642.41	-	GO:0046914//transition metal ion binding	-
Bra013774	2469	41371	0.9996	523.059	38373	0.9996	501.812	39961	0.9996	513.296	52161	0.9996	668.434	51157	0.9996	671.132	51611	0.9996	667.138	GO:0044432;GO:0009536//plastid;GO:0031410//cytoplasmic vesicle;GO:0031090//organelle membrane	GO:0005515//protein binding;GO:0032559	GO:0010038//response to metal ion;GO:0044267//cellular protein metabolic process;GO:0009933//meristem structural organization;GO:0010073//meristem maintenance;GO:0006970//response to osmotic stress;GO:0015031//protein transport
Bra009854	1164	40579	0.9991	1088.24	43010	0.9991	1193.04	41021	0.9991	1117.65	100956	0.9991	2744.18	99837	0.9991	2778.19	105146	0.9991	2882.93	GO:0044464	-	GO:0009725//response to hormone;GO:0006970//response to osmotic stress
Bra015790	921	40577	0.9989	1375.3	39852	0.9989	1397.1	40266	0.9989	1386.54	44755	0.9989	1537.5	40652	0.9989	1429.7	44334	0.9989	1536.28	GO:0009526//plastid envelope;GO:0031976;GO:0009532//plastid stroma	GO:0005488//binding;GO:0015036//disulfide oxidoreductase activity	GO:0018904;GO:0006950//response to stress;GO:0019725//cellular homeostasis
Bra001507	1773	40232	0.9994	708.335	37954	0.9994	691.171	39265	0.9994	702.344	75167	0.9994	1341.38	71311	0.9994	1302.78	74499	0.9994	1341.02	GO:0005840//ribosome;GO:0009532//plastid stroma;GO:0009526//plastid envelope;GO:0005576//extracellular region;GO:0016020//membrane	GO:0005515//protein binding;GO:0032559	GO:0051084//'de novo' posttranslational protein folding;GO:0009814//defense response, incompatible interaction
Bra016644	1953	39975	0.9647	638.943	35999	0.9677	595.148	37532	0.9544	609.47	52748	0.9595	854.55	52370	0.9575	868.569	50673	0.9611	828.073	GO:0016020//membrane;GO:0030312;GO:0009536//plastid	GO:0016628//oxidoreductase activity, acting on the CH-CH group of donors, NAD or NADP as acceptor;GO:0032559	GO:0006950//response to stress;GO:0044267//cellular protein metabolic process
Bra034620	1719	39627	0.8493	719.6	36189	0.8738	679.732	37625	0.8941	694.15	42603	0.886	784.148	41046	0.8999	773.426	40272	0.922	747.69	GO:0009532//plastid stroma	GO:0016726//oxidoreductase activity, acting on CH or CH2 groups, NAD or NADP as acceptor;GO:0052592	GO:0006090//pyruvate metabolic process;GO:0042221//response to chemical;GO:0006721//terpenoid metabolic process
Bra003807	2649	39459	0.9996	464.986	35928	0.9996	437.913	37916	0.9996	453.935	24331	0.9996	290.611	24750	1.0004	302.634	23880	0.9996	287.705	-	GO:0017111//nucleoside-triphosphatase activity;GO:0032559	GO:0009642//response to light intensity;GO:0044267//cellular protein metabolic process;GO:0000302//response to reactive oxygen species
Bra018144	759	39347	0.9987	1618.25	38174	0.9987	1623.91	38097	0.9987	1591.85	8664	0.9987	361.169	7711	0.9987	329.073	8426	0.9987	354.302	GO:0009521;GO:0009526//plastid envelope;GO:0031224//intrinsic component of membrane;GO:0009570//chloroplast stroma;GO:0009534//chloroplast thylakoid	GO:0046906//tetrapyrrole binding;GO:0043169//cation binding	GO:0006464//cellular protein modification process;GO:0009628//response to abiotic stimulus;GO:0006091//generation of precursor metabolites and energy
Bra039661	1731	39092	0.9994	704.964	39247	0.9994	732.059	39521	0.9994	724.075	23251	0.9994	424.99	23188	0.9994	433.9	24045	0.9994	443.325	GO:0031224//intrinsic component of membrane	GO:0046872//metal ion binding	GO:0006810//transport
Bra031427	822	38898	0.9988	1477.17	39735	0.9988	1560.77	39994	0.9988	1543.03	12411	0.9988	477.715	10791	0.9988	425.22	12264	0.9988	476.162	GO:0009521;GO:0031224//intrinsic component of membrane;GO:0009570//chloroplast stroma;GO:0009534//chloroplast thylakoid	GO:0046906//tetrapyrrole binding;GO:0043169//cation binding	GO:0006464//cellular protein modification process;GO:0006091//generation of precursor metabolites and energy
Bra025663	1098	38649	0.9991	1098.78	37781	0.9991	1110.98	38359	0.9991	1107.94	16685	0.9991	480.792	16403	0.9991	483.888	16627	0.9991	483.288	GO:0043231//intracellular membrane-bounded organelle;GO:0044444//cytoplasmic part	-	-
Bra004950	861	38139	0.9988	1382.74	37420	0.9988	1403.26	37459	0.9988	1379.77	68130	0.9988	2503.62	62388	0.9988	2347.05	69119	0.9988	2562.06	GO:0009526//plastid envelope;GO:0031225//anchored component of membrane	GO:0005372//water transmembrane transporter activity	GO:0006970//response to osmotic stress;GO:0042044//fluid transport
Bra012127	2007	37697	0.9995	586.321	34359	0.9995	552.751	35945	0.9995	567.994	33805	0.9995	532.926	35195	0.9995	568.012	34867	0.9995	554.449	GO:0009941//chloroplast envelope;GO:0009534//chloroplast thylakoid	GO:0016709//oxidoreductase activity, acting on paired donors, with incorporation or reduction of molecular oxygen, NAD(P)H as one donor, and incorporation of one atom of oxygen	GO:0009687//abscisic acid metabolic process;GO:0009756//carbohydrate mediated signaling;GO:0016117//carotenoid biosynthetic process;GO:0009639//response to red or far red light;GO:0006950//response to stress
Bra023798	585	36834	0.9983	1965.48	37666	0.9983	2078.88	37808	0.9983	2049.65	68728	0.9983	3717.16	61717	0.9983	3417.22	71623	0.9983	3907.43	-	-	GO:0006950//response to stress;GO:0009628//response to abiotic stimulus
Bra030303	1173	36743	0.9991	977.806	35232	0.9991	969.786	35782	0.9991	967.429	14321	0.9991	386.286	13935	0.9991	384.798	14812	0.9991	403.005	GO:0005840//ribosome;GO:0009526//plastid envelope;GO:0009570//chloroplast stroma;GO:0005576//extracellular region;GO:0044436	GO:0016832//aldehyde-lyase activity	GO:0006007//glucose catabolic process;GO:0010038//response to metal ion;GO:0009725//response to hormone
Bra034674	1470	36405	0.9973	773.071	32990	0.998	724.606	33462	0.9966	721.917	65691	0.998	1413.91	63261	0.9986	1393.94	67148	0.9993	1457.84	GO:0005840//ribosome;GO:0005777//peroxisome;GO:0000325//plant-type vacuole;GO:0009526//plastid envelope;GO:0031090//organelle membrane	GO:0005275//amine transmembrane transporter activity;GO:0004601//peroxidase activity;GO:0005506//iron ion binding	GO:0009267//cellular response to starvation;GO:0009416//response to light stimulus;GO:0019725//cellular homeostasis;GO:0042743//hydrogen peroxide metabolic process;GO:0015837//amine transport
Bra023598	1035	36349	0.999	1096.3	34835	0.999	1086.71	36029	0.999	1103.99	65714	0.999	2008.87	59919	0.999	1875.2	65646	0.999	2024.24	GO:0009536//plastid;GO:0005576//extracellular region;GO:0016020//membrane	GO:0018822//nitrile hydratase activity;GO:0000257//nitrilase activity	GO:0051707//response to other organism;GO:0009683;GO:0010038//response to metal ion;GO:0009267//cellular response to starvation;GO:0019759
Bra035909	1719	36255	0.986	658.367	32244	0.9791	605.633	33224	0.9791	612.955	26290	0.9791	483.892	26423	0.9791	497.886	27315	0.9791	507.131	-	GO:0000166//nucleotide binding	-
Bra017134	1398	35732	0.9986	797.859	35808	0.9986	827.008	35745	0.9986	810.888	26848	0.9986	607.629	25332	0.9986	586.93	26673	0.9986	608.918	GO:0000325//plant-type vacuole;GO:0031090//organelle membrane	GO:0005488//binding;GO:0015368//calcium:cation antiporter activity	GO:0051707//response to other organism;GO:0010038//response to metal ion;GO:0015672//monovalent inorganic cation transport;GO:0009409//response to cold;GO:0006875//cellular metal ion homeostasis;GO:0006970//response to osmotic stress;GO:0006816//calcium ion transport;GO:0044237//cellular metabolic process
Bra010622	1554	35430	0.9994	711.699	36461	0.9987	757.555	36610	0.9994	747.139	4914	0.9994	100.05	4306	0.9987	89.7526	4690	0.9981	96.32	GO:0005840//ribosome;GO:0009526//plastid envelope;GO:0044429//mitochondrial part;GO:0005576//extracellular region;GO:0016020//membrane	GO:0008187//poly-pyrimidine tract binding;GO:0016742//hydroxymethyl-, formyl- and related transferase activity;GO:0048037//cofactor binding	GO:0010038//response to metal ion;GO:0033554//cellular response to stress;GO:0006730//one-carbon metabolic process;GO:0006546//glycine catabolic process;GO:0043094
Bra009584	1662	34959	0.92	656.605	30869	0.9645	599.692	32601	0.9645	622.089	21384	0.9242	407.091	20674	0.9651	402.919	21798	0.9188	418.582	GO:0005840//ribosome;GO:0030312;GO:0031981//nuclear lumen;GO:0009536//plastid;GO:0031090//organelle membrane;GO:0005576//extracellular region	GO:0019899//enzyme binding;GO:0016491//oxidoreductase activity;GO:0000166//nucleotide binding	GO:0006952//defense response;GO:0051707//response to other organism;GO:0010038//response to metal ion;GO:0044267//cellular protein metabolic process
Bra020433	783	34306	0.9987	1367.68	35051	0.9987	1445.36	34832	0.9987	1410.81	7310	0.9987	295.386	6490	0.9987	268.477	7144	0.9987	291.188	GO:0005618//cell wall;GO:0005576//extracellular region;GO:0044424;GO:0016020//membrane	GO:0016798//hydrolase activity, acting on glycosyl bonds;GO:0016758//transferase activity, transferring hexosyl groups	GO:0044042//glucan metabolic process;GO:0010476//gibberellin mediated signaling pathway;GO:0009827//plant-type cell wall modification;GO:0032502//developmental process;GO:0006950//response to stress;GO:0009605//response to external stimulus
Bra028406	546	33606	0.9982	1921.32	34172	0.9982	2020.76	34355	0.9982	1995.49	1017	0.9982	58.9335	887	0.9982	52.6205	993	0.9982	58.0432	GO:0005840//ribosome;GO:0030312;GO:0009532//plastid stroma;GO:0009526//plastid envelope;GO:0009534//chloroplast thylakoid;GO:0005576//extracellular region;GO:0044436	GO:0046914//transition metal ion binding;GO:0016491//oxidoreductase activity;GO:0016831//carboxy-lyase activity	GO:0015977//carbon fixation;GO:0043094;GO:0009639//response to red or far red light;GO:0006950//response to stress
Bra009184	714	33559	0.9986	1467.19	31932	0.9986	1443.99	32326	0.9986	1435.84	5009	0.9986	221.966	4638	0.9986	210.405	4951	0.9986	221.304	GO:0031090//organelle membrane;GO:0009536//plastid	-	GO:0006952//defense response;GO:0002252;GO:0051707//response to other organism
Bra018669	1350	33026	0.9993	763.657	29020	0.9993	694.065	30159	0.9993	708.494	33523	0.9993	785.675	32264	0.9993	774.12	35056	0.9993	828.749	GO:0031981//nuclear lumen;GO:0009536//plastid;GO:0031090//organelle membrane	GO:0017111//nucleoside-triphosphatase activity;GO:0008135//translation factor activity, nucleic acid binding;GO:0032561//guanyl ribonucleotide binding;GO:0005515//protein binding	GO:0006412//translation;GO:0010038//response to metal ion;GO:0009207
Bra028523	1002	33024	0.999	1028.82	27850	0.999	897.417	29368	0.999	929.521	12584	0.999	397.36	12016	0.999	388.433	12175	0.999	387.789	-	-	-
Bra024699	1755	32663	0.9994	580.972	29258	0.9994	538.275	30307	0.9994	547.669	17578	0.9994	316.903	17599	0.9994	324.814	18371	0.9994	334.08	GO:0005840//ribosome;GO:0030312;GO:0031981//nuclear lumen;GO:0009536//plastid;GO:0031090//organelle membrane;GO:0005576//extracellular region	GO:0016628//oxidoreductase activity, acting on the CH-CH group of donors, NAD or NADP as acceptor;GO:0019899//enzyme binding;GO:0032559	GO:0006952//defense response;GO:0051707//response to other organism;GO:0010038//response to metal ion;GO:0044267//cellular protein metabolic process
Bra002719	852	32528	0.8779	1191.77	31767	0.939	1203.85	31867	0.9448	1186.19	8486	0.7817	315.135	7696	0.8908	292.583	8248	0.8451	308.961	GO:0005576//extracellular region;GO:0030312	GO:0016798//hydrolase activity, acting on glycosyl bonds;GO:0016758//transferase activity, transferring hexosyl groups	GO:0009725//response to hormone;GO:0044042//glucan metabolic process;GO:0009605//response to external stimulus;GO:0006950//response to stress;GO:0007047
Bra016259	1869	32301	0.9995	539.489	29198	1	504.406	30083	0.9995	510.463	26424	0.9995	447.325	25872	0.9995	448.378	27601	0.9995	471.314	GO:0016020//membrane	GO:0015112//nitrate transmembrane transporter activity	GO:0048856//anatomical structure development;GO:0015833//peptide transport;GO:0015706//nitrate transport;GO:0003006//developmental process involved in reproduction;GO:0009791//post-embryonic development;GO:0031669//cellular response to nutrient levels
Bra014024	798	32298	0.9987	1263.42	30661	0.9987	1240.57	31978	0.9987	1270.87	16585	0.9987	657.576	15184	0.9987	616.321	16396	0.9987	655.737	GO:0009521;GO:0031224//intrinsic component of membrane;GO:0009534//chloroplast thylakoid	GO:0046906//tetrapyrrole binding;GO:0019840//isoprenoid binding	GO:0044237//cellular metabolic process;GO:0009416//response to light stimulus
Bra027049	963	31826	0.999	1031.65	31020	0.999	1040.05	31212	0.999	1027.89	30408	0.999	999.068	25793	0.999	867.56	28858	0.999	956.389	GO:0030312;GO:0009536//plastid;GO:0016020//membrane	GO:0019842//vitamin binding;GO:0046914//transition metal ion binding;GO:0016641//oxidoreductase activity, acting on the CH-NH2 group of donors, oxygen as acceptor;GO:0016836//hydro-lyase activity	GO:0009720//detection of hormone stimulus;GO:0010039//response to iron ion;GO:0009692;GO:0006970//response to osmotic stress;GO:0072350//tricarboxylic acid metabolic process;GO:0003006//developmental process involved in reproduction
Bra036240	840	31650	0.9333	1176.17	31735	0.8869	1219.82	32916	0.9976	1242.74	18237	0.9548	686.923	16013	0.9905	617.472	18355	0.9714	697.38	GO:0009526//plastid envelope;GO:0009570//chloroplast stroma;GO:0009534//chloroplast thylakoid;GO:0009522//photosystem I	-	GO:0044237//cellular metabolic process
Bra003527	4323	31529	0.9998	227.667	30156	0.9998	225.23	32413	0.9998	237.786	10440	0.9998	76.4098	12628	0.9995	94.6179	10936	0.9998	80.7361	GO:0031090//organelle membrane;GO:0009526//plastid envelope	GO:0004721//phosphoprotein phosphatase activity;GO:0032559;GO:0046915//transition metal ion transmembrane transporter activity;GO:0031559//oxidosqualene cyclase activity;GO:0042626//ATPase activity, coupled to transmembrane movement of substances	GO:0015691//cadmium ion transport;GO:0015893//drug transport;GO:0050832//defense response to fungus;GO:0006796//phosphate-containing compound metabolic process;GO:0009207;GO:0016104//triterpenoid biosynthetic process;GO:0071365//cellular response to auxin stimulus;GO:0009814//defense response, incompatible interaction;GO:0006464//cellular protein modification process;GO:0019762//glucosinolate cat…
Bra016353	1437	31339	0.9993	680.776	28552	0.9993	641.529	29965	0.9993	661.318	13604	0.9993	299.532	12557	0.9993	283.043	13598	0.9993	302.004	GO:0005618//cell wall;GO:0009532//plastid stroma;GO:0042579//microbody;GO:0005576//extracellular region	GO:0016755;GO:0047635;GO:0016846//carbon-sulfur lyase activity;GO:0048037//cofactor binding	GO:0006749//glutathione metabolic process;GO:0008652//cellular amino acid biosynthetic process;GO:0043094;GO:0006950//response to stress
Bra000474	675	31161	0.9985	1441.06	30639	0.9985	1465.57	32225	0.9985	1514.06	50918	0.9985	2386.72	43428	0.9985	2083.96	48404	0.9985	2288.61	GO:0016020//membrane;GO:0044424	GO:0042277//peptide binding;GO:0016765//transferase activity, transferring alkyl or aryl (other than methyl) groups	GO:0009404//toxin metabolic process;GO:0006950//response to stress
Bra009483	4863	31039	0.9996	199.241	28003	0.9998	185.925	29722	0.9996	193.832	7647	0.9996	49.7531	9646	0.9998	64.2491	8178	0.999	53.6707	GO:0009532//plastid stroma;GO:0009526//plastid envelope;GO:0005576//extracellular region	GO:0043169//cation binding;GO:0051536//iron-sulfur cluster binding;GO:0015930//glutamate synthase activity	GO:0009314//response to radiation;GO:0031323//regulation of cellular metabolic process;GO:0006536//glutamate metabolic process;GO:0043094
Bra038111	1758	30840	0.9994	547.61	29807	0.9994	547.44	30375	0.9994	547.962	5872	0.9989	105.682	5637	0.9989	103.861	5874	0.9989	106.637	GO:0031224//intrinsic component of membrane	GO:0046872//metal ion binding	GO:0006810//transport
Bra003624	426	30279	0.9977	2218.75	33466	0.9977	2536.48	32352	0.9977	2408.49	12911	0.9977	958.923	11063	0.9977	841.177	12825	0.9977	960.82	GO:0009523//photosystem II;GO:0009534//chloroplast thylakoid	-	GO:0010207//photosystem II assembly
Bra011796	1554	29744	0.9994	597.481	30562	0.9994	634.991	30552	0.9994	623.507	4867	0.9994	99.0932	4412	0.9994	91.962	4942	0.9994	101.495	GO:0005840//ribosome;GO:0009526//plastid envelope;GO:0044429//mitochondrial part;GO:0005576//extracellular region;GO:0016020//membrane	GO:0008187//poly-pyrimidine tract binding;GO:0016742//hydroxymethyl-, formyl- and related transferase activity;GO:0048037//cofactor binding	GO:0010038//response to metal ion;GO:0033554//cellular response to stress;GO:0006730//one-carbon metabolic process;GO:0006546//glycine catabolic process;GO:0043094
Bra031393	1179	29464	0.9958	780.106	26190	0.9992	717.23	27856	0.9958	749.303	10258	0.9983	275.285	10275	0.9966	282.288	10370	0.9992	280.711	GO:0031224//intrinsic component of membrane	GO:0005342//organic acid transmembrane transporter activity;GO:0015119;GO:0015291//secondary active transmembrane transporter activity	GO:0015712//hexose phosphate transport;GO:0015717//triose phosphate transport;GO:0009642//response to light intensity;GO:0015711//organic anion transport
Bra026009	2019	29241	0.9995	452.097	28381	0.9995	453.867	28855	0.9995	453.25	5759	0.9995	90.2494	5908	0.9995	94.7825	5940	0.9995	93.8955	GO:0000267//cell fraction	GO:0016857//racemase and epimerase activity, acting on carbohydrates and derivatives;GO:0016616//oxidoreductase activity, acting on the CH-OH group of donors, NAD or NADP as acceptor;GO:0048037//cofactor binding;GO:0016836//hydro-lyase activity	GO:0010191;GO:0009226//nucleotide-sugar biosynthetic process;GO:0051553;GO:0003006//developmental process involved in reproduction;GO:0009734//auxin-activated signaling pathway;GO:0033692//cellular polysaccharide biosynthetic process
Bra003256	1230	29173	0.9984	740.375	28281	0.9992	742.38	30026	0.9992	774.186	12791	0.9992	329.028	11967	0.9984	315.14	12206	0.9984	316.711	GO:0009534//chloroplast thylakoid;GO:0009528//plastid inner membrane	GO:0016709//oxidoreductase activity, acting on paired donors, with incorporation or reduction of molecular oxygen, NAD(P)H as one donor, and incorporation of one atom of oxygen;GO:0003676//nucleic acid binding;GO:0046914//transition metal ion binding	GO:0006779//porphyrin-containing compound biosynthetic process
Bra034648	1998	28802	0.9995	449.99	28172	0.9995	455.259	29684	0.9995	471.172	6155	0.9985	97.4689	6755	0.9995	109.51	6552	0.9985	104.658	-	GO:0016831//carboxy-lyase activity	GO:0009725//response to hormone;GO:0006970//response to osmotic stress;GO:0009791//post-embryonic development;GO:0006596//polyamine biosynthetic process;GO:0006525//arginine metabolic process
Bra024580	1437	28371	0.9993	616.302	27411	0.9986	615.892	27732	0.9993	612.036	13321	0.9993	293.301	12164	0.9993	274.185	13089	0.9993	290.699	GO:0005618//cell wall;GO:0009532//plastid stroma;GO:0042579//microbody;GO:0005576//extracellular region	GO:0016755;GO:0047635;GO:0016846//carbon-sulfur lyase activity;GO:0048037//cofactor binding	GO:0006749//glutathione metabolic process;GO:0008652//cellular amino acid biosynthetic process;GO:0043094;GO:0006950//response to stress
Bra033589	1182	28359	0.9992	748.944	26624	0.9983	727.265	27229	0.9992	730.579	4056	0.9729	108.571	3960	0.9924	108.518	4319	0.9924	116.617	GO:0005840//ribosome;GO:0009526//plastid envelope;GO:0009570//chloroplast stroma;GO:0005576//extracellular region;GO:0044436	GO:0016832//aldehyde-lyase activity	GO:0006007//glucose catabolic process;GO:0010038//response to metal ion;GO:0009725//response to hormone
Bra007192	1182	28271	0.9992	746.62	27815	0.9992	759.798	28327	0.9992	760.039	12550	0.9992	335.939	10926	0.9992	299.411	11821	0.9992	319.177	GO:0009532//plastid stroma;GO:0009526//plastid envelope;GO:0005576//extracellular region	GO:0043169//cation binding;GO:0019203//carbohydrate phosphatase activity	GO:0006952//defense response;GO:0005982//starch metabolic process;GO:0005985//sucrose metabolic process;GO:0015977//carbon fixation
Bra019558	972	28077	0.999	901.696	28102	0.999	933.486	28256	0.999	921.928	35759	0.999	1164	32767	0.999	1091.93	35632	0.999	1169.95	GO:0044424	GO:0016788//hydrolase activity, acting on ester bonds	-
Bra002468	2085	27115	0.9698	405.956	24984	0.9698	386.895	25737	0.9698	391.475	27344	0.9698	414.944	26396	0.9698	410.068	27361	0.9698	418.813	GO:0009532//plastid stroma;GO:0009526//plastid envelope	GO:0051536//iron-sulfur cluster binding;GO:0046914//transition metal ion binding;GO:0052592	GO:0006090//pyruvate metabolic process;GO:0009627//systemic acquired resistance;GO:0006721//terpenoid metabolic process
Bra031127	1017	27019	0.999	829.324	23872	0.999	757.887	25131	0.998	783.685	27850	0.999	866.439	26141	0.999	832.578	26601	0.999	834.779	-	GO:0005515//protein binding	GO:0044267//cellular protein metabolic process;GO:0050896//response to stimulus
Bra001891	1389	26853	0.9993	603.485	26940	0.9993	626.227	27105	0.9993	618.871	16123	0.9993	367.263	15180	0.9993	353.992	18228	0.9993	418.824	GO:0016020//membrane;GO:0009536//plastid	GO:0004779//sulfate adenylyltransferase activity	GO:0006790//sulfur compound metabolic process;GO:0010038//response to metal ion
Bra013224	1704	26808	0.9736	491.101	25594	0.973	484.959	26101	0.973	485.781	31592	0.9736	586.599	30881	0.973	587.01	31192	0.9736	584.209	GO:0043231//intracellular membrane-bounded organelle	GO:0016859//cis-trans isomerase activity;GO:0005527//macrolide binding;GO:0005515//protein binding	GO:0006950//response to stress;GO:0044267//cellular protein metabolic process;GO:0010038//response to metal ion
Bra034603	1860	26684	0.9995	447.831	25505	0.9995	442.74	26537	0.9995	452.472	27125	0.9995	461.414	28668	0.9995	499.239	27899	0.9995	478.707	-	GO:0008135//translation factor activity, nucleic acid binding	GO:0006970//response to osmotic stress;GO:0006412//translation
Bra033545	1107	26269	0.9991	740.75	26137	0.9991	762.333	26005	0.9991	745.01	63895	0.9991	1826.22	60095	0.9991	1758.39	67237	0.9991	1938.45	GO:0043231//intracellular membrane-bounded organelle	GO:0004175//endopeptidase activity	GO:0019538//protein metabolic process
Bra039301	843	26250	0.9988	972.025	25870	0.9988	990.845	25799	0.9988	970.573	47752	0.9988	1792.25	43122	0.9988	1656.9	47378	0.9988	1793.67	GO:0009526//plastid envelope;GO:0031225//anchored component of membrane	GO:0005372//water transmembrane transporter activity	GO:0006970//response to osmotic stress;GO:0042044//fluid transport
Bra025431	546	26233	0.9982	1499.79	25053	0.9982	1481.51	25774	0.9982	1497.07	760	0.9982	44.0407	639	0.9982	37.9081	679	0.9982	39.6891	GO:0005840//ribosome;GO:0030312;GO:0009532//plastid stroma;GO:0009526//plastid envelope;GO:0009534//chloroplast thylakoid;GO:0005576//extracellular region;GO:0044436	GO:0046914//transition metal ion binding;GO:0016491//oxidoreductase activity;GO:0016831//carboxy-lyase activity	GO:0015977//carbon fixation;GO:0043094;GO:0009639//response to red or far red light;GO:0006950//response to stress
Bra027338	1113	26020	0.9991	729.773	24305	0.9991	705.078	24853	0.9991	708.168	8911	0.9991	253.317	8102	0.9991	235.788	9269	0.9991	265.786	GO:0005840//ribosome;GO:0009532//plastid stroma;GO:0005576//extracellular region;GO:0042579//microbody	GO:0003973//(S)-2-hydroxy-acid oxidase activity;GO:0000166//nucleotide binding	GO:0008152//metabolic process
Bra004389	933	26018	0.9989	870.499	27370	0.9989	947.174	27557	0.9979	936.705	100905	0.9989	3421.88	89881	0.9989	3120.4	99996	0.9989	3420.55	GO:0009536//plastid	GO:0016741	GO:0008152//metabolic process
Bra008037	2760	25848	0.9996	292.344	24066	0.9996	281.534	24185	0.9996	277.901	1737	0.9975	19.9124	1748	0.9978	20.5143	1733	0.996	20.0394	GO:0009536//plastid	GO:0046914//transition metal ion binding;GO:0016702//oxidoreductase activity, acting on single donors with incorporation of molecular oxygen, incorporation of two atoms of oxygen	GO:0009642//response to light intensity;GO:0051707//response to other organism;GO:0006633//fatty acid biosynthetic process;GO:0009694//jasmonic acid metabolic process;GO:0009719;GO:0048229//gametophyte development;GO:0042221//response to chemical;GO:0003006//developmental process involved in reproduction;GO:0009900;GO:0006950//response to stress
Bra006208	4149	25814	0.9995	194.217	24167	0.9995	188.069	25991	0.9986	198.67	10602	0.999	80.8496	12375	0.999	96.6108	10899	0.9988	83.8374	GO:0043234//protein complex;GO:0009528//plastid inner membrane	GO:0051003	GO:0006779//porphyrin-containing compound biosynthetic process
Bra003273	1020	25673	0.999	785.692	23796	0.999	753.252	23491	0.999	730.389	16028	0.998	497.179	14731	0.998	467.795	15815	0.999	494.839	-	GO:0004553//hydrolase activity, hydrolyzing O-glycosyl compounds;GO:0043167//ion binding	GO:0044238;GO:0050896//response to stimulus
Bra036321	1077	25620	0.9991	742.573	25511	0.9991	764.801	26256	0.9991	773.153	35826	0.9991	1052.49	31855	0.9991	958.045	35014	0.9991	1037.58	GO:0043231//intracellular membrane-bounded organelle	GO:0004175//endopeptidase activity	GO:0019222//regulation of metabolic process;GO:0019538//protein metabolic process
Bra007284	2514	25579	0.9582	317.61	24245	0.9025	311.382	25839	0.8592	325.959	10554	0.9467	132.827	10164	0.9352	130.955	10510	0.9125	133.423	GO:0009534//chloroplast thylakoid;GO:0009528//plastid inner membrane	GO:0016709//oxidoreductase activity, acting on paired donors, with incorporation or reduction of molecular oxygen, NAD(P)H as one donor, and incorporation of one atom of oxygen;GO:0003676//nucleic acid binding;GO:0046914//transition metal ion binding	GO:0006779//porphyrin-containing compound biosynthetic process
Bra011985	1758	25426	0.9994	451.476	23069	0.9994	423.689	24494	0.9994	441.869	30378	0.9994	546.731	28074	0.9994	517.26	30547	0.9994	554.554	GO:0009526//plastid envelope;GO:0005840//ribosome;GO:0009532//plastid stroma;GO:0005576//extracellular region	GO:0005515//protein binding;GO:0032559	GO:0006457//protein folding;GO:0007275//multicellular organismal development;GO:0009657//plastid organization
Bra015908	1401	25325	0.9986	564.27	24210	0.9979	557.948	25288	0.9993	572.439	6606	0.9929	149.188	6084	0.9943	140.661	6690	0.9921	152.399	GO:0009534//chloroplast thylakoid	GO:0016627//oxidoreductase activity, acting on the CH-CH group of donors;GO:0050662//coenzyme binding	GO:0042360//vitamin E metabolic process;GO:0006399//tRNA metabolic process;GO:0006779//porphyrin-containing compound biosynthetic process;GO:0008654//phospholipid biosynthetic process
Bra016729	1020	25203	0.999	771.308	24934	0.999	789.275	24995	0.999	777.151	20652	0.999	640.613	18799	0.999	596.978	20136	0.999	630.039	GO:0030312;GO:0031967;GO:0031981//nuclear lumen;GO:0009536//plastid;GO:0031090//organelle membrane;GO:0005576//extracellular region	GO:0046914//transition metal ion binding;GO:0000166//nucleotide binding;GO:0008943	GO:0006007//glucose catabolic process;GO:0006952//defense response;GO:0010038//response to metal ion;GO:0000302//response to reactive oxygen species;GO:0006970//response to osmotic stress;GO:0034285;GO:0009791//post-embryonic development;GO:0048608//reproductive structure development
Bra025142	2364	25199	1	332.745	24958	1	340.878	26019	0.9996	349.057	23692	0.9996	317.094	24075	0.9996	329.87	22629	0.9996	305.501	GO:0009532//plastid stroma;GO:0009526//plastid envelope;GO:0031090//organelle membrane	GO:0005515//protein binding;GO:0032559	GO:0010035//response to inorganic substance;GO:0044267//cellular protein metabolic process;GO:0009416//response to light stimulus;GO:0006970//response to osmotic stress;GO:0003006//developmental process involved in reproduction
Bra004553	2016	25021	0.9995	387.427	23587	0.9995	377.763	24127	0.9995	379.547	48825	0.9995	766.276	50876	0.9995	817.422	44134	0.9995	698.678	-	-	-
Bra027850	11355	24920	0.9993	68.5073	23923	0.9952	68.0245	24407	0.993	68.1679	27075	0.9982	75.4423	45343	0.9998	129.344	27817	0.9983	78.184	GO:0044464	GO:0016879//ligase activity, forming carbon-nitrogen bonds	GO:0043412//macromolecule modification
Bra002485	1080	24672	0.9991	713.11	23078	0.9991	689.94	23965	0.9991	703.731	54790	0.9991	1605.13	50465	0.9991	1513.53	56676	0.9991	1674.83	GO:0043231//intracellular membrane-bounded organelle	GO:0004175//endopeptidase activity;GO:0005488//binding	GO:0009725//response to hormone;GO:0019538//protein metabolic process;GO:0032502//developmental process
Bra026156	4335	24631	0.9956	177.365	21804	0.9958	162.399	22657	0.9952	165.755	2331	0.9829	17.0132	2518	0.9878	18.8144	2294	0.9864	16.8888	GO:0031090//organelle membrane;GO:0009526//plastid envelope	GO:0004721//phosphoprotein phosphatase activity;GO:0017111//nucleoside-triphosphatase activity;GO:0015405;GO:0032559;GO:0046915//transition metal ion transmembrane transporter activity;GO:0031559//oxidosqualene cyclase activity	GO:0015691//cadmium ion transport;GO:0015893//drug transport;GO:0050832//defense response to fungus;GO:0006796//phosphate-containing compound metabolic process;GO:0009207;GO:0016104//triterpenoid biosynthetic process;GO:0071365//cellular response to auxin stimulus;GO:0009814//defense response, incompatible interaction;GO:0006464//cellular protein modification process;GO:0019762//glucosinolate cat…
Bra006429	2298	24626	0.9991	334.518	22024	0.9991	309.445	22376	0.9991	308.806	14719	0.9987	202.657	15253	0.9996	214.995	15323	0.9996	212.808	GO:0009532//plastid stroma;GO:0009526//plastid envelope;GO:0042579//microbody;GO:0031090//organelle membrane;GO:0005576//extracellular region	GO:0016627//oxidoreductase activity, acting on the CH-CH group of donors;GO:0008172;GO:0016620//oxidoreductase activity, acting on the aldehyde or oxo group of donors, NAD or NADP as acceptor;GO:0046914//transition metal ion binding	GO:0010208//pollen wall assembly;GO:0000097//sulfur amino acid biosynthetic process;GO:0010038//response to metal ion;GO:0006730//one-carbon metabolic process;GO:0006970//response to osmotic stress
Bra031181	1203	24530	0.9992	636.514	23753	0.9992	637.514	23751	0.9992	626.136	8408	0.9992	221.137	7735	0.9992	208.266	8737	0.9992	231.788	GO:0005840//ribosome;GO:0009526//plastid envelope;GO:0009570//chloroplast stroma;GO:0005576//extracellular region;GO:0044436	GO:0016832//aldehyde-lyase activity	GO:0006007//glucose catabolic process;GO:0010038//response to metal ion;GO:0009725//response to hormone
Bra028948	2097	24254	0.9986	361.045	22221	0.9967	342.139	23438	1.0005	354.466	23587	0.9981	355.884	23966	0.9967	370.187	24235	0.9986	368.841	GO:0031981//nuclear lumen;GO:0005576//extracellular region;GO:0031090//organelle membrane;GO:0030312;GO:0044444//cytoplasmic part	GO:0005515//protein binding;GO:0017111//nucleoside-triphosphatase activity;GO:0032559	GO:0031647//regulation of protein stability;GO:0048827//phyllome development;GO:0051592//response to calcium ion;GO:0009791//post-embryonic development;GO:0044267//cellular protein metabolic process;GO:0042742//defense response to bacterium;GO:0009207;GO:0006970//response to osmotic stress;GO:0009408//response to heat
Bra037296	516	24196	0.9981	1463.76	24704	0.9981	1545.8	25051	0.9981	1539.67	19784	0.9981	1213.1	17216	0.9981	1080.7	19939	0.9981	1233.24	GO:0016020//membrane;GO:0009536//plastid	GO:0016859//cis-trans isomerase activity;GO:0005488//binding	GO:0044267//cellular protein metabolic process;GO:0023052//signaling
Bra018469	2232	24034	0.9996	336.13	21409	0.9996	309.698	22515	0.9996	319.912	61433	0.9996	870.846	59439	0.9996	862.584	60146	0.9996	860.017	GO:0043231//intracellular membrane-bounded organelle;GO:0031410//cytoplasmic vesicle	GO:0046914//transition metal ion binding;GO:0048037//cofactor binding;GO:0016641//oxidoreductase activity, acting on the CH-NH2 group of donors, oxygen as acceptor	GO:0006807//nitrogen compound metabolic process
Bra001729	1734	23894	0.9983	430.146	22215	0.9983	413.651	22418	0.9994	410.016	3436	0.9954	62.6957	3195	0.9983	59.6823	3141	0.9954	57.8114	GO:0031981//nuclear lumen	GO:0003676//nucleic acid binding;GO:0046914//transition metal ion binding;GO:0016706//oxidoreductase activity, acting on paired donors, with incorporation or reduction of molecular oxygen, 2-oxoglutarate as one donor, and incorporation of one atom each of oxygen into both donors	GO:0009409//response to cold;GO:0009908//flower development;GO:0009699//phenylpropanoid biosynthetic process;GO:0006351//transcription, DNA-templated
Bra038835	2850	23789	0.9996	260.56	21475	0.9996	243.29	22020	0.9996	245.033	26931	0.9996	298.979	28204	0.9996	320.546	27939	1.0011	312.868	GO:0043231//intracellular membrane-bounded organelle;GO:0031224//intrinsic component of membrane;GO:0031090//organelle membrane	GO:0046872//metal ion binding;GO:0032559;GO:0015662//ATPase activity, coupled to transmembrane movement of ions, phosphorylative mechanism	GO:0015988//energy coupled proton transmembrane transport, against electrochemical gradient;GO:0010118//stomatal movement;GO:0009207;GO:0006950//response to stress;GO:0009206;GO:0009725//response to hormone
Bra038384	3252	23694	0.9994	227.438	20967	0.9994	208.172	21480	0.9997	209.477	12718	0.9997	123.738	13493	0.9994	134.395	12358	0.9997	121.281	-	GO:0019842//vitamin binding	-
Bra039070	798	23550	0.9987	921.221	22999	0.9987	930.557	24188	0.9987	961.28	4947	0.9975	196.143	4508	0.9987	182.981	4915	0.9987	196.569	GO:0031224//intrinsic component of membrane;GO:0009521;GO:0009526//plastid envelope;GO:0031090//organelle membrane;GO:0009534//chloroplast thylakoid;GO:0009570//chloroplast stroma	GO:0043169//cation binding;GO:0046906//tetrapyrrole binding	GO:0006091//generation of precursor metabolites and energy;GO:0009639//response to red or far red light;GO:0006464//cellular protein modification process
Bra036950	798	23538	0.9987	920.752	22256	0.9987	900.494	23087	0.9987	917.524	10697	0.9987	424.124	9450	0.9987	383.577	10187	0.9987	407.416	GO:0009521;GO:0031224//intrinsic component of membrane;GO:0009534//chloroplast thylakoid	GO:0046906//tetrapyrrole binding;GO:0019840//isoprenoid binding	GO:0044237//cellular metabolic process;GO:0009416//response to light stimulus
Bra014154	294	23463	0.9966	2491.22	24350	0.9966	2674.17	24465	0.9966	2639.07	29033	0.9966	3124.48	26722	0.9966	2944.05	30868	0.9966	3350.85	-	-	GO:0051179//localization
Bra007109	726	23416	0.9986	1006.82	22127	0.9986	984.063	22584	0.9986	986.545	10036	0.9986	437.379	8877	0.9986	396.053	10007	0.9986	439.908	GO:0031224//intrinsic component of membrane;GO:0009521;GO:0009526//plastid envelope;GO:0009534//chloroplast thylakoid;GO:0009570//chloroplast stroma	GO:0043169//cation binding;GO:0046906//tetrapyrrole binding	GO:0009765//photosynthesis, light harvesting;GO:0009639//response to red or far red light;GO:0006464//cellular protein modification process
Bra037182	1092	23328	0.9954	666.854	24281	0.9954	717.928	24202	0.9945	702.88	7615	0.9945	220.638	6670	0.9945	197.846	7295	0.9945	213.205	GO:0009532//plastid stroma;GO:0009526//plastid envelope;GO:0009534//chloroplast thylakoid;GO:0034357;GO:0005576//extracellular region	GO:0008187//poly-pyrimidine tract binding;GO:0009055//electron carrier activity;GO:0000166//nucleotide binding;GO:0050662//coenzyme binding;GO:0008937//ferredoxin-NAD(P) reductase activity	GO:0006952//defense response;GO:0022900//electron transport chain;GO:0051234//establishment of localization
Bra002216	711	23218	0.9972	1019.37	23409	0.9972	1063.04	23112	0.9972	1030.91	58332	0.9986	2595.8	52952	0.9986	2412.33	58985	0.9986	2647.69	-	-	-
Bra018677	918	23137	0.9314	786.756	21577	0.9314	758.901	22045	0.9314	761.588	55450	0.9314	1911.14	50181	0.988	1770.6	52392	0.9314	1821.45	GO:0030312;GO:0009532//plastid stroma;GO:0016020//membrane	GO:0004601//peroxidase activity;GO:0005506//iron ion binding	GO:0006979//response to oxidative stress;GO:0010038//response to metal ion;GO:0006970//response to osmotic stress;GO:0042743//hydrogen peroxide metabolic process;GO:0003006//developmental process involved in reproduction
Bra024068	753	23120	0.9987	958.448	23233	0.9987	996.201	23220	0.9987	977.957	36239	0.9987	1522.7	32798	0.9987	1410.84	33446	0.9987	1417.57	GO:0043231//intracellular membrane-bounded organelle	-	GO:0006950//response to stress
Bra035599	1692	22996	0.9994	424.256	21590	0.9988	411.992	22488	0.9982	421.505	27426	0.9846	512.856	26353	0.9941	504.491	27311	0.9787	515.148	GO:0031981//nuclear lumen;GO:0005576//extracellular region;GO:0031090//organelle membrane;GO:0030312;GO:0044444//cytoplasmic part	GO:0005515//protein binding;GO:0017111//nucleoside-triphosphatase activity;GO:0032559	GO:0031647//regulation of protein stability;GO:0048827//phyllome development;GO:0051592//response to calcium ion;GO:0009791//post-embryonic development;GO:0044267//cellular protein metabolic process;GO:0042742//defense response to bacterium;GO:0009207;GO:0006970//response to osmotic stress;GO:0009408//response to heat
Bra032622	1338	22976	0.9993	536.036	22651	0.9993	546.598	23487	0.9993	556.704	3433	0.9993	81.1804	3178	0.9955	76.9346	3157	0.997	75.3031	-	GO:0004674//protein serine/threonine kinase activity;GO:0032559	GO:0009267//cellular response to starvation;GO:0009743//response to carbohydrate;GO:0006813//potassium ion transport;GO:0023052//signaling;GO:0006970//response to osmotic stress;GO:0006464//cellular protein modification process
Bra028924	2100	22901	0.9895	340.417	21191	0.9895	325.813	22456	0.9895	339.13	18777	0.9948	282.905	18361	0.9895	283.205	18828	0.99	286.141	GO:0031981//nuclear lumen;GO:0005576//extracellular region;GO:0031090//organelle membrane;GO:0030312;GO:0044444//cytoplasmic part	GO:0005515//protein binding;GO:0017111//nucleoside-triphosphatase activity;GO:0032559	GO:0031647//regulation of protein stability;GO:0048827//phyllome development;GO:0051592//response to calcium ion;GO:0009791//post-embryonic development;GO:0044267//cellular protein metabolic process;GO:0042742//defense response to bacterium;GO:0009207;GO:0006970//response to osmotic stress;GO:0009408//response to heat
Bra011884	1230	22740	0.9886	577.114	20697	0.9992	543.299	20895	0.9854	538.753	6958	0.9919	178.983	6891	0.9992	181.468	7278	0.9894	188.843	GO:0005840//ribosome;GO:0009526//plastid envelope;GO:0009570//chloroplast stroma;GO:0005576//extracellular region;GO:0044436	GO:0016832//aldehyde-lyase activity	GO:0006007//glucose catabolic process;GO:0010038//response to metal ion;GO:0009725//response to hormone
Bra033604	1572	22695	0.9994	450.665	22675	1	465.727	22658	0.9994	457.111	30112	0.9994	606.067	29558	0.9994	609.041	29378	0.9994	596.436	GO:0043234//protein complex;GO:0009536//plastid	GO:0070566//adenylyltransferase activity;GO:0032559	GO:0005982//starch metabolic process;GO:0005977//glycogen metabolic process
Bra009542	693	22509	0.9986	1013.91	21893	0.9986	1020.02	22442	0.9986	1027.03	28637	0.9986	1307.46	24562	0.9986	1148.03	27238	0.9986	1254.4	GO:0043231//intracellular membrane-bounded organelle	-	GO:0019941//modification-dependent protein catabolic process;GO:0016567//protein ubiquitination;GO:0009411//response to UV
Bra023645	2298	22471	0.9996	305.245	19837	0.9996	278.717	20648	1.0004	284.958	11542	0.9996	158.915	11887	0.9996	167.551	11999	0.9996	166.644	GO:0009532//plastid stroma;GO:0009526//plastid envelope;GO:0042579//microbody;GO:0031090//organelle membrane;GO:0005576//extracellular region	GO:0016627//oxidoreductase activity, acting on the CH-CH group of donors;GO:0008172;GO:0016620//oxidoreductase activity, acting on the aldehyde or oxo group of donors, NAD or NADP as acceptor;GO:0046914//transition metal ion binding	GO:0010208//pollen wall assembly;GO:0000097//sulfur amino acid biosynthetic process;GO:0010038//response to metal ion;GO:0006730//one-carbon metabolic process;GO:0006970//response to osmotic stress
Bra035236	1467	22450	0.9993	477.708	22908	0.9986	504.19	23261	0.9993	502.865	6281	0.9993	135.467	5598	0.9993	123.602	6409	0.998	139.429	-	GO:0016740//transferase activity;GO:0005515//protein binding;GO:0016846//carbon-sulfur lyase activity;GO:0048037//cofactor binding	GO:0009725//response to hormone;GO:0010039//response to iron ion;GO:0009692;GO:0008652//cellular amino acid biosynthetic process;GO:0008629;GO:0006950//response to stress;GO:0009605//response to external stimulus
Bra006137	423	22445	0.9976	1656.36	23950	0.9976	1828.11	24284	0.9976	1820.68	36130	0.9976	2702.47	32572	0.9976	2494.18	34985	0.9976	2639.59	-	GO:0005515//protein binding	GO:0006461//protein complex assembly;GO:0009642//response to light intensity;GO:0006970//response to osmotic stress;GO:0044267//cellular protein metabolic process;GO:0000302//response to reactive oxygen species
Bra031927	915	22424	0.9989	765.011	22071	0.9989	778.821	23037	0.9989	798.468	3519	0.9989	121.684	3327	0.9989	117.776	3743	0.9978	130.555	GO:0005618//cell wall	GO:0016788//hydrolase activity, acting on ester bonds;GO:0016747//transferase activity, transferring acyl groups other than amino-acyl groups	GO:0000003//reproduction
Bra039540	2628	22351	0.9992	265.49	20552	0.9992	252.502	21316	0.9996	257.237	30309	0.9985	364.905	31508	0.9996	388.346	31339	0.9996	380.587	GO:0009532//plastid stroma	GO:0043169//cation binding;GO:0016781//phosphotransferase activity, paired acceptors;GO:0032559	GO:0009314//response to radiation;GO:0006629//lipid metabolic process;GO:0005982//starch metabolic process;GO:0006796//phosphate-containing compound metabolic process
Bra040449	1644	22320	0.9416	423.807	21046	0.9787	413.337	21976	0.9933	423.935	24218	0.9945	466.09	23282	0.9866	458.714	23194	0.9994	450.265	GO:0031090//organelle membrane;GO:0043231//intracellular membrane-bounded organelle	GO:0043169//cation binding;GO:0010436//carotenoid dioxygenase activity	GO:0016118//carotenoid catabolic process
Bra026948	1200	22227	0.9992	578.197	21187	0.9992	570.066	21865	0.9992	577.858	2484	0.9983	65.4944	2164	0.9983	58.4117	2576	0.9992	68.5108	GO:0009532//plastid stroma;GO:0009526//plastid envelope;GO:0009534//chloroplast thylakoid;GO:0005576//extracellular region	GO:0000166//nucleotide binding;GO:0008943	GO:0009314//response to radiation;GO:0006007//glucose catabolic process;GO:0015977//carbon fixation;GO:0034285;GO:0006950//response to stress
Bra014473	2208	22073	0.9995	312.06	20813	0.9995	304.349	22939	0.9995	329.479	10192	0.9995	146.047	11020	0.9995	161.661	10380	0.9995	150.035	GO:0009532//plastid stroma;GO:0009526//plastid envelope;GO:0009534//chloroplast thylakoid	GO:0043169//cation binding;GO:0016744	GO:0010038//response to metal ion;GO:0006098//pentose-phosphate shunt;GO:0015977//carbon fixation;GO:0006970//response to osmotic stress
Bra027021	2328	22026	0.9996	295.344	20580	0.9996	285.43	22048	0.9996	300.358	9737	0.9987	132.335	9969	0.9996	138.705	9351	0.9991	128.195	GO:0009532//plastid stroma;GO:0009526//plastid envelope;GO:0005576//extracellular region	GO:0017111//nucleoside-triphosphatase activity;GO:0008135//translation factor activity, nucleic acid binding;GO:0032561//guanyl ribonucleotide binding;GO:0032559	GO:0006412//translation;GO:0009207;GO:0009657//plastid organization;GO:0007275//multicellular organismal development
Bra039217	819	21961	0.9988	837.036	23313	0.9988	919.075	22247	0.9988	861.47	7477	0.9988	288.853	6563	0.9988	259.563	7388	0.9988	287.897	GO:0031224//intrinsic component of membrane	-	GO:0032502//developmental process
Bra025450	1029	21786	0.999	660.903	20122	0.999	631.383	21168	0.999	652.405	10440	0.999	321.01	9875	0.999	310.846	10558	0.999	327.462	-	-	-
Bra006997	864	21735	0.9988	785.275	21422	0.9988	800.54	21647	0.9988	794.578	57977	0.9988	2123.13	53528	0.9988	2006.74	60017	0.9988	2216.95	GO:0031224//intrinsic component of membrane;GO:0009536//plastid	GO:0005372//water transmembrane transporter activity;GO:0019899//enzyme binding	GO:0009414//response to water deprivation;GO:0009725//response to hormone;GO:0055085//transmembrane transport;GO:0042044//fluid transport
Bra002999	798	21646	0.9987	846.741	22301	0.9987	902.315	22469	0.9987	892.963	6535	0.9987	259.105	5371	0.9987	218.01	6131	0.995	245.201	GO:0009521;GO:0031224//intrinsic component of membrane;GO:0009534//chloroplast thylakoid	GO:0046906//tetrapyrrole binding;GO:0043169//cation binding	GO:0006464//cellular protein modification process;GO:0006091//generation of precursor metabolites and energy
Bra029481	957	21605	0.999	704.723	21405	0.9896	722.171	21355	0.9937	707.686	40962	0.9948	1354.26	37543	0.9937	1270.69	42836	0.9937	1428.54	GO:0009526//plastid envelope;GO:0009534//chloroplast thylakoid;GO:0009570//chloroplast stroma;GO:0044436	GO:0005488//binding;GO:0016491//oxidoreductase activity	GO:0009767//photosynthetic electron transport chain;GO:0009725//response to hormone;GO:0006950//response to stress
Bra039061	2031	21430	0.9995	329.373	19551	0.9995	310.811	20297	0.9995	316.938	2043	0.9985	31.8267	2067	0.999	32.9651	1936	0.999	30.4221	GO:0016020//membrane;GO:0043231//intracellular membrane-bounded organelle	GO:0016759//cellulose synthase activity	-
Bra029700	1683	21397	0.9994	396.867	19561	0.9994	375.27	19888	0.9988	374.766	28073	0.9994	527.762	26513	0.9988	510.268	28229	0.9994	535.311	GO:0044444//cytoplasmic part;GO:0005576//extracellular region	GO:0046914//transition metal ion binding;GO:0004619//phosphoglycerate mutase activity	GO:0010038//response to metal ion;GO:0006007//glucose catabolic process
Bra018090	1620	21333	0.9994	411.067	20074	0.9994	400.088	20453	0.9994	400.401	22906	0.9994	447.371	22098	0.9981	441.837	23504	0.9994	463.043	GO:0009536//plastid	GO:0004030//aldehyde dehydrogenase [NAD(P)+] activity;GO:0032559	GO:0008152//metabolic process;GO:0010038//response to metal ion
Bra008826	1122	21229	0.9991	590.626	18595	0.9982	535.106	19843	0.9991	560.876	19673	0.9982	554.768	18166	0.9991	524.433	19482	0.9982	554.16	GO:0031224//intrinsic component of membrane;GO:0030312;GO:0031981//nuclear lumen;GO:0019866//organelle inner membrane;GO:0009526//plastid envelope	GO:0015300;GO:0046914//transition metal ion binding	GO:0006862//nucleotide transport
Bra013872	642	21158	0.933	1028.76	20237	0.9346	1017.77	21375	0.9361	1055.9	48542	0.9704	2392.3	41756	0.9377	2106.72	46439	0.9688	2308.57	-	-	GO:0006950//response to stress;GO:0010038//response to metal ion
Bra040749	1374	21133	0.9993	480.121	19247	0.9993	452.286	20238	0.9993	467.125	44591	0.9993	1026.82	42015	0.9993	990.47	44892	0.9993	1042.74	GO:0005576//extracellular region;GO:0009536//plastid	GO:0004175//endopeptidase activity;GO:0005488//binding;GO:0016628//oxidoreductase activity, acting on the CH-CH group of donors, NAD or NADP as acceptor	GO:0019538//protein metabolic process;GO:0006970//response to osmotic stress
Bra016934	474	21112	0.9979	1390.36	22077	0.9979	1503.83	21185	0.9979	1417.43	13794	0.9979	920.758	11998	0.9979	819.888	13252	0.9979	892.273	GO:0044424	GO:0005488//binding	GO:0006950//response to stress;GO:0009642//response to light intensity
Bra033254	1053	21110	0.9991	625.8	19262	0.9991	590.622	20208	0.9991	608.622	22346	0.9991	671.437	20876	0.9991	642.159	22355	0.9991	677.549	GO:0016020//membrane	-	-
Bra032672	660	21086	0.9985	997.301	20017	0.9985	979.246	20536	0.9985	986.79	6572	0.9985	315.056	6193	0.9985	303.935	6344	0.997	306.771	GO:0009526//plastid envelope;GO:0031224//intrinsic component of membrane;GO:0009570//chloroplast stroma;GO:0009534//chloroplast thylakoid;GO:0009522//photosystem I	-	GO:0006091//generation of precursor metabolites and energy
Bra029732	867	20995	0.9988	755.915	20520	0.9988	764.179	21392	0.9988	782.501	6203	0.9988	226.369	5586	0.9988	208.692	6316	0.9988	232.497	GO:0009526//plastid envelope;GO:0043234//protein complex;GO:0009570//chloroplast stroma;GO:0009534//chloroplast thylakoid	GO:0046906//tetrapyrrole binding	GO:0009639//response to red or far red light;GO:0006091//generation of precursor metabolites and energy
Bra008392	417	20896	0.9976	1564.24	21265	0.9976	1646.52	22425	0.9976	1705.49	9579	0.9976	726.805	8652	0.9976	672.054	9288	0.9976	710.854	GO:0009523//photosystem II;GO:0009534//chloroplast thylakoid	-	GO:0010207//photosystem II assembly
Bra025156	2934	20863	0.999	221.969	21136	0.9997	232.595	20819	0.9997	225.036	21689	0.9997	233.891	22529	0.9997	248.717	22453	0.9997	244.235	GO:0009527//plastid outer membrane	-	GO:0009658//chloroplast organization
Bra008811	2025	20856	0.9995	321.501	19710	0.9995	314.267	19974	0.9995	312.819	15764	0.9995	246.306	14971	0.9995	239.469	16113	0.9995	253.949	GO:0043231//intracellular membrane-bounded organelle	GO:0017111//nucleoside-triphosphatase activity;GO:0008135//translation factor activity, nucleic acid binding;GO:0032561//guanyl ribonucleotide binding	GO:0006412//translation;GO:0009207
Bra034675	846	20750	0.9988	765.638	20404	0.9988	778.721	20429	0.9988	765.825	42552	0.9988	1591.41	39339	0.9988	1506.18	42623	0.9988	1607.93	GO:0031225//anchored component of membrane;GO:0043231//intracellular membrane-bounded organelle	GO:0005372//water transmembrane transporter activity	GO:0009725//response to hormone;GO:0006810//transport
Bra011172	2847	20663	0.9996	226.559	18789	0.9996	213.085	20099	0.9996	223.893	24906	0.9996	276.79	26243	0.9996	298.573	25958	0.9996	290.99	GO:0043231//intracellular membrane-bounded organelle;GO:0031224//intrinsic component of membrane;GO:0031090//organelle membrane	GO:0046872//metal ion binding;GO:0032559;GO:0015662//ATPase activity, coupled to transmembrane movement of ions, phosphorylative mechanism	GO:0015988//energy coupled proton transmembrane transport, against electrochemical gradient;GO:0010118//stomatal movement;GO:0009207;GO:0006950//response to stress;GO:0009206;GO:0009725//response to hormone
Bra006721	348	20342	0.9971	1824.7	22941	0.9971	2128.48	22199	0.9971	2023.05	20786	0.9971	1889.84	18227	0.9971	1696.52	20661	0.9971	1894.81	GO:0005576//extracellular region;GO:0030312	GO:0005488//binding	GO:0009725//response to hormone;GO:0006970//response to osmotic stress;GO:0051234//establishment of localization;GO:0010876//lipid localization
Bra010775	2172	20330	0.9995	292.182	18758	0.9991	278.845	19511	0.9995	284.887	7773	0.9986	113.23	7939	0.9991	118.394	8032	0.9991	118.021	GO:0031410//cytoplasmic vesicle	-	-
Bra011329	666	20153	0.9985	944.586	20000	0.9985	969.6	20820	0.9985	991.423	11493	0.9985	546	11578	0.9985	563.097	11963	0.9985	573.271	GO:0009579//thylakoid;GO:0044425//membrane part;GO:0009507//chloroplast	GO:0000166//nucleotide binding	GO:0006818//hydrogen transport
Bra015053	1935	20053	0.999	323.5	19778	0.999	330.018	20856	0.999	341.824	4178	0.9995	68.3158	4890	0.999	81.8562	4335	0.999	71.4994	GO:0016020//membrane	GO:0004672//protein kinase activity;GO:0032559	GO:0006464//cellular protein modification process;GO:0006950//response to stress;GO:0051707//response to other organism
Bra029174	594	19900	0.9983	1045.79	19948	0.9983	1084.3	20338	0.9983	1085.86	25292	0.9983	1347.19	21808	0.9983	1189.2	24722	0.9983	1328.29	-	-	GO:0006950//response to stress;GO:0010038//response to metal ion
Bra019722	885	19808	0.9989	698.672	18539	0.9989	676.363	18892	0.9989	676.998	13534	0.9989	483.856	12266	0.9977	448.935	12647	0.9989	456.078	GO:0030312;GO:0031967;GO:0031981//nuclear lumen;GO:0009536//plastid;GO:0031090//organelle membrane;GO:0005576//extracellular region	GO:0046914//transition metal ion binding;GO:0000166//nucleotide binding;GO:0008943	GO:0006007//glucose catabolic process;GO:0006952//defense response;GO:0010038//response to metal ion;GO:0000302//response to reactive oxygen species;GO:0006970//response to osmotic stress;GO:0034285;GO:0009791//post-embryonic development;GO:0048608//reproductive structure development
Bra014002	1437	19738	0.9499	428.768	19586	0.9443	440.074	19277	0.9436	425.437	21362	0.945	470.347	21765	0.9499	490.598	23315	0.9367	517.813	GO:0043231//intracellular membrane-bounded organelle;GO:0031090//organelle membrane	GO:0016802;GO:0046914//transition metal ion binding	GO:0010608//posttranscriptional regulation of gene expression;GO:0006342//chromatin silencing;GO:0003006//developmental process involved in reproduction
Bra028379	1506	19645	0.9993	407.196	17722	0.9993	379.948	18726	0.9993	394.342	5748	0.9993	120.761	6027	0.9993	129.628	5488	0.9993	116.301	GO:0044464	GO:0015291//secondary active transmembrane transporter activity	GO:0009628//response to abiotic stimulus;GO:0015893//drug transport
Bra007816	2925	19634	0.9997	209.536	18127	0.9997	200.095	19501	0.9997	211.438	17372	0.9997	187.913	17702	0.9997	196.029	16559	0.9997	180.677	GO:0009532//plastid stroma	GO:0017111//nucleoside-triphosphatase activity;GO:0032559	GO:0006950//response to stress;GO:0009657//plastid organization;GO:0051604//protein maturation
Bra033269	5322	19617	0.9998	115.062	16782	0.9996	101.814	18119	0.9998	107.972	14043	0.9998	83.487	17742	0.9998	107.982	13389	0.9996	80.2912	-	-	-
Bra029670	2103	19581	0.9995	290.651	19390	0.9995	297.698	19861	0.999	299.512	19009	0.9995	285.992	18462	0.9995	284.357	19466	0.9995	295.415	GO:0043231//intracellular membrane-bounded organelle	-	-
Bra000660	945	19505	0.9989	644.303	18912	0.9989	646.164	18808	0.9989	631.195	3807	0.9989	127.463	3085	0.9979	105.742	3590	0.9989	121.243	GO:0005618//cell wall	-	GO:0009725//response to hormone
Bra030140	2253	19461	0.9996	269.637	18911	0.9996	271.013	18805	0.9996	264.707	5122	0.9987	71.9303	5359	0.9996	77.0453	5209	0.9996	73.7883	GO:0043231//intracellular membrane-bounded organelle	GO:0016741	GO:0006730//one-carbon metabolic process
Bra029001	339	19374	0.9971	1784	20587	0.9971	1960.79	20251	0.9971	1894.52	20957	0.9971	1955.97	17866	0.9971	1707.07	19616	0.9971	1846.74	-	GO:0008135//translation factor activity, nucleic acid binding	GO:0006412//translation
Bra013786	2136	19355	0.9794	282.858	17264	0.9813	260.962	17526	0.9785	260.216	22063	0.9785	326.811	21850	0.978	331.34	22931	0.9813	342.623	GO:0009532//plastid stroma;GO:0009526//plastid envelope	GO:0016628//oxidoreductase activity, acting on the CH-CH group of donors, NAD or NADP as acceptor;GO:0005515//protein binding;GO:0032559	GO:0010038//response to metal ion;GO:0044267//cellular protein metabolic process;GO:0006605//protein targeting;GO:0006950//response to stress
Bra019231	2133	19271	0.9995	282.026	17959	0.9995	271.849	18917	0.9991	281.264	23313	0.9995	345.813	23598	0.9991	358.351	23877	0.9995	357.259	GO:0009532//plastid stroma;GO:0009526//plastid envelope	GO:0016628//oxidoreductase activity, acting on the CH-CH group of donors, NAD or NADP as acceptor;GO:0005515//protein binding;GO:0032559	GO:0010038//response to metal ion;GO:0044267//cellular protein metabolic process;GO:0006605//protein targeting;GO:0006950//response to stress
Bra039679	2457	19233	0.9992	244.353	16917	0.9996	222.308	18109	0.9996	233.745	19685	0.9996	253.492	19951	0.9996	263.017	19405	0.9996	252.059	GO:0043231//intracellular membrane-bounded organelle;GO:0016020//membrane	GO:0016628//oxidoreductase activity, acting on the CH-CH group of donors, NAD or NADP as acceptor;GO:0032559	GO:0006950//response to stress;GO:0008152//metabolic process;GO:0010038//response to metal ion
Bra035470	1791	19197	0.9805	334.591	17727	0.9805	319.578	18162	0.981	321.604	21257	0.9821	375.526	20526	0.981	371.221	22091	0.981	393.654	GO:0005840//ribosome;GO:0030312;GO:0031981//nuclear lumen;GO:0009536//plastid;GO:0031090//organelle membrane;GO:0005576//extracellular region	GO:0016628//oxidoreductase activity, acting on the CH-CH group of donors, NAD or NADP as acceptor;GO:0019899//enzyme binding;GO:0032559	GO:0006952//defense response;GO:0051707//response to other organism;GO:0010038//response to metal ion;GO:0044267//cellular protein metabolic process
Bra008435	873	19129	0.9989	683.997	20337	0.9989	752.159	19885	0.9989	722.377	1169	0.9966	42.3676	1139	0.9966	42.2604	1162	0.9851	42.4802	GO:0043231//intracellular membrane-bounded organelle	GO:0001071//nucleic acid binding transcription factor activity;GO:0003677//DNA binding	GO:0009743//response to carbohydrate;GO:0050688//regulation of defense response to virus;GO:0006351//transcription, DNA-templated
Bra037607	1611	19079	1.0012	369.689	17073	1.0012	342.177	17890	0.9994	352.182	34302	0.9988	673.686	33412	0.9994	671.786	35990	0.9994	712.986	GO:0009536//plastid	GO:0043169//cation binding;GO:0051536//iron-sulfur cluster binding;GO:0016628//oxidoreductase activity, acting on the CH-CH group of donors, NAD or NADP as acceptor;GO:0016730//oxidoreductase activity, acting on iron-sulfur proteins as donors;GO:0016703	GO:0042742//defense response to bacterium;GO:0006787;GO:0009791//post-embryonic development;GO:0048608//reproductive structure development
Bra021556	1104	19036	0.9991	538.248	19137	0.9991	559.682	18821	0.9991	540.663	5661	0.9973	162.24	5034	0.9991	147.696	5708	0.9973	165.01	GO:0005840//ribosome;GO:0009532//plastid stroma;GO:0005576//extracellular region;GO:0042579//microbody	GO:0003973//(S)-2-hydroxy-acid oxidase activity;GO:0000166//nucleotide binding	GO:0008152//metabolic process
Bra000460	648	18799	0.9985	905.598	17082	0.9985	851.139	17746	0.9985	868.517	17994	0.9985	878.59	18407	0.9985	920.093	17923	0.9985	882.735	-	GO:0005488//binding;GO:0016740//transferase activity	-
Bra013576	996	18755	0.999	587.806	18356	0.999	595.053	18709	0.998	595.722	949	0.996	30.1468	828	0.996	26.9274	924	0.996	29.6079	GO:0044464	GO:0005506//iron ion binding;GO:0003824//catalytic activity;GO:0016209//antioxidant activity	GO:0008152//metabolic process;GO:0006950//response to stress
Bra034200	696	18727	0.9971	839.914	19271	0.9986	893.988	19479	0.9986	887.585	5746	0.9971	261.21	5110	0.9971	237.813	5840	0.9971	267.792	GO:0031224//intrinsic component of membrane;GO:0043234//protein complex;GO:0009526//plastid envelope;GO:0009534//chloroplast thylakoid;GO:0034357	GO:0043169//cation binding;GO:0015078//hydrogen ion transmembrane transporter activity;GO:0051536//iron-sulfur cluster binding;GO:0016679//oxidoreductase activity, acting on diphenols and related substances as donors;GO:0009055//electron carrier activity	GO:0006952//defense response;GO:0022900//electron transport chain;GO:0009628//response to abiotic stimulus;GO:0051234//establishment of localization
Bra003198	726	18713	0.9986	804.605	18258	0.9986	811.995	19348	0.9986	845.186	8503	0.9986	370.569	7600	0.9986	339.079	8309	0.9986	365.264	GO:0031224//intrinsic component of membrane;GO:0009521;GO:0009526//plastid envelope;GO:0009534//chloroplast thylakoid;GO:0009570//chloroplast stroma	GO:0043169//cation binding;GO:0046906//tetrapyrrole binding	GO:0009765//photosynthesis, light harvesting;GO:0009639//response to red or far red light;GO:0006464//cellular protein modification process
Bra000508	1173	18713	0.9991	497.991	17745	0.9991	488.444	17938	0.9991	484.985	6326	0.9991	170.634	5761	0.9991	159.083	6146	0.9983	167.22	GO:0031410//cytoplasmic vesicle	GO:0043167//ion binding;GO:0008422//beta-glucosidase activity	GO:0044238
Bra024616	1158	18598	0.9983	501.341	18924	0.9991	527.644	19582	0.9991	536.292	13550	0.9983	370.224	12836	0.9991	359.042	12918	0.9991	356.026	GO:0009526//plastid envelope;GO:0009532//plastid stroma;GO:0005576//extracellular region	GO:0046914//transition metal ion binding;GO:0016655//oxidoreductase activity, acting on NAD(P)H, quinone or similar compound as acceptor	GO:0006950//response to stress;GO:0008152//metabolic process
Bra013476	1620	18480	0.9988	356.093	17988	0.9975	358.513	18280	0.9944	357.861	3348	0.9951	65.3889	3207	0.9401	64.1221	3402	0.9951	67.0214	GO:0005618//cell wall;GO:0043231//intracellular membrane-bounded organelle;GO:0005576//extracellular region;GO:0016020//membrane	GO:0016491//oxidoreductase activity;GO:0050662//coenzyme binding	GO:0006950//response to stress;GO:0008152//metabolic process
Bra007885	858	18382	0.9988	668.777	19949	0.9988	750.707	19218	0.9988	710.352	702	0.9977	25.8871	619	0.9977	23.3683	722	0.9907	26.8562	GO:0031090//organelle membrane;GO:0009536//plastid	GO:0019901//protein kinase binding	-
Bra015656	2673	18334	0.9993	214.109	17361	0.9989	209.707	18334	0.9996	217.526	7774	0.9974	92.0194	8063	0.9959	97.7061	8251	0.9944	98.5149	GO:0043231//intracellular membrane-bounded organelle;GO:0044444//cytoplasmic part;GO:0016020//membrane	GO:0005506//iron ion binding;GO:0050662//coenzyme binding;GO:0008940//nitrate reductase activity	GO:0009314//response to radiation;GO:0009608//response to symbiont;GO:0042126//nitrate metabolic process
Bra034466	1440	18257	0.9521	395.77	17635	0.9528	395.412	17586	0.9528	387.309	21217	0.9528	466.182	19850	0.9521	446.5	21447	0.9528	475.334	GO:0031976;GO:0009532//plastid stroma	GO:0016671//oxidoreductase activity, acting on a sulfur group of donors, disulfide as acceptor	GO:0019725//cellular homeostasis;GO:0000103//sulfate assimilation
Bra021132	2439	18079	0.9996	231.387	17582	0.9996	232.752	17498	0.9996	227.525	11010	0.9996	142.827	11116	0.9996	147.625	11370	0.9996	148.78	GO:0030135//coated vesicle;GO:0009526//plastid envelope;GO:0016020//membrane	GO:0004620//phospholipase activity;GO:0046872//metal ion binding;GO:0035091//phosphatidylinositol binding	GO:0010118//stomatal movement;GO:0010038//response to metal ion;GO:0032787//monocarboxylic acid metabolic process;GO:0006650//glycerophospholipid metabolic process;GO:0032501//multicellular organismal process;GO:0009738//abscisic acid-activated signaling pathway
Bra018995	1122	18060	0.9938	502.459	18014	0.9982	518.387	17887	0.9982	505.589	18870	0.9964	532.124	16968	0.992	489.848	18972	0.9955	539.653	GO:0031224//intrinsic component of membrane;GO:0009536//plastid	-	-
Bra026084	1944	18054	0.9995	289.903	16048	0.9995	266.539	16833	0.9995	274.611	44320	0.9995	721.335	42821	0.9995	713.484	43442	0.9995	713.195	GO:0016020//membrane;GO:0030312;GO:0009536//plastid	GO:0016628//oxidoreductase activity, acting on the CH-CH group of donors, NAD or NADP as acceptor;GO:0032559	GO:0006950//response to stress;GO:0044267//cellular protein metabolic process
Bra035529	1287	18050	0.9977	437.799	18546	0.9969	465.274	18863	0.9961	464.82	3679	0.9946	90.4451	3209	0.9961	80.7635	3471	0.9969	86.0737	GO:0005840//ribosome;GO:0009532//plastid stroma;GO:0009526//plastid envelope;GO:0009534//chloroplast thylakoid;GO:0005576//extracellular region	GO:0016211;GO:0032559	GO:0010038//response to metal ion;GO:0006541//glutamine metabolic process;GO:0006970//response to osmotic stress;GO:0006536//glutamate metabolic process;GO:0032502//developmental process
Bra000703	594	18035	0.9983	947.776	18549	0.9983	1008.26	18541	0.9983	989.918	124986	0.9983	6657.46	108747	0.9983	5930	119558	0.9983	6423.72	GO:0031410//cytoplasmic vesicle;GO:0044432	-	GO:0006950//response to stress
Bra032293	2136	17992	0.5346	262.938	18280	0.5346	276.32	18463	0.5346	274.128	3752	0.5346	55.577	3167	0.5346	48.0254	3248	0.5342	48.5299	GO:0016020//membrane	-	-
Bra013176	387	17959	0.9974	1448.6	18167	0.9974	1515.69	18091	0.9974	1482.53	3998	0.9974	326.863	4054	0.9974	339.31	4080	0.9974	336.468	-	-	-
Bra035392	1287	17858	0.9992	433.142	18366	0.9992	460.758	18331	0.9992	451.711	3960	0.9992	97.3532	3638	0.9977	91.5605	3812	0.9984	94.5298	GO:0005840//ribosome;GO:0009532//plastid stroma;GO:0009526//plastid envelope;GO:0009534//chloroplast thylakoid;GO:0005576//extracellular region	GO:0016211;GO:0032559	GO:0010038//response to metal ion;GO:0006541//glutamine metabolic process;GO:0006970//response to osmotic stress;GO:0006536//glutamate metabolic process;GO:0032502//developmental process
Bra025749	642	17857	0.9984	868.259	18425	0.9984	926.636	18904	0.9984	933.838	11737	0.9969	578.437	10182	0.9984	513.715	12180	0.9984	605.49	GO:0009532//plastid stroma;GO:0042579//microbody;GO:0005576//extracellular region;GO:0016020//membrane	GO:0015038//glutathione disulfide oxidoreductase activity;GO:0042277//peptide binding;GO:0046914//transition metal ion binding	GO:0010038//response to metal ion;GO:0009719;GO:0009608//response to symbiont;GO:0043900//regulation of multi-organism process;GO:0006464//cellular protein modification process
Bra029193	2832	17773	0.9996	195.904	16897	0.9996	192.643	17755	0.9996	198.829	16067	0.9996	179.504	17546	0.9996	200.682	16788	0.9993	189.191	GO:0009526//plastid envelope;GO:0009532//plastid stroma	GO:0017111//nucleoside-triphosphatase activity;GO:0032559	GO:0043170
Bra031656	969	17744	0.999	571.615	18440	0.999	614.432	17522	0.999	573.473	5875	0.999	191.831	5234	0.999	174.958	6080	0.999	200.251	GO:0043231//intracellular membrane-bounded organelle	GO:0005488//binding	GO:0006605//protein targeting
Bra020724	2766	17665	0.9996	199.36	16683	0.9996	194.742	17312	0.9986	198.494	4583	0.9978	52.4241	4973	0.9982	58.2358	4670	0.9989	53.8839	GO:0031224//intrinsic component of membrane	GO:0050664//oxidoreductase activity, acting on NAD(P)H, oxygen as acceptor;GO:0016209//antioxidant activity;GO:0046914//transition metal ion binding;GO:0050662//coenzyme binding	GO:0006952//defense response;GO:0012501//programmed cell death;GO:0008152//metabolic process
Bra035006	993	17623	0.999	553.996	16673	0.999	542.127	17175	0.999	548.53	32447	0.999	1033.85	29421	0.999	959.692	32958	0.999	1059.27	GO:0009536//plastid;GO:0005576//extracellular region;GO:0016020//membrane	GO:0018822//nitrile hydratase activity;GO:0000257//nitrilase activity	GO:0051707//response to other organism;GO:0009683;GO:0010038//response to metal ion;GO:0009267//cellular response to starvation;GO:0019759
Bra025683	1143	17594	0.9991	480.501	18089	0.9991	510.981	17966	0.9991	498.492	5981	0.9991	165.562	5718	0.9991	162.04	6238	0.9991	174.178	-	-	-
Bra027083	816	17591	0.9988	672.94	16728	0.9988	661.897	17330	0.9988	673.536	4965	0.9988	192.514	4576	0.9988	181.643	4888	0.9988	191.177	GO:0009521;GO:0031224//intrinsic component of membrane;GO:0009570//chloroplast stroma;GO:0009534//chloroplast thylakoid	GO:0046906//tetrapyrrole binding;GO:0043169//cation binding	GO:0006464//cellular protein modification process;GO:0006091//generation of precursor metabolites and energy
Bra031813	999	17480	0.999	546.2	16165	0.998	522.453	17091	0.999	542.569	3361	0.997	106.448	2951	0.997	95.6814	3403	0.997	108.715	GO:0009523//photosystem II;GO:0009534//chloroplast thylakoid;GO:0009570//chloroplast stroma;GO:0005576//extracellular region	GO:0008187//poly-pyrimidine tract binding;GO:0046872//metal ion binding;GO:0016491//oxidoreductase activity	GO:0006952//defense response;GO:0006470//protein dephosphorylation;GO:0009767//photosynthetic electron transport chain;GO:0042548//regulation of photosynthesis, light reaction
Bra001738	3225	17467	0.9991	169.069	15850	0.9991	158.685	16981	0.9994	166.988	15098	0.9988	148.123	16167	0.9997	162.377	16147	0.9994	159.793	GO:0009526//plastid envelope;GO:0009532//plastid stroma;GO:0005576//extracellular region	GO:0004175//endopeptidase activity;GO:0046914//transition metal ion binding	GO:0006508//proteolysis;GO:0010038//response to metal ion
Bra019845	2976	17457	0.9997	183.11	16391	0.9997	177.832	17119	0.9997	182.431	19833	0.9997	210.858	22360	0.9997	243.368	20486	0.9997	219.694	GO:0030312;GO:0009536//plastid;GO:0031090//organelle membrane	GO:0051536//iron-sulfur cluster binding;GO:0046914//transition metal ion binding;GO:0032559;GO:0016836//hydro-lyase activity	GO:0010038//response to metal ion;GO:0009725//response to hormone;GO:0044262//cellular carbohydrate metabolic process;GO:0006970//response to osmotic stress;GO:0072350//tricarboxylic acid metabolic process
Bra031065	822	17444	0.9988	662.446	16399	0.9988	644.143	16145	0.9988	622.901	3321	0.9964	127.829	2970	0.9964	117.033	3278	0.9988	127.272	-	GO:0005488//binding	GO:0006952//defense response;GO:0009719;GO:0009791//post-embryonic development;GO:0007165//signal transduction;GO:0048229//gametophyte development
Bra035002	816	17156	0.9963	656.299	17567	0.9963	695.095	17348	0.9975	674.236	5099	0.9877	197.71	4692	0.9951	186.248	5637	0.9951	220.471	GO:0043231//intracellular membrane-bounded organelle	GO:0000175//3'-5'-exoribonuclease activity;GO:0005488//binding	GO:0006950//response to stress;GO:0016070//RNA metabolic process
Bra003451	780	17137	0.991	685.829	15865	0.9782	656.723	16634	0.9949	676.324	3978	0.9872	161.363	3583	0.9731	148.791	3966	0.9795	162.275	GO:0031224//intrinsic component of membrane;GO:0009534//chloroplast thylakoid;GO:0009522//photosystem I	GO:0046906//tetrapyrrole binding;GO:0043169//cation binding	GO:0006464//cellular protein modification process;GO:0006091//generation of precursor metabolites and energy
Bra006954	1305	17116	0.9977	409.419	17221	0.9962	426.074	17481	0.9985	424.823	22369	0.9992	542.338	19481	0.9992	483.531	22578	0.9992	552.166	GO:0005576//extracellular region;GO:0016020//membrane;GO:0042579//microbody;GO:0009536//plastid	GO:0016655//oxidoreductase activity, acting on NAD(P)H, quinone or similar compound as acceptor;GO:0050662//coenzyme binding	GO:0042743//hydrogen peroxide metabolic process;GO:0019725//cellular homeostasis;GO:0010038//response to metal ion
Bra028628	2043	17064	0.9995	260.728	15063	0.9995	238.056	16340	0.9995	253.651	23970	0.9995	371.222	24114	0.9995	382.318	23619	0.9995	368.967	GO:0031090//organelle membrane;GO:0030312;GO:0009536//plastid	GO:0005515//protein binding;GO:0016628//oxidoreductase activity, acting on the CH-CH group of donors, NAD or NADP as acceptor;GO:0032559	GO:0006970//response to osmotic stress;GO:0044267//cellular protein metabolic process;GO:0051707//response to other organism;GO:0010038//response to metal ion
Bra008920	465	16974	0.9978	1139.48	16769	0.9978	1164.37	16665	0.9978	1136.59	39820	0.9978	2709.46	37343	0.9978	2601.24	42202	0.9978	2896.51	-	GO:0005515//protein binding	GO:0006461//protein complex assembly;GO:0009642//response to light intensity;GO:0006970//response to osmotic stress;GO:0044267//cellular protein metabolic process;GO:0000302//response to reactive oxygen species
Bra024095	2007	16948	0.9621	263.601	16177	0.9651	260.248	16105	0.9646	254.487	6196	0.9596	97.6782	6453	0.9616	104.145	6510	0.9641	103.521	GO:0016020//membrane;GO:0009536//plastid	GO:0046914//transition metal ion binding;GO:0016653//oxidoreductase activity, acting on NAD(P)H, heme protein as acceptor;GO:0000166//nucleotide binding	GO:0006725//cellular aromatic compound metabolic process
Bra011174	2019	16905	0.9995	261.369	15595	0.9995	249.394	15735	0.9995	247.163	13930	0.999	218.297	15406	0.9995	247.16	14213	0.9995	224.669	GO:0016020//membrane;GO:0009536//plastid	GO:0046914//transition metal ion binding;GO:0016653//oxidoreductase activity, acting on NAD(P)H, heme protein as acceptor;GO:0000166//nucleotide binding	GO:0006725//cellular aromatic compound metabolic process
Bra027999	519	16801	0.9981	1010.52	17071	0.9981	1062.01	17306	0.9981	1057.5	117382	0.9981	7155.96	102133	0.9981	6374.15	108155	0.9981	6650.8	GO:0031410//cytoplasmic vesicle;GO:0044432	-	GO:0006950//response to stress
Bra025819	816	16709	0.9988	639.199	16713	0.9988	661.304	16720	0.9988	649.829	39130	0.9988	1517.24	35483	0.9988	1408.49	37779	0.9988	1477.59	GO:0044464	-	GO:0009409//response to cold;GO:0042221//response to chemical
Bra025989	3078	16708	0.9997	169.446	15614	0.9994	163.788	15804	0.9997	162.836	13812	0.9997	141.978	14491	0.9997	152.494	13026	0.9997	135.063	GO:0005622//intracellular	GO:0000166//nucleotide binding;GO:0016787//hydrolase activity	GO:0006412//translation
Bra003526	2715	16663	0.9993	191.584	14049	0.9996	167.075	15427	0.9996	180.204	199	0.9665	2.31909	153	0.9665	1.82535	164	0.9396	1.92783	GO:0009532//plastid stroma;GO:0009534//chloroplast thylakoid	GO:0046914//transition metal ion binding;GO:0016702//oxidoreductase activity, acting on single donors with incorporation of molecular oxygen, incorporation of two atoms of oxygen	GO:0051707//response to other organism;GO:0006633//fatty acid biosynthetic process;GO:0009694//jasmonic acid metabolic process;GO:0009719;GO:0006950//response to stress
Bra002957	1059	16660	0.9991	491.083	17001	0.9991	518.341	17103	0.9991	512.188	5448	0.9991	162.77	4997	0.9991	152.84	5628	0.9991	169.61	GO:0009532//plastid stroma;GO:0009941//chloroplast envelope	GO:0046914//transition metal ion binding;GO:0042802//identical protein binding	GO:0006772//thiamine metabolic process;GO:0033554//cellular response to stress;GO:0018130
Bra027866	2790	16643	0.9993	186.21	16340	0.9996	189.097	17099	0.9996	194.366	11622	0.9996	131.798	12079	0.9996	140.233	10615	0.9996	121.426	GO:0016020//membrane	-	-
Bra027868	1440	16634	1	360.587	14497	0.9993	325.052	15387	0.9993	338.879	16984	0.9993	373.174	16925	0.9993	380.706	17102	0.9993	379.035	GO:0031224//intrinsic component of membrane	GO:0015171//amino acid transmembrane transporter activity	GO:0015801//aromatic amino acid transport;GO:0015711//organic anion transport;GO:0051707//response to other organism
Bra018288	2079	16615	0.9976	249.472	15440	0.9976	239.789	16329	0.9976	249.091	8923	0.9976	135.797	8598	0.9976	133.957	9049	0.9976	138.912	GO:0031224//intrinsic component of membrane;GO:0009526//plastid envelope;GO:0009534//chloroplast thylakoid;GO:0044436	GO:0004175//endopeptidase activity;GO:0046914//transition metal ion binding;GO:0042623//ATPase activity, coupled;GO:0032559	GO:0009767//photosynthetic electron transport chain;GO:0009668;GO:0044257//cellular protein catabolic process
Bra008152	1401	16532	0.9993	368.352	16006	0.9993	368.877	16692	0.9993	377.853	4170	0.9993	94.1741	3629	0.9986	83.9021	4123	0.9986	93.9225	GO:0009534//chloroplast thylakoid	GO:0016627//oxidoreductase activity, acting on the CH-CH group of donors;GO:0050662//coenzyme binding	GO:0042360//vitamin E metabolic process;GO:0006399//tRNA metabolic process;GO:0006779//porphyrin-containing compound biosynthetic process;GO:0008654//phospholipid biosynthetic process
Bra030182	804	16493	0.9988	640.353	15789	0.9988	634.067	16850	0.9988	664.655	2603	0.995	102.436	2302	0.9988	92.7413	2443	0.995	96.9755	GO:0031224//intrinsic component of membrane;GO:0009521;GO:0009526//plastid envelope;GO:0009534//chloroplast thylakoid;GO:0009570//chloroplast stroma;GO:0005576//extracellular region	GO:0043169//cation binding;GO:0046906//tetrapyrrole binding	GO:0009746;GO:0006091//generation of precursor metabolites and energy;GO:0009639//response to red or far red light;GO:0006464//cellular protein modification process
Bra037207	1206	16469	0.9992	426.281	15864	0.9983	424.719	16250	0.9983	427.325	7053	0.9992	185.038	6191	0.9975	166.279	6739	0.9983	178.337	GO:0009532//plastid stroma;GO:0005576//extracellular region;GO:0042579//microbody;GO:0016020//membrane	GO:0008483//transaminase activity;GO:0048037//cofactor binding	GO:0043094
Bra008698	2922	16446	0.9973	175.694	15266	0.9966	168.687	15192	0.9973	164.887	33924	0.9969	367.333	35684	0.9973	395.564	35749	0.9973	390.461	GO:0009532//plastid stroma	GO:0017111//nucleoside-triphosphatase activity;GO:0032559	GO:0006950//response to stress;GO:0009657//plastid organization;GO:0051604//protein maturation
Bra030707	1773	16377	0.9763	288.338	14887	0.9786	271.104	14841	0.9808	265.465	11999	0.9233	214.126	11650	0.8838	212.834	12639	0.9724	227.509	GO:0031981//nuclear lumen;GO:0009536//plastid;GO:0031090//organelle membrane	GO:0017111//nucleoside-triphosphatase activity;GO:0008135//translation factor activity, nucleic acid binding;GO:0032561//guanyl ribonucleotide binding;GO:0005515//protein binding	GO:0006412//translation;GO:0010038//response to metal ion;GO:0009207
Bra002116	2298	16353	0.9996	222.138	14531	0.9991	204.165	14964	0.9996	206.514	6852	0.9983	94.3411	6940	0.9991	97.8213	7294	0.9987	101.3	GO:0009532//plastid stroma;GO:0009526//plastid envelope;GO:0042579//microbody;GO:0031090//organelle membrane;GO:0005576//extracellular region	GO:0016627//oxidoreductase activity, acting on the CH-CH group of donors;GO:0008172;GO:0016620//oxidoreductase activity, acting on the aldehyde or oxo group of donors, NAD or NADP as acceptor;GO:0046914//transition metal ion binding	GO:0010208//pollen wall assembly;GO:0000097//sulfur amino acid biosynthetic process;GO:0010038//response to metal ion;GO:0006730//one-carbon metabolic process;GO:0006970//response to osmotic stress
Bra034402	978	16285	0.9233	519.786	17678	0.9233	583.621	17267	0.9192	559.926	6753	0.9202	218.47	5855	0.9233	193.915	6676	0.9857	217.857	GO:0030312;GO:0009532//plastid stroma;GO:0031090//organelle membrane;GO:0005576//extracellular region	GO:0046914//transition metal ion binding;GO:0005543//phospholipid binding;GO:0042802//identical protein binding;GO:0016209//antioxidant activity;GO:0032559	GO:0010038//response to metal ion;GO:0009725//response to hormone;GO:0006970//response to osmotic stress
Bra032849	1329	16251	0.9992	381.708	15244	0.9992	370.349	15637	0.9992	373.148	9226	0.9977	219.645	9998	0.9992	243.676	8541	0.9992	205.106	GO:0043231//intracellular membrane-bounded organelle	-	GO:0006970//response to osmotic stress
Bra028952	2100	16234	0.9814	241.314	14863	0.9762	228.52	15710	0.969	237.252	15862	0.9833	238.986	15670	0.9614	241.698	16202	0.981	246.232	GO:0031981//nuclear lumen;GO:0005576//extracellular region;GO:0031090//organelle membrane;GO:0030312;GO:0044444//cytoplasmic part	GO:0005515//protein binding;GO:0017111//nucleoside-triphosphatase activity;GO:0032559	GO:0031647//regulation of protein stability;GO:0048827//phyllome development;GO:0051592//response to calcium ion;GO:0009791//post-embryonic development;GO:0044267//cellular protein metabolic process;GO:0042742//defense response to bacterium;GO:0009207;GO:0006970//response to osmotic stress;GO:0009408//response to heat
Bra033022	777	16186	0.9794	650.271	15928	0.9794	661.877	16074	0.9794	656.078	5451	0.9794	221.967	4916	0.9768	204.934	5618	0.9794	230.757	GO:0031224//intrinsic component of membrane;GO:0009521;GO:0009526//plastid envelope;GO:0031090//organelle membrane;GO:0009534//chloroplast thylakoid;GO:0009570//chloroplast stroma	GO:0043169//cation binding;GO:0046906//tetrapyrrole binding	GO:0006091//generation of precursor metabolites and energy;GO:0009639//response to red or far red light;GO:0006464//cellular protein modification process
Bra017502	744	16144	0.9987	677.352	16457	0.9987	714.191	15919	0.9987	678.571	18317	0.9987	778.96	16631	0.9987	724.051	18236	0.9987	782.26	GO:0031224//intrinsic component of membrane;GO:0043231//intracellular membrane-bounded organelle;GO:0012505//endomembrane system	GO:0005488//binding	GO:0006631//fatty acid metabolic process;GO:0043066//negative regulation of apoptotic process;GO:0006950//response to stress;GO:0006984//ER-nucleus signaling pathway
Bra000757	963	16105	0.999	522.048	15433	0.999	517.441	16099	0.999	530.182	18585	0.999	610.618	17355	0.999	583.744	17635	0.999	584.445	GO:0009534//chloroplast thylakoid	-	GO:0009767//photosynthetic electron transport chain
Bra025941	1719	15994	0.9994	290.44	15275	0.9994	286.908	15678	0.9983	289.246	39683	0.9994	730.403	36341	0.9994	684.77	40136	0.9994	745.165	GO:0043231//intracellular membrane-bounded organelle	GO:0008233//peptidase activity	GO:0009642//response to light intensity;GO:0000302//response to reactive oxygen species
Bra015025	1713	15970	0.9994	291.02	15664	0.9994	295.245	15612	0.9994	289.037	18420	0.9994	340.225	17597	0.9994	332.74	18437	0.9994	343.5	GO:0043231//intracellular membrane-bounded organelle;GO:0044444//cytoplasmic part;GO:0016020//membrane	GO:0016772//transferase activity, transferring phosphorus-containing groups;GO:0016160//amylase activity;GO:0005102//receptor binding;GO:0043167//ion binding;GO:0032559	GO:0005982//starch metabolic process;GO:0009933//meristem structural organization;GO:0007167//enzyme linked receptor protein signaling pathway;GO:0010073//meristem maintenance;GO:0003006//developmental process involved in reproduction;GO:0006950//response to stress;GO:0006464//cellular protein modification process
Bra031351	1083	15965	0.9991	460.168	15029	0.9991	448.062	15490	0.9991	453.603	19296	0.9991	563.732	17660	0.9991	528.185	19503	0.9991	574.735	GO:0019866//organelle inner membrane;GO:0043231//intracellular membrane-bounded organelle;GO:0031224//intrinsic component of membrane	GO:0043169//cation binding;GO:0016682//oxidoreductase activity, acting on diphenols and related substances as donors, oxygen as acceptor	GO:0051234//establishment of localization;GO:0032501//multicellular organismal process;GO:0006950//response to stress;GO:0007165//signal transduction;GO:0015980//energy derivation by oxidation of organic compounds
Bra024304	1299	15884	0.9985	381.704	14873	0.9992	369.68	15473	0.9992	377.762	28486	0.9992	693.835	26956	0.9992	672.156	28951	0.9992	711.294	-	-	-
Bra001661	1182	15824	0.9992	417.902	15351	0.9992	419.33	15367	0.9992	412.31	10877	0.9992	291.156	11128	0.9992	304.946	11492	0.9992	310.293	GO:0030312;GO:0031981//nuclear lumen;GO:0016020//membrane	GO:0046872//metal ion binding;GO:0016765//transferase activity, transferring alkyl or aryl (other than methyl) groups;GO:0032559	GO:0009108//coenzyme biosynthetic process;GO:0000096//sulfur amino acid metabolic process;GO:0009699//phenylpropanoid biosynthetic process;GO:0006950//response to stress
Bra025439	483	15819	0.9979	1022.37	16239	0.9979	1085.55	17056	0.9979	1119.91	6316	0.9979	413.741	5358	0.9979	359.318	6184	0.9979	408.617	GO:0016020//membrane	GO:0046872//metal ion binding;GO:0016491//oxidoreductase activity	GO:0009642//response to light intensity;GO:0006952//defense response;GO:0009725//response to hormone;GO:0000302//response to reactive oxygen species;GO:0019932//second-messenger-mediated signaling;GO:0046209//nitric oxide metabolic process;GO:0009908//flower development;GO:0048571//long-day photoperiodism;GO:0043200//response to amino acid;GO:0009605//response to external stimulus
Bra014433	771	15727	0.9987	636.748	14288	0.9987	598.348	14764	0.9987	607.299	3675	0.9987	150.812	3353	0.9987	140.865	3861	0.9987	159.823	GO:0031224//intrinsic component of membrane;GO:0009534//chloroplast thylakoid;GO:0009522//photosystem I	GO:0046906//tetrapyrrole binding;GO:0043169//cation binding	GO:0006464//cellular protein modification process;GO:0006091//generation of precursor metabolites and energy
Bra013378	1515	15656	0.9993	322.585	14977	0.9993	319.19	15561	0.9993	325.745	19885	0.9993	415.285	20658	0.9993	441.672	21238	0.9993	447.399	GO:0009570//chloroplast stroma	GO:0005488//binding;GO:0016701//oxidoreductase activity, acting on single donors with incorporation of molecular oxygen	-
Bra007555	2217	15646	0.9995	220.3	14988	0.9995	218.28	16213	0.9995	231.927	4651	0.9995	66.3765	4929	0.9995	72.014	4822	0.9995	69.4154	GO:0009532//plastid stroma;GO:0009526//plastid envelope;GO:0009534//chloroplast thylakoid	GO:0043169//cation binding;GO:0016744	GO:0010038//response to metal ion;GO:0006098//pentose-phosphate shunt;GO:0015977//carbon fixation;GO:0006970//response to osmotic stress
Bra035994	564	15632	0.9982	865.19	15505	0.9982	887.625	15910	0.9982	894.631	11452	0.9982	642.445	9646	0.9982	553.977	10363	0.9982	586.409	-	GO:0043169//cation binding;GO:0016702//oxidoreductase activity, acting on single donors with incorporation of molecular oxygen, incorporation of two atoms of oxygen	GO:0043102
Bra023235	1194	15604	0.9992	407.951	14890	0.9992	402.649	15311	0.9992	406.679	1999	0.9992	52.9715	1707	0.9983	46.3077	1819	0.9983	48.6209	GO:0009532//plastid stroma;GO:0009526//plastid envelope;GO:0009534//chloroplast thylakoid;GO:0005576//extracellular region	GO:0016301//kinase activity;GO:0032559	GO:0006952//defense response;GO:0044238;GO:0006796//phosphate-containing compound metabolic process;GO:0015977//carbon fixation
Bra031605	1284	15559	0.9969	378.262	13477	0.9992	338.895	13815	0.9992	341.223	12864	0.9992	316.989	11901	0.9992	300.222	13232	1	328.893	GO:0031981//nuclear lumen;GO:0009536//plastid;GO:0031090//organelle membrane	GO:0017111//nucleoside-triphosphatase activity;GO:0008135//translation factor activity, nucleic acid binding;GO:0032561//guanyl ribonucleotide binding;GO:0005515//protein binding	GO:0006412//translation;GO:0010038//response to metal ion;GO:0009207
Bra035087	423	15549	0.9976	1147.46	15676	0.9976	1196.55	15846	0.9976	1188.04	3051	0.9976	228.21	2651	0.9976	202.999	2766	0.9976	208.692	GO:0009523//photosystem II;GO:0009534//chloroplast thylakoid	-	GO:0010207//photosystem II assembly
Bra032315	684	15375	0.9985	701.673	15897	0.9985	750.405	15326	0.9985	710.6	16336	0.9985	755.655	15521	0.9985	735	16074	0.9985	750.002	GO:0043231//intracellular membrane-bounded organelle	-	-
Bra025713	765	15312	0.9987	624.808	15036	0.9987	634.611	14683	0.9987	608.704	1455	0.9987	60.1776	1456	0.9974	61.6487	1511	0.9987	63.0373	-	GO:0005488//binding	GO:0006952//defense response;GO:0009719;GO:0009791//post-embryonic development;GO:0007165//signal transduction;GO:0048229//gametophyte development
Bra006661	1350	15287	0.9993	353.48	14317	0.9993	342.417	14775	0.9993	347.093	11630	0.9993	272.571	11105	0.9993	266.446	11713	0.9993	276.904	GO:0031981//nuclear lumen;GO:0009536//plastid;GO:0031090//organelle membrane	GO:0017111//nucleoside-triphosphatase activity;GO:0008135//translation factor activity, nucleic acid binding;GO:0032561//guanyl ribonucleotide binding;GO:0005515//protein binding	GO:0006412//translation;GO:0010038//response to metal ion;GO:0009207
Bra020567	3201	15277	0.9994	148.98	14460	0.9994	145.854	14241	0.9997	141.094	8621	0.9997	85.213	9555	0.9997	96.6872	8313	0.9997	82.8832	GO:0044464	GO:0005488//binding	GO:0003006//developmental process involved in reproduction
Bra002718	645	15190	0.986	735.147	15665	0.9876	784.165	15495	0.9798	761.876	4294	0.9535	210.638	3604	0.9147	180.988	4099	0.9659	202.821	GO:0005576//extracellular region;GO:0030312	GO:0016798//hydrolase activity, acting on glycosyl bonds;GO:0016758//transferase activity, transferring hexosyl groups	GO:0009725//response to hormone;GO:0044042//glucan metabolic process;GO:0009605//response to external stimulus;GO:0006950//response to stress;GO:0007047
Bra036642	660	15178	0.997	717.871	15781	0.997	772.018	15901	0.9985	764.07	29673	0.9985	1422.5	26437	0.9985	1297.45	28518	0.9985	1379.02	GO:0009536//plastid	GO:0016531//copper chaperone activity	GO:0006812//cation transport
Bra039113	1005	15126	0.999	469.823	13838	0.999	444.574	14473	0.999	456.715	232	0.9851	7.30391	170	0.992	5.47907	185	0.9861	5.8749	GO:0009532//plastid stroma;GO:0009526//plastid envelope;GO:0009534//chloroplast thylakoid;GO:0005576//extracellular region	GO:0046914//transition metal ion binding;GO:0016836//hydro-lyase activity	GO:0010035//response to inorganic substance;GO:0010118//stomatal movement;GO:0050832//defense response to fungus
Bra000158	1275	15090	0.9992	369.449	14294	0.9992	361.976	14671	0.9992	364.924	3893	0.9992	96.6068	3637	0.9992	92.3968	3593	0.9992	89.9376	-	-	GO:0042742//defense response to bacterium;GO:0010033//response to organic substance
Bra022019	1926	15044	0.6179	243.828	14351	0.6184	240.582	14714	0.6661	242.285	8675	0.6173	142.511	8400	0.6179	141.269	8703	0.6651	144.214	GO:0009941//chloroplast envelope;GO:0031224//intrinsic component of membrane	GO:0005342//organic acid transmembrane transporter activity;GO:0015145//monosaccharide transmembrane transporter activity	GO:0015717//triose phosphate transport;GO:0009642//response to light intensity;GO:0015711//organic anion transport
Bra035669	1344	15035	0.9985	349.205	14553	0.9985	349.615	14881	0.9978	351.144	10783	0.9978	253.848	10074	0.9985	242.788	10900	0.9993	258.834	GO:0031224//intrinsic component of membrane;GO:0009534//chloroplast thylakoid	GO:0005488//binding;GO:0008320//protein transmembrane transporter activity	GO:0009668;GO:0007569//cell aging;GO:0006612//protein targeting to membrane
Bra011081	5313	14939	0.7288	87.7723	14634	0.7346	88.9324	15117	0.7194	90.2357	8835	0.7393	52.6139	8840	0.7083	53.8935	8276	0.7363	49.7136	GO:0009532//plastid stroma;GO:0009526//plastid envelope	GO:0008135//translation factor activity, nucleic acid binding;GO:0004812//aminoacyl-tRNA ligase activity;GO:0032559	GO:0010038//response to metal ion;GO:0006418//tRNA aminoacylation for protein translation;GO:0003006//developmental process involved in reproduction
Bra026398	1305	14919	0.9992	356.866	14719	0.9992	364.17	15048	0.9992	365.697	13636	0.9992	330.606	12764	0.9992	316.811	13660	0.9985	334.068	-	GO:0008905;GO:0004645//phosphorylase activity;GO:0005488//binding;GO:0035251//UDP-glucosyltransferase activity	GO:0052482;GO:0009719
Bra010096	942	14900	0.9989	493.755	14257	0.9989	488.668	14515	0.9989	488.674	1527	0.9989	51.2887	1532	0.9989	52.6783	1545	0.9968	52.3446	GO:0043231//intracellular membrane-bounded organelle	-	GO:0006970//response to osmotic stress
Bra020323	336	14898	0.997	1384.09	16788	0.997	1613.23	16301	0.997	1538.61	11497	0.997	1082.63	9990	0.997	963.053	11477	0.997	1090.14	GO:0005576//extracellular region;GO:0030312	GO:0005488//binding	GO:0009725//response to hormone;GO:0006970//response to osmotic stress;GO:0051234//establishment of localization;GO:0010876//lipid localization
Bra029761	1104	14890	0.9991	421.019	13464	0.9991	393.769	14122	0.9991	405.676	11219	0.9991	321.528	10270	0.9991	301.318	10627	0.9982	307.211	-	GO:0031072//heat shock protein binding	GO:0006970//response to osmotic stress
Bra005891	708	14838	0.9986	654.211	15022	0.9986	685.064	14298	0.9986	640.464	3383	0.9986	151.183	2924	0.9986	133.773	3392	0.9986	152.903	GO:0031090//organelle membrane;GO:0009536//plastid	-	GO:0006952//defense response;GO:0002252;GO:0051707//response to other organism
Bra019044	2142	14826	0.9991	216.063	14329	1	215.99	15207	0.9995	225.153	2654	0.9991	39.2026	2953	0.9995	44.6548	3013	0.9981	44.8925	GO:0031225//anchored component of membrane;GO:0005576//extracellular region;GO:0009536//plastid	GO:0046914//transition metal ion binding	-
Bra021909	486	14742	0.9938	946.882	14017	0.9918	931.227	14855	0.9918	969.369	3487	0.9979	227.012	3034	0.9918	202.21	3372	0.9959	221.435	GO:0031224//intrinsic component of membrane;GO:0009521;GO:0009526//plastid envelope;GO:0009534//chloroplast thylakoid;GO:0009570//chloroplast stroma;GO:0005576//extracellular region	GO:0043169//cation binding;GO:0046906//tetrapyrrole binding	GO:0009746;GO:0006091//generation of precursor metabolites and energy;GO:0009639//response to red or far red light;GO:0006464//cellular protein modification process
Bra016250	705	14721	0.9986	651.815	14647	0.9986	670.805	14645	0.9986	658.799	1600	0.9972	71.8066	1583	0.9972	72.7303	1589	0.9972	71.9332	GO:0044424	GO:0016765//transferase activity, transferring alkyl or aryl (other than methyl) groups	GO:0006790//sulfur compound metabolic process;GO:0009404//toxin metabolic process;GO:0010038//response to metal ion
Bra031790	1848	14709	0.8371	248.46	14381	0.8355	251.26	14700	0.8355	252.271	43870	0.8377	751.103	41934	0.8377	735.001	46076	0.8377	795.733	GO:0043231//intracellular membrane-bounded organelle	GO:0004175//endopeptidase activity	GO:0006970//response to osmotic stress;GO:0019538//protein metabolic process
Bra021187	507	14682	0.998	903.968	15250	0.998	971.178	15694	0.998	981.699	13177	0.998	822.323	11133	0.998	711.26	12285	0.998	773.324	GO:0009536//plastid;GO:0042995//cell projection;GO:0031090//organelle membrane;GO:0005576//extracellular region	GO:0005488//binding	GO:0000278//mitotic cell cycle;GO:0006952//defense response;GO:0010038//response to metal ion;GO:0016049//cell growth;GO:0048878//chemical homeostasis;GO:0035264//multicellular organism growth;GO:0048528//post-embryonic root development;GO:0000904//cell morphogenesis involved in differentiation
Bra010099	1521	14658	0.9993	300.83	15192	0.9993	322.495	14678	0.9993	306.049	2211	0.9993	45.9932	1833	0.998	39.0353	2006	0.9993	42.0917	-	-	-
Bra004989	831	14562	0.9988	547.011	14994	0.9988	582.577	14422	0.9976	550.398	3178	0.9964	121	2832	0.9976	110.387	3145	0.9976	120.785	GO:0043234//protein complex;GO:0009534//chloroplast thylakoid	GO:0046906//tetrapyrrole binding	GO:0009639//response to red or far red light;GO:0006091//generation of precursor metabolites and energy
Bra014229	1167	14541	0.9991	388.955	14729	0.9991	407.511	14515	0.9991	394.456	14309	0.9991	387.947	12654	0.9991	351.221	13708	0.9991	374.885	GO:0009368//endopeptidase Clp complex;GO:0031976;GO:0009532//plastid stroma	GO:0004175//endopeptidase activity;GO:0003677//DNA binding;GO:0034061	GO:0006259//DNA metabolic process;GO:0019538//protein metabolic process
Bra040146	1017	14538	0.999	446.231	13446	0.999	426.883	13928	0.999	434.331	8803	0.998	273.869	8027	0.999	255.656	8383	0.999	263.071	GO:0030312;GO:0031967;GO:0031981//nuclear lumen;GO:0009536//plastid;GO:0031090//organelle membrane;GO:0005576//extracellular region	GO:0046914//transition metal ion binding;GO:0000166//nucleotide binding;GO:0008943	GO:0006007//glucose catabolic process;GO:0006952//defense response;GO:0010038//response to metal ion;GO:0000302//response to reactive oxygen species;GO:0006970//response to osmotic stress;GO:0034285;GO:0009791//post-embryonic development;GO:0048608//reproductive structure development
Bra030253	1533	14377	0.9993	292.753	13663	0.9987	287.767	14028	0.9987	290.206	22708	0.9993	468.673	20916	0.9993	441.937	22748	0.9993	473.582	GO:0044424	GO:0005488//binding;GO:0016872//intramolecular lyase activity	GO:0009642//response to light intensity;GO:0006952//defense response;GO:0009725//response to hormone;GO:0000302//response to reactive oxygen species;GO:0009267//cellular response to starvation;GO:0006020//inositol metabolic process;GO:0006658//phosphatidylserine metabolic process;GO:0002252;GO:0007275//multicellular organismal development;GO:0032958//inositol phosphate biosynthetic process
Bra024117	3186	14316	0.9994	140.266	13674	0.9994	138.576	13295	0.9997	132.341	4903	0.9997	48.6911	5571	0.9987	56.6384	4821	0.9975	48.2932	GO:0031224//intrinsic component of membrane	GO:0046873//metal ion transmembrane transporter activity;GO:0019829//cation-transporting ATPase activity;GO:0005515//protein binding;GO:0032559	GO:0051707//response to other organism;GO:0009206;GO:0006816//calcium ion transport;GO:0048513//organ development;GO:0003006//developmental process involved in reproduction
Bra030858	2070	14104	0.8749	212.69	14051	0.8749	219.166	14407	0.8749	220.727	8327	0.8744	127.278	8196	0.8749	128.249	8110	0.8749	125.039	GO:0005840//ribosome;GO:0009532//plastid stroma;GO:0009526//plastid envelope;GO:0005576//extracellular region;GO:0016020//membrane	GO:0005515//protein binding;GO:0032559	GO:0051084//'de novo' posttranslational protein folding;GO:0009814//defense response, incompatible interaction
Bra034911	660	14063	0.997	665.135	12893	0.9985	630.735	13338	0.997	640.914	3388	0.9955	162.418	3136	0.9924	153.906	3335	0.9939	161.267	GO:0009526//plastid envelope;GO:0031224//intrinsic component of membrane;GO:0009570//chloroplast stroma;GO:0009534//chloroplast thylakoid;GO:0009522//photosystem I	-	GO:0006091//generation of precursor metabolites and energy
Bra016237	1152	14044	0.9809	380.552	13864	0.9826	388.573	13798	0.9809	379.854	2012	0.9731	55.2598	1911	0.9809	53.7319	2143	0.9731	59.3696	GO:0043231//intracellular membrane-bounded organelle	GO:0008194//UDP-glycosyltransferase activity	-
Bra018462	2286	14030	0.9996	191.583	13695	0.9996	193.429	13846	0.9996	192.088	5513	0.9996	76.3037	5548	0.9996	78.6111	5247	0.9996	73.2537	GO:0031410//cytoplasmic vesicle	-	-
Bra003644	660	14019	0.9985	663.054	14281	0.9985	698.637	13973	0.9985	671.426	34186	0.9985	1638.85	29806	0.9985	1462.8	33884	0.9985	1638.5	GO:0009532//plastid stroma;GO:0031090//organelle membrane	GO:0042277//peptide binding;GO:0016765//transferase activity, transferring alkyl or aryl (other than methyl) groups	GO:0010038//response to metal ion;GO:0009414//response to water deprivation;GO:0009755//hormone-mediated signaling pathway;GO:0009404//toxin metabolic process
Bra002942	1824	14003	0.9995	239.647	13444	0.9995	237.98	13940	0.9995	242.377	10354	0.9989	179.604	10617	0.9989	188.539	10815	0.9989	189.233	GO:0044464	GO:0046872//metal ion binding;GO:0016831//carboxy-lyase activity;GO:0019842//vitamin binding	GO:0006950//response to stress
Bra009384	894	13926	0.9989	486.256	14110	0.9989	509.596	14082	0.9989	499.551	20919	0.9989	740.35	20249	0.9989	733.652	22237	0.9989	793.84	GO:0005618//cell wall	GO:0016788//hydrolase activity, acting on ester bonds;GO:0016747//transferase activity, transferring acyl groups other than amino-acyl groups	GO:0000003//reproduction
Bra000114	9828	13832	0.9996	43.9335	12791	0.9995	42.0219	13449	0.9998	43.3988	14432	0.9994	46.4617	22551	0.9996	74.3232	14117	0.9999	45.8429	-	GO:0003676//nucleic acid binding	-
Bra038863	1002	13771	0.999	429.016	13987	0.999	450.706	13928	0.999	440.833	8673	0.999	273.864	7945	0.999	256.833	8713	0.999	277.52	GO:0009523//photosystem II;GO:0009534//chloroplast thylakoid;GO:0009570//chloroplast stroma;GO:0005576//extracellular region	GO:0008187//poly-pyrimidine tract binding;GO:0046872//metal ion binding;GO:0016491//oxidoreductase activity	GO:0006952//defense response;GO:0006470//protein dephosphorylation;GO:0009767//photosynthetic electron transport chain;GO:0042548//regulation of photosynthesis, light reaction
Bra028901	930	13738	0.9989	461.123	13631	0.9989	473.24	13842	0.9989	472.029	8003	0.9989	272.272	7342	0.9989	255.714	8583	0.9989	294.544	GO:0009536//plastid;GO:0016020//membrane	GO:0042802//identical protein binding;GO:0046983//protein dimerization activity	GO:0019752//carboxylic acid metabolic process;GO:0033194//response to hydroperoxide;GO:0008614//pyridoxine metabolic process;GO:0006778//porphyrin-containing compound metabolic process;GO:0009108//coenzyme biosynthetic process;GO:0042364;GO:0006972//hyperosmotic response
Bra001789	1629	13719	0.9994	262.892	12423	0.9994	246.231	12418	0.9994	241.759	3428	0.9988	66.5815	3441	0.9988	68.4207	3333	0.9988	65.2993	GO:0016020//membrane	GO:0046872//metal ion binding;GO:0004674//protein serine/threonine kinase activity;GO:0032559	GO:0006464//cellular protein modification process;GO:0023052//signaling
Bra012238	1479	13660	0.9993	288.309	12737	0.9993	278.058	12828	0.9993	275.07	25394	0.9993	543.246	27339	0.9993	598.74	26194	0.9993	565.234	GO:0005840//ribosome;GO:0030312;GO:0009532//plastid stroma;GO:0009526//plastid envelope;GO:0042579//microbody;GO:0005576//extracellular region;GO:0016020//membrane	GO:0004601//peroxidase activity;GO:0015171//amino acid transmembrane transporter activity;GO:0005506//iron ion binding	GO:0009314//response to radiation;GO:0010038//response to metal ion;GO:0009267//cellular response to starvation;GO:0042743//hydrogen peroxide metabolic process;GO:0015837//amine transport
Bra008426	2844	13557	0.9996	148.802	12644	0.9996	143.546	12736	0.9996	142.022	10242	0.9996	113.943	9889	0.9996	112.628	10355	0.9996	116.202	GO:0009570//chloroplast stroma	GO:0016301//kinase activity;GO:0032559	GO:0006464//cellular protein modification process
Bra012083	999	13519	0.999	422.43	13104	0.999	423.521	13132	0.999	416.887	2180	0.999	69.0438	1955	0.998	63.3877	2243	0.999	71.6569	GO:0009523//photosystem II;GO:0009534//chloroplast thylakoid;GO:0009570//chloroplast stroma;GO:0005576//extracellular region	GO:0008187//poly-pyrimidine tract binding;GO:0046872//metal ion binding;GO:0016491//oxidoreductase activity	GO:0006952//defense response;GO:0006470//protein dephosphorylation;GO:0009767//photosynthetic electron transport chain;GO:0042548//regulation of photosynthesis, light reaction
Bra020631	930	13452	0.8301	451.523	14071	0.8301	488.516	13158	0.8581	448.704	22418	0.8645	762.689	27083	0.8301	943.274	20492	0.829	703.228	-	-	-
Bra002944	699	13449	0.5336	600.605	13553	0.5365	626.03	13550	0.5336	614.773	8996	0.5336	407.198	7713	0.5336	357.413	8247	0.5322	376.542	-	GO:0008135//translation factor activity, nucleic acid binding	GO:0006412//translation
Bra008695	1443	13409	0.9993	290.072	12805	0.9979	286.517	13255	0.9993	291.317	2043	0.9979	44.7956	2049	0.9958	45.9938	1998	0.9958	44.19	GO:0030312;GO:0044444//cytoplasmic part;GO:0043231//intracellular membrane-bounded organelle	GO:0000166//nucleotide binding;GO:0048037//cofactor binding;GO:0016616//oxidoreductase activity, acting on the CH-OH group of donors, NAD or NADP as acceptor	GO:0008152//metabolic process
Bra004721	1029	13289	0.999	403.137	12983	0.999	407.377	13106	0.999	403.931	14819	0.999	455.656	13554	0.999	426.654	14074	0.9981	436.512	GO:0009536//plastid	GO:0046914//transition metal ion binding;GO:0005515//protein binding	GO:0050896//response to stimulus;GO:0044267//cellular protein metabolic process
Bra013653	960	13257	0.999	431.072	13754	0.999	462.588	13987	0.999	462.068	3675	0.999	121.121	3508	0.999	118.362	3318	0.999	110.306	GO:0009534//chloroplast thylakoid	-	GO:0009767//photosynthetic electron transport chain
Bra027540	1920	13220	0.9995	214.935	12926	0.9995	217.37	12981	0.999	214.417	2234	0.999	36.8142	2132	0.9995	35.9675	2263	0.999	37.6164	GO:0016020//membrane	GO:0004674//protein serine/threonine kinase activity;GO:0032559	GO:0006464//cellular protein modification process
Bra002559	1194	13202	0.9992	345.153	13548	0.9992	366.36	13244	0.9992	351.777	5620	0.9992	148.924	5467	0.9975	148.309	5718	0.9992	152.839	-	GO:0046914//transition metal ion binding	GO:0009743//response to carbohydrate
Bra026317	675	13101	0.9985	605.866	13134	0.9985	628.246	13038	0.9985	612.576	91081	0.9985	4269.31	78029	0.9985	3744.35	85988	0.9985	4065.64	GO:0009536//plastid	-	GO:0000302//response to reactive oxygen species;GO:0009642//response to light intensity
Bra024934	1632	13068	0.9969	249.957	12353	0.9988	244.393	12441	0.989	241.762	12293	0.9957	238.326	12270	0.9902	243.528	12824	0.9951	250.783	GO:0043231//intracellular membrane-bounded organelle	GO:0015556//C4-dicarboxylate transmembrane transporter activity	GO:0015743//malate transport;GO:0030641//regulation of cellular pH;GO:0030001//metal ion transport
Bra015047	2001	12999	0.9725	202.786	11790	0.976	190.241	12028	0.975	190.633	33798	0.976	534.414	34398	0.976	556.814	34252	0.9785	546.303	GO:0044432;GO:0030312;GO:0031981//nuclear lumen;GO:0009536//plastid;GO:0031090//organelle membrane	GO:0016628//oxidoreductase activity, acting on the CH-CH group of donors, NAD or NADP as acceptor;GO:0032559	GO:0043161//proteasome-mediated ubiquitin-dependent protein catabolic process;GO:0010038//response to metal ion;GO:0000741//karyogamy;GO:0033554//cellular response to stress
Bra008806	864	12970	0.9954	468.6	12322	0.9954	460.473	12664	0.9988	464.847	3396	0.985	124.362	3140	0.9769	117.717	3417	0.985	126.219	GO:0005576//extracellular region;GO:0030312	GO:0016798//hydrolase activity, acting on glycosyl bonds;GO:0016758//transferase activity, transferring hexosyl groups	GO:0009725//response to hormone;GO:0044042//glucan metabolic process;GO:0009605//response to external stimulus;GO:0006950//response to stress;GO:0007047
Bra009441	1944	12922	0.9995	207.496	11804	0.999	196.051	12043	0.9995	196.468	11669	0.9995	189.92	11720	0.9995	195.279	12334	0.9995	202.489	GO:0009526//plastid envelope;GO:0009532//plastid stroma;GO:0005576//extracellular region	GO:0051536//iron-sulfur cluster binding;GO:0005506//iron ion binding;GO:0016673	GO:0006970//response to osmotic stress;GO:0008152//metabolic process
Bra001934	1734	12921	0.9994	232.607	12780	0.9994	237.968	12778	0.9994	233.704	23600	0.9994	430.622	22900	0.9994	427.77	23044	1	424.134	GO:0005840//ribosome;GO:0031090//organelle membrane;GO:0044429//mitochondrial part	GO:0046914//transition metal ion binding;GO:0005515//protein binding;GO:0032559	GO:0006996//organelle organization;GO:0010038//response to metal ion;GO:0006457//protein folding;GO:0006950//response to stress
Bra013735	1872	12902	1.0011	215.143	12099	0.9995	208.68	12506	0.9995	211.868	11225	0.9995	189.72	10911	0.9995	188.792	11240	0.9995	191.626	GO:0016020//membrane	GO:0015645//fatty acid ligase activity	GO:0006631//fatty acid metabolic process
Bra007041	1245	12883	0.9992	323.016	12832	0.9992	332.783	12720	0.9992	324.019	2470	0.9984	62.7713	2114	0.9984	54.9996	2434	0.9984	62.3944	GO:0009532//plastid stroma;GO:0009526//plastid envelope;GO:0005576//extracellular region	GO:0043169//cation binding;GO:0016628//oxidoreductase activity, acting on the CH-CH group of donors, NAD or NADP as acceptor;GO:0019203//carbohydrate phosphatase activity	GO:0005984//disaccharide metabolic process;GO:0009767//photosynthetic electron transport chain;GO:0015977//carbon fixation;GO:0006000//fructose metabolic process;GO:0006950//response to stress
Bra023741	1629	12833	0.9994	245.914	12586	0.9994	249.461	12789	0.9994	248.982	8119	0.9994	157.694	8377	0.9994	166.568	7494	0.9994	146.821	-	GO:0005488//binding	GO:0006396//RNA processing;GO:0008283//cell proliferation
Bra023176	663	12820	0.9985	603.602	11589	0.9985	564.377	12242	0.9985	585.587	3103	0.9985	148.082	2865	0.9985	139.97	3012	0.997	144.989	GO:0009526//plastid envelope;GO:0009570//chloroplast stroma;GO:0009534//chloroplast thylakoid;GO:0009522//photosystem I	-	GO:0044237//cellular metabolic process
Bra007695	4614	12692	0.9972	85.8674	11934	0.9976	83.5113	12823	0.9974	88.1383	8752	0.9978	60.0155	10328	0.997	72.5041	9003	0.9983	62.2736	GO:0031224//intrinsic component of membrane;GO:0043231//intracellular membrane-bounded organelle	GO:0017111//nucleoside-triphosphatase activity;GO:0016628//oxidoreductase activity, acting on the CH-CH group of donors, NAD or NADP as acceptor;GO:0015405;GO:0032559	GO:0009207;GO:0006865//amino acid transport
Bra015665	1530	12689	0.9915	258.888	11741	0.9928	247.771	11856	0.9928	245.753	24310	0.9928	502.721	23774	0.9935	503.309	25128	0.9928	524.156	GO:0005618//cell wall;GO:0044432;GO:0000323//lytic vacuole;GO:0000322;GO:0009536//plastid;GO:0031090//organelle membrane	GO:0016862//intramolecular oxidoreductase activity, interconverting keto- and enol-groups;GO:0005488//binding;GO:0016757//transferase activity, transferring glycosyl groups;GO:0015036//disulfide oxidoreductase activity	GO:0012501//programmed cell death;GO:0010038//response to metal ion;GO:0033554//cellular response to stress;GO:0019725//cellular homeostasis;GO:0018904;GO:0006970//response to osmotic stress;GO:0009791//post-embryonic development
Bra015520	792	12652	0.9937	498.666	11638	0.9937	474.449	12046	0.9987	482.359	3315	0.9874	132.432	3198	0.9874	130.791	3336	0.9861	134.43	GO:0009532//plastid stroma;GO:0009526//plastid envelope;GO:0009534//chloroplast thylakoid;GO:0009523//photosystem II;GO:0005576//extracellular region	GO:0008187//poly-pyrimidine tract binding;GO:0016628//oxidoreductase activity, acting on the CH-CH group of donors, NAD or NADP as acceptor;GO:0046872//metal ion binding	GO:0006952//defense response;GO:0006091//generation of precursor metabolites and energy
Bra016282	480	12623	0.9979	820.913	12150	0.9979	817.282	12724	0.9979	840.689	16889	0.9979	1113.26	15620	0.9979	1054.06	15531	0.9979	1032.65	GO:0043231//intracellular membrane-bounded organelle	GO:0043021//ribonucleoprotein complex binding;GO:0008135//translation factor activity, nucleic acid binding	GO:0012501//programmed cell death;GO:0006952//defense response;GO:0051707//response to other organism;GO:0010038//response to metal ion;GO:0006448//regulation of translational elongation;GO:0006449//regulation of translational termination;GO:0018205//peptidyl-lysine modification
Bra002400	846	12589	0.9988	464.512	12644	0.9988	482.56	12479	0.9988	467.802	3266	0.9976	122.146	3040	0.9988	116.393	3409	0.9988	128.603	GO:0043231//intracellular membrane-bounded organelle	GO:0000175//3'-5'-exoribonuclease activity;GO:0005488//binding	GO:0006950//response to stress;GO:0016070//RNA metabolic process
Bra032757	2160	12500	0.9995	180.648	12032	0.9991	179.854	12266	0.9995	180.095	12559	0.9995	183.965	12133	0.9995	181.944	12061	0.9995	178.207	GO:0009536//plastid	GO:0015645//fatty acid ligase activity	GO:0006633//fatty acid biosynthetic process
Bra008242	585	12498	0.9983	666.9	13796	0.9983	761.437	13273	0.9983	719.558	21653	0.9983	1171.11	19598	0.9983	1085.12	20600	0.9983	1123.84	GO:0016020//membrane;GO:0009536//plastid	GO:0046872//metal ion binding;GO:0008092//cytoskeletal protein binding	GO:0009414//response to water deprivation;GO:0009725//response to hormone;GO:0009409//response to cold;GO:0006952//defense response;GO:0009408//response to heat;GO:0009845//seed germination
Bra014744	765	12481	0.9987	509.289	13070	0.9987	551.634	12763	0.9987	529.108	11800	0.9987	488.039	10875	0.9987	460.46	11847	0.9987	494.244	GO:0030312;GO:0009532//plastid stroma;GO:0031090//organelle membrane;GO:0005576//extracellular region	GO:0046914//transition metal ion binding;GO:0016861//intramolecular oxidoreductase activity, interconverting aldoses and ketoses	GO:0006007//glucose catabolic process;GO:0006631//fatty acid metabolic process;GO:0010038//response to metal ion;GO:0006970//response to osmotic stress
Bra010917	3054	12452	0.9997	127.276	11712	0.9997	123.822	12031	0.9997	124.935	2923	0.9997	30.2826	2985	0.9997	31.6591	2773	0.9993	28.9785	GO:0009532//plastid stroma;GO:0031224//intrinsic component of membrane;GO:0009528//plastid inner membrane	GO:0046914//transition metal ion binding;GO:0005515//protein binding;GO:0019829//cation-transporting ATPase activity;GO:0046873//metal ion transmembrane transporter activity;GO:0005261//cation channel activity;GO:0032559;GO:0016836//hydro-lyase activity	GO:0006816//calcium ion transport;GO:0010035//response to inorganic substance;GO:0009206
Bra016252	693	12447	0.9986	560.67	12739	0.9986	593.525	12679	0.9986	580.236	3587	0.9986	163.769	3047	0.9986	142.417	3561	0.9986	163.996	GO:0044424	GO:0016765//transferase activity, transferring alkyl or aryl (other than methyl) groups	GO:0006790//sulfur compound metabolic process;GO:0009404//toxin metabolic process;GO:0010038//response to metal ion
Bra004055	1161	12417	0.9991	333.857	12153	0.9991	337.978	12133	0.9991	331.428	3947	0.9991	107.564	3904	0.9966	108.918	4102	0.9966	112.761	GO:0005576//extracellular region;GO:0042579//microbody;GO:0009536//plastid	GO:0016616//oxidoreductase activity, acting on the CH-OH group of donors, NAD or NADP as acceptor;GO:0008187//poly-pyrimidine tract binding;GO:0000166//nucleotide binding	GO:0009853//photorespiration
Bra013678	2007	12405	0.9781	192.941	11566	0.9766	186.068	11956	0.9771	188.926	4235	0.9776	66.7636	4333	0.9776	69.9303	3952	0.9771	62.844	GO:0016020//membrane;GO:0009536//plastid	GO:0004672//protein kinase activity;GO:0032559	GO:0006952//defense response;GO:0006464//cellular protein modification process;GO:0010033//response to organic substance;GO:0008219//cell death
Bra040651	336	12380	0.997	1150.16	12829	0.997	1232.79	12795	0.997	1207.69	1337	0.997	125.9	1120	0.997	107.97	1256	0.994	119.301	GO:0043231//intracellular membrane-bounded organelle;GO:0030312	GO:0004866//endopeptidase inhibitor activity	-
Bra028615	1134	12249	0.9982	337.181	11486	0.9974	327.034	11811	0.9974	330.314	15004	0.9974	418.627	14109	0.9991	403.002	15033	0.9991	423.084	GO:0030312;GO:0031981//nuclear lumen;GO:0043232;GO:0016020//membrane	GO:0005198//structural molecule activity;GO:0032559	GO:0009314//response to radiation;GO:0009725//response to hormone;GO:0009913//epidermal cell differentiation;GO:0048588//developmental cell growth;GO:0006950//response to stress
Bra012149	891	12230	0.9989	428.474	13224	0.9989	479.206	12620	0.9989	449.194	6032	0.9989	214.199	5667	0.9966	206.015	6275	0.9966	224.766	GO:0043231//intracellular membrane-bounded organelle	GO:0003676//nucleic acid binding;GO:0001071//nucleic acid binding transcription factor activity	GO:0010038//response to metal ion;GO:0009725//response to hormone;GO:0009743//response to carbohydrate;GO:0006970//response to osmotic stress;GO:0006351//transcription, DNA-templated;GO:0048528//post-embryonic root development
Bra038521	399	12186	0.9975	953.376	11192	0.9975	905.673	11336	0.9975	901.031	2930	0.9975	232.342	2713	0.9975	220.242	2733	0.9975	218.606	-	-	-
Bra026745	780	12179	0.9987	487.408	12121	0.9987	501.742	12264	0.9987	498.644	3210	0.9987	130.21	2947	0.9987	122.38	3257	0.9974	133.265	GO:0009526//plastid envelope;GO:0009523//photosystem II;GO:0031224//intrinsic component of membrane;GO:0009570//chloroplast stroma;GO:0009534//chloroplast thylakoid	GO:0046906//tetrapyrrole binding	GO:0006464//cellular protein modification process;GO:0009416//response to light stimulus;GO:0006091//generation of precursor metabolites and energy
Bra040169	642	12179	0.9984	592.178	12509	0.9984	629.107	12332	0.9984	609.188	2063	0.9984	101.671	1823	0.9984	91.9762	1875	0.9984	93.2096	GO:0043234//protein complex;GO:0016020//membrane;GO:0044424	GO:0046872//metal ion binding;GO:0019899//enzyme binding	GO:0071805//potassium ion transmembrane transport;GO:0006970//response to osmotic stress;GO:0009755//hormone-mediated signaling pathway;GO:0019932//second-messenger-mediated signaling
Bra013034	846	12175	0.9988	449.236	12367	0.9988	471.988	12541	0.9988	470.126	3138	0.9988	117.359	2865	0.9988	109.693	2866	0.9988	108.119	-	GO:0003676//nucleic acid binding	-
Bra038281	1002	12165	0.999	378.984	11669	0.999	376.013	11060	0.999	350.058	3053	0.999	96.4035	3003	0.999	97.0759	2938	0.999	93.579	-	GO:0004702//receptor signaling protein serine/threonine kinase activity;GO:0032559	GO:0010374//stomatal complex development;GO:0010375//stomatal complex patterning;GO:0003006//developmental process involved in reproduction;GO:0051707//response to other organism;GO:0000161//MAPK cascade involved in osmosensory signaling pathway;GO:0009755//hormone-mediated signaling pathway;GO:0009700//indole phytoalexin biosynthetic process;GO:0006464//cellular protein modification process;GO:0…
Bra019045	1818	12149	0.9994	208.604	12062	0.9994	214.221	12137	0.9994	211.724	4580	0.9994	79.7086	4764	0.9994	84.8793	4311	0.9994	75.6796	GO:0016020//membrane;GO:0043231//intracellular membrane-bounded organelle	GO:0005488//binding	-
Bra013013	1164	12091	0.9983	324.254	12011	0.9991	333.168	12336	0.9983	336.104	2876	0.9974	78.1753	2772	0.994	77.1372	2908	0.9983	79.7326	GO:0009534//chloroplast thylakoid	-	GO:0010119//regulation of stomatal movement;GO:0051592//response to calcium ion
Bra000802	1125	12071	0.9991	334.94	10885	0.9991	312.401	11802	0.9991	332.702	4821	0.9991	135.587	4198	0.9991	120.869	4633	0.9991	131.433	GO:0009526//plastid envelope;GO:0009535//chloroplast thylakoid membrane;GO:0033178//proton-transporting two-sector ATPase complex, catalytic domain	GO:0015078//hydrogen ion transmembrane transporter activity;GO:0019829//cation-transporting ATPase activity;GO:0032559	GO:0006818//hydrogen transport;GO:0009767//photosynthetic electron transport chain;GO:0019222//regulation of metabolic process;GO:0006754//ATP biosynthetic process
Bra040764	288	12062	0.9965	1307.38	12184	0.9965	1365.95	12193	0.9965	1342.67	2759	0.9931	303.105	2314	0.9931	260.252	2671	0.9931	295.989	-	GO:0005488//binding	GO:0009725//response to hormone;GO:0009414//response to water deprivation
Bra025924	504	12056	0.9464	746.704	12539	0.9563	803.284	12305	0.9563	774.29	3324	0.9464	208.672	3080	0.9464	197.945	3803	0.9464	240.819	GO:0016020//membrane;GO:0043231//intracellular membrane-bounded organelle	GO:0046872//metal ion binding	-
Bra002703	2940	12050	0.9997	127.943	11207	0.9997	123.078	11985	0.9997	129.284	4577	0.9997	49.2569	5366	0.9993	59.119	4704	0.9997	51.064	-	-	GO:0009628//response to abiotic stimulus
Bra017233	3972	11966	0.9653	94.0407	11657	0.968	94.7577	11376	0.9655	90.8308	18700	0.9685	148.959	18063	0.9678	147.301	18952	0.9685	152.279	GO:0030312;GO:0031967;GO:0031981//nuclear lumen;GO:0009536//plastid;GO:0031090//organelle membrane;GO:0005576//extracellular region	GO:0016832//aldehyde-lyase activity;GO:0046914//transition metal ion binding	GO:0006007//glucose catabolic process;GO:0010038//response to metal ion;GO:0006970//response to osmotic stress
Bra006547	822	11965	0.9988	454.377	11792	0.9988	463.183	12472	0.9988	481.19	3965	0.9976	152.618	3705	0.9988	145.996	3753	0.9988	145.714	-	-	-
Bra018565	1137	11964	0.9982	328.467	11224	0.9982	318.731	11669	0.9991	325.481	3524	0.9965	98.0639	3002	0.9965	85.5213	3235	0.9991	90.8047	GO:0009526//plastid envelope;GO:0042579//microbody;GO:0009570//chloroplast stroma;GO:0030529//ribonucleoprotein complex;GO:0005576//extracellular region	GO:0048037//cofactor binding	GO:0006952//defense response;GO:0048511//rhythmic process;GO:0042254//ribosome biogenesis;GO:0009657//plastid organization;GO:0008152//metabolic process
Bra012203	1104	11943	0.9982	337.692	12150	0.9991	355.34	12557	0.9973	360.719	3186	0.9864	91.3083	2864	0.9928	84.0287	2955	0.99	85.4246	GO:0009532//plastid stroma;GO:0009534//chloroplast thylakoid;GO:0034357;GO:0005576//extracellular region	GO:0008187//poly-pyrimidine tract binding;GO:0000166//nucleotide binding;GO:0050662//coenzyme binding;GO:0008937//ferredoxin-NAD(P) reductase activity	GO:0006091//generation of precursor metabolites and energy;GO:0051234//establishment of localization;GO:0050832//defense response to fungus
Bra003276	3078	11929	0.999	120.979	11239	0.999	117.895	11542	0.999	118.923	3041	0.999	31.2595	3162	0.999	33.2749	3092	0.999	32.0601	GO:0000325//plant-type vacuole;GO:0031224//intrinsic component of membrane;GO:0031090//organelle membrane;GO:0009534//chloroplast thylakoid	GO:0046914//transition metal ion binding;GO:0005515//protein binding;GO:0019829//cation-transporting ATPase activity;GO:0046873//metal ion transmembrane transporter activity;GO:0032559;GO:0016836//hydro-lyase activity	GO:0012501//programmed cell death;GO:0051707//response to other organism;GO:0006816//calcium ion transport;GO:0050801//ion homeostasis;GO:0006970//response to osmotic stress;GO:0009206;GO:0006952//defense response
Bra028175	936	11925	0.1859	397.703	10911	0.187	376.379	10944	0.1859	370.811	2625	0.1912	88.7334	2546	0.1902	88.1062	2494	0.1859	85.0384	GO:0005840//ribosome;GO:0030312;GO:0009532//plastid stroma;GO:0009526//plastid envelope;GO:0005576//extracellular region	GO:0005488//binding;GO:0016491//oxidoreductase activity;GO:0016831//carboxy-lyase activity	GO:0015977//carbon fixation;GO:0043094;GO:0009639//response to red or far red light
Bra020643	2484	11922	0.9738	149.821	11805	0.9738	153.444	11662	0.9738	148.893	12892	0.9722	164.211	14208	0.9738	185.27	12797	0.9726	164.419	-	-	-
Bra024230	5325	11911	0.991	69.824	10481	0.9906	63.5506	11824	0.9914	70.4202	2835	0.9897	16.8448	3499	0.99	21.2838	2569	0.9885	15.3971	-	-	-
Bra012676	1647	11890	0.9994	225.353	11075	0.9994	217.114	11511	0.9994	221.652	2995	0.9988	57.5356	2749	0.9988	54.0636	2862	0.9982	55.4588	GO:0009532//plastid stroma	GO:0016160//amylase activity;GO:0043167//ion binding	GO:0005982//starch metabolic process;GO:0006950//response to stress;GO:0000023//maltose metabolic process
Bra016073	672	11887	0.9985	552.178	11314	0.9985	543.605	11532	0.9985	544.237	2284	0.9985	107.538	1916	0.9985	92.3528	2165	0.9985	102.821	-	GO:0061135	GO:0010466//negative regulation of peptidase activity
Bra030494	456	11886	0.9978	813.667	12088	0.9978	855.907	12331	0.9978	857.603	4293	0.9978	297.872	3676	0.9978	261.117	4280	0.9978	299.553	-	-	GO:0006952//defense response;GO:0009414//response to water deprivation;GO:0003006//developmental process involved in reproduction;GO:0009642//response to light intensity
Bra020472	3000	11849	0.9993	123.292	11301	0.9997	121.628	11177	0.999	118.156	3655	0.999	38.5478	4051	0.9963	43.7386	3453	0.999	36.7341	GO:0016020//membrane	-	GO:0009103//lipopolysaccharide biosynthetic process
Bra016602	2760	11822	0.9989	133.708	10561	0.9996	123.547	10975	0.9975	126.11	789	0.992	9.04485	703	0.9808	8.25031	828	0.9797	9.57449	GO:0009536//plastid	GO:0046914//transition metal ion binding;GO:0016702//oxidoreductase activity, acting on single donors with incorporation of molecular oxygen, incorporation of two atoms of oxygen	GO:0009642//response to light intensity;GO:0051707//response to other organism;GO:0006633//fatty acid biosynthetic process;GO:0009694//jasmonic acid metabolic process;GO:0009719;GO:0048229//gametophyte development;GO:0042221//response to chemical;GO:0003006//developmental process involved in reproduction;GO:0009900;GO:0006950//response to stress
Bra031534	792	11802	0.9987	465.164	11057	0.9987	450.764	11168	0.9987	447.201	1238	0.9949	49.4572	1086	0.9949	44.4149	1183	0.9962	47.671	GO:0009532//plastid stroma;GO:0009526//plastid envelope;GO:0009534//chloroplast thylakoid;GO:0009523//photosystem II;GO:0005576//extracellular region	GO:0008187//poly-pyrimidine tract binding;GO:0046872//metal ion binding;GO:0016491//oxidoreductase activity	GO:0006952//defense response;GO:0006091//generation of precursor metabolites and energy
Bra003402	4485	11790	0.9998	82.0592	11204	0.9996	80.658	10984	0.9998	77.6695	15858	0.9996	111.872	19529	0.9998	141.04	15799	0.9998	112.425	GO:0031224//intrinsic component of membrane	GO:0017111//nucleoside-triphosphatase activity;GO:0015405;GO:0032559	GO:0006810//transport;GO:0009207
Bra022819	2010	11760	0.9995	182.636	10723	0.9995	172.249	10733	0.9995	169.347	18977	0.9995	298.721	18086	0.9995	291.454	19038	0.9995	302.287	GO:0044432;GO:0030312;GO:0031981//nuclear lumen;GO:0009536//plastid;GO:0031090//organelle membrane	GO:0016628//oxidoreductase activity, acting on the CH-CH group of donors, NAD or NADP as acceptor;GO:0032559	GO:0043161//proteasome-mediated ubiquitin-dependent protein catabolic process;GO:0010038//response to metal ion;GO:0000741//karyogamy;GO:0033554//cellular response to stress
Bra000789	2307	11754	0.9991	159.043	11098	0.9996	155.322	11588	0.9996	159.299	8805	0.9996	120.758	9056	0.9991	127.149	8914	0.9996	123.316	GO:0016020//membrane;GO:0031410//cytoplasmic vesicle	-	-
Bra013259	1218	11749	0.9984	301.113	11306	0.9984	299.708	11719	0.9992	305.138	16075	0.9992	417.578	16153	0.9984	429.566	16814	0.9992	440.573	GO:0009536//plastid	-	-
Bra011522	1389	11730	0.9993	263.616	11423	0.9993	265.531	11337	0.9993	258.85	10394	1	236.763	9498	0.9993	221.49	10070	0.9993	231.378	GO:0009532//plastid stroma	GO:0016726//oxidoreductase activity, acting on CH or CH2 groups, NAD or NADP as acceptor;GO:0052592	GO:0006090//pyruvate metabolic process;GO:0042221//response to chemical;GO:0006721//terpenoid metabolic process
Bra010384	5283	11664	0.9994	68.9196	9964	0.9991	60.8962	10844	0.9994	65.0971	4011	0.9991	24.0218	4803	0.9981	29.448	3912	0.9977	23.6327	-	GO:0005488//binding	-
Bra027982	3756	11631	0.9997	96.6646	9909	0.9995	85.1807	10772	0.9995	90.9543	11371	0.9997	95.787	12458	0.9989	107.435	10939	0.9995	92.9494	GO:0009532//plastid stroma	GO:0004175//endopeptidase activity;GO:0046914//transition metal ion binding	GO:0019538//protein metabolic process
Bra035148	903	11630	0.9989	402.039	12383	0.9989	442.767	11815	0.9989	414.953	2330	0.9967	81.6398	2072	0.9978	74.3234	2077	0.9978	73.408	GO:0043231//intracellular membrane-bounded organelle	GO:0001071//nucleic acid binding transcription factor activity;GO:0003677//DNA binding	GO:0009743//response to carbohydrate;GO:0050688//regulation of defense response to virus;GO:0006351//transcription, DNA-templated
Bra000557	1047	11588	0.999	345.492	11397	0.999	351.464	11451	0.999	346.856	9694	0.999	292.948	8900	0.999	275.339	9468	0.999	288.606	GO:0043231//intracellular membrane-bounded organelle	GO:0030528//transcription regulator activity;GO:0001071//nucleic acid binding transcription factor activity;GO:0003677//DNA binding	GO:0009642//response to light intensity;GO:0000302//response to reactive oxygen species;GO:0009743//response to carbohydrate;GO:0009408//response to heat;GO:0006351//transcription, DNA-templated;GO:0006986//response to unfolded protein
Bra000547	1626	11581	0.9988	222.332	10532	0.9994	209.135	11063	0.9988	215.777	8342	0.9994	162.324	8377	0.9988	166.875	8734	0.9988	171.43	GO:0043231//intracellular membrane-bounded organelle	GO:0016703;GO:0051536//iron-sulfur cluster binding;GO:0043169//cation binding	GO:0008152//metabolic process
Bra004275	1161	11575	0.9854	311.218	11409	0.9854	317.287	11565	0.9914	315.912	2860	0.9854	77.9413	2592	0.9836	72.3147	2634	0.9854	72.4066	GO:0005576//extracellular region;GO:0042579//microbody;GO:0009536//plastid	GO:0016616//oxidoreductase activity, acting on the CH-OH group of donors, NAD or NADP as acceptor;GO:0008187//poly-pyrimidine tract binding;GO:0000166//nucleotide binding	GO:0009853//photorespiration
Bra021847	720	11554	0.9986	500.929	11956	0.9986	536.155	12373	0.9986	544.998	32918	0.9986	1446.55	28839	0.9986	1297.39	30950	0.9986	1371.9	GO:0031224//intrinsic component of membrane;GO:0009532//plastid stroma;GO:0009941//chloroplast envelope;GO:0042598	GO:0046872//metal ion binding;GO:0016705//oxidoreductase activity, acting on paired donors, with incorporation or reduction of molecular oxygen;GO:0016702//oxidoreductase activity, acting on single donors with incorporation of molecular oxygen, incorporation of two atoms of oxygen;GO:0004497//monooxygenase activity;GO:0008374//O-acyltransferase activity	GO:0051707//response to other organism;GO:0006633//fatty acid biosynthetic process;GO:0006996//organelle organization;GO:0009725//response to hormone;GO:0009414//response to water deprivation;GO:0006970//response to osmotic stress;GO:0003006//developmental process involved in reproduction;GO:0046471//phosphatidylglycerol metabolic process
Bra037385	1299	11544	0.9992	277.411	10791	0.9992	268.219	11330	0.9992	276.614	3244	0.9985	79.0142	3507	0.9969	87.4481	3280	0.9992	80.5859	-	-	-
Bra023417	1998	11499	0.6016	179.655	10219	0.5886	165.139	11376	0.526	180.571	11064	0.5861	175.207	10426	0.526	169.023	11020	0.6146	176.028	GO:0031224//intrinsic component of membrane;GO:0030312;GO:0031981//nuclear lumen;GO:0019866//organelle inner membrane;GO:0009526//plastid envelope	GO:0015300;GO:0046914//transition metal ion binding	GO:0006862//nucleotide transport
Bra031147	891	11489	0.9989	402.513	11017	0.9978	399.229	11148	0.9989	396.8	4342	0.9978	154.186	4203	0.9989	152.794	4162	0.9989	149.08	GO:0009527//plastid outer membrane;GO:0019866//organelle inner membrane;GO:0009532//plastid stroma;GO:0009534//chloroplast thylakoid	GO:0005488//binding	GO:0017038//protein import;GO:0019684//photosynthesis, light reaction;GO:0009668;GO:0009756//carbohydrate mediated signaling;GO:0006612//protein targeting to membrane;GO:0007166//cell surface receptor signaling pathway
Bra001950	2271	11483	0.9401	157.839	12404	0.9705	176.352	13039	0.9485	182.087	1812	0.8877	25.245	2818	0.9331	40.1927	2188	0.9247	30.7486	GO:0005618//cell wall;GO:0031410//cytoplasmic vesicle	GO:0005488//binding;GO:0016491//oxidoreductase activity	GO:0008152//metabolic process
Bra000571	813	11480	0.9988	440.785	12053	0.9975	478.676	11933	0.9988	465.492	4349	0.9988	169.252	3767	0.9963	150.082	4038	0.9963	158.515	GO:0031224//intrinsic component of membrane	-	GO:0032502//developmental process
Bra016463	1662	11450	0.9994	215.055	11693	0.9994	227.16	11064	0.9994	211.122	1752	0.9988	33.3531	1903	0.997	37.0878	2007	0.9988	38.5399	GO:0042579//microbody	GO:0016703;GO:0016405//CoA-ligase activity	GO:0006725//cellular aromatic compound metabolic process;GO:0006950//response to stress;GO:0009694//jasmonic acid metabolic process
Bra032750	1458	11418	0.9979	244.46	11694	0.9986	258.966	11504	0.9993	250.233	9039	0.9993	196.154	9517	0.9993	211.43	9680	0.9993	211.891	GO:0043231//intracellular membrane-bounded organelle;GO:0031090//organelle membrane	GO:0016802;GO:0046914//transition metal ion binding	GO:0010608//posttranscriptional regulation of gene expression;GO:0006342//chromatin silencing;GO:0003006//developmental process involved in reproduction
Bra006210	1416	11321	0.9993	249.573	11046	0.9993	251.871	11235	0.9993	251.63	363	0.9951	8.11105	392	0.9965	8.96699	404	0.9915	9.10568	-	GO:0016647//oxidoreductase activity, acting on the CH-NH group of donors, oxygen as acceptor;GO:0050662//coenzyme binding	GO:0008152//metabolic process
Bra029007	1056	11317	0.9991	334.536	10892	0.9991	333.028	11170	0.9991	335.461	6317	0.9991	189.269	5858	0.9991	179.684	6262	0.9991	189.253	GO:0009532//plastid stroma;GO:0009941//chloroplast envelope	GO:0046914//transition metal ion binding;GO:0042802//identical protein binding	GO:0006772//thiamine metabolic process;GO:0033554//cellular response to stress;GO:0018130
Bra015131	2286	11266	0.9978	153.84	11757	0.9943	166.057	11732	0.993	162.76	10964	0.9961	151.749	9467	0.993	134.141	10560	0.9388	147.429	GO:0031981//nuclear lumen;GO:0009536//plastid;GO:0015934//large ribosomal subunit;GO:0016020//membrane	GO:0046914//transition metal ion binding;GO:0019843//rRNA binding;GO:0015291//secondary active transmembrane transporter activity;GO:0005198//structural molecule activity	GO:0015893//drug transport;GO:0003002//regionalization;GO:0022613//ribonucleoprotein complex biogenesis;GO:0051235;GO:0000041//transition metal ion transport;GO:0009887//organ morphogenesis;GO:0051169//nuclear transport;GO:0010467//gene expression;GO:0065003
Bra034783	1056	11254	0.9991	332.674	10717	0.9991	327.677	10873	0.9991	326.541	8786	0.9981	263.245	9973	0.9991	305.904	9032	0.9991	272.97	GO:0044424	GO:0008047//enzyme activator activity;GO:0005515//protein binding	GO:0050896//response to stimulus
Bra027936	1272	11240	0.9984	275.839	10521	0.9992	267.059	11236	0.9984	280.141	29268	0.9992	728.014	28731	0.9992	731.623	27787	0.9984	697.187	GO:0044432;GO:0031090//organelle membrane;GO:0009536//plastid	GO:0046872//metal ion binding;GO:0030246//carbohydrate binding;GO:0005515//protein binding	GO:0055065//metal ion homeostasis;GO:0006970//response to osmotic stress;GO:0044267//cellular protein metabolic process;GO:0010038//response to metal ion
Bra007195	1278	11237	0.9992	274.47	10772	0.9992	272.146	10948	0.9984	271.679	1027	0.9945	25.4257	882	0.9977	22.3543	984	0.9977	24.573	-	-	GO:0042742//defense response to bacterium;GO:0010033//response to organic substance
Bra016805	1524	11223	0.9993	229.879	10569	0.998	223.916	10818	0.998	225.12	24036	0.9993	499.012	22040	0.9993	468.436	24808	0.9993	519.519	GO:0043231//intracellular membrane-bounded organelle	GO:0004175//endopeptidase activity	GO:0006970//response to osmotic stress;GO:0019538//protein metabolic process
Bra037164	999	11221	0.997	350.624	10522	0.997	340.071	10793	0.999	342.633	1671	0.996	52.923	1599	0.997	51.845	1721	0.989	54.9806	GO:0009523//photosystem II;GO:0009534//chloroplast thylakoid;GO:0009570//chloroplast stroma;GO:0005576//extracellular region	GO:0008187//poly-pyrimidine tract binding;GO:0046872//metal ion binding;GO:0016491//oxidoreductase activity	GO:0006952//defense response;GO:0006470//protein dephosphorylation;GO:0009767//photosynthetic electron transport chain;GO:0042548//regulation of photosynthesis, light reaction
Bra002385	1269	11187	0.9961	275.187	10491	0.9976	266.927	10955	0.9858	273.781	10514	0.9968	262.144	10003	0.9937	255.325	10051	0.9992	252.78	GO:0016020//membrane;GO:0044424	GO:0043169//cation binding;GO:0005515//protein binding;GO:0032559	GO:0006950//response to stress;GO:0044267//cellular protein metabolic process
Bra010727	1389	11116	0.9993	249.817	12349	0.9993	287.056	12190	0.9993	278.326	11354	0.9993	258.631	13238	0.9993	308.705	12747	0.9993	292.887	-	-	GO:0007047
Bra018305	402	11104	0.9975	862.242	10358	0.9975	831.93	10744	0.9975	847.603	3059	0.995	240.762	2903	0.9975	233.908	2999	0.9975	238.092	GO:0009521;GO:0009534//chloroplast thylakoid	-	-
Bra039176	1095	11092	0.9991	316.207	10401	0.9982	306.689	10283	0.9991	297.823	8814	0.9991	254.679	8540	0.9991	252.62	9027	0.9991	263.102	-	GO:0005488//binding;GO:0016831//carboxy-lyase activity	GO:0006596//polyamine biosynthetic process;GO:0019058//viral life cycle
Bra022870	1938	11088	0.999	178.597	9653	0.9995	160.822	10340	0.9995	169.207	3429	0.9995	55.9819	3295	0.999	55.0713	3481	0.9964	57.3251	GO:0031410//cytoplasmic vesicle	GO:0004674//protein serine/threonine kinase activity;GO:0032559	GO:0006464//cellular protein modification process
Bra026465	1554	11026	0.9987	221.484	10260	0.9987	213.173	10440	0.9994	213.06	24946	0.9994	507.906	23142	0.9994	482.363	23336	0.9994	479.259	GO:0031224//intrinsic component of membrane	GO:0004497//monooxygenase activity;GO:0050662//coenzyme binding	GO:0006694//steroid biosynthetic process
Bra018180	2526	11002	0.9988	135.961	10427	0.9992	133.279	10521	0.9984	132.092	6223	0.9988	77.9471	6218	0.9996	79.7336	6322	0.9988	79.8759	GO:0009536//plastid	GO:0048037//cofactor binding;GO:0016758//transferase activity, transferring hexosyl groups	GO:0006950//response to stress;GO:0044238;GO:0010038//response to metal ion
Bra002483	1350	10992	0.9689	254.167	10504	0.9822	251.222	10670	0.9711	250.659	10114	0.9719	237.041	10078	0.9681	241.805	10365	0.9689	245.036	GO:0031981//nuclear lumen;GO:0009536//plastid;GO:0031090//organelle membrane	GO:0017111//nucleoside-triphosphatase activity;GO:0008135//translation factor activity, nucleic acid binding;GO:0032561//guanyl ribonucleotide binding;GO:0005515//protein binding	GO:0006412//translation;GO:0010038//response to metal ion;GO:0009207
Bra030652	2088	10987	0.9986	164.257	10311	0.9995	159.444	10421	0.999	158.282	12210	0.9995	185.02	11987	0.9986	185.953	12787	0.9995	195.449	GO:0031224//intrinsic component of membrane;GO:0009526//plastid envelope;GO:0009534//chloroplast thylakoid;GO:0044436	GO:0004175//endopeptidase activity;GO:0046914//transition metal ion binding;GO:0042623//ATPase activity, coupled;GO:0032559	GO:0009767//photosynthetic electron transport chain;GO:0009668;GO:0044257//cellular protein catabolic process
Bra015004	2001	10985	0.9885	171.368	9642	0.9875	155.581	10159	0.987	161.011	11477	0.9875	181.474	11320	0.993	183.241	11403	0.99	181.872	GO:0009536//plastid	GO:0016301//kinase activity;GO:0032559	GO:0006464//cellular protein modification process
Bra041148	600	10982	0.98	571.355	19546	0.885	1051.82	4008	0.885	211.85	8248	0.8817	434.942	74878	0.9717	4042.28	46632	0.885	2480.43	-	-	-
Bra013352	1803	10972	0.9983	189.962	10767	0.9989	192.813	10962	0.9994	192.818	7941	0.9972	139.352	7976	0.9994	143.289	7476	0.9983	132.333	GO:0009536//plastid	-	-
Bra007334	1626	10959	0.9994	210.391	10809	0.9994	214.636	10767	0.9994	210.004	2526	0.9988	49.1526	2366	0.9969	47.1322	2429	0.9982	47.6762	GO:0043231//intracellular membrane-bounded organelle;GO:0016020//membrane	GO:0046872//metal ion binding;GO:0004697//protein kinase C activity;GO:0032559	GO:0006970//response to osmotic stress;GO:0009755//hormone-mediated signaling pathway;GO:0006464//cellular protein modification process
Bra011236	1326	10944	0.9985	257.637	10318	0.9992	251.24	10467	0.9992	250.341	26082	0.9992	622.345	24934	0.9992	609.077	26675	0.9992	642.03	-	GO:0004674//protein serine/threonine kinase activity;GO:0032559	GO:0006464//cellular protein modification process;GO:0032501//multicellular organismal process;GO:0006972//hyperosmotic response;GO:0009926//auxin polar transport;GO:0023052//signaling
Bra019406	1407	10930	0.9993	242.495	10758	0.9993	246.873	10749	0.9993	242.285	20325	0.9993	457.057	19518	0.9993	449.33	20561	0.9993	466.385	GO:0031976;GO:0009532//plastid stroma	GO:0016671//oxidoreductase activity, acting on a sulfur group of donors, disulfide as acceptor	GO:0019725//cellular homeostasis;GO:0000103//sulfate assimilation
Bra008583	3432	10930	0.9994	99.4143	10725	0.9991	100.899	11197	0.9994	103.468	2141	0.9988	19.738	2393	0.9991	22.585	2236	0.9994	20.7931	GO:0031228//intrinsic component of Golgi membrane	GO:0016759//cellulose synthase activity	GO:0045229//external encapsulating structure organization;GO:0048588//developmental cell growth;GO:0009250//glucan biosynthetic process;GO:0042546//cell wall biogenesis;GO:0006950//response to stress
Bra026409	2274	10921	0.9996	149.916	9527	0.9996	135.27	10319	0.9996	143.913	2491	0.9991	34.6591	2786	0.9987	39.6839	2501	0.9991	35.1009	GO:0031410//cytoplasmic vesicle;GO:0031225//anchored component of membrane	GO:0004672//protein kinase activity;GO:0008081//phosphoric diester hydrolase activity;GO:0032559	GO:0010383;GO:0009913//epidermal cell differentiation;GO:0019400;GO:0000904//cell morphogenesis involved in differentiation;GO:0006464//cellular protein modification process
Bra038854	3054	10883	0.9902	111.239	11117	0.9882	117.532	10779	0.9833	111.934	20964	0.981	217.189	19304	0.9925	204.74	21902	0.9984	228.881	GO:0043231//intracellular membrane-bounded organelle	-	-
Bra020253	1350	10856	0.9963	251.022	9647	0.9933	230.725	10172	0.9793	238.96	8758	0.9963	205.26	8848	0.997	212.293	9136	0.9993	215.982	GO:0031981//nuclear lumen;GO:0009536//plastid;GO:0031090//organelle membrane	GO:0017111//nucleoside-triphosphatase activity;GO:0008135//translation factor activity, nucleic acid binding;GO:0032561//guanyl ribonucleotide binding;GO:0005515//protein binding	GO:0006412//translation;GO:0010038//response to metal ion;GO:0009207
Bra000687	705	10845	0.9986	480.194	11159	0.9986	511.061	11032	0.9986	496.27	3739	0.9986	167.803	3174	0.9986	145.828	3938	0.9986	178.271	GO:0009526//plastid envelope;GO:0009534//chloroplast thylakoid;GO:0009570//chloroplast stroma;GO:0033178//proton-transporting two-sector ATPase complex, catalytic domain	GO:0015078//hydrogen ion transmembrane transporter activity	GO:0006952//defense response;GO:0006810//transport;GO:0009767//photosynthetic electron transport chain;GO:0006754//ATP biosynthetic process
Bra041101	447	10839	0.9978	756.933	10646	0.9978	768.981	10798	0.9978	766.105	11445	0.9978	810.106	9896	0.9978	717.094	11478	0.9978	819.508	-	GO:0019787//small conjugating protein ligase activity;GO:0032559	GO:0019941//modification-dependent protein catabolic process;GO:0032446//protein modification by small protein conjugation
Bra016494	2715	10833	0.9996	124.553	9607	0.9989	114.25	9923	0.9993	115.911	1112	0.9971	12.9589	1323	0.9967	15.7839	1104	0.9985	12.9776	GO:0016020//membrane	-	-
Bra011179	849	10812	0.9988	397.534	10956	0.9988	416.659	10759	0.9988	401.899	12813	0.9988	477.504	12354	0.9988	471.329	12031	0.9988	452.26	GO:0005618//cell wall;GO:0005576//extracellular region;GO:0044424;GO:0016020//membrane	GO:0016798//hydrolase activity, acting on glycosyl bonds;GO:0016758//transferase activity, transferring hexosyl groups	GO:0044042//glucan metabolic process;GO:0010476//gibberellin mediated signaling pathway;GO:0009827//plant-type cell wall modification;GO:0032502//developmental process;GO:0006950//response to stress;GO:0009605//response to external stimulus
Bra040573	2208	10789	0.9995	152.531	9355	0.9995	136.799	9726	0.9995	139.697	17257	0.9995	247.286	17085	0.9995	250.634	17827	0.9995	257.676	GO:0031410//cytoplasmic vesicle	-	GO:0006810//transport
Bra028506	4785	10772	0.9996	70.2733	10764	0.9987	72.6321	10804	0.9996	71.607	11048	0.9998	73.0526	15282	0.9998	103.448	9828	0.9998	65.5507	-	-	-
Bra007329	2886	10731	0.999	116.07	10782	0.9993	120.626	10403	0.999	114.318	5017	0.999	55.0024	5449	0.999	61.1567	4659	0.999	51.5218	-	GO:0046914//transition metal ion binding;GO:0004175//endopeptidase activity	GO:0019538//protein metabolic process
Bra024075	1293	10720	0.9992	258.805	10218	0.9992	255.155	10213	0.9992	250.5	6275	0.9985	153.55	5982	0.9985	149.855	6794	0.9992	167.696	-	GO:0048037//cofactor binding;GO:0016857//racemase and epimerase activity, acting on carbohydrates and derivatives	GO:0006139//nucleobase-containing compound metabolic process
Bra029570	462	10669	0.9459	720.871	9808	0.9935	685.449	10074	0.9913	691.533	14125	0.9697	967.342	12531	0.9913	878.552	13980	0.9892	965.739	GO:0043231//intracellular membrane-bounded organelle	-	GO:0032502//developmental process;GO:0019941//modification-dependent protein catabolic process;GO:0010033//response to organic substance;GO:0043412//macromolecule modification
Bra025772	2847	10636	0.9996	116.618	10855	0.9996	123.106	11337	0.9996	126.288	5297	0.9996	58.8676	5467	0.9996	62.1993	5412	0.9989	60.6687	GO:0016020//membrane	-	-
Bra023518	2892	10635	0.9997	114.793	10493	0.9986	117.149	10336	0.9986	113.346	14358	0.999	157.083	14817	0.9997	165.953	14747	0.9997	162.742	GO:0009532//plastid stroma	GO:0017111//nucleoside-triphosphatase activity;GO:0032559	GO:0006950//response to stress;GO:0009657//plastid organization;GO:0051604//protein maturation
Bra021551	2172	10562	0.9995	151.797	9581	0.9995	142.426	10172	0.9995	148.525	766	0.9963	11.1584	697	0.9922	10.3943	628	0.994	9.22772	GO:0043231//intracellular membrane-bounded organelle;GO:0031224//intrinsic component of membrane;GO:0031410//cytoplasmic vesicle	GO:0004674//protein serine/threonine kinase activity;GO:0032559	GO:0006464//cellular protein modification process;GO:0007167//enzyme linked receptor protein signaling pathway
Bra012781	2625	10556	0.9973	125.53	10209	0.9992	125.571	10404	0.9973	125.697	23807	0.9996	286.952	25133	0.9992	310.126	23773	0.9989	289.034	GO:0009532//plastid stroma	GO:0043169//cation binding;GO:0016781//phosphotransferase activity, paired acceptors;GO:0032559	GO:0009314//response to radiation;GO:0006629//lipid metabolic process;GO:0005982//starch metabolic process;GO:0006796//phosphate-containing compound metabolic process
Bra007326	2913	10540	0.988	112.947	10385	0.9983	115.107	10249	0.9997	111.582	2124	0.9839	23.07	2361	0.9873	26.253	2218	0.9859	24.3005	-	GO:0003779//actin binding	GO:0007015//actin filament organization
Bra010424	1326	10513	0.9962	247.491	9985	0.9977	243.132	10283	0.9985	245.94	15718	0.9977	375.048	14978	0.9977	365.876	16301	0.9977	392.342	-	GO:0008905;GO:0004645//phosphorylase activity;GO:0005488//binding;GO:0035251//UDP-glucosyltransferase activity	GO:0052482;GO:0009719
Bra018543	642	10511	0.9984	511.075	9838	0.9984	494.776	9356	0.9984	462.177	7104	0.9984	350.108	6569	0.9984	331.427	7384	0.9984	367.072	GO:0009532//plastid stroma;GO:0005576//extracellular region;GO:0042598;GO:0016020//membrane	GO:0042277//peptide binding;GO:0046914//transition metal ion binding;GO:0016765//transferase activity, transferring alkyl or aryl (other than methyl) groups	GO:0010038//response to metal ion;GO:0006970//response to osmotic stress;GO:0009404//toxin metabolic process;GO:0050832//defense response to fungus
Bra017462	1929	10504	0.9995	169.98	10270	0.9995	171.9	10705	0.999	175.998	2156	0.9984	35.3631	2428	0.9995	40.77	2365	0.9984	39.1285	-	-	-
Bra002280	855	10504	0.9977	383.499	9790	0.9988	369.703	10205	0.9988	378.529	6380	0.9988	236.096	6167	0.9988	233.632	6302	0.9977	235.238	-	-	-
Bra002289	3129	10502	0.9994	104.771	9684	0.9984	99.9277	9560	0.9984	96.8958	8071	0.9984	81.6123	8404	0.999	86.997	8231	0.9987	83.954	-	GO:0035251//UDP-glucosyltransferase activity	GO:0005984//disaccharide metabolic process
Bra017940	2118	10498	0.9995	154.724	10118	0.9991	154.243	10360	0.9995	155.127	12460	0.9995	186.134	12986	0.9995	198.597	13230	0.9995	199.356	GO:0031410//cytoplasmic vesicle	-	-
Bra013123	486	10496	0.8107	674.161	10636	0.8128	706.608	10362	0.8128	676.176	1282	0.8066	83.4614	1100	0.8066	73.3129	1201	0.8086	78.8681	GO:0030312	-	GO:0033273//response to vitamin;GO:0009814//defense response, incompatible interaction
Bra001175	4095	10477	0.9993	79.8655	9714	0.9993	76.5916	9880	0.9998	76.5166	6691	0.9993	51.6976	7778	0.9983	61.5231	6190	0.9993	48.2427	-	-	GO:0050896//response to stimulus
Bra015727	546	10449	0.9982	597.39	11119	0.9982	657.521	11448	0.9982	664.951	1699	0.9982	98.4542	1393	0.9982	82.6385	1592	0.9982	93.0561	GO:0016020//membrane	GO:0046872//metal ion binding	GO:0006950//response to stress;GO:0042221//response to chemical
Bra026192	2184	10438	0.9982	149.19	9914	0.9995	146.566	10378	0.9991	150.7	4410	0.9963	63.888	4675	0.9973	69.3351	4428	0.9968	64.7067	-	-	-
Bra006833	1182	10412	0.9992	274.975	9908	0.9992	270.648	9869	0.9992	264.794	1349	0.9975	36.1101	1269	0.9966	34.7751	1331	0.9949	35.9381	GO:0016020//membrane	-	-
Bra036158	900	10393	0.9989	360.474	9731	0.9989	349.102	10168	0.9989	358.299	1863	0.9989	65.4944	1642	0.9967	59.0955	1831	0.9978	64.9292	-	GO:0005488//binding	GO:0009267//cellular response to starvation;GO:0006791//sulfur utilization
Bra002386	1269	10389	0.9984	255.557	9798	0.9992	249.294	10067	0.9968	251.589	10048	0.9992	250.525	9182	0.9992	234.369	9590	0.9984	241.186	GO:0016020//membrane;GO:0044424	GO:0043169//cation binding;GO:0005515//protein binding;GO:0032559	GO:0006950//response to stress;GO:0044267//cellular protein metabolic process
Bra032415	1083	10283	0.9991	296.393	9456	0.9991	281.913	10530	0.9991	308.356	13061	0.9991	381.577	12634	0.9991	377.865	13248	0.9991	390.406	GO:0009536//plastid	GO:0043169//cation binding;GO:0016702//oxidoreductase activity, acting on single donors with incorporation of molecular oxygen, incorporation of two atoms of oxygen;GO:0005515//protein binding	GO:0006558//L-phenylalanine metabolic process;GO:0045426;GO:0042360//vitamin E metabolic process;GO:0006570//tyrosine metabolic process;GO:0016109
Bra015048	555	10282	0.7892	578.31	10524	0.9532	612.244	10529	0.9369	601.654	16333	0.9532	931.122	14865	0.9243	867.553	16473	0.9568	947.271	GO:0031981//nuclear lumen	GO:0003712//transcription cofactor activity;GO:0001071//nucleic acid binding transcription factor activity;GO:0003677//DNA binding	GO:0000160//phosphorelay signal transduction system;GO:0009725//response to hormone;GO:0006355//regulation of transcription, DNA-templated;GO:0006950//response to stress
Bra036774	1773	10262	0.9989	180.675	10028	0.9989	182.617	9709	0.9989	173.667	7786	0.9972	138.944	7245	0.9989	132.359	7548	0.9989	135.868	-	GO:0005506//iron ion binding;GO:0016742//hydroxymethyl-, formyl- and related transferase activity;GO:0048037//cofactor binding	GO:0009069//serine family amino acid metabolic process;GO:0006730//one-carbon metabolic process
Bra003840	1521	10256	0.9993	210.487	10258	0.9993	217.756	10202	0.9993	212.72	9178	0.9993	190.92	8344	0.9987	177.692	9136	0.9987	191.7	GO:0044424	GO:0008170//N-methyltransferase activity;GO:0016410//N-acyltransferase activity	GO:0048868//pollen tube development;GO:0006498;GO:0048229//gametophyte development;GO:0046470//phosphatidylcholine metabolic process;GO:0006730//one-carbon metabolic process;GO:0019695//choline metabolic process;GO:0009791//post-embryonic development;GO:0000904//cell morphogenesis involved in differentiation
Bra038964	1431	10247	0.9986	223.529	9655	0.9993	217.846	10032	0.9965	222.331	7704	0.9993	170.338	7134	0.9979	161.479	7711	0.9993	171.975	-	GO:0046914//transition metal ion binding	GO:0006790//sulfur compound metabolic process;GO:0010269//response to selenium ion;GO:0000741//karyogamy;GO:0000302//response to reactive oxygen species
Bra019718	1251	10239	0.9992	255.491	10783	0.9992	278.304	10497	0.9992	266.11	1086	0.9864	27.4667	1048	0.988	27.1349	1009	0.9728	25.7412	GO:0043231//intracellular membrane-bounded organelle	GO:0016780//phosphotransferase activity, for other substituted phosphate groups	GO:0008654//phospholipid biosynthetic process
Bra018242	1350	10218	0.9993	236.27	9172	0.9993	219.365	9685	0.9993	227.519	8206	0.9993	192.323	8024	0.9993	192.522	8380	0.9993	198.109	GO:0031981//nuclear lumen;GO:0009536//plastid;GO:0031090//organelle membrane	GO:0017111//nucleoside-triphosphatase activity;GO:0008135//translation factor activity, nucleic acid binding;GO:0032561//guanyl ribonucleotide binding;GO:0005515//protein binding	GO:0006412//translation;GO:0010038//response to metal ion;GO:0009207
Bra026019	852	10204	0.9988	373.858	10475	0.9988	396.964	10709	0.9988	398.623	4638	0.9988	172.236	3983	0.9988	151.424	4230	0.9988	158.451	GO:0009526//plastid envelope;GO:0009532//plastid stroma;GO:0009534//chloroplast thylakoid	GO:0031406//carboxylic acid binding	GO:0006950//response to stress
Bra018851	1902	10198	0.9995	167.371	9229	0.9995	156.668	9728	0.9995	162.206	11295	0.9995	187.892	11354	0.9995	193.358	11827	0.9995	198.453	GO:0005576//extracellular region;GO:0016020//membrane;GO:0009536//plastid	GO:0046914//transition metal ion binding;GO:0016879//ligase activity, forming carbon-nitrogen bonds;GO:0032559	GO:0006760//folic acid-containing compound metabolic process;GO:0010038//response to metal ion
Bra012058	1596	10170	0.9994	198.913	9589	0.9994	193.989	9933	0.9994	197.379	795	0.9994	15.7604	859	0.9969	17.4335	889	0.9987	17.7772	GO:0031012//extracellular matrix;GO:0016020//membrane	GO:0046872//metal ion binding;GO:0004674//protein serine/threonine kinase activity;GO:0032559	GO:0006464//cellular protein modification process;GO:0023052//signaling
Bra010499	1173	10156	0.9991	270.272	10048	0.9991	276.578	9780	0.9991	264.42	6632	0.9991	178.888	6317	0.9991	174.436	6839	0.9991	186.075	-	GO:0048037//cofactor binding	GO:0003002//regionalization;GO:0006629//lipid metabolic process
Bra032110	1491	10124	0.9993	211.958	10470	0.9993	226.728	10324	0.9993	219.595	4112	0.9993	87.2588	3893	0.9993	84.5728	4184	0.9993	89.5588	GO:0044444//cytoplasmic part	GO:0005488//binding;GO:0008943	GO:0008152//metabolic process;GO:0050896//response to stimulus
Bra025730	699	10119	0.9957	451.894	9136	0.9986	422.003	9318	0.9971	422.764	11940	0.9986	540.457	11454	0.9971	530.767	12636	0.9957	576.935	GO:0043231//intracellular membrane-bounded organelle;GO:0030312;GO:0005576//extracellular region	GO:0005488//binding	GO:0009411//response to UV;GO:0010038//response to metal ion;GO:0009718//anthocyanin-containing compound biosynthetic process;GO:0009814//defense response, incompatible interaction
Bra016191	1287	10117	0.9992	245.386	10073	0.9992	252.707	10050	0.9992	247.651	2519	0.9977	61.9275	2352	0.9992	59.1947	2552	0.9969	63.2844	-	GO:0004674//protein serine/threonine kinase activity;GO:0032559	GO:0006464//cellular protein modification process
Bra014946	834	10101	0.9988	378.072	9088	0.9988	351.835	9923	0.9988	377.337	7669	0.9988	290.942	7703	0.9976	299.17	7517	0.9976	287.656	GO:0044436;GO:0009570//chloroplast stroma;GO:0009534//chloroplast thylakoid;GO:0016020//membrane	-	GO:0006952//defense response;GO:0009657//plastid organization;GO:0042221//response to chemical
Bra001637	507	10096	0.998	621.609	9804	0.998	624.356	9657	0.998	604.07	9025	0.998	563.213	8245	0.998	526.752	8789	0.998	553.256	GO:0009536//plastid;GO:0042995//cell projection;GO:0031090//organelle membrane;GO:0005576//extracellular region	GO:0005488//binding	GO:0000278//mitotic cell cycle;GO:0006952//defense response;GO:0010038//response to metal ion;GO:0016049//cell growth;GO:0048878//chemical homeostasis;GO:0035264//multicellular organism growth;GO:0048528//post-embryonic root development;GO:0000904//cell morphogenesis involved in differentiation
Bra016564	525	10068	0.9981	598.632	10519	0.9981	646.922	10299	0.9981	622.14	4001	0.9981	241.125	3417	0.9981	210.819	3735	0.9981	227.052	GO:0016020//membrane;GO:0043231//intracellular membrane-bounded organelle	GO:0046872//metal ion binding	-
Bra037793	3252	10067	0.9994	96.633	9360	0.9997	92.9313	9685	0.9997	94.45	5656	0.9997	55.0291	6314	0.9994	62.8895	5779	0.9975	56.7148	GO:0031224//intrinsic component of membrane;GO:0043231//intracellular membrane-bounded organelle;GO:0043234//protein complex	GO:0016759//cellulose synthase activity;GO:0046914//transition metal ion binding	GO:0040007//growth;GO:0045229//external encapsulating structure organization;GO:0009250//glucan biosynthetic process;GO:0030865//cortical cytoskeleton organization;GO:0003006//developmental process involved in reproduction;GO:0009832//plant-type cell wall biogenesis
Bra012223	1416	10040	0.959	221.333	10023	0.959	228.545	9834	0.959	220.252	10371	0.959	231.735	9567	0.959	218.845	10320	0.959	232.601	GO:0031090//organelle membrane;GO:0033176//proton-transporting V-type ATPase complex;GO:0009526//plastid envelope	GO:0019829//cation-transporting ATPase activity;GO:0015078//hydrogen ion transmembrane transporter activity;GO:0032559	GO:0015988//energy coupled proton transmembrane transport, against electrochemical gradient;GO:0009757//hexose mediated signaling;GO:0010038//response to metal ion;GO:0015986//ATP synthesis coupled proton transport
Bra018806	1539	10037	0.9994	203.583	9708	0.9994	203.67	9621	0.9994	198.26	14347	0.9994	294.955	13196	0.9994	277.733	14024	0.9994	290.822	GO:0043231//intracellular membrane-bounded organelle	GO:0016491//oxidoreductase activity;GO:0005506//iron ion binding	GO:0008152//metabolic process
Bra030906	1515	9973	0.9993	205.489	10178	0.9993	216.914	9981	0.9993	208.936	33797	0.9993	705.828	30375	0.9993	649.423	32446	0.9987	683.507	-	GO:0004030//aldehyde dehydrogenase [NAD(P)+] activity	GO:0009725//response to hormone;GO:0044237//cellular metabolic process;GO:0009414//response to water deprivation;GO:0006970//response to osmotic stress
Bra000064	1422	9968	0.9909	218.819	9978	0.9993	226.559	9918	0.9705	221.196	2381	0.9691	52.9777	2302	0.9684	52.436	2356	0.9669	52.8774	GO:0043231//intracellular membrane-bounded organelle	GO:0005488//binding;GO:0001071//nucleic acid binding transcription factor activity	GO:0006952//defense response;GO:0009700//indole phytoalexin biosynthetic process;GO:0009743//response to carbohydrate;GO:0006970//response to osmotic stress;GO:0006351//transcription, DNA-templated
Bra008421	1206	9960	0.9992	257.803	9836	0.9992	263.335	9813	0.9992	258.052	4990	0.9992	130.914	4599	0.9967	123.521	5115	0.9992	135.361	GO:0031090//organelle membrane;GO:0043231//intracellular membrane-bounded organelle;GO:0044444//cytoplasmic part;GO:0005576//extracellular region	GO:0016301//kinase activity;GO:0032559	GO:0006796//phosphate-containing compound metabolic process;GO:0006007//glucose catabolic process
Bra009900	2247	9955	0.9991	138.297	9255	0.9991	132.987	9539	0.9996	134.633	9556	0.9982	134.557	10344	0.9991	149.111	10100	0.9996	143.454	GO:0009532//plastid stroma	GO:0046914//transition metal ion binding;GO:0003676//nucleic acid binding;GO:0042623//ATPase activity, coupled;GO:0032559	GO:0003006//developmental process involved in reproduction
Bra032309	2115	9949	0.9995	146.84	9630	0.9995	147.012	9917	0.9995	148.704	2463	0.9995	36.8458	2400	0.9981	36.7557	2433	0.9981	36.7135	GO:0043234//protein complex;GO:0043231//intracellular membrane-bounded organelle	GO:0005488//binding;GO:0019787//small conjugating protein ligase activity	GO:0050832//defense response to fungus;GO:0032446//protein modification by small protein conjugation;GO:0012501//programmed cell death
Bra007099	975	9949	0.999	318.53	9756	0.999	323.075	9615	0.999	312.75	2611	0.999	84.7297	2426	0.9969	80.5954	2458	0.9979	80.4585	-	GO:0046914//transition metal ion binding;GO:0003677//DNA binding;GO:0001071//nucleic acid binding transcription factor activity	GO:0006351//transcription, DNA-templated;GO:0032501//multicellular organismal process;GO:0048511//rhythmic process
Bra039579	1344	9942	0.9985	230.914	9448	0.9993	226.975	9951	0.9993	234.812	9711	0.9993	228.612	8979	0.9993	216.398	9464	0.9993	224.735	GO:0043231//intracellular membrane-bounded organelle	GO:0008135//translation factor activity, nucleic acid binding	GO:0006413//translational initiation
Bra025406	1311	9940	0.9992	236.679	8704	0.9992	214.365	9048	0.9992	218.878	7079	0.9992	170.845	6610	0.9992	163.314	6938	0.9985	168.899	GO:0005618//cell wall;GO:0005746//mitochondrial respiratory chain;GO:0009986//cell surface;GO:0031225//anchored component of membrane	GO:0015078//hydrogen ion transmembrane transporter activity	GO:0016049//cell growth;GO:0045333//cellular respiration;GO:0006970//response to osmotic stress;GO:0030198//extracellular matrix organization
Bra037761	507	9937	0.998	611.819	10797	0.998	687.594	11175	0.998	699.024	4499	0.998	280.764	3829	0.998	244.625	3822	0.998	240.59	GO:0009534//chloroplast thylakoid;GO:0009522//photosystem I	GO:0005515//protein binding	GO:0009767//photosynthetic electron transport chain
Bra005939	558	9936	0.9982	555.844	9803	0.9964	567.233	9756	0.9946	554.486	856	0.9946	48.537	663	0.9283	38.486	805	0.9964	46.0422	GO:0044444//cytoplasmic part	GO:0016671//oxidoreductase activity, acting on a sulfur group of donors, disulfide as acceptor	GO:0006950//response to stress;GO:0043412//macromolecule modification;GO:0009314//response to radiation
Bra016719	471	9917	0.9979	657.257	10196	0.9979	698.949	10395	0.9979	699.933	21023	0.9979	1412.24	17772	0.9979	1222.19	20157	0.9979	1365.84	GO:0009526//plastid envelope;GO:0009532//plastid stroma;GO:0016020//membrane	-	GO:0006970//response to osmotic stress;GO:0010038//response to metal ion
Bra028784	1782	9894	0.9994	173.317	9678	0.9994	175.354	9386	0.9994	167.042	2563	0.9989	45.5066	2787	0.9994	50.6586	2723	0.9994	48.7679	-	-	-
Bra026495	2091	9893	0.979	147.69	10094	0.9847	155.864	9755	0.9785	147.954	915	0.9708	13.8452	867	0.9675	13.4304	861	0.9727	13.1415	-	-	-
Bra024662	873	9881	0.9989	353.315	10129	0.9989	374.618	9574	0.9989	347.802	2217	0.9989	80.3499	2085	0.9989	77.3599	2330	0.9989	85.1797	-	-	-
Bra016187	396	9869	0.9975	777.954	9408	0.9975	767.077	9732	0.9975	779.399	3808	0.9975	304.253	3401	0.9975	278.186	3523	0.9975	283.93	-	-	-
Bra009876	1380	9866	0.9993	223.171	10106	0.9986	236.449	9909	0.9986	227.721	3503	0.9986	80.3146	3346	0.9986	78.5363	3347	0.9993	77.4054	GO:0009536//plastid	GO:0016772//transferase activity, transferring phosphorus-containing groups;GO:0005488//binding;GO:0016829//lyase activity	GO:0006779//porphyrin-containing compound biosynthetic process;GO:0006351//transcription, DNA-templated;GO:0006950//response to stress
Bra029837	2022	9866	0.9985	152.313	9177	0.9985	146.54	9241	0.9985	144.941	16958	0.9995	265.355	17062	0.9985	273.321	17170	0.9985	271.009	GO:0043231//intracellular membrane-bounded organelle	GO:0070011//peptidase activity, acting on L-amino acid peptides;GO:0017111//nucleoside-triphosphatase activity;GO:0032559	-
Bra037112	2277	9863	0.9996	135.214	8856	0.9996	125.577	9388	0.9996	130.756	3285	0.9996	45.6463	3057	0.9996	43.4867	3336	0.9996	46.7582	GO:0005618//cell wall;GO:0005576//extracellular region;GO:0031410//cytoplasmic vesicle	GO:0004175//endopeptidase activity;GO:0005515//protein binding	GO:0019538//protein metabolic process;GO:0010191;GO:0003006//developmental process involved in reproduction;GO:0044092//negative regulation of molecular function;GO:0009845//seed germination
Bra004137	1179	9825	0.9992	260.133	9784	0.9992	267.941	9909	0.9992	266.544	8151	0.9992	218.741	7434	0.9992	204.236	7883	0.9992	213.389	-	GO:0016831//carboxy-lyase activity;GO:0048037//cofactor binding;GO:0005515//protein binding	GO:0009064//glutamine family amino acid metabolic process
Bra030910	465	9813	0.9978	658.756	9441	0.9978	655.544	9235	0.9978	629.849	10601	0.9978	721.319	9568	0.9978	666.488	10294	0.9978	706.522	-	-	GO:0000302//response to reactive oxygen species;GO:0009642//response to light intensity
Bra010781	1659	9800	0.9283	184.398	9072	0.9283	176.56	9399	0.9397	179.675	8862	0.8945	169.013	8676	0.9156	169.394	9155	0.9241	176.119	GO:0031981//nuclear lumen;GO:0009536//plastid;GO:0031090//organelle membrane	GO:0017111//nucleoside-triphosphatase activity;GO:0046914//transition metal ion binding;GO:0008135//translation factor activity, nucleic acid binding;GO:0032561//guanyl ribonucleotide binding	GO:0006412//translation;GO:0009207;GO:0006950//response to stress
Bra039311	588	9788	0.9966	519.628	9644	0.9966	529.562	10425	0.9966	562.278	2688	0.9966	144.639	2440	0.9983	134.411	2588	0.9949	140.469	GO:0016020//membrane;GO:0043231//intracellular membrane-bounded organelle	GO:0005488//binding	-
Bra033436	1029	9781	0.999	296.718	9875	0.999	309.855	9846	0.999	303.457	3110	0.9981	95.6266	2834	0.999	89.2089	3100	0.999	96.1481	GO:0043234//protein complex;GO:0016023//cytoplasmic membrane-bounded vesicle;GO:0016020//membrane	GO:0005515//protein binding	GO:0051707//response to other organism;GO:0009725//response to hormone;GO:0009626//plant-type hypersensitive response;GO:0010185;GO:0016044;GO:0006605//protein targeting;GO:0007165//signal transduction;GO:0000904//cell morphogenesis involved in differentiation
Bra032937	762	9774	0.9987	400.399	9061	0.9987	383.935	9345	0.9987	388.935	4999	0.9987	207.569	4548	0.9987	193.326	5172	0.9987	216.62	GO:0031224//intrinsic component of membrane;GO:0000325//plant-type vacuole;GO:0000322;GO:0009526//plastid envelope;GO:0031090//organelle membrane;GO:0044420//extracellular matrix part	GO:0005372//water transmembrane transporter activity;GO:0042887	GO:0055085//transmembrane transport;GO:0006952//defense response;GO:0048878//chemical homeostasis;GO:0010476//gibberellin mediated signaling pathway;GO:0015840//urea transport;GO:0042044//fluid transport
Bra004177	942	9701	0.9989	321.471	9353	0.9989	320.58	9507	0.9989	320.07	12279	0.9989	412.426	10976	0.9989	377.413	11706	0.9989	396.599	GO:0009526//plastid envelope;GO:0009368//endopeptidase Clp complex;GO:0031976;GO:0009532//plastid stroma	GO:0004175//endopeptidase activity	GO:0019538//protein metabolic process
Bra017686	864	9699	0.9977	350.42	9986	0.9977	373.177	9586	0.9988	351.865	6275	0.9977	229.791	5291	0.9977	198.357	6079	0.9977	224.55	GO:0009526//plastid envelope;GO:0044439;GO:0031090//organelle membrane	GO:0005506//iron ion binding;GO:0004601//peroxidase activity	GO:0006950//response to stress;GO:0008152//metabolic process
Bra031195	1035	9677	0.9981	291.861	10311	0.999	321.66	9425	0.999	288.798	1650	0.9981	50.4403	1591	0.9971	49.7913	1672	0.9981	51.5573	-	GO:0005515//protein binding	GO:0044267//cellular protein metabolic process;GO:0050896//response to stimulus
Bra014671	450	9645	0.9978	669.061	10014	0.9978	718.508	9910	0.9978	698.415	7318	0.9978	514.533	6245	0.9978	449.515	7037	0.9978	499.079	GO:0043231//intracellular membrane-bounded organelle;GO:0031090//organelle membrane	GO:0046872//metal ion binding;GO:0008168//methyltransferase activity	GO:0009856//pollination;GO:0019932//second-messenger-mediated signaling;GO:0009640//photomorphogenesis;GO:0009593//detection of chemical stimulus;GO:0009057//macromolecule catabolic process
Bra012230	663	9641	0.9789	453.925	9859	0.9789	480.127	9801	0.9789	468.824	12789	0.9789	610.319	11517	0.9864	562.665	12250	0.9789	589.681	GO:0043231//intracellular membrane-bounded organelle	GO:0008092//cytoskeletal protein binding	GO:0009725//response to hormone;GO:0009409//response to cold;GO:0009845//seed germination
Bra033282	1449	9639	0.9793	207.654	10276	0.9821	228.977	10147	0.9814	222.086	9167	0.9772	200.167	8552	0.9827	191.172	8999	0.9821	198.208	-	GO:0004672//protein kinase activity;GO:0000166//nucleotide binding	GO:0009267//cellular response to starvation;GO:0009743//response to carbohydrate;GO:0006813//potassium ion transport;GO:0006970//response to osmotic stress
Bra004214	1026	9637	0.999	293.204	9032	0.9981	284.232	9561	0.9981	295.535	5949	0.999	183.455	5476	0.9971	172.878	5781	0.999	179.825	GO:0009526//plastid envelope;GO:0009532//plastid stroma;GO:0044436	GO:0043169//cation binding;GO:0016846//carbon-sulfur lyase activity	GO:0006950//response to stress;GO:0044238
Bra014125	1071	9635	0.9991	280.827	9404	0.9991	283.504	9542	0.9991	282.555	10571	0.9991	312.292	9544	0.9991	288.646	10340	0.9991	308.124	-	-	-
Bra029906	1959	9629	0.9985	153.434	9373	0.9995	154.483	9870	0.9995	159.785	8209	0.9995	132.584	8399	0.9995	138.873	8380	0.9995	136.522	GO:0009536//plastid	GO:0046872//metal ion binding;GO:0019842//vitamin binding;GO:0016744;GO:0050662//coenzyme binding	GO:0008652//cellular amino acid biosynthetic process;GO:0006950//response to stress
Bra021701	7017	9621	0.998	42.8001	8443	0.9974	38.8492	8861	0.9971	40.0483	9940	0.9971	44.8197	13899	0.9979	64.1588	10088	0.9974	45.8826	GO:0030529//ribonucleoprotein complex	-	GO:0000377
Bra020019	981	9621	0.999	306.145	9784	0.999	322.021	9603	0.999	310.449	7064	0.999	227.832	6705	0.999	221.388	7187	0.999	233.815	GO:0044464	GO:0048037//cofactor binding;GO:0016616//oxidoreductase activity, acting on the CH-OH group of donors, NAD or NADP as acceptor	GO:0009699//phenylpropanoid biosynthetic process
Bra020169	1272	9610	0.9984	235.837	9160	0.9992	232.512	9109	0.9992	227.11	8740	0.9992	217.399	8236	1	209.726	8649	1	217.007	GO:0016020//membrane;GO:0044424	GO:0043169//cation binding;GO:0005515//protein binding;GO:0032559	GO:0006950//response to stress;GO:0044267//cellular protein metabolic process
Bra024549	3384	9609	0.9888	88.6388	8807	0.9891	84.03	8962	0.9858	83.9899	13785	0.9894	128.887	15683	0.9911	150.114	13114	0.9902	123.68	-	-	-
Bra016126	1041	9602	0.999	287.93	9408	0.9981	291.799	9265	0.999	282.259	2045	0.999	62.155	1990	0.999	61.9193	1989	0.999	60.9787	GO:0005911//cell-cell junction	GO:0004672//protein kinase activity;GO:0032559	GO:0006464//cellular protein modification process;GO:0006950//response to stress;GO:0006796//phosphate-containing compound metabolic process
Bra023172	3114	9587	0.9997	96.1037	8625	0.999	89.4288	8483	0.9987	86.394	8297	0.9984	84.3017	8526	0.9997	88.6851	8311	0.9981	85.1783	-	GO:0003723//RNA binding	GO:0002252
Bra013602	960	9552	0.999	310.598	8783	0.9969	295.399	9186	0.9969	303.465	8149	0.9979	268.576	7316	0.9969	246.846	8135	0.999	270.446	GO:0009526//plastid envelope;GO:0009534//chloroplast thylakoid;GO:0009570//chloroplast stroma;GO:0044436	GO:0005488//binding;GO:0016491//oxidoreductase activity	GO:0009767//photosynthetic electron transport chain;GO:0009725//response to hormone;GO:0006950//response to stress
Bra005501	720	9539	0.9986	413.567	9662	0.9986	433.283	10038	0.9986	442.148	14222	0.9986	624.974	12397	0.9986	557.709	13703	0.9986	607.404	GO:0031224//intrinsic component of membrane;GO:0009532//plastid stroma;GO:0009941//chloroplast envelope;GO:0042598	GO:0046872//metal ion binding;GO:0016705//oxidoreductase activity, acting on paired donors, with incorporation or reduction of molecular oxygen;GO:0016702//oxidoreductase activity, acting on single donors with incorporation of molecular oxygen, incorporation of two atoms of oxygen;GO:0004497//monooxygenase activity;GO:0008374//O-acyltransferase activity	GO:0051707//response to other organism;GO:0006633//fatty acid biosynthetic process;GO:0006996//organelle organization;GO:0009725//response to hormone;GO:0009414//response to water deprivation;GO:0006970//response to osmotic stress;GO:0003006//developmental process involved in reproduction;GO:0046471//phosphatidylglycerol metabolic process
Bra027376	2331	9536	0.9983	127.703	9021	0.9979	124.954	9600	0.9983	130.612	6404	0.9996	86.9246	6608	0.9979	91.823	6714	0.9979	91.925	GO:0005618//cell wall;GO:0043231//intracellular membrane-bounded organelle;GO:0031410//cytoplasmic vesicle;GO:0031090//organelle membrane;GO:0005576//extracellular region	GO:0004175//endopeptidase activity;GO:0005515//protein binding	GO:0009845//seed germination;GO:0044092//negative regulation of molecular function;GO:0010191;GO:0019538//protein metabolic process;GO:0003006//developmental process involved in reproduction
Bra017148	918	9498	0.9989	322.972	9864	0.9989	346.934	9274	0.9989	320.389	1767	0.9989	60.9014	1717	0.9978	60.5831	1961	0.9989	68.1757	GO:0044464	GO:0016758//transferase activity, transferring hexosyl groups	GO:0006665//sphingolipid metabolic process
Bra001004	1911	9495	0.999	155.099	9270	0.9995	156.623	9399	0.999	155.982	7526	0.9995	124.605	8272	0.9995	140.208	7911	0.999	132.119	-	GO:0003676//nucleic acid binding;GO:0042623//ATPase activity, coupled;GO:0032559	GO:0009207
Bra029712	1359	9491	0.9993	218.006	8980	0.9993	213.35	9030	0.9993	210.727	3358	0.9985	78.1799	3395	0.9993	80.9178	3281	0.9993	77.0515	GO:0043231//intracellular membrane-bounded organelle	GO:0004674//protein serine/threonine kinase activity;GO:0032559	GO:0006412//translation;GO:0006970//response to osmotic stress;GO:0006464//cellular protein modification process
Bra034863	1314	9476	0.9992	225.116	9073	0.9985	222.942	9433	0.9992	227.671	1944	0.997	46.8096	1841	0.9992	45.3819	1892	0.9985	45.9537	GO:0009941//chloroplast envelope	GO:0016705//oxidoreductase activity, acting on paired donors, with incorporation or reduction of molecular oxygen	GO:0009628//response to abiotic stimulus;GO:0006631//fatty acid metabolic process
Bra011585	846	9472	0.9976	349.5	8953	0.9976	341.692	9329	0.9976	349.718	14192	0.9988	530.771	13041	0.9988	499.303	13863	0.9976	522.975	GO:0031225//anchored component of membrane;GO:0043231//intracellular membrane-bounded organelle	GO:0005372//water transmembrane transporter activity	GO:0009725//response to hormone;GO:0006810//transport
Bra022772	1128	9467	0.9991	261.987	9047	0.9982	258.96	9128	0.9982	256.637	2296	0.9991	64.4016	2151	0.9991	61.7668	2506	0.9973	70.9033	GO:0043234//protein complex	GO:0004721//phosphoprotein phosphatase activity;GO:0043169//cation binding	GO:0006464//cellular protein modification process
Bra015634	987	9448	0.999	298.812	9352	0.999	305.931	9143	0.999	293.781	7700	0.999	246.835	7359	0.999	241.505	7894	0.999	255.255	GO:0043231//intracellular membrane-bounded organelle	GO:0003676//nucleic acid binding;GO:0001071//nucleic acid binding transcription factor activity	GO:0009314//response to radiation;GO:0000160//phosphorelay signal transduction system;GO:0009651//response to salt stress;GO:0006351//transcription, DNA-templated
Bra031690	1584	9441	0.9994	186.054	9202	0.9994	187.57	9069	0.9994	181.575	1294	0.9975	25.8472	1243	0.9981	25.4179	1327	0.9975	26.7368	GO:0009536//plastid	GO:0016620//oxidoreductase activity, acting on the aldehyde or oxo group of donors, NAD or NADP as acceptor;GO:0016616//oxidoreductase activity, acting on the CH-OH group of donors, NAD or NADP as acceptor;GO:0000166//nucleotide binding	GO:0009314//response to radiation;GO:0006779//porphyrin-containing compound biosynthetic process;GO:0006950//response to stress
Bra019474	2892	9429	0.9997	101.776	8869	0.9997	99.0178	9381	0.9997	102.874	8464	0.9979	92.6	8886	0.9993	99.5249	8125	0.9997	89.6643	GO:0043231//intracellular membrane-bounded organelle;GO:0044459	GO:0004673//protein histidine kinase activity;GO:0005515//protein binding;GO:0032559;GO:0009881//photoreceptor activity	GO:0006351//transcription, DNA-templated;GO:0015992//proton transport;GO:0010360//negative regulation of anion channel activity;GO:0009902//chloroplast relocation;GO:0010118//stomatal movement;GO:0006468//protein phosphorylation;GO:0009606//tropism;GO:0009416//response to light stimulus;GO:0030522//intracellular receptor signaling pathway
Bra026631	2751	9419	0.9887	106.878	8761	0.9884	102.825	9344	0.9905	107.72	6998	0.9891	80.4854	7657	0.9898	90.1554	6768	0.9898	78.5171	GO:0031224//intrinsic component of membrane	GO:0004672//protein kinase activity;GO:0032559	GO:0006464//cellular protein modification process
Bra001470	1455	9356	0.9993	200.726	9329	0.9993	207.018	9887	0.9993	215.503	2201	0.9959	47.862	2138	0.9979	47.5958	2183	0.9973	47.8834	GO:0030312;GO:0009532//plastid stroma;GO:0009526//plastid envelope;GO:0005576//extracellular region	GO:0016301//kinase activity;GO:0032559	GO:0006007//glucose catabolic process;GO:0010038//response to metal ion;GO:0006796//phosphate-containing compound metabolic process;GO:0015977//carbon fixation;GO:0006950//response to stress
Bra004491	1563	9356	0.9981	186.856	9038	0.9987	186.703	9029	0.9987	183.203	11210	0.9981	226.924	10484	0.9981	217.266	10700	0.9987	218.484	GO:0043231//intracellular membrane-bounded organelle;GO:0031410//cytoplasmic vesicle	GO:0016491//oxidoreductase activity;GO:0005506//iron ion binding	GO:0008152//metabolic process
Bra020374	1332	9345	0.9992	219.003	8796	0.9992	213.215	9203	0.9992	219.118	10297	0.9992	244.591	9832	0.9992	239.09	10181	0.9992	243.939	GO:0009532//plastid stroma;GO:0009526//plastid envelope;GO:0005576//extracellular region	GO:0016615//malate dehydrogenase activity	GO:0006007//glucose catabolic process;GO:0043648//dicarboxylic acid metabolic process;GO:0009060//aerobic respiration
Bra007434	4356	9338	0.9984	66.9178	9085	0.9993	67.3401	9216	0.9993	67.0976	11153	0.9989	81.0098	12905	0.9995	95.9608	11295	0.9995	82.7547	GO:0031224//intrinsic component of membrane	GO:0017111//nucleoside-triphosphatase activity;GO:0016491//oxidoreductase activity;GO:0015405;GO:0032559	GO:0006810//transport;GO:0009207
Bra024339	2259	9334	0.9987	128.982	8708	0.9978	124.463	9195	0.9978	129.089	7022	0.9965	98.3509	7003	0.9973	100.413	6616	0.9978	93.4703	GO:0009526//plastid envelope	-	GO:0051234//establishment of localization
Bra000854	1230	9324	0.9992	236.632	9221	0.9992	242.053	9181	0.9992	236.721	9523	0.9992	244.964	8664	0.9992	228.159	9112	0.9992	236.43	-	-	-
Bra028624	1077	9322	0.9991	270.19	9624	0.9991	288.521	9926	0.9991	292.288	3678	0.9991	108.051	3190	0.9981	95.9398	3570	0.9991	105.791	GO:0005777//peroxisome;GO:0009536//plastid;GO:0005576//extracellular region	GO:0016615//malate dehydrogenase activity	GO:0043648//dicarboxylic acid metabolic process;GO:0044262//cellular carbohydrate metabolic process;GO:0009060//aerobic respiration;GO:0006635//fatty acid beta-oxidation;GO:0009853//photorespiration
Bra003524	1014	9293	0.999	286.084	8884	0.999	282.883	9051	0.999	283.081	3894	0.999	121.504	3528	0.999	112.698	3758	0.997	118.281	GO:0009528//plastid inner membrane	GO:0008757//S-adenosylmethionine-dependent methyltransferase activity	GO:0006730//one-carbon metabolic process;GO:0045426;GO:0042360//vitamin E metabolic process
Bra009434	2436	9255	0.9996	118.597	9008	0.9996	119.395	9100	0.9992	118.472	9783	0.9992	127.066	10350	0.9996	137.622	9923	0.9996	130.005	GO:0005576//extracellular region	GO:0016462//pyrophosphatase activity;GO:0032559;GO:0016772//transferase activity, transferring phosphorus-containing groups	GO:0009607//response to biotic stimulus;GO:0009628//response to abiotic stimulus;GO:0006950//response to stress;GO:0012501//programmed cell death;GO:0006796//phosphate-containing compound metabolic process
Bra015314	999	9252	0.998	289.099	8680	0.998	280.538	8641	0.997	274.316	9400	0.998	297.712	9092	0.998	294.793	9683	0.998	309.342	GO:0009532//plastid stroma;GO:0031090//organelle membrane;GO:0005576//extracellular region	GO:0016615//malate dehydrogenase activity;GO:0005488//binding	GO:0006007//glucose catabolic process;GO:0010038//response to metal ion;GO:0043648//dicarboxylic acid metabolic process;GO:0006970//response to osmotic stress;GO:0009060//aerobic respiration
Bra006572	762	9252	0.9987	379.015	9288	0.9987	393.554	9715	0.9987	404.334	13347	0.9987	554.195	11650	0.9987	495.216	12757	0.9987	534.304	GO:0009532//plastid stroma;GO:0009526//plastid envelope;GO:0009534//chloroplast thylakoid;GO:0005576//extracellular region	GO:0046914//transition metal ion binding;GO:0005515//protein binding;GO:0032559	GO:0010038//response to metal ion;GO:0044267//cellular protein metabolic process;GO:0006950//response to stress
Bra019354	879	9251	0.6644	328.531	10027	0.6644	368.315	10317	0.6644	372.235	7519	0.6644	270.648	6640	0.6644	244.683	7405	0.6644	268.863	-	GO:0046872//metal ion binding	-
Bra011537	1521	9246	0.9993	189.758	8731	0.9993	185.341	9364	0.9993	195.247	5953	0.9987	123.834	6097	0.9993	129.841	6119	0.9993	128.394	GO:0031410//cytoplasmic vesicle	GO:0043167//ion binding;GO:0008422//beta-glucosidase activity	GO:0044238
Bra029811	459	9245	0.9978	628.739	9194	0.9978	646.738	9325	0.9978	644.301	8592	0.9978	592.264	7804	0.9978	550.717	8699	0.9978	604.855	-	-	GO:0006950//response to stress;GO:0045333//cellular respiration
Bra019870	1569	9225	0.9994	183.535	8922	0.9994	183.601	9222	0.9994	186.404	3806	0.9987	76.7502	4307	0.9987	88.9152	3792	0.9987	77.1329	GO:0043231//intracellular membrane-bounded organelle;GO:0031224//intrinsic component of membrane	GO:0016628//oxidoreductase activity, acting on the CH-CH group of donors, NAD or NADP as acceptor;GO:0005402//cation:sugar symporter activity	GO:0009725//response to hormone;GO:0016049//cell growth;GO:0008152//metabolic process;GO:0071702
Bra034103	960	9221	0.9979	299.835	8953	0.999	301.116	9121	0.999	301.317	2462	0.999	81.1429	2473	0.9979	83.4405	2451	0.9979	81.4829	-	GO:0046872//metal ion binding	-
Bra013018	1215	9210	0.9901	236.624	8376	0.9893	222.586	8483	0.9918	221.425	3504	0.9885	91.2476	3436	0.9893	91.6011	3452	0.9893	90.6753	GO:0009532//plastid stroma;GO:0044436;GO:0009534//chloroplast thylakoid	-	GO:0065003;GO:0006996//organelle organization;GO:0010038//response to metal ion
Bra004075	606	9205	0.9983	474.162	8801	0.9983	468.917	9477	0.9983	495.965	7401	0.9983	386.413	8012	0.9983	428.245	7958	0.9983	419.108	GO:0009523//photosystem II;GO:0009534//chloroplast thylakoid	-	GO:0044237//cellular metabolic process
Bra038805	1428	9205	0.9979	201.22	9214	0.9986	208.332	10397	0.9993	230.905	3942	0.9993	87.3418	4202	0.9986	95.3129	4183	0.9972	93.4876	GO:0031981//nuclear lumen;GO:0009532//plastid stroma;GO:0043232;GO:0009526//plastid envelope;GO:0009534//chloroplast thylakoid;GO:0005576//extracellular region	GO:0017111//nucleoside-triphosphatase activity;GO:0008135//translation factor activity, nucleic acid binding;GO:0032561//guanyl ribonucleotide binding	GO:0006412//translation;GO:0009207
Bra003564	1380	9202	0.9986	208.151	9482	0.9993	221.849	9320	0.9993	214.185	3666	0.9964	84.0518	3579	0.9971	84.0053	3500	0.9964	80.9438	GO:0043231//intracellular membrane-bounded organelle	GO:0016301//kinase activity;GO:0032559	GO:0006796//phosphate-containing compound metabolic process
Bra018346	1068	9187	0.9963	268.521	9444	0.9963	285.51	9397	0.9963	279.043	5345	0.9963	158.347	4986	0.9963	151.218	5328	0.9963	159.216	GO:0043234//protein complex	GO:0004721//phosphoprotein phosphatase activity;GO:0043169//cation binding	GO:0006464//cellular protein modification process
Bra029301	1746	9169	0.988	163.928	8547	0.9908	158.054	8570	0.9908	155.664	1019	0.9851	18.4656	1083	0.9845	20.0913	885	0.9851	16.1768	GO:0016020//membrane	GO:0005543//phospholipid binding	GO:0008361//regulation of cell size;GO:0009415//response to water;GO:0033554//cellular response to stress;GO:0010941//regulation of cell death;GO:0006968//cellular defense response
Bra004474	1017	9164	0.9272	281.281	8461	0.9282	268.619	8525	0.9282	265.844	11155	0.9282	347.042	9953	0.9282	316.998	10712	0.9282	336.158	-	GO:0016757//transferase activity, transferring glycosyl groups	GO:0005975//carbohydrate metabolic process;GO:0000302//response to reactive oxygen species;GO:0009642//response to light intensity
Bra040213	1017	9145	0.999	280.698	8830	0.999	280.334	8953	0.9961	279.19	7244	0.999	225.367	6359	0.998	202.531	6810	0.9971	213.708	GO:0030312;GO:0031967;GO:0031981//nuclear lumen;GO:0009536//plastid;GO:0031090//organelle membrane;GO:0005576//extracellular region	GO:0046914//transition metal ion binding;GO:0000166//nucleotide binding;GO:0008943	GO:0006007//glucose catabolic process;GO:0006952//defense response;GO:0010038//response to metal ion;GO:0000302//response to reactive oxygen species;GO:0006970//response to osmotic stress;GO:0034285;GO:0009791//post-embryonic development;GO:0048608//reproductive structure development
Bra024324	3249	9131	0.9994	87.7293	8620	0.9997	85.6632	9044	0.9997	88.2802	3710	0.9997	36.1292	3820	0.9997	38.0836	3577	0.9994	35.1369	GO:0031224//intrinsic component of membrane;GO:0043231//intracellular membrane-bounded organelle;GO:0043234//protein complex	GO:0016759//cellulose synthase activity;GO:0046914//transition metal ion binding	GO:0040007//growth;GO:0045229//external encapsulating structure organization;GO:0009250//glucan biosynthetic process;GO:0030865//cortical cytoskeleton organization;GO:0003006//developmental process involved in reproduction;GO:0009832//plant-type cell wall biogenesis
Bra016134	1686	9108	0.9638	168.633	8355	0.9994	160.002	9002	0.9656	169.33	4826	0.9745	90.5656	4850	0.9798	93.1768	5041	0.9822	95.4231	GO:0009534//chloroplast thylakoid	GO:0051536//iron-sulfur cluster binding;GO:0022892;GO:0003824//catalytic activity	GO:0006605//protein targeting;GO:0008152//metabolic process
Bra031048	1149	9106	0.9991	247.391	8963	0.9983	251.866	9078	0.9991	250.566	3163	0.9991	87.0989	2994	0.9983	84.4026	3348	0.9991	92.9951	-	-	-
Bra018372	1941	9086	0.9995	146.125	8867	0.9995	147.499	9187	0.9995	150.107	1970	0.9985	32.1125	1830	0.9985	30.5386	1852	0.9985	30.4516	GO:0009532//plastid stroma	GO:0019144//ADP-sugar diphosphatase activity;GO:0051540	GO:0006772//thiamine metabolic process;GO:0033273//response to vitamin;GO:0009581//detection of external stimulus
Bra016768	951	9084	0.9979	298.176	8659	0.9989	293.984	9020	0.9989	300.801	13579	0.9989	451.774	12780	0.9989	435.285	13058	0.9989	438.218	GO:0009536//plastid	GO:0016531//copper chaperone activity	GO:0006812//cation transport
Bra000974	867	9067	0.9988	326.453	8801	0.9988	327.755	9414	0.9988	344.356	16366	0.9988	597.251	15646	0.9988	584.532	16623	0.9988	611.906	GO:0009526//plastid envelope;GO:0031224//intrinsic component of membrane	GO:0005372//water transmembrane transporter activity	GO:0006950//response to stress;GO:0042044//fluid transport
Bra026115	2316	9055	0.9957	122.047	7857	0.9996	109.536	8502	0.9996	116.422	6596	0.9961	90.1106	6959	0.9965	97.3267	7051	0.9965	97.1643	GO:0016021//integral component of membrane;GO:0000325//plant-type vacuole;GO:0009526//plastid envelope;GO:0031090//organelle membrane	GO:0016628//oxidoreductase activity, acting on the CH-CH group of donors, NAD or NADP as acceptor;GO:0046872//metal ion binding;GO:0016462//pyrophosphatase activity;GO:0015405	GO:0048827//phyllome development;GO:0060918//auxin transport;GO:0006818//hydrogen transport;GO:0006970//response to osmotic stress;GO:0008152//metabolic process;GO:0034220//ion transmembrane transport
Bra005216	696	9051	0.9526	405.941	8673	0.9713	402.343	8818	0.9511	401.803	18607	0.9483	845.864	17186	0.9684	799.815	18721	0.9698	858.449	GO:0031224//intrinsic component of membrane;GO:0009536//plastid	GO:0005372//water transmembrane transporter activity;GO:0019899//enzyme binding	GO:0009414//response to water deprivation;GO:0009725//response to hormone;GO:0055085//transmembrane transport;GO:0042044//fluid transport
Bra015784	1242	9043	0.9992	227.283	7977	0.9992	207.374	8005	0.9992	204.405	11184	0.9992	284.911	9858	0.9992	257.093	10918	0.9992	280.554	-	GO:0046872//metal ion binding;GO:0016160//amylase activity	GO:0044238
Bra030660	786	9027	0.9987	358.506	8537	0.9949	350.687	8944	0.9987	360.879	2206	0.9911	88.8007	2053	0.9771	84.6039	2144	0.9746	87.0556	GO:0009532//plastid stroma;GO:0009526//plastid envelope;GO:0009534//chloroplast thylakoid;GO:0009523//photosystem II;GO:0005576//extracellular region	GO:0008187//poly-pyrimidine tract binding;GO:0016628//oxidoreductase activity, acting on the CH-CH group of donors, NAD or NADP as acceptor;GO:0046872//metal ion binding	GO:0006952//defense response;GO:0006091//generation of precursor metabolites and energy
Bra030498	1074	9026	0.9991	262.341	9179	0.9981	275.948	9201	0.9991	271.696	19533	0.9991	575.438	18436	0.9991	556.015	19745	0.9991	586.742	GO:0043231//intracellular membrane-bounded organelle	GO:0004175//endopeptidase activity	GO:0019222//regulation of metabolic process;GO:0019538//protein metabolic process
Bra015607	1179	9023	0.9983	238.898	8673	0.9992	237.516	8638	0.9992	232.355	3740	0.9975	100.367	3293	0.9975	90.4694	3333	0.9975	90.2227	GO:0005576//extracellular region	GO:0003824//catalytic activity;GO:0004866//endopeptidase inhibitor activity	-
Bra033753	1425	9023	0.9993	197.657	8856	0.9993	200.659	9385	0.9993	208.868	7422	0.9986	164.793	7716	0.9993	175.389	7584	0.9986	169.855	GO:0031981//nuclear lumen;GO:0009532//plastid stroma;GO:0043232;GO:0009526//plastid envelope;GO:0009534//chloroplast thylakoid;GO:0005576//extracellular region	GO:0017111//nucleoside-triphosphatase activity;GO:0008135//translation factor activity, nucleic acid binding;GO:0032561//guanyl ribonucleotide binding	GO:0006412//translation;GO:0009207
Bra009203	2268	9022	0.9996	124.175	8304	0.9996	118.217	8400	0.9996	117.46	29107	0.9996	406.058	30857	0.9996	440.691	30268	0.9996	425.927	GO:0044464	GO:0016887//ATPase activity;GO:0015098//molybdate ion transmembrane transporter activity;GO:0032559	GO:0009207
Bra017823	609	9021	0.9984	462.395	9602	0.9984	509.074	10132	0.9984	527.631	1419	0.9984	73.7223	1607	0.9967	85.4717	1617	0.9967	84.7398	-	-	-
Bra014955	915	9009	0.9989	307.349	9284	0.9978	327.605	8981	0.9989	311.284	13097	0.9989	452.881	11692	0.9989	413.896	12544	0.9989	437.532	GO:0042579//microbody	GO:0016663//oxidoreductase activity, acting on other nitrogenous compounds as donors, oxygen as acceptor	GO:0044403//symbiosis, encompassing mutualism through parasitism;GO:0009112
Bra037380	489	9004	0.998	574.781	9861	0.998	651.102	9653	0.998	626.046	2411	0.998	155.999	2323	0.9959	153.874	2360	0.998	154.027	GO:0009526//plastid envelope;GO:0009570//chloroplast stroma;GO:0009534//chloroplast thylakoid	-	-
Bra029795	2430	9003	0.9988	115.653	8233	0.9996	109.393	8569	0.9984	111.835	8314	0.9988	108.252	8262	0.9992	110.129	8522	0.9988	111.926	GO:0005840//ribosome;GO:0015630//microtubule cytoskeleton;GO:0030312;GO:0031981//nuclear lumen;GO:0012505//endomembrane system;GO:0016020//membrane	GO:0042623//ATPase activity, coupled;GO:0005515//protein binding;GO:0032559	GO:0010038//response to metal ion;GO:0009856//pollination;GO:0000904//cell morphogenesis involved in differentiation
Bra009605	843	8991	0.9988	332.933	9061	0.9988	347.045	9084	0.9988	341.745	14646	0.9988	549.699	13624	0.9988	523.481	14317	0.9988	542.024	-	GO:0003824//catalytic activity	-
Bra012910	882	8986	0.9989	318.034	8735	0.9989	319.765	8540	0.9989	307.073	2446	0.9989	87.7448	2223	0.9989	81.6384	2551	0.9989	92.3074	GO:0043231//intracellular membrane-bounded organelle	GO:0005488//binding;GO:0001071//nucleic acid binding transcription factor activity	GO:0010038//response to metal ion;GO:0009725//response to hormone;GO:0009743//response to carbohydrate;GO:0006970//response to osmotic stress;GO:0006351//transcription, DNA-templated;GO:0048528//post-embryonic root development
Bra027073	1506	8982	0.9993	186.176	8380	0.9993	179.662	8337	0.9993	175.565	3555	0.9993	74.6876	3457	0.9987	74.353	3425	0.9993	72.5822	GO:0031090//organelle membrane	GO:0015291//secondary active transmembrane transporter activity	GO:0015893//drug transport;GO:0009628//response to abiotic stimulus
Bra006036	3231	8971	0.9994	86.6722	8729	0.9975	87.2297	9110	1.0019	89.4199	196	0.9526	1.91934	249	0.9944	2.49624	205	0.9554	2.02494	GO:0031224//intrinsic component of membrane;GO:0043231//intracellular membrane-bounded organelle;GO:0043234//protein complex	GO:0016759//cellulose synthase activity;GO:0046914//transition metal ion binding	GO:0040007//growth;GO:0045229//external encapsulating structure organization;GO:0009250//glucan biosynthetic process;GO:0030865//cortical cytoskeleton organization;GO:0003006//developmental process involved in reproduction;GO:0009832//plant-type cell wall biogenesis
Bra037283	840	8954	0.9988	332.747	8781	0.9988	337.522	8651	0.9988	326.618	3806	0.9976	143.358	3292	0.994	126.942	3583	0.9988	136.133	-	GO:0003676//nucleic acid binding	-
Bra038958	1311	8947	0.9992	213.035	8658	0.9992	213.232	9001	0.9992	217.741	12579	0.9992	303.583	12632	0.9992	312.1	12512	0.9992	304.592	-	GO:0046914//transition metal ion binding	-
Bra035349	1080	8939	0.9991	258.369	8853	0.9991	264.669	9435	0.9991	277.058	2230	0.9935	65.3303	1946	0.9972	58.3637	2104	0.9972	62.1751	GO:0009532//plastid stroma;GO:0005576//extracellular region	GO:0016791//phosphatase activity	GO:0006796//phosphate-containing compound metabolic process
Bra040870	1365	8924	0.9993	204.081	9093	0.9993	215.086	8828	0.9993	205.108	6523	0.9993	151.199	6558	0.9993	155.619	6780	0.9993	158.523	GO:0016020//membrane	-	GO:0006970//response to osmotic stress;GO:0009642//response to light intensity
Bra027516	1221	8919	0.9214	228.022	8063	0.9427	213.215	8354	0.914	216.986	6865	0.9255	177.893	6438	0.9255	170.789	6950	0.9181	181.662	GO:0042579//microbody	GO:0046914//transition metal ion binding;GO:0016616//oxidoreductase activity, acting on the CH-OH group of donors, NAD or NADP as acceptor;GO:0016657//oxidoreductase activity, acting on NAD(P)H, nitrogenous group as acceptor	GO:0006067//ethanol metabolic process;GO:0009791//post-embryonic development;GO:0006081//cellular aldehyde metabolic process;GO:0009408//response to heat
Bra003560	1851	8918	0.9989	150.396	7738	0.9973	134.977	8261	0.9995	141.54	10789	0.9989	184.42	11117	0.9995	194.538	11128	0.9989	191.869	GO:0009941//chloroplast envelope;GO:0031224//intrinsic component of membrane	GO:0032559;GO:0015300	GO:0051234//establishment of localization
Bra022504	3192	8890	0.9997	86.939	8026	0.9994	81.1845	8441	0.9981	83.8656	7670	0.9997	76.0267	7598	0.9994	77.101	7434	0.9984	74.3283	GO:0044424	GO:0008757//S-adenosylmethionine-dependent methyltransferase activity;GO:0048037//cofactor binding	GO:0006790//sulfur compound metabolic process;GO:0006730//one-carbon metabolic process
Bra034321	783	8876	0.9987	353.86	8446	0.9987	348.278	8725	0.9987	353.392	1598	0.9974	64.5727	1599	0.9987	66.1471	1622	0.9987	66.1125	-	-	-
Bra017960	876	8872	0.9155	316.15	8764	0.9155	323.024	8613	0.9155	311.819	1704	0.9155	61.5459	1638	0.9155	60.5667	1620	0.9155	59.0208	GO:0031090//organelle membrane;GO:0009534//chloroplast thylakoid	-	-
Bra009002	2265	8864	0.9987	122.162	8593	0.9987	122.494	8383	0.9991	117.377	6856	0.9987	95.7715	7294	0.9987	104.309	6515	0.9991	91.7996	-	-	-
Bra014005	1014	8844	0.999	272.262	8838	0.999	281.419	9076	0.999	283.863	4656	0.998	145.281	4186	0.999	133.717	4574	0.999	143.964	GO:0044424	GO:0016628//oxidoreductase activity, acting on the CH-CH group of donors, NAD or NADP as acceptor;GO:0019203//carbohydrate phosphatase activity;GO:0043169//cation binding	GO:0005975//carbohydrate metabolic process
Bra039342	1443	8840	0.9591	191.233	8504	0.9591	190.28	8990	0.9591	197.581	1379	0.9529	30.2365	1357	0.9563	30.4605	1372	0.9591	30.3447	GO:0030312;GO:0009532//plastid stroma;GO:0009526//plastid envelope;GO:0005576//extracellular region	GO:0016301//kinase activity;GO:0032559	GO:0006007//glucose catabolic process;GO:0010038//response to metal ion;GO:0006796//phosphate-containing compound metabolic process;GO:0015977//carbon fixation;GO:0006950//response to stress
Bra013046	1641	8825	0.9994	167.873	8057	0.9994	158.526	8414	0.9994	162.61	13358	0.9994	257.553	13715	0.9994	270.714	14199	0.9994	276.149	GO:0005840//ribosome;GO:0030312;GO:0031981//nuclear lumen;GO:0009536//plastid;GO:0031090//organelle membrane;GO:0005576//extracellular region	GO:0016628//oxidoreductase activity, acting on the CH-CH group of donors, NAD or NADP as acceptor;GO:0019899//enzyme binding;GO:0032559	GO:0009642//response to light intensity;GO:0006952//defense response;GO:0051707//response to other organism;GO:0010038//response to metal ion;GO:0000302//response to reactive oxygen species;GO:0032446//protein modification by small protein conjugation
Bra038517	948	8817	0.9989	290.328	9194	0.9989	313.136	9328	0.9989	312.056	1636	0.9979	54.602	1575	0.9979	53.8141	1702	0.9979	57.2988	GO:0019866//organelle inner membrane;GO:0043231//intracellular membrane-bounded organelle;GO:0031224//intrinsic component of membrane	GO:0046943//carboxylic acid transmembrane transporter activity	GO:0046907//intracellular transport;GO:0046942//carboxylic acid transport
Bra020715	1494	8779	0.9993	183.43	8833	0.9987	190.895	8478	0.9987	179.968	3274	0.9987	69.3365	3009	0.998	65.2372	3201	0.9987	68.3801	GO:0044424	GO:0060089	GO:0023052//signaling;GO:0009639//response to red or far red light
Bra019686	2436	8767	0.9996	112.344	7891	0.9996	104.59	8089	0.9992	105.31	3767	0.9996	48.9274	3807	0.9992	50.6209	3786	0.9996	49.6018	GO:0031224//intrinsic component of membrane	-	-
Bra030181	804	8762	0.7687	340.191	8697	0.8383	349.261	9381	0.8047	370.038	2174	0.7612	85.5534	1905	0.76	76.7472	2098	0.7662	83.2806	GO:0031224//intrinsic component of membrane;GO:0009521;GO:0009526//plastid envelope;GO:0009534//chloroplast thylakoid;GO:0009570//chloroplast stroma;GO:0005576//extracellular region	GO:0043169//cation binding;GO:0046906//tetrapyrrole binding	GO:0009746;GO:0006091//generation of precursor metabolites and energy;GO:0009639//response to red or far red light;GO:0006464//cellular protein modification process
Bra013675	1536	8753	0.9993	177.886	8344	0.9993	175.396	8489	0.9993	175.274	12601	0.9993	259.566	12263	0.9987	258.601	12204	0.9987	253.574	GO:0009532//plastid stroma	GO:0016881//acid-amino acid ligase activity;GO:0032559	GO:0010038//response to metal ion;GO:0052482;GO:0042742//defense response to bacterium;GO:0009719;GO:0042435//indole-containing compound biosynthetic process;GO:0006749//glutathione metabolic process;GO:0019758
Bra011605	1638	8740	0.9994	166.561	8358	0.9994	164.75	8338	0.9988	161.436	3552	0.9976	68.6108	3692	0.9988	73.0082	3633	0.9988	70.7858	GO:0044444//cytoplasmic part;GO:0016020//membrane	GO:0004674//protein serine/threonine kinase activity;GO:0046872//metal ion binding;GO:0032559	GO:0010118//stomatal movement;GO:0032412//regulation of ion transmembrane transporter activity;GO:0009755//hormone-mediated signaling pathway;GO:0006464//cellular protein modification process
Bra010880	519	8730	0.9981	525.077	8558	0.9981	532.404	8889	0.9981	543.173	3089	0.9981	188.315	2770	0.9981	172.877	3191	0.9981	196.225	GO:0043231//intracellular membrane-bounded organelle	GO:0003676//nucleic acid binding;GO:0001071//nucleic acid binding transcription factor activity	GO:0006351//transcription, DNA-templated;GO:0050794//regulation of cellular process
Bra036771	6702	8722	0.9997	40.6245	7987	0.9999	38.4783	8469	0.9999	40.0756	8820	0.9996	41.6388	12703	0.9997	61.394	8963	0.9999	42.6819	GO:0016020//membrane	GO:0016879//ligase activity, forming carbon-nitrogen bonds;GO:0016421//CoA carboxylase activity;GO:0032559	GO:0006633//fatty acid biosynthetic process;GO:0009725//response to hormone;GO:0048507//meristem development;GO:0003006//developmental process involved in reproduction
Bra004522	1407	8715	0.9993	193.352	8808	0.9986	202.125	8544	0.9979	192.584	2626	0.9979	59.052	2668	0.9986	61.4208	2530	0.9957	57.388	-	GO:0016462//pyrophosphatase activity;GO:0032559	-
Bra022398	1908	8695	0.9995	142.255	8606	0.9995	145.633	8332	0.9995	138.492	3804	0.9984	63.0806	3924	0.9984	66.6154	3610	0.9995	60.3842	GO:0043231//intracellular membrane-bounded organelle;GO:0044444//cytoplasmic part;GO:0016020//membrane	-	-
Bra008737	1155	8691	0.9991	234.89	8509	0.9991	237.867	8602	0.9991	236.195	17185	0.9991	470.762	16130	0.9991	452.352	17329	0.9991	478.835	GO:0009536//plastid	GO:0016620//oxidoreductase activity, acting on the aldehyde or oxo group of donors, NAD or NADP as acceptor;GO:0016614//oxidoreductase activity, acting on CH-OH group of donors;GO:0000166//nucleotide binding	GO:0006950//response to stress;GO:0008152//metabolic process;GO:0010038//response to metal ion
Bra027377	2064	8688	0.999	131.397	8227	0.9995	128.697	8324	0.9995	127.901	2650	0.9985	40.6228	2707	0.999	42.4818	2459	0.9995	38.0227	GO:0016020//membrane;GO:0009536//plastid	GO:0016778	GO:0006163//purine nucleotide metabolic process
Bra019295	1032	8685	0.999	262.704	8680	0.9981	271.567	8746	0.999	268.771	6969	0.999	213.661	6343	0.9981	199.085	6925	0.999	214.158	GO:0043231//intracellular membrane-bounded organelle;GO:0031461//cullin-RING ubiquitin ligase complex	GO:0005488//binding	GO:0002831;GO:0019941//modification-dependent protein catabolic process;GO:0009733//response to auxin;GO:0009755//hormone-mediated signaling pathway;GO:0006950//response to stress
Bra005099	357	8667	0.9972	757.838	9218	0.9972	833.691	8921	0.9972	792.498	5542	0.9972	491.17	5230	0.9972	474.523	5925	0.9972	529.681	GO:0005618//cell wall;GO:0005576//extracellular region;GO:0016020//membrane	GO:0005488//binding	GO:0006950//response to stress;GO:0008219//cell death;GO:0015914//phospholipid transport
Bra010960	2289	8646	0.9996	117.909	8001	0.9996	112.859	8304	0.9996	115.052	1251	0.9978	17.292	1337	0.9983	18.9195	1329	0.9969	18.5299	GO:0043234//protein complex	GO:0033612//receptor serine/threonine kinase binding;GO:0019787//small conjugating protein ligase activity	GO:0032446//protein modification by small protein conjugation
Bra026147	4764	8631	0.9872	56.5543	7778	0.9872	52.7148	8223	0.9998	54.7408	2874	0.9853	19.0875	3161	0.9838	21.492	2537	0.9861	16.9959	-	-	-
Bra035505	240	8629	0.9958	1122.34	8867	0.9958	1192.9	8938	0.9958	1181.09	4474	0.9958	589.819	3721	0.9958	502.195	4333	0.9958	576.198	-	-	GO:0006950//response to stress
Bra023360	465	8627	0.9957	579.139	8338	0.9978	578.956	8493	0.9978	579.243	20831	0.9978	1417.39	17771	0.9978	1237.89	20022	0.9978	1374.2	-	GO:0005515//protein binding	GO:0006461//protein complex assembly;GO:0009642//response to light intensity;GO:0006970//response to osmotic stress;GO:0044267//cellular protein metabolic process;GO:0000302//response to reactive oxygen species
Bra011201	753	8618	0.9987	357.263	8977	0.9987	384.922	9227	0.9987	388.614	5886	0.9987	247.32	4954	0.9987	213.101	5650	0.9987	239.468	-	-	GO:0006950//response to stress
Bra028729	2259	8565	0.9991	118.355	7945	0.9991	113.557	8065	0.9991	113.225	19657	0.9996	275.318	20083	0.9996	287.963	19696	0.9996	278.264	GO:0044464	GO:0016887//ATPase activity;GO:0015098//molybdate ion transmembrane transporter activity;GO:0032559	GO:0009207
Bra024417	3045	8558	0.9997	87.7326	7723	0.9987	81.8909	8498	0.999	88.5079	17113	0.999	177.817	17568	0.9987	186.878	16718	0.9987	175.223	GO:0043231//intracellular membrane-bounded organelle	GO:0016624//oxidoreductase activity, acting on the aldehyde or oxo group of donors, disulfide as acceptor;GO:0019842//vitamin binding	GO:0006007//glucose catabolic process
Bra006879	1320	8533	0.9992	201.792	8138	0.9992	199.058	8456	0.9992	203.163	22927	0.9992	549.55	20771	0.9992	509.691	21828	0.9992	527.758	GO:0042579//microbody	GO:0050662//coenzyme binding;GO:0016634	GO:0009062//fatty acid catabolic process;GO:0003006//developmental process involved in reproduction
Bra038611	1149	8527	0.9991	231.661	8097	0.9991	227.531	8050	0.9983	222.192	5876	0.9983	161.806	5504	0.9991	155.161	5593	0.9991	155.353	GO:0031410//cytoplasmic vesicle	GO:0016791//phosphatase activity	-
Bra036048	801	8518	0.9975	331.956	8755	0.9988	352.907	8679	0.9975	343.629	3177	0.9975	125.493	2893	0.9988	116.988	3211	0.995	127.939	GO:0043231//intracellular membrane-bounded organelle	GO:0005488//binding	GO:0010038//response to metal ion;GO:0009725//response to hormone;GO:0009743//response to carbohydrate;GO:0006970//response to osmotic stress;GO:0048528//post-embryonic root development
Bra040594	1167	8508	0.9991	227.579	7996	0.9991	221.227	7990	0.9991	217.134	9152	0.9991	248.13	8169	0.9991	226.737	8989	0.9991	245.83	-	GO:0016787//hydrolase activity	-
Bra039116	783	8501	0.9987	338.91	7980	0.9987	329.062	8359	0.9987	338.568	18145	0.9987	733.211	17784	0.9987	735.684	18786	0.9987	765.715	GO:0043231//intracellular membrane-bounded organelle	GO:0030528//transcription regulator activity;GO:0042802//identical protein binding;GO:0001071//nucleic acid binding transcription factor activity;GO:0003677//DNA binding	GO:0009416//response to light stimulus;GO:0006355//regulation of transcription, DNA-templated;GO:0009887//organ morphogenesis;GO:0006970//response to osmotic stress
Bra023978	699	8498	0.9986	379.503	8109	0.9986	374.565	8672	0.9986	393.455	5513	0.9986	249.542	4860	0.9986	225.208	5322	0.9957	242.992	GO:0009526//plastid envelope;GO:0009532//plastid stroma;GO:0009534//chloroplast thylakoid	GO:0016705//oxidoreductase activity, acting on paired donors, with incorporation or reduction of molecular oxygen;GO:0004601//peroxidase activity	GO:0006950//response to stress;GO:0008152//metabolic process
Bra030755	951	8496	0.9989	278.875	8436	0.9989	286.413	8037	0.9989	268.019	3914	0.9989	130.219	3633	0.9989	123.74	4110	0.9989	137.929	GO:0043231//intracellular membrane-bounded organelle	GO:0005488//binding	GO:0006605//protein targeting
Bra038082	765	8493	0.9987	346.558	7857	0.9987	331.613	8184	0.9987	339.279	7497	0.9987	310.07	7089	0.9987	300.156	7304	0.9987	304.715	GO:0031224//intrinsic component of membrane	-	-
Bra016561	645	8481	0.9984	410.453	8827	0.9984	441.866	8907	0.9984	437.95	2402	0.9984	117.828	2222	0.9984	111.586	2301	0.9984	113.855	GO:0044444//cytoplasmic part	GO:0016787//hydrolase activity	-
Bra009783	282	8464	0.9965	936.92	8638	0.9965	989.01	8826	0.9965	992.585	8703	0.9965	976.458	7716	0.9965	886.272	8047	0.9965	910.708	-	-	-
Bra027188	438	8451	0.9977	602.296	7318	0.9977	539.455	8011	0.9977	580.05	1554	0.9977	112.256	1453	0.9932	107.452	1584	0.9886	115.419	GO:0009570//chloroplast stroma;GO:0009534//chloroplast thylakoid;GO:0009522//photosystem I	-	GO:0044237//cellular metabolic process
Bra011529	789	8381	0.9734	331.585	8169	0.9734	334.294	8112	0.9734	326.065	1372	0.9721	55.0188	1348	0.9708	55.3397	1381	0.967	55.8613	-	-	GO:0006351//transcription, DNA-templated;GO:0006952//defense response;GO:0009743//response to carbohydrate
Bra024384	747	8370	0.9987	349.769	8525	0.9987	368.477	8369	0.9987	355.309	9368	0.9987	396.789	8305	0.9987	360.116	9450	0.9987	403.744	GO:0005618//cell wall;GO:0009526//plastid envelope;GO:0016020//membrane	GO:0030528//transcription regulator activity;GO:0051219//phosphoprotein binding	GO:0048827//phyllome development;GO:0006952//defense response;GO:0043401//steroid hormone mediated signaling pathway;GO:0010038//response to metal ion
Bra035516	576	8367	0.9983	453.444	8491	0.9983	475.963	8263	0.9983	454.955	2227	0.9965	122.33	2038	0.9983	114.606	2299	0.9983	127.383	GO:0009532//plastid stroma;GO:0009526//plastid envelope;GO:0009534//chloroplast thylakoid;GO:0005576//extracellular region	GO:0016301//kinase activity;GO:0032559	GO:0006952//defense response;GO:0044238;GO:0006796//phosphate-containing compound metabolic process;GO:0015977//carbon fixation
Bra040144	2928	8363	0.9877	89.1594	7724	0.9874	85.1742	7774	0.9874	84.2027	8421	0.988	90.9968	9266	0.9877	102.505	8599	0.988	93.7284	-	GO:0008375//acetylglucosaminyltransferase activity	GO:0006486//protein glycosylation
Bra013458	1413	8358	0.9993	184.644	8049	0.9993	183.923	9042	0.9993	202.943	5101	0.9993	114.221	5317	0.9993	121.884	5071	0.9993	114.537	GO:0031981//nuclear lumen;GO:0009532//plastid stroma;GO:0043232;GO:0009526//plastid envelope;GO:0009534//chloroplast thylakoid;GO:0005576//extracellular region	GO:0017111//nucleoside-triphosphatase activity;GO:0008135//translation factor activity, nucleic acid binding;GO:0032561//guanyl ribonucleotide binding	GO:0006412//translation;GO:0009207
Bra006027	2046	8350	0.9839	127.396	7374	0.9878	116.368	7905	0.9844	122.532	9407	0.9888	145.472	9394	0.9853	148.72	9212	0.9888	143.695	GO:0031090//organelle membrane;GO:0030312;GO:0009536//plastid	GO:0005515//protein binding;GO:0016628//oxidoreductase activity, acting on the CH-CH group of donors, NAD or NADP as acceptor;GO:0032559	GO:0006970//response to osmotic stress;GO:0044267//cellular protein metabolic process;GO:0051707//response to other organism;GO:0010038//response to metal ion
Bra018700	1524	8342	0.9993	170.868	8096	0.9993	171.523	7953	0.9993	165.5	3614	0.998	75.0303	3331	0.9993	70.7968	3897	0.9993	81.6093	GO:0043234//protein complex;GO:0005746//mitochondrial respiratory chain;GO:0009536//plastid;GO:0005576//extracellular region	GO:0016668//oxidoreductase activity, acting on a sulfur group of donors, NAD(P) as acceptor;GO:0046914//transition metal ion binding;GO:0050662//coenzyme binding;GO:0032559	GO:0009314//response to radiation;GO:0010038//response to metal ion;GO:0019725//cellular homeostasis;GO:0008152//metabolic process
Bra020542	2838	8338	0.9073	91.7118	7352	0.9073	83.6431	7815	0.9073	87.3312	7533	0.907	83.9826	7777	0.9073	88.7613	7898	0.9077	88.8176	GO:0031981//nuclear lumen;GO:0009536//plastid;GO:0031090//organelle membrane	GO:0017111//nucleoside-triphosphatase activity;GO:0046914//transition metal ion binding;GO:0008135//translation factor activity, nucleic acid binding;GO:0032561//guanyl ribonucleotide binding	GO:0006412//translation;GO:0009207;GO:0006950//response to stress
Bra026099	777	8334	0.8842	334.818	7867	0.8842	326.908	8821	0.8842	360.039	1765	0.8842	71.8716	1583	0.8842	65.9909	1714	0.8842	70.4019	GO:0009526//plastid envelope;GO:0009523//photosystem II;GO:0031224//intrinsic component of membrane;GO:0009570//chloroplast stroma;GO:0009534//chloroplast thylakoid	GO:0046906//tetrapyrrole binding	GO:0006464//cellular protein modification process;GO:0009416//response to light stimulus;GO:0006091//generation of precursor metabolites and energy
Bra017279	2637	8334	0.9985	98.655	7400	0.9989	90.6063	7757	0.9989	93.2903	7165	0.9989	85.9686	7537	0.9989	92.5789	7833	0.9985	94.8009	GO:0031981//nuclear lumen;GO:0009536//plastid;GO:0031090//organelle membrane	GO:0017111//nucleoside-triphosphatase activity;GO:0046914//transition metal ion binding;GO:0008135//translation factor activity, nucleic acid binding;GO:0032561//guanyl ribonucleotide binding	GO:0006412//translation;GO:0009207;GO:0006950//response to stress
Bra039280	963	8330	0.9979	270.019	8083	0.999	271.009	8121	0.9969	267.446	1878	0.9969	61.7025	1880	0.9948	63.2347	2002	0.9948	66.3487	GO:0042579//microbody	GO:0016301//kinase activity	GO:0006796//phosphate-containing compound metabolic process
Bra009953	963	8292	0.999	268.787	8506	0.9979	285.191	8212	0.999	270.443	1311	0.9979	43.0735	1133	0.999	38.109	1249	0.9969	41.3934	GO:0031224//intrinsic component of membrane;GO:0019866//organelle inner membrane;GO:0042579//microbody	GO:0000295//adenine nucleotide transmembrane transporter activity	GO:0015868//purine ribonucleotide transport;GO:0009850//auxin metabolic process;GO:0009062//fatty acid catabolic process;GO:0009791//post-embryonic development;GO:0046907//intracellular transport
Bra036764	954	8287	0.999	271.16	8765	0.999	296.647	8606	0.999	286.092	11036	0.999	366.013	10447	0.999	354.705	10667	0.999	356.852	GO:0030312;GO:0009532//plastid stroma;GO:0031090//organelle membrane;GO:0005576//extracellular region	GO:0046914//transition metal ion binding;GO:0005543//phospholipid binding;GO:0042802//identical protein binding;GO:0016209//antioxidant activity;GO:0032559	GO:0010038//response to metal ion;GO:0009725//response to hormone;GO:0006970//response to osmotic stress
Bra013865	771	8279	0.9987	335.196	8489	0.9987	355.499	8295	0.9987	341.204	9933	0.9987	407.624	9422	0.9987	395.834	10080	0.9987	417.254	GO:0009532//plastid stroma	GO:0042623//ATPase activity, coupled;GO:0016671//oxidoreductase activity, acting on a sulfur group of donors, disulfide as acceptor;GO:0032559	GO:0006979//response to oxidative stress;GO:0043412//macromolecule modification;GO:0009639//response to red or far red light
Bra003251	450	8273	0.9956	573.887	8291	0.9956	594.882	8467	0.9978	596.719	8018	0.9978	563.751	7028	0.9956	505.875	7585	0.9978	537.945	GO:0043231//intracellular membrane-bounded organelle;GO:0031090//organelle membrane	GO:0046872//metal ion binding;GO:0008168//methyltransferase activity	GO:0009856//pollination;GO:0019932//second-messenger-mediated signaling;GO:0009640//photomorphogenesis;GO:0009593//detection of chemical stimulus;GO:0009057//macromolecule catabolic process
Bra010453	1467	8261	0.9993	175.784	7764	0.9993	170.88	8102	0.9993	175.152	3094	0.9993	66.7304	3034	0.9993	66.9899	3048	0.9993	66.31	GO:0044464	GO:0015291//secondary active transmembrane transporter activity	GO:0015893//drug transport
Bra018850	1497	8260	0.998	172.24	8420	0.9987	181.605	8370	0.998	177.319	1378	0.998	29.1247	1328	0.998	28.7343	1167	0.9967	24.8796	GO:0009536//plastid;GO:0016020//membrane	GO:0004396//hexokinase activity;GO:0032559	GO:0006007//glucose catabolic process;GO:0006796//phosphate-containing compound metabolic process;GO:0006970//response to osmotic stress
Bra004066	756	8255	0.9974	340.856	6986	0.9974	298.362	6638	0.9987	278.463	5189	0.996	217.168	5408	0.996	231.707	5747	0.996	242.613	-	-	-
Bra029040	255	8254	0.9961	1010.42	8095	0.9961	1024.98	8512	0.9961	1058.63	5556	0.9961	689.375	4690	0.9961	595.74	5354	0.9961	670.089	-	-	-
Bra008940	195	8252	0.9949	1320.99	8950	0.9949	1481.92	9125	0.9949	1484.06	4963	0.9949	805.273	4345	0.9949	721.737	4718	0.9949	772.179	-	-	-
Bra019672	600	8245	0.96	428.959	8135	0.96	437.767	8353	0.9617	441.513	6592	0.9617	347.616	5626	0.96	303.719	6627	0.96	352.501	-	GO:0046914//transition metal ion binding	-
Bra036311	1098	8236	0.9991	234.148	7765	0.9973	228.337	8023	0.9973	231.733	7659	0.9973	220.701	7797	0.9973	230.011	7979	0.9964	231.921	GO:0031988//membrane-bounded vesicle;GO:0030312;GO:0031981//nuclear lumen;GO:0044444//cytoplasmic part;GO:0016020//membrane	GO:0046914//transition metal ion binding;GO:0016765//transferase activity, transferring alkyl or aryl (other than methyl) groups;GO:0032559	GO:0009108//coenzyme biosynthetic process;GO:0010039//response to iron ion;GO:0009692;GO:0006970//response to osmotic stress
Bra016470	498	8230	0.998	515.877	7680	0.998	497.93	7532	0.998	479.66	5886	0.998	373.96	5893	0.998	383.293	5750	0.998	368.496	GO:0009532//plastid stroma;GO:0009534//chloroplast thylakoid;GO:0044436	GO:0046914//transition metal ion binding	GO:0006412//translation;GO:0010038//response to metal ion;GO:0009416//response to light stimulus;GO:0055080//cation homeostasis
Bra007678	393	8226	0.9975	653.389	8918	0.9975	732.676	8702	0.9975	702.23	4905	0.9975	394.894	3836	0.9975	316.162	4377	0.9975	355.45	GO:0009532//plastid stroma	GO:0005488//binding	GO:0009314//response to radiation;GO:0018149//peptide cross-linking;GO:0015977//carbon fixation;GO:0034285;GO:0009890//negative regulation of biosynthetic process
Bra003345	1770	8224	0.9994	145.039	7486	0.9994	136.557	7660	0.9989	137.249	5177	0.9994	92.5419	5157	0.9994	94.373	5392	0.9989	97.2235	GO:0030312;GO:0009532//plastid stroma;GO:0009526//plastid envelope;GO:0005576//extracellular region	GO:0046914//transition metal ion binding;GO:0016616//oxidoreductase activity, acting on the CH-OH group of donors, NAD or NADP as acceptor;GO:0048037//cofactor binding	GO:0010038//response to metal ion;GO:0008652//cellular amino acid biosynthetic process
Bra037651	1524	8221	0.9993	168.39	8067	0.9987	170.909	8144	0.9993	169.475	1683	0.9967	34.9408	1581	0.998	33.6024	1741	0.998	36.4593	GO:0031410//cytoplasmic vesicle;GO:0005618//cell wall	GO:0016798//hydrolase activity, acting on glycosyl bonds;GO:0043167//ion binding	GO:0044238
Bra019616	1410	8220	0.9993	181.982	8004	0.9993	183.284	8108	0.9993	182.367	15028	0.9993	337.222	14258	0.9993	327.539	16063	0.9993	363.582	GO:0031410//cytoplasmic vesicle;GO:0043231//intracellular membrane-bounded organelle	-	-
Bra012447	1542	8218	0.9942	166.363	7836	0.9909	164.077	8314	0.9974	170.993	7707	0.9974	158.137	7216	0.9981	151.578	7219	0.9974	149.413	GO:0043231//intracellular membrane-bounded organelle;GO:0043234//protein complex	GO:0005515//protein binding;GO:0043021//ribonucleoprotein complex binding;GO:0016251//general RNA polymerase II transcription factor activity;GO:0008135//translation factor activity, nucleic acid binding	GO:0012501//programmed cell death;GO:0051707//response to other organism;GO:0006355//regulation of transcription, DNA-templated;GO:0006449//regulation of translational termination;GO:0010038//response to metal ion;GO:0018205//peptidyl-lysine modification;GO:0006952//defense response;GO:0006448//regulation of translational elongation
Bra026902	1143	8215	0.9983	224.356	7713	0.9991	217.878	7875	0.9991	218.503	3722	0.9956	103.03	3535	0.9974	100.177	3397	0.9991	94.8514	-	-	-
Bra039747	489	8213	0.998	524.287	8165	0.998	539.118	8018	0.998	520.008	6240	0.998	403.747	5696	0.998	377.298	6343	0.998	413.981	GO:0009526//plastid envelope;GO:0016020//membrane	GO:0016209//antioxidant activity;GO:0015631//tubulin binding;GO:0003824//catalytic activity	GO:0007051//spindle organization;GO:0019725//cellular homeostasis;GO:0010038//response to metal ion
Bra033332	885	8128	0.9989	286.693	7848	0.9989	286.321	7748	0.9989	277.651	5616	0.9977	200.779	5617	0.9989	205.582	5798	0.9977	209.088	GO:0009526//plastid envelope;GO:0009368//endopeptidase Clp complex;GO:0031976;GO:0009532//plastid stroma	GO:0004175//endopeptidase activity	GO:0019538//protein metabolic process
Bra000769	1551	8126	0.9994	163.546	7375	0.9994	153.528	8082	0.9994	165.257	6720	0.9994	137.085	6506	0.9994	135.871	6225	0.9994	128.092	GO:0016020//membrane	GO:0005506//iron ion binding;GO:0004497//monooxygenase activity	GO:0008152//metabolic process
Bra013425	2772	8125	0.9996	91.4968	7395	0.9996	86.1354	7432	0.9993	85.0286	4363	0.9964	49.7996	4186	0.9996	48.9136	4027	0.9996	46.3642	GO:0009532//plastid stroma	GO:0016774//phosphotransferase activity, carboxyl group as acceptor;GO:0016616//oxidoreductase activity, acting on the CH-OH group of donors, NAD or NADP as acceptor;GO:0031406//carboxylic acid binding;GO:0032559	GO:0000097//sulfur amino acid biosynthetic process;GO:0006796//phosphate-containing compound metabolic process
Bra022105	1185	8119	0.9983	213.875	7751	0.9983	211.191	8090	0.9992	216.512	7170	0.9975	191.441	6671	0.9975	182.346	6768	0.9975	182.279	GO:0042579//microbody	GO:0046914//transition metal ion binding;GO:0016670//oxidoreductase activity, acting on a sulfur group of donors, oxygen as acceptor	GO:0010035//response to inorganic substance;GO:0006778//porphyrin-containing compound metabolic process
Bra031157	1626	8104	0.9994	155.58	8140	0.9994	161.637	7933	0.9994	154.728	6649	0.9994	129.381	7130	0.9994	142.034	7132	0.9994	139.986	GO:0043231//intracellular membrane-bounded organelle;GO:0031410//cytoplasmic vesicle;GO:0016020//membrane	-	GO:0051707//response to other organism;GO:0007009//plasma membrane organization;GO:0006605//protein targeting;GO:0016197//endosomal transport;GO:0046739//transport of virus in multicellular host;GO:0006950//response to stress
Bra033232	3357	8102	0.9997	75.3385	7101	0.9997	68.2975	7647	0.9997	72.2424	3637	0.9994	34.2788	4180	0.9997	40.3319	3679	0.9997	34.9762	GO:0031224//intrinsic component of membrane	GO:0015078//hydrogen ion transmembrane transporter activity	GO:0030001//metal ion transport
Bra020124	762	8095	0.9987	331.618	8671	0.9987	367.41	8603	0.9987	358.053	11934	0.9987	495.524	10620	0.9987	451.433	11948	0.9987	500.42	GO:0009532//plastid stroma;GO:0009526//plastid envelope;GO:0009534//chloroplast thylakoid;GO:0005576//extracellular region	GO:0046914//transition metal ion binding;GO:0005515//protein binding;GO:0032559	GO:0010038//response to metal ion;GO:0044267//cellular protein metabolic process;GO:0006950//response to stress
Bra037389	1377	8091	0.9993	183.419	8397	0.9993	196.892	8491	0.9993	195.559	4021	0.9985	92.3919	3821	0.9993	89.8808	4156	0.9993	96.3243	GO:0009534//chloroplast thylakoid	GO:0005488//binding;GO:0003824//catalytic activity	GO:0006952//defense response;GO:0009767//photosynthetic electron transport chain
Bra013907	1605	8091	0.9994	157.363	7434	0.9994	149.549	7830	0.9988	154.717	7655	0.9994	150.905	8276	0.9988	167.02	7981	0.9994	158.7	GO:0009526//plastid envelope	GO:0016703;GO:0043169//cation binding;GO:0051536//iron-sulfur cluster binding	GO:0008152//metabolic process
Bra013314	1272	8073	0.9984	198.118	7898	0.9992	200.478	8087	0.9984	201.629	3004	0.9984	74.7217	2574	0.9992	65.5459	3041	0.9976	76.2999	GO:0043234//protein complex;GO:0030312;GO:0009532//plastid stroma	GO:0017111//nucleoside-triphosphatase activity;GO:0051003;GO:0032559	GO:0009207;GO:0006779//porphyrin-containing compound biosynthetic process
Bra003066	447	8066	0.9955	563.283	8363	0.9978	604.076	8324	0.9978	590.578	6384	0.9978	451.876	5837	0.9978	422.967	6632	0.9955	473.513	-	GO:0019899//enzyme binding;GO:0019787//small conjugating protein ligase activity;GO:0032559	GO:0019941//modification-dependent protein catabolic process;GO:0032446//protein modification by small protein conjugation
Bra008053	2601	8063	0.9996	96.7681	6761	0.9881	83.9281	7418	0.9915	90.448	4037	0.9854	49.108	4195	0.9873	52.2415	3942	0.9881	48.3694	GO:0009536//plastid	-	-
Bra004771	849	8062	0.9988	296.422	7995	0.9988	304.052	7540	0.9988	281.654	13944	0.9988	519.653	12414	0.9988	473.618	13988	0.9988	525.826	GO:0005618//cell wall;GO:0005576//extracellular region	GO:0004553//hydrolase activity, hydrolyzing O-glycosyl compounds;GO:0030247//polysaccharide binding	GO:0006026
Bra018085	1803	8058	0.9989	139.511	8001	0.9989	143.28	7715	0.9989	135.704	2263	0.9972	39.7121	2152	0.9967	38.6608	2252	0.9989	39.8627	-	GO:0060089;GO:0005488//binding;GO:0004091	GO:0042743//hydrogen peroxide metabolic process;GO:0009627//systemic acquired resistance;GO:0048646//anatomical structure formation involved in morphogenesis;GO:0033554//cellular response to stress;GO:0044238;GO:0000302//response to reactive oxygen species
Bra040448	1020	8057	0.999	246.575	7839	0.999	248.14	8053	0.999	250.386	4165	0.999	129.196	3946	0.998	125.309	4121	0.999	128.943	GO:0030529//ribonucleoprotein complex;GO:0009536//plastid	GO:0003723//RNA binding;GO:0005198//structural molecule activity	GO:0010467//gene expression
Bra020079	2166	8057	0.9552	116.116	7955	0.9501	118.582	7789	0.9478	114.045	11040	0.9852	161.267	10222	0.9995	152.863	10957	0.9894	161.446	GO:0005838//proteasome regulatory particle;GO:0043231//intracellular membrane-bounded organelle;GO:0016020//membrane	GO:0017111//nucleoside-triphosphatase activity;GO:0032559	GO:0019941//modification-dependent protein catabolic process
Bra028543	1077	8045	0.9991	233.177	7565	0.9991	226.793	7715	0.9991	227.181	8323	0.9991	244.511	8190	0.9991	246.316	8834	0.9991	261.78	GO:0030312;GO:0031967;GO:0031981//nuclear lumen;GO:0009536//plastid;GO:0031090//organelle membrane;GO:0005576//extracellular region	GO:0016832//aldehyde-lyase activity;GO:0046914//transition metal ion binding	GO:0006007//glucose catabolic process;GO:0010038//response to metal ion;GO:0006970//response to osmotic stress
Bra009391	447	8041	0.8837	561.537	7928	0.8837	572.655	7845	0.8859	556.594	9970	0.8837	705.702	9056	0.8837	656.225	9701	0.8837	692.633	-	GO:0005488//binding	-
Bra017231	1431	8041	0.9448	175.407	8316	0.9441	187.634	8221	0.9427	182.196	6613	0.9406	146.215	5748	0.942	130.107	6487	0.9455	144.677	GO:0043234//protein complex;GO:0031967;GO:0009536//plastid;GO:0005576//extracellular region;GO:0016020//membrane	GO:0003676//nucleic acid binding;GO:0046914//transition metal ion binding;GO:0016836//hydro-lyase activity	GO:0009314//response to radiation;GO:0006007//glucose catabolic process;GO:0010038//response to metal ion;GO:0009725//response to hormone;GO:0006970//response to osmotic stress
Bra028126	1308	8029	0.9992	191.615	7020	0.9992	173.287	7847	0.9985	190.26	5287	0.9985	127.89	5714	0.9977	141.5	5723	0.9985	139.64	GO:0044464	GO:0004175//endopeptidase activity	GO:0019538//protein metabolic process;GO:0009987//cellular process
Bra006709	1182	8023	0.9992	211.883	8240	0.9992	225.085	8057	0.9992	216.177	3681	0.9992	98.5331	3419	0.9992	93.6926	3790	0.9975	102.333	-	GO:0046914//transition metal ion binding	GO:0009743//response to carbohydrate
Bra029308	2634	8014	0.9951	94.975	7444	0.9818	91.2488	7469	0.9624	89.9289	18254	0.9935	219.268	17640	0.9833	216.924	18102	0.9841	219.334	GO:0042598;GO:0005618//cell wall;GO:0031090//organelle membrane;GO:0031410//cytoplasmic vesicle;GO:0044425//membrane part;GO:0009536//plastid	GO:0046872//metal ion binding	-
Bra035875	1599	8014	0.9994	156.45	7731	0.9994	156.108	7806	0.9994	154.822	844	0.9969	16.7004	851	0.9887	17.2387	857	0.9937	17.1051	GO:0030312;GO:0043231//intracellular membrane-bounded organelle	GO:0005215//transporter activity	GO:0006810//transport
Bra008510	1524	8012	0.9987	164.109	7890	0.9987	167.159	8321	0.9987	173.158	7370	0.9987	153.009	7375	0.9993	156.748	7478	0.9987	156.601	-	GO:0005506//iron ion binding;GO:0004497//monooxygenase activity	GO:0008152//metabolic process
Bra037953	2223	8005	0.9982	112.408	7668	0.9991	111.373	7793	0.9991	111.178	1612	0.9978	22.9435	1617	0.9982	23.561	1643	0.9946	23.5881	GO:0031224//intrinsic component of membrane;GO:0009536//plastid	GO:0046914//transition metal ion binding;GO:0016723//oxidoreductase activity, oxidizing metal ions, NAD or NADP as acceptor;GO:0050662//coenzyme binding	GO:0022900//electron transport chain
Bra004994	1257	8004	0.9936	198.769	7981	0.9936	205.002	8191	0.9936	206.659	2338	0.9865	58.8495	2212	0.9952	56.9998	2296	0.9936	58.295	-	-	GO:0042742//defense response to bacterium;GO:0010033//response to organic substance
Bra032356	666	7998	0.9985	374.872	7987	0.9985	387.21	7928	0.9985	377.522	11075	0.997	526.142	9675	0.9985	470.544	10398	0.9985	498.276	-	-	-
Bra002382	2919	7968	0.9616	85.2101	8209	0.963	90.8015	7869	0.9616	85.4945	3640	0.9627	39.4549	3491	0.9609	38.7382	3512	0.9609	38.3986	GO:0016020//membrane	GO:0046914//transition metal ion binding	GO:0009553//embryo sac development;GO:0007049//cell cycle;GO:0006508//proteolysis
Bra009521	2556	7962	0.9984	97.2383	7069	0.9894	89.2964	7341	0.9879	91.085	6683	0.9879	82.7264	6694	0.9883	84.8299	6498	0.9887	81.1359	GO:0009532//plastid stroma	GO:0016798//hydrolase activity, acting on glycosyl bonds;GO:0043167//ion binding;GO:0016758//transferase activity, transferring hexosyl groups	GO:0009250//glucan biosynthetic process
Bra020251	1239	7957	0.9992	200.472	7239	0.9992	188.644	7422	0.9984	189.978	6524	0.9992	166.601	5867	0.9992	153.38	6558	0.9992	168.925	GO:0031981//nuclear lumen;GO:0009536//plastid;GO:0031090//organelle membrane	GO:0017111//nucleoside-triphosphatase activity;GO:0008135//translation factor activity, nucleic acid binding;GO:0032561//guanyl ribonucleotide binding;GO:0005515//protein binding	GO:0006412//translation;GO:0010038//response to metal ion;GO:0009207
Bra017927	426	7948	0.9977	582.404	8417	0.9977	637.947	8467	0.9977	630.337	5109	0.9977	379.455	4360	0.9977	331.513	5070	0.9977	379.833	-	GO:0046872//metal ion binding	-
Bra040592	786	7933	0.9987	315.058	8113	0.9987	333.27	8004	0.9975	322.951	8357	0.9987	336.404	7539	0.9987	310.681	8073	0.9987	327.798	GO:0009532//plastid stroma;GO:0016020//membrane;GO:0030312	GO:0030528//transcription regulator activity;GO:0051219//phosphoprotein binding;GO:0032559	GO:0048827//phyllome development;GO:0009639//response to red or far red light;GO:0010038//response to metal ion
Bra016481	1095	7925	0.9973	225.923	8198	0.9991	241.73	8359	0.9973	242.099	3313	0.9954	95.7284	2846	0.9945	84.1869	3247	0.9963	94.6374	GO:0009532//plastid stroma;GO:0009534//chloroplast thylakoid;GO:0034357;GO:0005576//extracellular region	GO:0008187//poly-pyrimidine tract binding;GO:0000166//nucleotide binding;GO:0050662//coenzyme binding;GO:0008937//ferredoxin-NAD(P) reductase activity	GO:0006091//generation of precursor metabolites and energy;GO:0051234//establishment of localization;GO:0050832//defense response to fungus
Bra002984	396	7925	0.9975	624.712	8665	0.9975	706.497	8300	0.9975	664.715	1373	0.9949	109.701	1125	0.9975	92.0198	1228	0.9924	98.9686	GO:0043231//intracellular membrane-bounded organelle;GO:0044444//cytoplasmic part	GO:0046914//transition metal ion binding	GO:0009725//response to hormone;GO:0009628//response to abiotic stimulus;GO:0044267//cellular protein metabolic process
Bra008915	684	7901	0.9985	360.58	7697	0.9985	363.331	7933	0.9985	367.819	12255	0.9985	566.88	11134	0.9985	527.253	12131	0.9985	566.024	GO:0043234//protein complex;GO:0005576//extracellular region	GO:0008135//translation factor activity, nucleic acid binding	GO:0006952//defense response;GO:0006412//translation
Bra031329	1023	7890	0.999	240.756	8227	0.999	259.659	8859	0.999	274.639	24	0.5728	0.742283	37	0.9326	1.17152	45	0.9756	1.40388	GO:0044464	GO:0005488//binding	GO:0010876//lipid localization
Bra023044	1230	7883	0.9894	200.061	8222	0.987	215.829	8078	0.9951	208.282	2292	0.9951	58.9581	1960	0.9837	51.6149	2214	0.9935	57.4469	GO:0043234//protein complex;GO:0044444//cytoplasmic part	GO:0019787//small conjugating protein ligase activity	GO:0006950//response to stress;GO:0016567//protein ubiquitination;GO:0002252
Bra011918	981	7873	0.998	250.523	8340	0.998	274.495	7937	0.998	256.59	4359	0.9969	140.589	3999	0.999	132.04	4191	0.9969	136.346	GO:0009526//plastid envelope;GO:0009532//plastid stroma;GO:0009534//chloroplast thylakoid	-	GO:0006950//response to stress
Bra009461	4005	7850	0.996	61.1847	7873	0.9978	63.4709	8188	0.9958	64.8378	2393	0.9955	18.9049	2055	0.9993	16.6201	2084	0.9998	16.6069	-	GO:0004553//hydrolase activity, hydrolyzing O-glycosyl compounds;GO:0043167//ion binding	GO:0044238
Bra034592	1158	7828	0.9991	211.017	7804	0.9991	217.593	7776	0.9991	212.961	2561	0.9991	69.9737	2198	0.9974	61.4813	2257	0.9991	62.2039	GO:0043234//protein complex;GO:0043231//intracellular membrane-bounded organelle	GO:0043169//cation binding;GO:0004721//phosphoprotein phosphatase activity	GO:0006464//cellular protein modification process
Bra021965	1320	7828	0.9992	185.12	7639	0.9992	186.853	7790	0.9992	187.161	1117	0.9992	26.774	1051	0.9992	25.7901	1005	0.9992	24.2989	-	GO:0016709//oxidoreductase activity, acting on paired donors, with incorporation or reduction of molecular oxygen, NAD(P)H as one donor, and incorporation of one atom of oxygen;GO:0005506//iron ion binding	GO:0006952//defense response;GO:0009687//abscisic acid metabolic process;GO:0009416//response to light stimulus;GO:0003006//developmental process involved in reproduction
Bra041037	2670	7827	0.9996	91.5082	7555	0.9996	91.3608	7454	0.9996	88.5382	4158	0.9996	49.2728	4380	0.9996	53.1357	4142	0.9996	49.51	GO:0043231//intracellular membrane-bounded organelle	GO:0001071//nucleic acid binding transcription factor activity	GO:0006351//transcription, DNA-templated
Bra036365	651	7824	0.9985	375.166	7443	0.9985	369.151	8017	0.9985	390.556	2418	0.9985	117.519	2172	0.9985	108.069	2245	0.9985	110.06	GO:0009526//plastid envelope;GO:0009570//chloroplast stroma;GO:0009534//chloroplast thylakoid	GO:0016209//antioxidant activity;GO:0005488//binding;GO:0016705//oxidoreductase activity, acting on paired donors, with incorporation or reduction of molecular oxygen	GO:0008152//metabolic process;GO:0019725//cellular homeostasis
Bra011345	3243	7806	0.9994	75.1376	7449	0.9981	74.1631	7768	0.9985	75.9653	5905	0.9975	57.6112	6637	0.9978	66.2901	5974	0.9981	58.7913	GO:0031224//intrinsic component of membrane;GO:0043231//intracellular membrane-bounded organelle	GO:0016759//cellulose synthase activity;GO:0046914//transition metal ion binding	GO:0045229//external encapsulating structure organization;GO:0009250//glucan biosynthetic process;GO:0006972//hyperosmotic response;GO:0009832//plant-type cell wall biogenesis
Bra022486	978	7783	0.999	248.419	7134	0.999	235.522	7527	0.999	244.082	6173	0.999	199.706	5477	0.999	181.396	5711	0.999	186.366	GO:0009532//plastid stroma;GO:0009528//plastid inner membrane;GO:0009534//chloroplast thylakoid;GO:0000229	-	GO:0009668
Bra010111	1839	7760	0.9995	131.721	7366	0.9995	129.326	7226	0.9989	124.615	4156	0.9995	71.5035	3874	0.9995	68.2341	4226	0.9995	73.3402	GO:0016020//membrane	-	GO:0015833//peptide transport;GO:0009628//response to abiotic stimulus
Bra030248	3096	7752	0.9997	78.1608	7282	0.9994	75.9428	7633	0.9987	78.1892	6558	0.9987	67.02	6882	0.999	72.0008	6267	0.999	64.6031	GO:0043231//intracellular membrane-bounded organelle	GO:0004672//protein kinase activity;GO:0005515//protein binding;GO:0032559	GO:0050896//response to stimulus;GO:0023052//signaling;GO:0006464//cellular protein modification process
Bra026515	3609	7747	0.9814	67.0074	6981	0.9792	62.455	7513	0.9789	66.0206	1584	0.8221	13.8868	1705	0.9266	15.3025	1620	0.8878	14.3259	GO:0031224//intrinsic component of membrane	GO:0042625//ATPase activity, coupled to transmembrane movement of ions;GO:0046872//metal ion binding;GO:0005548//phospholipid transporter activity;GO:0005515//protein binding;GO:0032559	GO:0009206;GO:0006869//lipid transport
Bra001525	2418	7737	0.9996	99.8831	7695	0.9996	102.752	7575	0.9988	99.3526	9211	0.9992	120.527	9010	0.9996	120.696	8718	0.9996	115.068	GO:0031224//intrinsic component of membrane;GO:0043231//intracellular membrane-bounded organelle;GO:0031090//organelle membrane	GO:0032561//guanyl ribonucleotide binding;GO:0016787//hydrolase activity	GO:0007010//cytoskeleton organization;GO:0009913//epidermal cell differentiation;GO:0048193//Golgi vesicle transport;GO:0009826//unidimensional cell growth;GO:0042546//cell wall biogenesis
Bra009604	762	7731	0.9987	316.706	7334	0.9987	310.758	7352	0.9987	305.987	8221	0.9987	341.353	7393	0.9987	314.26	7820	0.9987	327.526	GO:0031090//organelle membrane;GO:0005576//extracellular region	GO:0004672//protein kinase activity;GO:0033764//steroid dehydrogenase activity, acting on the CH-OH group of donors, NAD or NADP as acceptor;GO:0032559	GO:0009725//response to hormone;GO:0006464//cellular protein modification process
Bra025213	1062	7715	0.9991	226.771	7444	0.9981	226.318	7756	0.9991	231.615	9598	0.9991	285.95	8740	0.9981	266.57	9491	0.9991	285.221	-	-	-
Bra010782	2532	7703	0.9949	94.9669	6843	0.9996	87.2609	7160	0.9988	89.6813	6626	0.9992	82.7983	7060	0.9988	90.316	7029	0.9992	88.5981	GO:0031981//nuclear lumen;GO:0009536//plastid;GO:0031090//organelle membrane	GO:0017111//nucleoside-triphosphatase activity;GO:0046914//transition metal ion binding;GO:0008135//translation factor activity, nucleic acid binding;GO:0032561//guanyl ribonucleotide binding	GO:0006412//translation;GO:0009207;GO:0006950//response to stress
Bra039982	675	7687	0.9985	355.491	7960	0.9985	380.755	7961	0.9985	374.039	7770	0.9985	364.209	6578	0.997	315.656	7587	0.9985	358.724	GO:0044424	GO:0003824//catalytic activity	GO:0009404//toxin metabolic process
Bra005241	1491	7684	0.9993	160.874	7278	0.9993	157.605	7637	0.9993	162.442	10971	0.9993	232.81	9499	0.9993	206.359	10565	0.9993	226.145	-	GO:0035251//UDP-glucosyltransferase activity	GO:0009607//response to biotic stimulus;GO:0016128;GO:0051553;GO:0009411//response to UV
Bra005733	3315	7681	0.9376	72.3286	6904	0.9379	67.2441	7679	0.9469	73.4639	7767	0.9686	74.1316	8393	0.9566	82.0082	8050	0.8989	77.5009	GO:0005840//ribosome;GO:0015630//microtubule cytoskeleton;GO:0030312;GO:0031981//nuclear lumen;GO:0012505//endomembrane system;GO:0016020//membrane	GO:0042623//ATPase activity, coupled;GO:0005515//protein binding;GO:0032559	GO:0010038//response to metal ion;GO:0009856//pollination;GO:0000904//cell morphogenesis involved in differentiation
Bra028291	714	7674	0.9986	335.505	8361	0.9986	378.091	8201	0.9986	364.268	381	0.9944	16.8834	390	0.986	17.6925	442	0.993	19.7569	-	-	GO:0006952//defense response
Bra002669	2649	7663	0.9989	90.301	7464	0.9985	90.9759	7634	0.9992	91.3951	5767	0.9985	68.8814	6320	0.9981	77.2786	5603	0.9977	67.5046	GO:0016020//membrane;GO:0043231//intracellular membrane-bounded organelle;GO:0015630//microtubule cytoskeleton	GO:0004673//protein histidine kinase activity;GO:0005515//protein binding;GO:0004674//protein serine/threonine kinase activity;GO:0032559;GO:0009881//photoreceptor activity	GO:0006351//transcription, DNA-templated;GO:0007017//microtubule-based process;GO:0010360//negative regulation of anion channel activity;GO:0006468//protein phosphorylation;GO:0009606//tropism;GO:0009658//chloroplast organization;GO:0009416//response to light stimulus;GO:0030522//intracellular receptor signaling pathway
Bra032392	5490	7662	0.8683	43.5658	7780	0.8315	45.7556	7604	0.831	43.9261	4491	0.831	25.8824	4921	0.827	29.0339	4522	0.8472	26.2877	GO:0043231//intracellular membrane-bounded organelle;GO:0016020//membrane	GO:0004674//protein serine/threonine kinase activity;GO:0019899//enzyme binding;GO:0000166//nucleotide binding	GO:0006468//protein phosphorylation;GO:0009737//response to abscisic acid
Bra036261	4665	7656	0.9998	51.2302	6734	0.9998	46.6078	7473	0.9998	50.8038	6043	0.9994	40.9859	6869	0.9998	47.6942	5794	0.9994	39.6389	GO:0009527//plastid outer membrane	GO:0005488//binding;GO:0016817//hydrolase activity, acting on acid anhydrides	GO:0006605//protein targeting;GO:0009207
Bra021759	1914	7643	0.9969	124.652	6916	0.9995	116.667	7153	0.999	118.522	3775	0.999	62.4035	3726	0.9963	63.0558	3909	0.9953	65.1806	GO:0031410//cytoplasmic vesicle	GO:0004672//protein kinase activity	-
Bra020388	2646	7642	0.9992	90.1557	7219	0.9985	88.0895	7317	0.9996	87.6993	4746	0.9962	56.7507	5192	0.9989	63.5578	4296	0.9996	51.8166	GO:0016020//membrane;GO:0043231//intracellular membrane-bounded organelle;GO:0015630//microtubule cytoskeleton	GO:0004673//protein histidine kinase activity;GO:0005515//protein binding;GO:0004674//protein serine/threonine kinase activity;GO:0032559;GO:0009881//photoreceptor activity	GO:0006351//transcription, DNA-templated;GO:0007017//microtubule-based process;GO:0010360//negative regulation of anion channel activity;GO:0006468//protein phosphorylation;GO:0009606//tropism;GO:0009658//chloroplast organization;GO:0009416//response to light stimulus;GO:0030522//intracellular receptor signaling pathway
Bra040699	1830	7637	0.9995	130.271	7776	0.9995	137.196	7675	0.9995	133.009	3705	0.9989	64.0576	4050	0.9995	71.6849	3762	0.9989	65.6088	-	GO:0003676//nucleic acid binding;GO:0042623//ATPase activity, coupled;GO:0032559	GO:0009207
Bra010483	888	7637	0.9989	268.464	7321	0.9989	266.192	7399	0.9989	264.249	3063	0.9989	109.136	2923	0.9989	106.62	3120	0.9989	112.134	GO:0009526//plastid envelope;GO:0009532//plastid stroma;GO:0009534//chloroplast thylakoid	GO:0008187//poly-pyrimidine tract binding	GO:0006952//defense response;GO:0010467//gene expression;GO:0016070//RNA metabolic process
Bra015187	816	7615	0.9939	291.31	7838	0.9988	310.136	7870	0.9963	305.87	1278	0.9951	49.5535	1137	0.9939	45.133	1193	0.9914	46.66	GO:0000785//chromatin;GO:0009534//chloroplast thylakoid;GO:0034357	GO:0003676//nucleic acid binding	GO:0007276//gamete generation;GO:0006310//DNA recombination;GO:0048229//gametophyte development;GO:0007127//meiosis I
Bra013215	999	7579	0.8398	236.822	7484	0.8398	241.883	7703	0.8398	244.538	6641	0.8398	210.33	5961	0.8398	193.276	6637	0.8388	212.032	GO:0031981//nuclear lumen;GO:0009536//plastid;GO:0015934//large ribosomal subunit;GO:0016020//membrane	GO:0046914//transition metal ion binding;GO:0019843//rRNA binding;GO:0005198//structural molecule activity	GO:0003002//regionalization;GO:0022613//ribonucleoprotein complex biogenesis;GO:0009887//organ morphogenesis;GO:0051169//nuclear transport;GO:0010467//gene expression;GO:0065003
Bra008055	1605	7579	0.9994	147.405	7442	0.9988	149.71	7293	0.9994	144.107	9870	0.9988	194.57	9359	0.9994	188.877	10052	0.9994	199.881	-	-	GO:0006952//defense response
Bra028586	828	7570	0.8853	285.392	7491	0.8841	292.11	7506	0.8853	287.495	6643	0.8853	253.844	6136	0.8841	240.037	6597	0.8865	254.279	GO:0005618//cell wall;GO:0009526//plastid envelope;GO:0016020//membrane	GO:0030528//transcription regulator activity;GO:0051219//phosphoprotein binding	GO:0048827//phyllome development;GO:0006952//defense response;GO:0043401//steroid hormone mediated signaling pathway;GO:0010038//response to metal ion
Bra018030	2667	7567	0.9985	88.568	6860	0.9985	83.0497	7338	0.9985	87.2584	4875	0.9981	57.8343	4805	0.9981	58.3572	4776	0.9974	57.1526	GO:0009706//chloroplast inner membrane;GO:0009532//plastid stroma;GO:0030312;GO:0009534//chloroplast thylakoid	GO:0003676//nucleic acid binding;GO:0032559;GO:0042623//ATPase activity, coupled;GO:0016788//hydrolase activity, acting on ester bonds	GO:0017038//protein import;GO:0006605//protein targeting;GO:0015995//chlorophyll biosynthetic process;GO:0009657//plastid organization;GO:0006281//DNA repair
Bra012696	2610	7566	0.9992	90.4902	6612	0.9985	81.7954	6975	0.9992	84.7533	13185	0.9996	159.836	13721	0.9996	170.282	11419	0.9996	139.631	GO:0031410//cytoplasmic vesicle	GO:0016628//oxidoreductase activity, acting on the CH-CH group of donors, NAD or NADP as acceptor;GO:0032559	GO:0050896//response to stimulus;GO:0008152//metabolic process
Bra020967	558	7562	0.9982	423.037	7165	0.9982	414.59	6727	0.9982	382.331	4241	0.9982	240.474	3872	0.9982	224.763	4519	0.9964	258.466	-	-	-
Bra024611	912	7555	0.9989	258.592	7874	0.9989	278.764	7646	0.9989	265.884	2172	0.9978	75.3527	2026	0.9967	71.9562	2223	0.9956	77.7927	-	-	-
Bra040093	1995	7544	0.9995	118.041	6933	0.999	112.206	7215	0.997	114.695	9115	0.999	144.56	9362	0.999	152.002	9829	0.9995	157.239	GO:0042579//microbody	GO:0015002//heme-copper terminal oxidase activity;GO:0016634;GO:0050662//coenzyme binding	GO:0006952//defense response;GO:0051707//response to other organism;GO:0010038//response to metal ion;GO:0009694//jasmonic acid metabolic process;GO:0048229//gametophyte development;GO:0009062//fatty acid catabolic process
Bra013815	948	7517	0.9989	247.521	7076	0.9989	241	7162	0.9989	239.596	1022	0.9979	34.1096	987	0.9979	33.7235	1058	0.9989	35.6182	GO:0019866//organelle inner membrane;GO:0043231//intracellular membrane-bounded organelle;GO:0031224//intrinsic component of membrane	GO:0046943//carboxylic acid transmembrane transporter activity	GO:0046907//intracellular transport;GO:0046942//carboxylic acid transport
Bra009072	2025	7506	0.96	115.707	7225	0.9151	115.199	7794	0.9531	122.064	4097	0.9141	64.0139	4265	0.9151	68.221	3842	0.9141	60.5518	GO:0043231//intracellular membrane-bounded organelle	GO:0017111//nucleoside-triphosphatase activity;GO:0032559	GO:0009207
Bra006013	1665	7495	0.9994	140.518	6750	0.9994	130.896	7214	0.9994	137.409	6392	0.9994	121.466	6435	0.9994	125.187	6488	0.9994	124.363	GO:0031981//nuclear lumen;GO:0005746//mitochondrial respiratory chain;GO:0000275//mitochondrial proton-transporting ATP synthase complex, catalytic core F(1);GO:0009526//plastid envelope	GO:0046914//transition metal ion binding;GO:0019829//cation-transporting ATPase activity;GO:0015078//hydrogen ion transmembrane transporter activity;GO:0032559;GO:0008187//poly-pyrimidine tract binding;GO:0015662//ATPase activity, coupled to transmembrane movement of ions, phosphorylative mechanism	GO:0015988//energy coupled proton transmembrane transport, against electrochemical gradient;GO:0009207;GO:0010038//response to metal ion;GO:0015986//ATP synthesis coupled proton transport
Bra036120	1251	7488	0.9992	186.846	7967	0.9992	205.624	7766	0.9992	196.876	3540	0.9968	89.5323	3231	0.9976	83.6572	3457	0.9976	88.1935	GO:0009532//plastid stroma;GO:0030529//ribonucleoprotein complex	GO:0003676//nucleic acid binding;GO:0005198//structural molecule activity	GO:0010467//gene expression
Bra018458	3345	7486	0.962	69.8602	6381	0.962	61.5927	6769	0.962	64.1772	5860	0.9617	55.4288	6864	0.9617	66.4668	6332	0.962	60.4142	GO:0043231//intracellular membrane-bounded organelle	GO:0046914//transition metal ion binding;GO:0001071//nucleic acid binding transcription factor activity	GO:0006952//defense response;GO:0009416//response to light stimulus;GO:0009636//response to toxic substance;GO:0009696//salicylic acid metabolic process;GO:0006970//response to osmotic stress;GO:0042743//hydrogen peroxide metabolic process;GO:0006351//transcription, DNA-templated;GO:0030001//metal ion transport
Bra024498	633	7452	0.9921	367.49	8008	0.9921	408.467	7605	0.9874	381.02	7973	0.9921	398.521	7154	0.9905	366.074	7686	0.9858	387.517	-	-	-
Bra001865	1041	7445	0.999	223.249	7246	0.999	224.742	7242	0.999	220.628	8509	0.999	258.62	7713	0.999	239.992	8053	0.999	246.889	GO:0019866//organelle inner membrane;GO:0043231//intracellular membrane-bounded organelle;GO:0031224//intrinsic component of membrane	GO:0043169//cation binding;GO:0016682//oxidoreductase activity, acting on diphenols and related substances as donors, oxygen as acceptor	GO:0051234//establishment of localization;GO:0032501//multicellular organismal process;GO:0006950//response to stress;GO:0007165//signal transduction;GO:0015980//energy derivation by oxidation of organic compounds
Bra001500	5421	7441	0.9998	42.8477	6459	0.9996	38.47	6593	0.9993	38.5706	6925	0.9994	40.4179	8223	0.9998	49.1332	6537	0.9994	38.4852	-	-	-
Bra000878	3759	7439	0.9997	61.7758	6609	0.9987	56.7676	6970	0.9981	58.8049	7381	0.9987	62.1265	7890	0.9984	67.9874	7137	0.9968	60.5951	-	GO:0016462//pyrophosphatase activity;GO:0032559	-
Bra040633	1056	7425	0.9991	219.487	7667	0.9991	234.422	7508	0.9991	225.483	714	0.9896	21.3928	712	0.9972	21.8394	732	0.9924	22.1229	-	GO:0008171//O-methyltransferase activity	-
Bra034163	1761	7423	0.9994	131.582	7681	1.0006	140.83	7473	0.9994	134.582	10025	0.9994	180.119	11630	0.9994	213.916	9597	0.9994	173.928	-	-	GO:0050896//response to stimulus
Bra029563	681	7417	0.9985	339.983	8014	0.9985	379.961	7787	0.9985	362.64	1211	0.9912	56.264	1106	0.9956	52.6056	1256	0.9956	58.8623	GO:0009523//photosystem II;GO:0009532//plastid stroma;GO:0009534//chloroplast thylakoid;GO:0005576//extracellular region	GO:0046872//metal ion binding	GO:0044237//cellular metabolic process
Bra034864	4467	7410	0.9989	51.7819	6430	0.9984	46.4763	7205	0.9991	51.153	7328	0.9989	51.9043	8381	0.9996	60.772	6986	0.9991	49.9122	GO:0012510//trans-Golgi network transport vesicle membrane;GO:0009536//plastid;GO:0005905//coated pit	-	GO:0015031//protein transport
Bra034356	1926	7401	0.378	119.953	7607	0.379	127.525	7418	0.379	122.147	8147	0.379	133.837	7073	0.3806	118.952	8048	0.379	133.36	GO:0015934//large ribosomal subunit;GO:0016020//membrane;GO:0031981//nuclear lumen	GO:0003676//nucleic acid binding;GO:0005198//structural molecule activity	GO:0003002//regionalization;GO:0010467//gene expression;GO:0048513//organ development
Bra034623	2505	7387	0.9984	92.0526	6760	0.9988	87.1316	7009	0.9992	88.7362	1968	0.9968	24.8571	2057	0.996	26.5981	1759	0.9984	22.4106	GO:0043231//intracellular membrane-bounded organelle	GO:0060089;GO:0032561//guanyl ribonucleotide binding	GO:0009725//response to hormone;GO:0007166//cell surface receptor signaling pathway;GO:0009746;GO:0010015//root morphogenesis;GO:0034285
Bra011794	2049	7384	0.9995	112.493	7161	0.9995	112.841	7250	0.9995	112.214	8858	0.9995	136.782	8451	0.9995	133.595	8564	0.9995	133.392	GO:0030312;GO:0009536//plastid;GO:0031090//organelle membrane	GO:0016628//oxidoreductase activity, acting on the CH-CH group of donors, NAD or NADP as acceptor;GO:0046914//transition metal ion binding;GO:0005515//protein binding;GO:0032559	GO:0051707//response to other organism;GO:0010038//response to metal ion;GO:0044267//cellular protein metabolic process;GO:0006970//response to osmotic stress
Bra023707	507	7379	0.9606	454.324	7693	0.9566	489.919	7306	0.9546	457.009	10133	0.9606	632.359	8978	0.9625	573.582	10092	0.9546	635.278	-	-	-
Bra024588	1404	7378	0.9993	164.039	6629	0.9979	152.447	7037	0.9972	158.955	2405	0.9972	54.1978	2417	0.9979	55.7614	2194	0.995	49.8728	GO:0031410//cytoplasmic vesicle	-	-
Bra000837	696	7374	0.9971	330.727	7367	0.9986	341.758	7368	0.9986	335.732	2991	0.9971	135.969	2665	0.9971	124.026	2948	0.9986	135.18	GO:0031224//intrinsic component of membrane;GO:0043234//protein complex;GO:0009526//plastid envelope;GO:0009534//chloroplast thylakoid;GO:0034357	GO:0043169//cation binding;GO:0015078//hydrogen ion transmembrane transporter activity;GO:0051536//iron-sulfur cluster binding;GO:0016679//oxidoreductase activity, acting on diphenols and related substances as donors;GO:0009055//electron carrier activity	GO:0006952//defense response;GO:0022900//electron transport chain;GO:0009628//response to abiotic stimulus;GO:0051234//establishment of localization
Bra003194	942	7371	0.9278	244.259	7394	0.9278	253.434	6853	0.9278	230.719	2514	0.9278	84.44	2280	0.9299	78.3985	2446	0.9268	82.8705	-	GO:0046914//transition metal ion binding;GO:0003677//DNA binding;GO:0001071//nucleic acid binding transcription factor activity	GO:0006351//transcription, DNA-templated;GO:0032501//multicellular organismal process;GO:0048511//rhythmic process
Bra016866	2895	7371	0.9972	79.4793	6709	0.999	74.8249	6889	0.9986	75.4676	4373	0.9976	47.793	5181	0.9979	57.9681	4661	0.9983	51.3837	-	GO:0046872//metal ion binding;GO:0004611//phosphoenolpyruvate carboxykinase activity;GO:0016628//oxidoreductase activity, acting on the CH-CH group of donors, NAD or NADP as acceptor	GO:0071704;GO:0009060//aerobic respiration;GO:0043648//dicarboxylic acid metabolic process
Bra034845	1200	7359	0.925	191.432	7498	0.9242	201.744	7463	0.925	197.235	8612	0.9242	227.068	8584	0.9258	231.703	8752	0.925	232.767	-	GO:0019900//kinase binding;GO:0004721//phosphoprotein phosphatase activity	GO:0010118//stomatal movement;GO:0010359//regulation of anion channel activity;GO:0009738//abscisic acid-activated signaling pathway;GO:0006950//response to stress
Bra034404	2739	7351	0.9993	83.7781	6392	0.9993	75.3497	6637	0.9996	76.848	3084	0.9996	35.6251	3376	0.9993	39.924	3163	0.9996	36.8554	GO:0016020//membrane	GO:0004672//protein kinase activity	-
Bra028533	564	7350	0.9929	406.803	7207	0.9982	412.584	7116	0.9982	400.138	2141	0.9947	120.108	2038	0.9965	117.044	2256	0.9965	127.66	-	GO:0005488//binding	GO:0009743//response to carbohydrate
Bra040899	660	7335	0.997	346.922	7123	0.997	348.462	7203	0.997	346.116	5923	0.9955	283.943	5313	0.9985	260.747	5418	0.9985	261.993	-	GO:0016628//oxidoreductase activity, acting on the CH-CH group of donors, NAD or NADP as acceptor;GO:0016772//transferase activity, transferring phosphorus-containing groups	GO:0023052//signaling;GO:0006796//phosphate-containing compound metabolic process
Bra000670	381	7326	0.9974	600.23	7073	0.9974	599.398	7710	0.9974	641.774	1203	0.9974	99.902	1175	0.9974	99.8934	1226	0.9974	102.698	-	-	-
Bra023102	852	7317	0.9988	268.083	7492	0.9988	283.919	7630	0.9988	284.013	8314	0.9988	308.748	7903	0.9977	300.453	8636	0.9988	323.495	GO:0031224//intrinsic component of membrane;GO:0009536//plastid	GO:0005372//water transmembrane transporter activity;GO:0019899//enzyme binding	GO:0009414//response to water deprivation;GO:0009725//response to hormone;GO:0055085//transmembrane transport;GO:0042044//fluid transport
Bra006056	750	7308	0.9987	304.168	7191	0.9987	309.574	7159	0.9987	302.722	7214	0.9987	304.333	6492	0.9987	280.376	7537	0.9987	320.724	GO:0015935//small ribosomal subunit;GO:0031981//nuclear lumen;GO:0009536//plastid;GO:0044425//membrane part	GO:0004872//receptor activity;GO:0016462//pyrophosphatase activity;GO:0005198//structural molecule activity;GO:0032559	GO:0006952//defense response;GO:0010467//gene expression
Bra018096	1848	7295	0.9995	123.225	7194	0.9989	125.691	7262	0.9995	124.626	2971	0.9973	50.8668	2708	0.9984	47.4647	2967	0.9984	51.2401	GO:0016020//membrane	-	GO:0015833//peptide transport;GO:0009628//response to abiotic stimulus
Bra021063	1593	7289	0.9994	142.833	7285	0.9994	147.656	7266	0.9994	144.655	2410	0.9994	47.8669	2477	0.9987	50.3656	2512	0.9987	50.3267	-	-	-
Bra032749	1416	7288	0.9993	160.665	6723	0.9993	153.298	6766	0.9986	151.538	5123	0.9986	114.471	5206	0.9979	119.087	5283	0.9986	119.073	GO:0044444//cytoplasmic part;GO:0016020//membrane	GO:0016742//hydroxymethyl-, formyl- and related transferase activity;GO:0048037//cofactor binding	GO:0009069//serine family amino acid metabolic process;GO:0006730//one-carbon metabolic process;GO:0010038//response to metal ion
Bra030843	486	7282	0.9979	467.725	6801	0.9979	451.828	7135	0.9979	465.597	1963	0.9979	127.796	1745	0.9918	116.301	1856	0.9959	121.881	GO:0031224//intrinsic component of membrane;GO:0009522//photosystem I;GO:0009526//plastid envelope;GO:0009534//chloroplast thylakoid	-	GO:0009767//photosynthetic electron transport chain;GO:0031647//regulation of protein stability;GO:0042548//regulation of photosynthesis, light reaction;GO:0006740//NADPH regeneration
Bra017516	2328	7275	0.9996	97.5497	7137	0.9991	98.985	7171	0.9996	97.6899	393	0.9901	5.34125	329	0.9957	4.57759	362	0.9914	4.96272	GO:0043231//intracellular membrane-bounded organelle	-	-
Bra022325	1476	7261	0.9993	153.563	6876	0.9993	150.413	7116	0.9993	152.898	16133	0.9993	345.83	17590	0.9993	386.014	17843	0.9993	385.812	-	GO:0004175//endopeptidase activity	GO:0019538//protein metabolic process
Bra032845	690	7257	0.9986	328.31	6978	0.9986	326.527	7038	0.9986	323.484	3102	0.9971	142.242	2735	0.9971	128.39	3246	0.9986	150.139	GO:0043231//intracellular membrane-bounded organelle	GO:0030528//transcription regulator activity;GO:0046914//transition metal ion binding;GO:0001071//nucleic acid binding transcription factor activity	GO:0009725//response to hormone;GO:0006972//hyperosmotic response;GO:0009642//response to light intensity;GO:0044237//cellular metabolic process;GO:0009743//response to carbohydrate;GO:0040007//growth
Bra016913	858	7249	0.9965	263.734	6958	0.9988	261.839	7090	0.9965	262.067	6936	0.9965	255.773	6791	0.9988	256.372	7192	0.9965	267.52	GO:0015935//small ribosomal subunit;GO:0016020//membrane;GO:0030312;GO:0009536//plastid;GO:0031981//nuclear lumen	GO:0003676//nucleic acid binding;GO:0005198//structural molecule activity	GO:0010467//gene expression
Bra013450	732	7244	0.9768	308.918	7277	0.9754	320.98	7524	0.9754	325.98	22312	0.9768	964.409	19327	0.9768	855.219	21059	0.9768	918.166	GO:0016020//membrane;GO:0009536//plastid	GO:0035091//phosphatidylinositol binding;GO:0046914//transition metal ion binding;GO:0005515//protein binding	GO:0006952//defense response
Bra027469	372	7243	0.9946	607.787	7433	0.9973	645.146	7049	0.9973	600.949	9351	0.9946	795.333	8254	0.9973	718.696	9342	0.9973	801.478	GO:0030312;GO:0009532//plastid stroma;GO:0016020//membrane	GO:0005488//binding;GO:0015036//disulfide oxidoreductase activity	GO:0006952//defense response;GO:0010038//response to metal ion;GO:0044267//cellular protein metabolic process;GO:0009636//response to toxic substance;GO:0006091//generation of precursor metabolites and energy;GO:0019725//cellular homeostasis;GO:0009408//response to heat;GO:0006461//protein complex assembly;GO:0018904;GO:0051234//establishment of localization
Bra004320	1779	7240	0.9983	127.039	6684	0.9983	121.31	6867	0.9989	122.418	9574	0.9989	170.275	8938	0.9989	162.738	9931	0.9994	178.161	GO:0044464	-	GO:0015833//peptide transport
Bra010350	432	7234	0.9977	522.722	7527	0.9977	562.568	7489	0.9977	549.785	1699	0.9954	124.435	1531	0.9977	114.793	1758	0.9954	129.876	GO:0009570//chloroplast stroma;GO:0009534//chloroplast thylakoid;GO:0009522//photosystem I	-	GO:0044237//cellular metabolic process
Bra016284	2247	7231	0.9996	100.455	6799	0.9996	97.6964	6867	0.9991	96.9207	860	0.9982	12.1096	850	0.9973	12.2529	760	0.9978	10.7946	GO:0031224//intrinsic component of membrane;GO:0043231//intracellular membrane-bounded organelle;GO:0044444//cytoplasmic part	-	GO:0046620//regulation of organ growth;GO:0048316//seed development;GO:0008361//regulation of cell size;GO:0007165//signal transduction;GO:0010467//gene expression
Bra014050	1026	7229	0.999	219.941	6399	0.999	201.373	6659	0.999	205.833	1299	0.9981	40.0586	1153	0.9981	36.4004	1383	0.9971	43.0199	GO:0016020//membrane	-	-
Bra005687	930	7225	0.9978	242.511	6909	0.9989	239.866	7106	0.9989	242.323	3029	0.9989	103.05	2862	0.9968	99.6806	3222	0.9989	110.57	GO:0009536//plastid;GO:0016020//membrane	GO:0042802//identical protein binding;GO:0046983//protein dimerization activity	GO:0019752//carboxylic acid metabolic process;GO:0033194//response to hydroperoxide;GO:0008614//pyridoxine metabolic process;GO:0006778//porphyrin-containing compound metabolic process;GO:0009108//coenzyme biosynthetic process;GO:0042364;GO:0006972//hyperosmotic response
Bra039452	1821	7223	0.9995	123.818	7379	0.9995	130.835	7616	0.9995	132.639	1917	0.9984	33.3078	2791	0.9989	49.6448	1918	0.9989	33.615	GO:0030312	GO:0043169//cation binding	GO:0006812//cation transport
Bra014850	906	7222	0.9989	248.831	7390	0.9989	263.362	6996	0.9989	244.892	1289	0.9978	45.0151	1285	0.9934	45.9408	1288	0.9978	45.3714	-	-	-
Bra020731	1497	7220	0.9993	150.554	6931	0.9987	149.49	7161	1	151.707	6391	0.9993	135.077	6644	0.9993	143.758	6653	0.9993	141.837	GO:0043231//intracellular membrane-bounded organelle	GO:0005488//binding;GO:0016645//oxidoreductase activity, acting on the CH-NH group of donors	GO:0006952//defense response;GO:0006560//proline metabolic process;GO:0006536//glutamate metabolic process
Bra033317	1611	7215	0.9988	139.803	6671	0.9994	133.7	6914	0.9981	136.109	3398	0.9994	66.7362	3359	0.9988	67.5365	3577	0.9981	70.8627	GO:0009526//plastid envelope	GO:0016641//oxidoreductase activity, acting on the CH-NH2 group of donors, oxygen as acceptor;GO:0016634	GO:0008614//pyridoxine metabolic process;GO:0006779//porphyrin-containing compound biosynthetic process;GO:0006081//cellular aldehyde metabolic process
Bra039167	14433	7207	0.9984	15.5874	7183	0.9983	16.0689	7089	0.9983	15.5769	7802	0.9982	17.1034	15060	0.9983	33.7981	8306	0.9984	18.3666	-	GO:0046914//transition metal ion binding;GO:0019787//small conjugating protein ligase activity	GO:0032446//protein modification by small protein conjugation
Bra003781	1506	7165	0.9934	148.514	6897	0.994	147.867	6975	0.9934	146.883	9734	0.9927	204.503	8941	0.9947	192.303	9780	0.9934	207.257	GO:0030312;GO:0042579//microbody	GO:0005488//binding;GO:0016620//oxidoreductase activity, acting on the aldehyde or oxo group of donors, NAD or NADP as acceptor	GO:0008152//metabolic process
Bra010049	909	7164	0.9989	246.018	7329	0.9989	260.326	7144	0.9978	249.247	4213	0.9989	146.643	3857	0.9956	137.439	4284	0.9989	150.411	-	GO:0030528//transcription regulator activity;GO:0003677//DNA binding;GO:0001071//nucleic acid binding transcription factor activity	GO:0006351//transcription, DNA-templated;GO:0009743//response to carbohydrate
Bra040374	1356	7162	0.9985	164.873	7146	0.9993	170.153	7100	0.9985	166.055	1448	0.9971	33.7864	1313	0.9948	31.3638	1404	0.9978	33.0447	GO:0043234//protein complex;GO:0043231//intracellular membrane-bounded organelle;GO:0016020//membrane	GO:0033612//receptor serine/threonine kinase binding;GO:0019787//small conjugating protein ligase activity	GO:0009737//response to abscisic acid;GO:0032446//protein modification by small protein conjugation
Bra004090	699	7149	0.9871	319.26	6895	0.9871	318.489	7097	0.9871	321.996	11853	0.9914	536.519	10328	0.9914	478.589	11554	0.9871	527.533	GO:0043231//intracellular membrane-bounded organelle	GO:0008135//translation factor activity, nucleic acid binding	GO:0006412//translation
Bra023573	1071	7147	0.9991	208.31	6714	0.9991	202.408	6854	0.9991	202.959	24302	0.9991	717.937	22407	0.9991	677.67	24647	0.9991	734.462	GO:0005840//ribosome;GO:0030312;GO:0016020//membrane	GO:0046914//transition metal ion binding;GO:0016211;GO:0032559	GO:0071941;GO:0006541//glutamine metabolic process;GO:0042126//nitrate metabolic process
Bra005610	1695	7146	0.9994	131.604	6767	0.9994	128.903	6816	0.9988	127.53	8300	0.9988	154.932	8950	0.9994	171.032	9017	0.9994	169.78	-	GO:0016491//oxidoreductase activity;GO:0032559	GO:0009642//response to light intensity;GO:0044267//cellular protein metabolic process;GO:0000302//response to reactive oxygen species
Bra026237	1608	7145	0.9994	138.705	6679	0.9981	134.11	7039	0.9994	138.828	2161	0.9988	42.5209	2236	0.9975	45.0412	2379	0.9981	47.2175	-	-	-
Bra001588	636	7142	0.9984	350.541	7703	0.9984	391.057	7609	0.9984	379.423	2760	0.9984	137.305	2708	0.9953	137.916	3121	0.9969	156.614	GO:0044451	GO:0030528//transcription regulator activity;GO:0005488//binding;GO:0001071//nucleic acid binding transcription factor activity	GO:0009743//response to carbohydrate;GO:0002218//activation of innate immune response;GO:0006351//transcription, DNA-templated;GO:0009873//ethylene-activated signaling pathway
Bra022437	903	7129	0.9989	246.443	6995	0.9978	250.113	6909	0.9978	242.65	3268	0.9967	114.506	2801	0.9956	100.473	3182	0.9978	112.462	-	-	-
Bra029933	1050	7128	0.999	211.911	7633	0.999	234.716	7340	0.999	221.697	11544	0.999	347.857	10577	0.9971	326.285	11141	0.999	338.633	GO:0005618//cell wall;GO:0043231//intracellular membrane-bounded organelle;GO:0031090//organelle membrane;GO:0005576//extracellular region	GO:0016209//antioxidant activity;GO:0003824//catalytic activity;GO:0005506//iron ion binding	GO:0009314//response to radiation;GO:0006952//defense response;GO:0000902//cell morphogenesis;GO:0042743//hydrogen peroxide metabolic process
Bra029780	1221	7127	0.9984	182.208	6960	0.9992	184.048	7359	0.9992	191.142	7862	0.9992	203.728	7705	0.9992	204.4	7953	0.9984	207.879	GO:0031090//organelle membrane;GO:0015934//large ribosomal subunit;GO:0030312;GO:0009536//plastid;GO:0031981//nuclear lumen	GO:0005198//structural molecule activity	GO:0010467//gene expression
Bra013210	2166	7116	0.9995	102.554	6385	0.9995	95.1786	6471	0.9995	94.747	7870	0.9995	114.961	7903	0.9995	118.184	8190	0.9995	120.676	GO:0009526//plastid envelope	GO:0015645//fatty acid ligase activity	GO:0006631//fatty acid metabolic process
Bra026227	1935	7084	0.6021	114.281	7068	0.6021	117.938	7193	0.6021	117.891	7870	0.6036	128.685	7023	0.6016	117.562	7313	0.6036	120.617	GO:0044464	GO:0032561//guanyl ribonucleotide binding	GO:0010038//response to metal ion
Bra002619	918	7084	0.9978	240.886	6819	0.9989	239.836	7106	0.9989	245.491	11532	0.9989	397.462	9728	0.9989	343.245	11243	0.9989	390.871	GO:0009536//plastid	GO:0004659//prenyltransferase activity	GO:0016094
Bra037536	3402	7063	0.9527	64.8083	6655	0.953	63.1612	6933	0.9518	64.6308	6033	0.9541	56.109	6480	0.9553	61.6971	6217	0.9536	58.3232	GO:0009526//plastid envelope;GO:0009532//plastid stroma;GO:0005576//extracellular region	GO:0004175//endopeptidase activity;GO:0046914//transition metal ion binding	GO:0006508//proteolysis;GO:0010038//response to metal ion
Bra017503	786	7055	0.9975	280.189	7217	0.9987	296.463	7098	0.9987	286.395	3908	0.9987	157.313	3638	0.9975	149.922	4069	0.9975	165.219	GO:0009534//chloroplast thylakoid	-	GO:0006351//transcription, DNA-templated
Bra006768	6282	7054	0.9965	35.0521	7500	0.9963	38.5478	7284	0.9976	36.7726	7240	0.9954	36.4648	6734	0.9994	34.7215	7218	0.9997	36.6702	GO:0031090//organelle membrane;GO:0015935//small ribosomal subunit;GO:0009536//plastid;GO:0031981//nuclear lumen	GO:0046914//transition metal ion binding;GO:0003676//nucleic acid binding;GO:0005198//structural molecule activity	GO:0010467//gene expression
Bra027932	3105	7050	0.9997	70.8767	7088	0.9997	73.7053	7051	0.9997	72.0181	2718	0.9997	27.6963	2654	0.9997	27.6862	2340	0.9997	24.0519	GO:0044464	GO:0016868//intramolecular transferase activity, phosphotransferases	GO:0019725//cellular homeostasis
Bra040341	1515	7049	0.9993	145.242	6800	0.9993	144.922	6942	0.9993	145.32	5649	0.9993	117.976	5321	0.9993	113.764	5804	0.9993	122.267	GO:0009532//plastid stroma	GO:0051536//iron-sulfur cluster binding;GO:0016866//intramolecular transferase activity;GO:0016836//hydro-lyase activity	GO:0010038//response to metal ion;GO:0006520//cellular amino acid metabolic process;GO:0019758
Bra021327	855	7041	0.9977	257.066	6818	0.9988	257.471	7408	0.9988	274.782	1993	0.9977	73.7522	1808	0.9965	68.4946	1893	0.9965	70.6609	GO:0044436;GO:0009534//chloroplast thylakoid	-	GO:0009765//photosynthesis, light harvesting
Bra028132	1071	7032	0.9991	204.958	6195	0.9991	186.762	6464	0.9991	191.41	16152	0.9991	477.167	15403	0.9991	465.843	16244	0.9991	484.059	GO:0005840//ribosome;GO:0030312;GO:0016020//membrane	GO:0046914//transition metal ion binding;GO:0016211;GO:0032559	GO:0006541//glutamine metabolic process;GO:0042126//nitrate metabolic process
Bra008993	450	7017	0.9978	486.76	7444	0.9978	534.11	7446	0.9978	524.763	2066	0.9978	145.262	1777	0.9978	127.908	1975	0.9978	140.071	-	-	-
Bra011500	777	7010	0.9987	281.626	6514	0.9987	270.685	7188	0.9987	293.386	1162	0.9961	47.3172	1243	0.9974	51.8172	1207	0.9949	49.5771	-	-	-
Bra006530	666	6989	0.9985	327.58	6702	0.9985	324.913	6894	0.9985	328.284	11540	0.9985	548.233	10537	0.9985	512.468	11642	0.9985	557.889	GO:0030312;GO:0031981//nuclear lumen;GO:0005576//extracellular region;GO:0016020//membrane	GO:0017111//nucleoside-triphosphatase activity;GO:0032561//guanyl ribonucleotide binding	GO:0010038//response to metal ion;GO:0023052//signaling;GO:0006605//protein targeting;GO:0009207;GO:0006970//response to osmotic stress;GO:0051169//nuclear transport
Bra038229	2361	6982	0.9992	92.3123	6722	0.9996	91.9262	6630	0.9992	89.0574	5859	0.9983	78.5165	6243	0.9996	85.6488	6084	0.9996	82.2409	-	GO:0032561//guanyl ribonucleotide binding;GO:0017111//nucleoside-triphosphatase activity	GO:0009207
Bra013732	951	6981	0.9989	229.146	7470	0.9979	253.616	6973	0.9979	232.537	1080	0.9968	35.9316	978	0.9979	33.3106	1063	0.9979	35.6736	GO:0009536//plastid	GO:0030528//transcription regulator activity;GO:0001071//nucleic acid binding transcription factor activity;GO:0003677//DNA binding	GO:0042742//defense response to bacterium;GO:0009743//response to carbohydrate;GO:0006355//regulation of transcription, DNA-templated;GO:0010260//organ senescence
Bra020926	1284	6977	0.9992	169.621	6841	0.9992	172.025	7327	0.9984	180.973	5104	0.9992	125.771	5413	0.9992	136.552	5024	0.9984	124.876	GO:0031981//nuclear lumen;GO:0009532//plastid stroma;GO:0043232;GO:0009526//plastid envelope;GO:0009534//chloroplast thylakoid;GO:0005576//extracellular region	GO:0017111//nucleoside-triphosphatase activity;GO:0008135//translation factor activity, nucleic acid binding;GO:0032561//guanyl ribonucleotide binding	GO:0006412//translation;GO:0009207
Bra005211	726	6976	0.9972	299.948	7007	0.9972	311.625	7152	0.9986	312.423	5852	0.9972	255.036	5482	0.9972	244.583	5974	0.9986	262.617	GO:0009536//plastid	GO:0003824//catalytic activity	-
Bra028124	2241	6969	0.9996	97.0744	6193	0.9996	89.2269	6577	0.9987	93.0762	8258	0.9991	116.591	8486	0.9987	122.655	8926	0.9987	127.119	GO:0005746//mitochondrial respiratory chain;GO:0030964;GO:0009536//plastid	GO:0043169//cation binding;GO:0051536//iron-sulfur cluster binding;GO:0050136//NADH dehydrogenase (quinone) activity	GO:0022904//respiratory electron transport chain;GO:0051234//establishment of localization;GO:0003006//developmental process involved in reproduction;GO:0043094;GO:0006950//response to stress
Bra008470	1368	6968	0.9985	159	6478	0.9985	152.894	6653	0.9993	154.235	5887	0.9985	136.158	5865	0.9978	138.869	5877	0.9985	137.108	GO:0000229;GO:0009532//plastid stroma	-	-
Bra000454	1089	6955	0.9991	199.363	6542	0.9991	193.963	6748	0.9963	196.517	10337	0.9982	300.331	9107	0.9991	270.876	9792	0.9982	286.971	GO:0005618//cell wall;GO:0044432;GO:0031410//cytoplasmic vesicle;GO:0031090//organelle membrane	GO:0016862//intramolecular oxidoreductase activity, interconverting keto- and enol-groups;GO:0015036//disulfide oxidoreductase activity	GO:0010038//response to metal ion;GO:0048229//gametophyte development;GO:0033554//cellular response to stress;GO:0006091//generation of precursor metabolites and energy;GO:0019725//cellular homeostasis;GO:0018904;GO:0003006//developmental process involved in reproduction
Bra021874	2598	6945	0.9996	83.4467	6644	0.9996	82.5709	6574	0.9992	80.2497	5850	0.9996	71.2443	6545	0.9996	81.6008	5863	0.9996	72.0237	-	GO:0019787//small conjugating protein ligase activity	GO:0015698//inorganic anion transport;GO:0006464//cellular protein modification process;GO:0009639//response to red or far red light;GO:0009267//cellular response to starvation
Bra022927	1383	6932	0.966	156.463	6641	0.966	155.042	6677	0.966	153.113	13240	0.966	302.9	12805	0.966	299.903	13417	0.966	309.619	GO:0031981//nuclear lumen;GO:0009536//plastid;GO:0042579//microbody;GO:0031090//organelle membrane	GO:0016408	GO:0009694//jasmonic acid metabolic process;GO:0009062//fatty acid catabolic process;GO:0009657//plastid organization;GO:0009738//abscisic acid-activated signaling pathway;GO:0006950//response to stress
Bra013161	1170	6931	0.9991	184.921	6644	0.9991	183.35	6561	0.9966	177.843	619	0.9957	16.7393	618	0.9923	17.1091	664	0.9966	18.1124	GO:0042579//microbody	GO:0016628//oxidoreductase activity, acting on the CH-CH group of donors, NAD or NADP as acceptor;GO:0000166//nucleotide binding	GO:0006633//fatty acid biosynthetic process;GO:0006950//response to stress;GO:0009694//jasmonic acid metabolic process;GO:0042221//response to chemical;GO:0051707//response to other organism
Bra037555	1590	6914	0.9994	135.74	6255	0.9987	127.018	6438	0.9987	128.412	18093	0.9994	360.037	18121	0.9994	369.155	19227	0.9987	385.93	GO:0031224//intrinsic component of membrane	GO:0015149//hexose transmembrane transporter activity;GO:0015166//polyol transmembrane transporter activity;GO:0016628//oxidoreductase activity, acting on the CH-CH group of donors, NAD or NADP as acceptor;GO:0015146//pentose transmembrane transporter activity;GO:0005402//cation:sugar symporter activity	GO:0015791//polyol transport;GO:0008645//hexose transport;GO:0015750;GO:0008152//metabolic process
Bra001488	4482	6907	0.9799	48.1054	6442	0.9797	46.4072	6457	0.9804	45.689	3102	0.9793	21.898	3510	0.9768	25.3664	3193	0.9793	22.7364	GO:0031224//intrinsic component of membrane	GO:0017111//nucleoside-triphosphatase activity;GO:0015405;GO:0032559	GO:0006810//transport;GO:0009207
Bra009005	3537	6895	0.9681	60.852	7219	0.9672	65.899	7021	0.9299	62.953	5387	0.7258	48.1887	4895	0.8287	44.8272	5168	0.7724	46.6318	GO:0031224//intrinsic component of membrane;GO:0043231//intracellular membrane-bounded organelle	-	-
Bra020393	564	6890	0.9982	381.343	6684	0.9965	382.643	6335	0.9982	356.222	8346	0.9982	468.202	7450	0.9982	427.859	8935	0.9982	505.603	GO:0031090//organelle membrane;GO:0043231//intracellular membrane-bounded organelle	-	GO:0051234//establishment of localization;GO:0009314//response to radiation;GO:0006972//hyperosmotic response
Bra019731	2307	6889	0.9996	93.2147	6352	0.9991	88.8996	6582	0.9996	90.4822	599	0.9983	8.2151	566	0.9996	7.94681	541	0.9991	7.48418	GO:0016020//membrane	-	-
Bra002652	6342	6873	0.9992	33.8295	6632	0.9995	33.7641	6910	0.9989	34.5545	6303	0.9992	31.4452	6607	0.9997	33.7444	6341	0.9984	31.9099	GO:0031090//organelle membrane;GO:0015935//small ribosomal subunit;GO:0009536//plastid;GO:0031981//nuclear lumen	GO:0046914//transition metal ion binding;GO:0003676//nucleic acid binding;GO:0005198//structural molecule activity	GO:0010467//gene expression
Bra000739	804	6871	0.9975	266.772	7195	0.9988	288.943	7139	0.9975	281.601	14625	0.9975	575.537	13267	0.9975	534.491	14470	0.9975	574.39	GO:0031090//organelle membrane;GO:0043231//intracellular membrane-bounded organelle	-	-
Bra018722	4557	6858	0.9993	46.978	6280	0.9985	44.4956	6757	0.9998	47.0249	9293	0.9985	64.5224	10341	0.9998	73.5034	9371	0.9991	65.6298	GO:0031224//intrinsic component of membrane;GO:0043231//intracellular membrane-bounded organelle	GO:0017111//nucleoside-triphosphatase activity;GO:0016628//oxidoreductase activity, acting on the CH-CH group of donors, NAD or NADP as acceptor;GO:0015405;GO:0032559	GO:0009207;GO:0006865//amino acid transport
Bra018184	1350	6853	0.9978	158.461	6592	0.9978	157.66	6147	0.9978	144.405	1597	0.9985	37.4287	1461	0.997	35.0542	1581	0.9941	37.376	GO:0043234//protein complex;GO:0015630//microtubule cytoskeleton;GO:0030312	GO:0017111//nucleoside-triphosphatase activity;GO:0032561//guanyl ribonucleotide binding	GO:0043623//cellular protein complex assembly;GO:0009207;GO:0006970//response to osmotic stress;GO:0007017//microtubule-based process
Bra032681	1518	6846	0.9526	140.78	6728	0.9493	143.104	6573	0.9526	137.323	11908	0.9526	248.199	11854	0.9526	252.94	12434	0.9532	261.417	-	GO:0004180//carboxypeptidase activity	GO:0019538//protein metabolic process
Bra007039	1005	6845	0.994	212.61	6737	0.9741	216.44	6627	0.9741	209.124	619	0.9662	19.4876	610	0.9721	19.6602	656	0.9592	20.8321	-	-	-
Bra039947	4686	6838	0.9989	45.5515	6158	0.9996	42.4301	6397	0.9989	43.2939	12206	0.9996	82.4147	15658	0.9998	108.233	12667	0.9996	86.2712	-	-	-
Bra034821	2427	6836	0.9988	87.9242	6267	0.9992	83.3732	6411	0.9979	83.7739	13825	0.9992	180.231	14023	0.9992	187.152	13689	0.9996	180.01	GO:0030659//cytoplasmic vesicle membrane;GO:0009527//plastid outer membrane	GO:0035250//UDP-galactosyltransferase activity	GO:0010876//lipid localization;GO:0042548//regulation of photosynthesis, light reaction;GO:0009247//glycolipid biosynthetic process;GO:0044403//symbiosis, encompassing mutualism through parasitism
Bra005438	2289	6834	0.9978	93.1977	6552	0.9991	92.4198	6754	0.9996	93.5768	4097	0.9996	56.6309	3930	0.9978	55.6123	3716	0.9987	51.8113	GO:0043231//intracellular membrane-bounded organelle	GO:0016741	GO:0006730//one-carbon metabolic process
Bra017980	1392	6822	0.9993	152.985	6407	0.9971	148.611	6773	0.9993	154.31	2282	0.9978	51.8693	2083	0.9978	48.4701	2136	0.9986	48.973	GO:0043231//intracellular membrane-bounded organelle;GO:0016020//membrane	GO:0003712//transcription cofactor activity;GO:0003676//nucleic acid binding;GO:0001071//nucleic acid binding transcription factor activity	GO:0051707//response to other organism;GO:0009743//response to carbohydrate;GO:0009409//response to cold;GO:0002252;GO:0006351//transcription, DNA-templated
Bra024971	4128	6820	0.9993	51.5728	6136	0.9993	47.9935	6548	0.9993	50.3062	10259	0.999	78.6319	11804	0.9993	92.6218	10483	0.9993	81.0476	GO:0044464	-	-
Bra017112	357	6810	0.9972	595.463	7732	0.9972	699.295	7402	0.9972	657.557	16964	0.9972	1503.47	15603	0.9972	1415.68	17821	0.9972	1593.16	GO:0005618//cell wall;GO:0005576//extracellular region;GO:0016020//membrane	GO:0005488//binding	GO:0006950//response to stress;GO:0008219//cell death;GO:0015914//phospholipid transport
Bra011642	2697	6806	0.9993	78.7747	6306	0.9993	75.4935	6457	0.9993	75.9281	7839	0.9989	91.9631	8190	0.9996	98.3619	7898	0.9993	93.461	GO:0030312;GO:0009536//plastid;GO:0031090//organelle membrane;GO:0005576//extracellular region	GO:0003729//mRNA binding;GO:0051536//iron-sulfur cluster binding;GO:0046914//transition metal ion binding;GO:0016641//oxidoreductase activity, acting on the CH-NH2 group of donors, oxygen as acceptor;GO:0016836//hydro-lyase activity;GO:0032559	GO:0009725//response to hormone;GO:0010039//response to iron ion;GO:0009692;GO:0044262//cellular carbohydrate metabolic process;GO:0006970//response to osmotic stress;GO:0072350//tricarboxylic acid metabolic process
Bra015052	1449	6803	0.9986	146.557	6689	0.9986	149.049	6545	0.9979	143.25	3863	0.9986	84.351	3579	0.9986	80.005	3840	0.9986	84.578	GO:0043227//membrane-bounded organelle	GO:0016462//pyrophosphatase activity;GO:0032559	-
Bra015576	1050	6801	0.9448	202.19	6101	0.9448	187.607	6147	0.9448	185.664	5316	0.9448	160.188	5167	0.9448	159.394	5614	0.9448	170.639	GO:0043231//intracellular membrane-bounded organelle	GO:0003676//nucleic acid binding	GO:0006396//RNA processing
Bra016330	1614	6798	0.9981	131.478	6480	0.9963	129.631	6481	0.9975	127.348	6534	0.9969	128.088	6610	0.9975	132.654	6956	0.9981	137.547	GO:0043231//intracellular membrane-bounded organelle	GO:0004030//aldehyde dehydrogenase [NAD(P)+] activity	GO:0008152//metabolic process
Bra005670	1527	6797	0.9993	138.949	6493	0.9993	137.291	6548	0.998	135.995	3014	0.9967	62.4508	3074	0.9993	65.2062	3110	0.9987	65.0004	GO:0043231//intracellular membrane-bounded organelle	GO:0016741	GO:0006730//one-carbon metabolic process
Bra028418	867	6792	0.9988	244.543	6484	0.9988	241.469	6582	0.9988	240.764	4501	0.9988	164.257	4093	0.9988	152.914	4357	0.9988	160.385	GO:0009534//chloroplast thylakoid	-	-
Bra023665	831	6775	0.9988	254.498	6711	0.9988	260.749	6869	0.9988	262.147	18486	0.9988	703.843	16138	0.9988	629.032	17562	0.9988	674.477	-	-	-
Bra021961	1176	6767	0.9991	179.624	7333	0.9983	201.331	7061	0.9974	190.42	359	0.9915	9.65875	411	0.9915	11.3203	364	0.9949	9.87844	GO:0031410//cytoplasmic vesicle;GO:0005618//cell wall	GO:0016788//hydrolase activity, acting on ester bonds	GO:0006996//organelle organization
Bra020051	450	6754	0.9978	468.516	6183	0.9978	443.633	6125	0.9978	431.664	7737	0.9978	543.994	7090	0.9978	510.338	7903	0.9978	560.498	GO:0031410//cytoplasmic vesicle	-	-
Bra029621	825	6722	0.9988	254.343	6590	0.9976	257.91	6547	0.9988	251.676	5710	0.9988	218.986	5113	0.9988	200.745	6077	0.9976	235.088	-	-	-
Bra022999	3783	6703	0.9995	55.3107	5626	0.9984	48.0176	6044	0.9984	50.6688	7366	0.9995	61.6069	8612	0.9989	73.738	6915	0.9989	58.3378	GO:0043231//intracellular membrane-bounded organelle;GO:0044444//cytoplasmic part	GO:0004672//protein kinase activity;GO:0032559	GO:0006464//cellular protein modification process
Bra039099	363	6701	0.9972	576.247	6792	0.9972	604.126	6755	0.9972	590.162	414	0.9835	36.0851	400	0.989	35.6925	393	0.9862	34.5526	GO:0016020//membrane	-	-
Bra016612	3066	6697	0.9997	68.1843	6104	0.9993	64.2805	6311	0.999	65.2798	5262	0.9997	54.3016	5452	0.9997	57.598	4775	0.9997	49.7045	GO:0005622//intracellular	GO:0017111//nucleoside-triphosphatase activity;GO:0008135//translation factor activity, nucleic acid binding;GO:0032561//guanyl ribonucleotide binding	GO:0006412//translation;GO:0009207
Bra018370	1539	6695	0.9994	135.796	6305	0.9994	132.277	6629	0.9994	136.604	9568	0.9994	196.705	9463	0.9994	199.165	9973	0.9994	206.815	GO:0009528//plastid inner membrane;GO:0009534//chloroplast thylakoid	GO:0015291//secondary active transmembrane transporter activity;GO:0015103//inorganic anion transmembrane transporter activity	GO:0015698//inorganic anion transport;GO:0009314//response to radiation;GO:0051707//response to other organism
Bra009149	1467	6681	0.9993	142.163	5882	0.9993	129.459	6146	0.9993	132.866	1011	0.9986	21.8049	959	0.998	21.1745	1039	0.9986	22.6037	GO:0044464	GO:0005488//binding	GO:0051707//response to other organism
Bra024533	543	6676	0.9982	383.789	6808	0.9982	404.815	6933	0.9982	404.925	45265	0.9982	2637.52	41105	0.9982	2451.99	42782	0.9982	2514.52	-	-	-
Bra015999	684	6662	0.9985	304.036	7109	0.9985	335.575	7144	0.9985	331.236	641	0.9956	29.6507	491	0.9956	23.2514	596	0.9956	27.809	-	GO:0016787//hydrolase activity;GO:0061135	GO:0010466//negative regulation of peptidase activity;GO:0009725//response to hormone;GO:0006950//response to stress
Bra016653	2310	6661	0.9991	90.0126	6017	0.9991	84.1017	6604	0.9991	90.6667	2805	0.9991	38.4198	2777	0.9991	38.9393	2898	0.9987	40.0388	GO:0016021//integral component of membrane;GO:0000325//plant-type vacuole;GO:0009526//plastid envelope;GO:0031090//organelle membrane	GO:0016628//oxidoreductase activity, acting on the CH-CH group of donors, NAD or NADP as acceptor;GO:0046872//metal ion binding;GO:0016462//pyrophosphatase activity;GO:0015405	GO:0048827//phyllome development;GO:0060918//auxin transport;GO:0006818//hydrogen transport;GO:0006970//response to osmotic stress;GO:0008152//metabolic process;GO:0034220//ion transmembrane transport
Bra028768	3201	6659	0.9994	64.9381	6218	0.9997	62.7194	6095	0.9988	60.3866	6831	0.9984	67.52	7219	0.9981	73.0492	6657	0.9997	66.3724	GO:0031224//intrinsic component of membrane;GO:0043231//intracellular membrane-bounded organelle	GO:0016759//cellulose synthase activity;GO:0046914//transition metal ion binding	GO:0045229//external encapsulating structure organization;GO:0009250//glucan biosynthetic process;GO:0009832//plant-type cell wall biogenesis;GO:0006950//response to stress
Bra018693	3003	6654	0.9983	69.1677	6588	0.9987	70.8329	6586	0.9997	69.5535	2424	0.9993	25.5394	2743	0.9987	29.5866	2190	0.9983	23.2747	GO:0044464	GO:0004672//protein kinase activity;GO:0032559	GO:0006464//cellular protein modification process;GO:0007167//enzyme linked receptor protein signaling pathway
Bra018503	1515	6649	0.9993	137	6761	0.9993	144.09	6859	0.9993	143.582	3419	0.9993	71.4036	3231	0.9993	69.0793	3161	0.9987	66.5896	GO:0009526//plastid envelope;GO:0009535//chloroplast thylakoid membrane;GO:0033178//proton-transporting two-sector ATPase complex, catalytic domain	GO:0015078//hydrogen ion transmembrane transporter activity;GO:0019829//cation-transporting ATPase activity;GO:0032559	GO:0006818//hydrogen transport;GO:0009767//photosynthetic electron transport chain;GO:0019222//regulation of metabolic process;GO:0006754//ATP biosynthetic process
Bra027347	2172	6645	0.9995	95.5017	6265	0.9995	93.1318	6417	0.9991	93.6968	998	0.9982	14.538	1133	0.9982	16.8964	991	0.9986	14.5616	GO:0043231//intracellular membrane-bounded organelle;GO:0031224//intrinsic component of membrane;GO:0031410//cytoplasmic vesicle	GO:0004672//protein kinase activity;GO:0032559	GO:0006464//cellular protein modification process;GO:0007167//enzyme linked receptor protein signaling pathway
Bra024199	966	6632	0.9979	214.31	6107	0.9979	204.121	6225	0.999	204.369	7864	0.999	257.573	7400	0.999	248.13	7606	0.999	251.289	-	GO:0005515//protein binding	GO:0044267//cellular protein metabolic process;GO:0050896//response to stimulus
Bra026004	696	6628	0.9986	297.269	6183	0.9986	286.831	6611	0.9986	301.239	4301	0.9986	195.521	3776	0.9986	175.73	4059	0.9957	186.125	GO:0031410//cytoplasmic vesicle;GO:0031090//organelle membrane;GO:0043231//intracellular membrane-bounded organelle	-	-
Bra027109	447	6603	0.9978	461.115	6196	0.9978	447.549	6429	0.9978	456.13	7982	0.9978	564.986	7052	0.9955	511.009	7604	0.9978	542.912	GO:0009532//plastid stroma	GO:0043169//cation binding;GO:0051536//iron-sulfur cluster binding	GO:0009314//response to radiation;GO:0022900//electron transport chain
Bra021971	1041	6577	0.999	197.221	5981	0.9981	185.507	6239	0.999	190.071	9578	0.999	291.11	8513	0.999	264.884	9002	0.999	275.983	-	-	-
Bra034075	1170	6567	0.9598	175.209	6209	0.9598	171.345	7053	0.9632	191.179	7168	0.9598	193.841	7553	0.9624	209.102	7263	0.9607	198.118	GO:0031090//organelle membrane;GO:0015934//large ribosomal subunit;GO:0030312;GO:0009536//plastid;GO:0031981//nuclear lumen	GO:0005198//structural molecule activity	GO:0010467//gene expression
Bra011268	1803	6564	0.9994	113.645	5769	0.9972	103.31	6232	0.9994	109.619	9110	0.9994	159.866	8812	0.9994	158.308	8862	0.9994	156.867	GO:0009570//chloroplast stroma	GO:0016301//kinase activity;GO:0032559	GO:0006464//cellular protein modification process
Bra039557	1446	6558	0.9993	141.573	6226	0.9986	139.02	6636	0.9993	145.543	5240	0.9993	114.656	5237	0.9993	117.311	5348	0.9986	118.037	GO:0044464	GO:0035251//UDP-glucosyltransferase activity	GO:0009725//response to hormone;GO:0006970//response to osmotic stress;GO:0009687//abscisic acid metabolic process
Bra008271	1125	6557	0.9991	181.94	6453	0.9982	185.202	6554	0.9964	184.759	5741	0.9964	161.461	5013	0.9973	144.334	5871	0.9947	166.554	-	GO:0016628//oxidoreductase activity, acting on the CH-CH group of donors, NAD or NADP as acceptor;GO:0000166//nucleotide binding	GO:0010260//organ senescence;GO:0010033//response to organic substance;GO:0006950//response to stress;GO:0009694//jasmonic acid metabolic process;GO:0010038//response to metal ion
Bra015316	1872	6546	0.9989	109.156	6142	0.9989	105.935	6327	0.9995	107.188	1163	0.9963	19.6566	1091	0.9979	18.8774	1190	0.9989	20.2878	GO:0031090//organelle membrane;GO:0043231//intracellular membrane-bounded organelle;GO:0031410//cytoplasmic vesicle	GO:0046914//transition metal ion binding;GO:0016741	GO:0006730//one-carbon metabolic process
Bra022815	648	6535	0.9969	314.809	6513	0.9969	324.521	6630	0.9985	324.482	3758	0.9985	183.491	3282	0.9985	164.054	3672	0.9969	180.852	GO:0030312;GO:0009532//plastid stroma;GO:0005576//extracellular region;GO:0016020//membrane	GO:0042277//peptide binding;GO:0046914//transition metal ion binding;GO:0004601//peroxidase activity;GO:0016765//transferase activity, transferring alkyl or aryl (other than methyl) groups	GO:0006952//defense response;GO:0010038//response to metal ion;GO:0009404//toxin metabolic process
Bra024318	1260	6532	0.9976	161.827	6540	0.9992	167.588	6821	0.9984	171.684	2408	0.9952	60.4672	2105	0.9952	54.1135	2335	0.996	59.144	GO:0043234//protein complex	GO:0033612//receptor serine/threonine kinase binding;GO:0019787//small conjugating protein ligase activity	GO:0009743//response to carbohydrate;GO:0032446//protein modification by small protein conjugation
Bra017598	2373	6530	0.9992	85.8996	5671	0.9996	77.1611	6258	0.9996	83.6355	16918	0.9996	225.572	16569	0.9996	226.163	16456	0.9996	221.32	GO:0031410//cytoplasmic vesicle	GO:0004175//endopeptidase activity;GO:0016491//oxidoreductase activity;GO:0005515//protein binding	GO:0019538//protein metabolic process;GO:0044092//negative regulation of molecular function
Bra035365	2496	6524	0.9988	81.5916	5912	0.9996	76.4763	6023	0.9996	76.5281	7172	0.998	90.9137	7287	0.9984	94.5645	7755	0.998	99.1589	-	GO:0003676//nucleic acid binding;GO:0016462//pyrophosphatase activity;GO:0032559	-
Bra002450	795	6518	0.9987	255.931	6056	0.9987	245.955	6437	0.9987	256.785	887	0.9975	35.3013	783	0.9987	31.902	791	0.9874	31.7544	-	-	-
Bra031676	1242	6515	0.9992	163.745	6576	0.9992	170.953	6511	0.9992	166.257	7222	0.9992	183.98	6537	0.9992	170.483	7085	0.9992	182.059	GO:0043234//protein complex;GO:0043231//intracellular membrane-bounded organelle;GO:0016020//membrane;GO:0030312	GO:0008135//translation factor activity, nucleic acid binding;GO:0046914//transition metal ion binding	GO:0006412//translation;GO:0010038//response to metal ion
Bra005522	1389	6508	0.9957	146.259	6115	0.9942	142.145	6001	0.9978	137.017	10458	0.9842	238.221	9701	0.9842	226.224	10441	0.9978	239.902	GO:0031981//nuclear lumen;GO:0009536//plastid;GO:0042579//microbody;GO:0031090//organelle membrane	GO:0016408	GO:0009694//jasmonic acid metabolic process;GO:0009062//fatty acid catabolic process;GO:0009657//plastid organization;GO:0009738//abscisic acid-activated signaling pathway;GO:0006950//response to stress
Bra036882	1398	6507	0.9979	145.295	6009	0.9993	138.782	6282	0.9993	142.509	1203	0.995	27.2265	1091	0.9971	25.2779	1190	0.9979	27.1665	GO:0016020//membrane;GO:0009536//plastid	GO:0004779//sulfate adenylyltransferase activity	GO:0006790//sulfur compound metabolic process;GO:0010038//response to metal ion
Bra007814	4098	6496	0.9995	49.4823	5692	0.9985	44.8466	6099	0.9993	47.1997	7540	0.9995	58.2148	8960	0.9995	70.8207	6897	0.9995	53.7134	GO:0043231//intracellular membrane-bounded organelle;GO:0044427//chromosomal part	GO:0046914//transition metal ion binding;GO:0003676//nucleic acid binding;GO:0004386//helicase activity;GO:0032559	GO:0006355//regulation of transcription, DNA-templated;GO:0048527//lateral root development;GO:0009738//abscisic acid-activated signaling pathway;GO:0006325//chromatin organization
Bra011087	1086	6496	0.9982	186.721	6519	0.9991	193.815	6634	0.9982	193.731	3093	0.9982	90.1122	3021	0.9982	90.1041	3348	0.9982	98.3898	GO:0043231//intracellular membrane-bounded organelle	GO:0046914//transition metal ion binding;GO:0001071//nucleic acid binding transcription factor activity	GO:0007165//signal transduction;GO:0006351//transcription, DNA-templated;GO:0010260//organ senescence
Bra006107	1767	6483	0.987	114.529	5852	0.987	106.931	6175	0.987	110.829	9345	0.987	167.331	9086	0.987	166.556	9478	0.987	171.189	GO:0030312;GO:0009536//plastid;GO:0031090//organelle membrane;GO:0005576//extracellular region	GO:0043169//cation binding;GO:0016651//oxidoreductase activity, acting on NAD(P)H;GO:0004470//malic enzyme activity;GO:0000166//nucleotide binding	GO:0010038//response to metal ion;GO:0043648//dicarboxylic acid metabolic process;GO:0051259//protein oligomerization;GO:0006098//pentose-phosphate shunt
Bra037669	1521	6478	0.6667	132.95	6152	0.6082	130.594	6799	0.6673	141.765	4179	0.6068	86.9314	4183	0.6082	89.0805	4230	0.6075	88.7576	GO:0016020//membrane	-	GO:0009414//response to water deprivation;GO:0003006//developmental process involved in reproduction;GO:0010038//response to metal ion
Bra025534	597	6470	0.9983	338.303	6301	0.9983	340.778	6414	0.9983	340.728	3420	0.9983	181.253	3113	0.9983	168.9	3056	0.9983	163.37	GO:0009532//plastid stroma;GO:0030529//ribonucleoprotein complex	GO:0005198//structural molecule activity	GO:0010467//gene expression
Bra028651	2055	6469	0.9635	98.2655	6019	0.963	94.5691	6477	0.963	99.9574	4793	0.963	73.7954	4599	0.963	72.4896	4269	0.9625	66.2993	GO:0043660;GO:0009536//plastid;GO:0016020//membrane	GO:0017111//nucleoside-triphosphatase activity;GO:0043021//ribonucleoprotein complex binding;GO:0008135//translation factor activity, nucleic acid binding;GO:0032561//guanyl ribonucleotide binding	GO:0006412//translation;GO:0009207
Bra001324	972	6468	0.999	207.721	5667	0.999	188.245	6081	0.999	198.409	7212	0.9979	234.759	6463	0.999	215.373	7104	0.999	233.255	GO:0005840//ribosome	GO:0016835//carbon-oxygen lyase activity;GO:0005198//structural molecule activity	GO:0006970//response to osmotic stress;GO:0022613//ribonucleoprotein complex biogenesis;GO:0006412//translation
Bra027838	1023	6446	0.998	196.694	6415	0.998	202.469	6526	0.999	202.313	2369	0.9961	73.2695	2069	0.998	65.5102	2233	0.9951	69.6639	-	GO:0005515//protein binding	GO:0044267//cellular protein metabolic process
Bra023110	1929	6446	0.9995	104.312	5908	0.999	98.8883	5964	0.9995	98.0524	14457	0.9995	237.126	14276	0.9995	239.717	14120	0.9995	233.613	GO:0044432;GO:0030312;GO:0031981//nuclear lumen;GO:0009536//plastid;GO:0031090//organelle membrane	GO:0016628//oxidoreductase activity, acting on the CH-CH group of donors, NAD or NADP as acceptor;GO:0032559	GO:0043161//proteasome-mediated ubiquitin-dependent protein catabolic process;GO:0010038//response to metal ion;GO:0000741//karyogamy;GO:0033554//cellular response to stress
Bra006203	1134	6441	0.9982	177.303	5829	0.9991	165.965	5949	0.9991	166.373	5567	0.9982	155.325	5455	0.9991	155.814	5833	0.9991	164.162	GO:0031224//intrinsic component of membrane;GO:0030312;GO:0031981//nuclear lumen;GO:0019866//organelle inner membrane;GO:0009526//plastid envelope	GO:0015300;GO:0046914//transition metal ion binding	GO:0006862//nucleotide transport
Bra026984	2073	6441	0.9658	96.9907	6229	0.9658	97.0188	6039	0.9658	92.3886	2229	0.9629	34.0208	2017	0.9633	31.516	2228	0.9638	34.3013	GO:0005618//cell wall;GO:0043231//intracellular membrane-bounded organelle	GO:0004558//alpha-glucosidase activity	GO:0044238
Bra004444	1368	6440	0.9993	146.952	6190	0.9993	146.097	6721	0.9993	155.812	2524	0.9993	58.3763	2788	0.9993	66.0132	2806	0.9993	65.463	-	GO:0004871//signal transducer activity;GO:0003913//DNA photolyase activity	GO:0006259//DNA metabolic process
Bra015986	525	6439	0.9981	382.856	6655	0.9981	409.285	6626	0.9981	400.262	2119	0.9981	127.704	1769	0.9981	109.142	1951	0.9962	118.602	GO:0044444//cytoplasmic part	GO:0016787//hydrolase activity	-
Bra000963	2919	6429	0.9997	68.752	5783	0.9997	63.967	5979	0.9997	64.9602	3602	0.9983	39.043	3726	0.9997	41.3459	3812	0.9993	41.6786	-	-	-
Bra006772	1335	6427	0.9978	150.281	5688	0.9985	137.567	6089	0.9985	144.65	3921	0.9978	92.9286	4133	0.9993	100.279	3873	0.997	92.5893	GO:0009532//plastid stroma;GO:0009526//plastid envelope;GO:0005576//extracellular region	GO:0016615//malate dehydrogenase activity	GO:0006007//glucose catabolic process;GO:0043648//dicarboxylic acid metabolic process;GO:0009060//aerobic respiration
Bra034817	1371	6425	0.9993	146.289	6172	0.9993	145.353	6526	0.9993	150.96	2376	0.9985	54.8331	2805	0.9985	66.2704	2545	0.9985	59.2441	GO:0043231//intracellular membrane-bounded organelle	-	GO:0009987//cellular process
Bra020229	837	6423	0.9881	239.546	6147	0.9881	237.123	6542	0.9881	247.878	1302	0.9845	49.2175	1268	0.9833	49.0702	1152	0.9821	43.926	-	-	-
Bra017881	2103	6412	0.9995	95.1766	5716	0.9995	87.7586	5820	0.9995	87.768	5130	0.9995	77.1812	5242	0.9995	80.7387	5500	0.9995	83.4676	-	-	-
Bra005261	1290	6405	0.9992	154.991	6241	0.9969	156.207	6203	0.9977	152.498	5531	0.9984	135.659	4962	0.9977	124.592	5380	0.9984	133.103	GO:0043234//protein complex;GO:0031967;GO:0009536//plastid;GO:0005576//extracellular region;GO:0016020//membrane	GO:0003676//nucleic acid binding;GO:0046914//transition metal ion binding;GO:0016836//hydro-lyase activity	GO:0009314//response to radiation;GO:0006007//glucose catabolic process;GO:0010038//response to metal ion;GO:0009725//response to hormone;GO:0006970//response to osmotic stress
Bra002136	831	6398	0.9988	240.336	6283	0.9988	244.12	6316	0.9988	241.043	16564	0.9988	630.664	16818	0.9988	655.537	16585	0.9988	636.955	-	-	-
Bra038470	1407	6391	0.9972	141.792	6766	0.9751	155.265	6776	0.9666	152.733	3965	0.9659	89.1626	3962	0.9666	91.2104	4297	0.9865	97.4688	GO:0043231//intracellular membrane-bounded organelle	GO:0003824//catalytic activity	-
Bra014713	2445	6386	0.9971	81.5316	6055	0.9975	79.9599	6378	0.9992	82.7291	7559	0.9996	97.8181	7891	0.9971	104.539	7393	0.9992	96.502	GO:0043231//intracellular membrane-bounded organelle;GO:0016020//membrane	GO:0016628//oxidoreductase activity, acting on the CH-CH group of donors, NAD or NADP as acceptor;GO:0032559	GO:0006950//response to stress;GO:0008152//metabolic process;GO:0010038//response to metal ion
Bra010922	702	6370	0.9986	283.255	6618	0.9986	304.387	6632	0.9986	299.613	1892	0.9986	85.2742	1694	0.9972	78.1628	2030	0.9972	92.2897	GO:0043231//intracellular membrane-bounded organelle	GO:0030528//transcription regulator activity;GO:0046914//transition metal ion binding;GO:0001071//nucleic acid binding transcription factor activity	GO:0009725//response to hormone;GO:0006972//hyperosmotic response;GO:0009642//response to light intensity;GO:0044237//cellular metabolic process;GO:0009743//response to carbohydrate;GO:0040007//growth
Bra014233	648	6367	0.9985	306.716	6159	0.9985	306.882	6449	0.9985	315.624	5897	0.9985	287.932	5202	0.9985	260.027	5363	0.9985	264.136	-	-	-
Bra023033	1275	6364	0.9992	155.81	6090	0.9992	154.221	6142	0.9984	152.775	5358	0.9992	132.962	4952	0.9992	125.804	5484	0.9992	137.272	GO:0031090//organelle membrane;GO:0043231//intracellular membrane-bounded organelle	GO:0046872//metal ion binding;GO:0016791//phosphatase activity	GO:0005985//sucrose metabolic process;GO:0006796//phosphate-containing compound metabolic process;GO:0010038//response to metal ion
Bra037811	438	6361	0.9954	453.343	6569	0.9954	484.241	6397	0.9977	463.185	2797	0.9954	202.047	2276	0.9977	168.315	2694	0.9954	196.299	-	-	-
Bra010737	5667	6361	0.9995	35.0387	5760	0.9988	32.8175	6519	0.9995	36.4822	6659	0.9995	37.1783	9062	0.9996	51.7958	6694	0.9995	37.6988	GO:0016020//membrane	GO:0019787//small conjugating protein ligase activity	GO:0006261//DNA-dependent DNA replication;GO:0043412//macromolecule modification
Bra011412	2622	6358	0.9989	75.6944	6001	0.9992	73.8972	6078	0.9992	73.5158	6094	0.9989	73.5366	5878	0.9992	72.6141	6171	0.9989	75.1134	GO:0016020//membrane	GO:0046914//transition metal ion binding;GO:0008238//exopeptidase activity;GO:0022892	GO:0010876//lipid localization;GO:0019538//protein metabolic process;GO:0060918//auxin transport
Bra022645	447	6358	0.9978	444.006	6706	0.9978	484.387	6507	0.9978	461.664	5722	0.9978	405.018	4746	0.9978	343.909	5770	0.9978	411.967	-	GO:0019899//enzyme binding;GO:0019787//small conjugating protein ligase activity;GO:0032559	GO:0019941//modification-dependent protein catabolic process;GO:0032446//protein modification by small protein conjugation
Bra015346	894	6353	0.9989	221.828	6406	0.9978	231.359	6333	0.9989	224.659	8380	0.9978	296.579	7796	0.9978	282.461	8194	0.9989	292.518	-	GO:0005488//binding	-
Bra031456	2301	6350	0.9974	86.1456	6299	0.9996	88.3877	6091	0.9991	83.9508	2899	0.9991	39.8626	2839	0.9983	39.9643	2570	0.9987	35.646	-	-	GO:0050896//response to stimulus;GO:0009987//cellular process
Bra031785	1227	6348	0.9992	161.498	6211	0.9992	163.438	6478	0.9976	167.436	932	0.9984	24.0328	838	0.9984	22.1219	933	0.9976	24.2679	GO:0005840//ribosome;GO:0043234//protein complex;GO:0009526//plastid envelope;GO:0005576//extracellular region	GO:0016769//transferase activity, transferring nitrogenous groups;GO:0008168//methyltransferase activity	GO:0010038//response to metal ion;GO:0006544//glycine metabolic process;GO:0006730//one-carbon metabolic process
Bra000451	381	6346	0.9974	519.937	6861	0.9974	581.432	6739	0.9974	560.949	3933	0.9974	326.612	3516	0.9974	298.915	4004	0.9974	335.4	GO:0009532//plastid stroma	GO:0005488//binding	GO:0009314//response to radiation;GO:0018149//peptide cross-linking;GO:0015977//carbon fixation;GO:0034285;GO:0009890//negative regulation of biosynthetic process
Bra008711	3690	6341	0.7425	53.6423	6004	0.745	52.5353	6320	0.6946	54.318	76065	0.8222	652.217	72825	0.8794	639.261	77261	0.8125	668.234	GO:0031224//intrinsic component of membrane;GO:0009536//plastid	GO:0004175//endopeptidase activity;GO:0046914//transition metal ion binding;GO:0042623//ATPase activity, coupled;GO:0032559	GO:0044257//cellular protein catabolic process
Bra011203	1869	6339	0.9995	105.874	6046	0.9973	104.447	6403	0.9995	108.649	4428	0.9973	74.9604	4005	0.9957	69.4092	4279	0.9979	73.068	GO:0048500//signal recognition particle;GO:0005783//endoplasmic reticulum	GO:0017111//nucleoside-triphosphatase activity;GO:0032561//guanyl ribonucleotide binding	GO:0006613//cotranslational protein targeting to membrane
Bra010751	1674	6326	0.9994	117.964	6474	0.9994	124.869	6409	0.9994	121.419	3737	0.9982	70.632	3758	0.9994	72.7152	3753	0.9994	71.5513	GO:0009536//plastid	GO:0016627//oxidoreductase activity, acting on the CH-CH group of donors;GO:0016705//oxidoreductase activity, acting on paired donors, with incorporation or reduction of molecular oxygen	GO:0016117//carotenoid biosynthetic process;GO:0006950//response to stress
Bra037609	591	6318	0.9983	333.709	6231	0.9983	340.414	6320	0.9983	339.143	2238	0.9949	119.814	2063	0.9983	113.067	2256	0.9966	121.828	GO:0000315//organellar large ribosomal subunit;GO:0009532//plastid stroma	GO:0003723//RNA binding;GO:0005198//structural molecule activity	GO:0010467//gene expression;GO:0022613//ribonucleoprotein complex biogenesis
Bra012850	2616	6317	0.9989	75.3788	6185	0.9977	76.3376	6279	0.9992	76.1212	1799	0.9969	21.7584	1992	0.9973	24.6647	1991	0.9973	24.29	GO:0044426;GO:0031410//cytoplasmic vesicle;GO:0016020//membrane	GO:0004672//protein kinase activity;GO:0032559	GO:0006952//defense response;GO:0006468//protein phosphorylation;GO:0009856//pollination;GO:0007275//multicellular organismal development
Bra005425	801	6313	0.9975	246.025	5758	0.9975	232.1	6106	0.9975	241.756	1437	0.9975	56.762	1304	0.9963	52.7314	1369	0.9988	54.5463	GO:0031224//intrinsic component of membrane;GO:0009521;GO:0009526//plastid envelope;GO:0009534//chloroplast thylakoid;GO:0009570//chloroplast stroma;GO:0005576//extracellular region	GO:0043169//cation binding;GO:0046906//tetrapyrrole binding	GO:0009746;GO:0006091//generation of precursor metabolites and energy;GO:0009639//response to red or far red light;GO:0006464//cellular protein modification process
Bra033140	690	6310	0.9957	285.467	6466	0.9957	302.568	6269	0.9971	288.139	12417	0.9986	569.379	11184	0.9971	525.015	11717	0.9971	541.953	GO:0016020//membrane;GO:0009536//plastid	GO:0004601//peroxidase activity	GO:0006970//response to osmotic stress;GO:0008152//metabolic process;GO:0010038//response to metal ion
Bra021067	12591	6304	0.9996	15.629	5658	0.9992	14.5091	5891	0.9998	14.8382	10000	0.9999	25.1289	14514	0.9997	37.338	10288	0.9997	26.0775	-	-	GO:0033036
Bra018629	438	6303	0.9977	449.21	6253	0.9977	460.947	6706	0.9977	485.559	1321	0.9977	95.425	988	0.9977	73.0645	1317	0.9977	95.9635	GO:0009521;GO:0009536//plastid	-	GO:0009765//photosynthesis, light harvesting
Bra015547	1086	6266	0.9991	180.109	5986	0.9991	177.969	5955	0.9991	173.902	10318	0.9991	300.607	9165	0.9991	273.355	10007	0.9991	294.082	GO:0043231//intracellular membrane-bounded organelle	-	-
Bra030509	657	6256	0.9985	297.24	5877	0.9985	288.82	5985	0.9985	288.903	6462	0.9985	311.197	5381	0.9985	265.29	6072	0.9985	294.958	GO:0015934//large ribosomal subunit;GO:0016020//membrane;GO:0031981//nuclear lumen	GO:0005198//structural molecule activity	GO:0003006//developmental process involved in reproduction;GO:0010467//gene expression;GO:0022613//ribonucleoprotein complex biogenesis
Bra020836	1488	6256	0.9993	131.241	5515	0.9993	119.668	6064	0.9993	129.244	11827	0.9993	251.481	11518	0.9993	250.725	11534	0.998	247.384	GO:0016020//membrane	GO:0005506//iron ion binding;GO:0004497//monooxygenase activity	GO:0008152//metabolic process
Bra030504	900	6255	0.9989	216.951	6130	0.9989	219.915	6074	0.9978	214.035	6601	0.9989	232.06	6491	0.9989	233.611	6889	0.9989	244.291	GO:0009526//plastid envelope;GO:0009368//endopeptidase Clp complex;GO:0031976;GO:0009532//plastid stroma	GO:0004175//endopeptidase activity	GO:0019538//protein metabolic process
Bra008506	7842	6250	0.9996	24.8788	5619	0.9996	23.135	5960	0.9991	24.1031	6539	0.9994	26.3826	8149	0.9994	33.659	6480	0.9994	26.372	-	-	-
Bra020005	1242	6233	0.9992	156.658	5679	0.9984	147.634	5849	0.9992	149.353	4902	0.9984	124.878	4470	0.9984	116.576	4814	0.9992	123.703	GO:0043234//protein complex;GO:0043231//intracellular membrane-bounded organelle;GO:0016020//membrane;GO:0030312	GO:0008135//translation factor activity, nucleic acid binding;GO:0046914//transition metal ion binding	GO:0006412//translation;GO:0010038//response to metal ion
Bra004192	5385	6228	0.9892	36.1026	5867	0.9913	35.1777	6127	0.9887	36.084	919	0.9892	5.39962	1124	0.9866	6.7609	737	0.9868	4.36794	-	-	GO:0050896//response to stimulus
Bra008042	3567	6228	0.9989	54.5031	5780	0.9983	52.3192	6078	0.9994	54.0394	1455	0.9978	12.9061	1779	0.9983	16.1546	1497	0.998	13.3941	GO:0031224//intrinsic component of membrane;GO:0043231//intracellular membrane-bounded organelle	GO:0042625//ATPase activity, coupled to transmembrane movement of ions;GO:0046872//metal ion binding;GO:0005548//phospholipid transporter activity;GO:0032559	GO:0009206;GO:0006869//lipid transport
Bra033480	1176	6228	0.9991	165.317	6260	0.9991	171.871	6086	0.9983	164.126	5127	0.9991	137.94	4671	0.9983	128.655	5002	0.9983	135.747	GO:0031090//organelle membrane;GO:0009536//plastid	-	GO:0006772//thiamine metabolic process;GO:0010038//response to metal ion
Bra030799	1674	6207	0.9994	115.745	5471	0.9988	105.523	5594	0.9988	105.979	5308	0.9988	100.325	5043	0.9994	97.5792	5214	0.9994	99.4054	GO:0044444//cytoplasmic part;GO:0005576//extracellular region	GO:0046914//transition metal ion binding;GO:0004619//phosphoglycerate mutase activity	GO:0010038//response to metal ion;GO:0006007//glucose catabolic process
Bra035422	3630	6204	0.9994	53.3508	5491	0.9997	48.8407	5836	0.9994	50.9872	2175	0.9994	18.9577	2485	0.9997	22.174	2013	0.9983	17.6983	GO:0031224//intrinsic component of membrane;GO:0043231//intracellular membrane-bounded organelle	GO:0042625//ATPase activity, coupled to transmembrane movement of ions;GO:0046872//metal ion binding;GO:0005548//phospholipid transporter activity;GO:0032559	GO:0009206;GO:0006869//lipid transport;GO:0006900//membrane budding;GO:0048513//organ development
Bra014848	909	6195	0.9989	212.742	6220	0.9989	220.934	6427	0.9989	224.232	956	0.9945	33.2757	915	0.9989	32.6048	1008	0.9989	35.3909	GO:0044464	GO:0016758//transferase activity, transferring hexosyl groups	GO:0006665//sphingolipid metabolic process
Bra035213	1080	6183	0.9991	178.711	5794	0.9981	173.217	5947	0.9972	174.633	7864	0.9991	230.385	7455	0.9991	223.588	8264	0.9991	244.209	GO:0043231//intracellular membrane-bounded organelle	GO:0003824//catalytic activity	-
Bra011319	1485	6183	0.9993	129.972	5939	0.998	129.129	6100	0.9987	130.274	2375	0.9987	50.6024	2545	0.998	55.5118	2327	0.996	50.0109	GO:0043231//intracellular membrane-bounded organelle	GO:0046872//metal ion binding	-
Bra025312	1317	6182	0.9992	146.528	6042	0.9992	148.126	6445	0.9977	155.199	6205	0.9985	149.07	6429	0.9977	158.118	6489	0.9992	157.248	GO:0044436;GO:0009534//chloroplast thylakoid	GO:0004175//endopeptidase activity;GO:0016628//oxidoreductase activity, acting on the CH-CH group of donors, NAD or NADP as acceptor	GO:0009057//macromolecule catabolic process;GO:0009765//photosynthesis, light harvesting;GO:0019538//protein metabolic process
Bra001886	588	6181	0.9983	328.139	6285	0.9983	345.116	6474	0.9983	349.179	4581	0.9983	246.5	4213	0.9983	232.08	4556	0.9983	247.287	-	-	GO:0006950//response to stress;GO:0009628//response to abiotic stimulus
Bra033195	3144	6176	0.987	61.3198	5721	0.9873	58.7525	5955	0.9851	60.0692	1971	0.9851	19.8353	2193	0.9851	22.5933	1905	0.9847	19.3378	GO:0016020//membrane	GO:0035251//UDP-glucosyltransferase activity	GO:0005984//disaccharide metabolic process
Bra010011	1140	6171	0.9991	168.977	6220	0.9982	176.166	6202	0.9982	172.536	3280	0.9991	91.0338	3080	0.9991	87.5124	3144	0.9982	88.0181	-	GO:0016857//racemase and epimerase activity, acting on carbohydrates and derivatives;GO:0048037//cofactor binding;GO:0000166//nucleotide binding	GO:0019852//L-ascorbic acid metabolic process;GO:0006139//nucleobase-containing compound metabolic process
Bra026474	780	6170	0.9987	246.926	5856	0.9987	242.406	5963	0.9987	242.45	5249	0.9987	212.92	4927	0.9987	204.603	5422	0.9987	221.85	-	-	-
Bra035641	1134	6169	0.9921	169.816	5435	0.9921	154.747	5922	0.9921	165.618	535	0.9868	14.9271	416	0.9806	11.8824	465	0.9824	13.0868	-	-	-
Bra005239	5730	6159	0.9941	33.553	5750	0.9932	32.4004	5758	0.9944	31.8691	6340	0.9935	35.0081	8030	0.9949	45.3926	6154	0.9944	34.2766	GO:0043234//protein complex;GO:0044464	GO:0035251//UDP-glucosyltransferase activity	GO:0006074//(1->3)-beta-D-glucan metabolic process
Bra014816	3315	6152	0.9997	57.9307	5313	0.9994	51.7479	5525	0.9997	52.8569	4564	0.9997	43.5608	5095	0.9994	49.7834	4446	0.9997	42.8036	GO:0043234//protein complex;GO:0009536//plastid	GO:0043167//ion binding;GO:0015925	GO:0044238
Bra001635	1218	6152	0.9778	157.669	5969	0.9836	158.231	6286	0.9713	163.674	3661	0.9721	95.1012	4151	0.9951	110.39	4086	0.9754	107.065	-	-	-
Bra032004	1305	6150	0.9977	147.109	5578	0.9977	138.008	5777	0.9977	140.393	4338	0.9977	105.175	4331	0.9985	107.498	4062	0.9969	99.3399	GO:0016020//membrane;GO:0042995//cell projection	GO:0051748//UTP-monosaccharide-1-phosphate uridylyltransferase activity	GO:0052386//cell wall thickening;GO:0006970//response to osmotic stress;GO:0005984//disaccharide metabolic process;GO:0010038//response to metal ion;GO:0009267//cellular response to starvation;GO:0048229//gametophyte development
Bra001391	4359	6149	0.9911	44.0345	5497	0.9892	40.717	5858	0.9911	42.6202	7285	0.9901	52.8782	8546	0.9904	63.5038	7247	0.9897	53.0598	GO:0012510//trans-Golgi network transport vesicle membrane;GO:0009536//plastid;GO:0005905//coated pit	-	GO:0015031//protein transport
Bra032951	876	6145	0.9132	218.975	6198	0.9132	228.446	5975	0.9132	216.315	3844	0.9132	138.839	3527	0.9132	130.414	4095	0.9098	149.192	-	GO:0046914//transition metal ion binding;GO:0016616//oxidoreductase activity, acting on the CH-OH group of donors, NAD or NADP as acceptor	GO:0008152//metabolic process
Bra040411	1686	6140	0.9988	113.681	6025	0.9982	115.382	6107	0.9982	114.874	5994	0.9988	112.485	5658	0.997	108.7	5998	0.9982	113.539	GO:0009536//plastid	GO:0016787//hydrolase activity;GO:0016705//oxidoreductase activity, acting on paired donors, with incorporation or reduction of molecular oxygen	GO:0016117//carotenoid biosynthetic process
Bra009626	1947	6139	0.9795	98.4255	5859	0.9815	97.1615	5908	0.9825	96.2337	1114	0.9332	18.1031	1133	0.9846	18.849	1067	0.9353	17.4901	GO:0009536//plastid	-	-
Bra019788	2193	6138	0.9995	87.3704	5619	0.9995	82.7289	6283	0.9991	90.8618	3869	0.9991	55.8205	3845	0.9991	56.7913	3542	0.9991	51.5471	-	-	-
Bra009244	828	6137	0.9988	231.367	6191	0.9988	241.417	6287	0.9976	240.805	4019	0.9988	153.575	3583	0.9988	140.165	4126	0.9976	159.035	GO:0009532//plastid stroma;GO:0009526//plastid envelope;GO:0009534//chloroplast thylakoid;GO:0005576//extracellular region	GO:0005488//binding;GO:0016857//racemase and epimerase activity, acting on carbohydrates and derivatives	GO:0006007//glucose catabolic process;GO:0051707//response to other organism;GO:0015977//carbon fixation;GO:0003006//developmental process involved in reproduction;GO:0006950//response to stress
Bra034580	2271	6131	0.8256	84.2733	6000	0.9229	85.3043	6256	0.8582	87.364	4593	0.8974	63.9901	4525	0.8529	64.5395	4564	0.8384	64.1391	GO:0009532//plastid stroma	GO:0048037//cofactor binding;GO:0046914//transition metal ion binding;GO:0005083//small GTPase regulator activity;GO:0008483//transaminase activity	GO:0032012//regulation of ARF protein signal transduction;GO:0009085//lysine biosynthetic process;GO:0009627//systemic acquired resistance
Bra033343	729	6124	0.9959	262.231	6000	0.9986	265.742	5875	0.9973	255.584	8652	0.9986	375.511	7493	0.9973	332.929	8017	0.9973	350.977	GO:0043231//intracellular membrane-bounded organelle	-	-
Bra006949	531	6123	0.9981	359.953	6084	0.9962	369.94	6192	0.9962	369.819	2194	0.9981	130.73	2100	0.9962	128.1	2326	0.9981	139.801	-	GO:0003676//nucleic acid binding;GO:0046914//transition metal ion binding	GO:0009743//response to carbohydrate
Bra010153	960	6106	0.999	198.546	5704	0.999	191.843	5749	0.999	189.921	4256	0.999	140.27	3837	0.999	129.463	4469	0.9979	148.571	GO:0031967;GO:0043231//intracellular membrane-bounded organelle;GO:0031224//intrinsic component of membrane	GO:0043169//cation binding;GO:0016682//oxidoreductase activity, acting on diphenols and related substances as donors, oxygen as acceptor	GO:0032501//multicellular organismal process;GO:0006950//response to stress;GO:0007165//signal transduction;GO:0015980//energy derivation by oxidation of organic compounds
Bra031177	930	6104	0.9989	204.884	5872	0.9989	203.864	5851	0.9989	199.526	3567	0.9989	121.354	3208	0.9989	111.731	3476	0.9989	119.286	GO:0043231//intracellular membrane-bounded organelle	GO:0016616//oxidoreductase activity, acting on the CH-OH group of donors, NAD or NADP as acceptor	GO:0008152//metabolic process;GO:0010038//response to metal ion
Bra027602	1401	6094	0.9986	135.781	6368	0.9993	146.758	6072	0.9971	137.451	1999	0.9964	45.1449	1619	0.9971	37.4311	1920	0.9957	43.7379	-	GO:0016709//oxidoreductase activity, acting on paired donors, with incorporation or reduction of molecular oxygen, NAD(P)H as one donor, and incorporation of one atom of oxygen;GO:0005506//iron ion binding	GO:0006952//defense response;GO:0009687//abscisic acid metabolic process;GO:0009416//response to light stimulus;GO:0003006//developmental process involved in reproduction
Bra036278	1719	6087	0.9983	110.536	5531	0.9994	103.888	5614	0.9988	103.574	252	0.986	4.63829	267	0.9831	5.03106	266	0.9599	4.93856	GO:0005618//cell wall	GO:0030234//enzyme regulator activity;GO:0004091	GO:0071555//cell wall organization
Bra035025	2826	6083	0.9993	67.1926	5836	0.9989	66.6776	5992	0.9996	67.2438	3188	0.9993	35.6927	3140	0.9982	35.99	3000	0.9982	33.88	-	-	-
Bra017222	756	6068	0.9974	250.553	5782	0.9987	246.941	6163	0.9974	258.537	18860	0.9987	789.321	17822	0.9987	763.587	18401	0.9974	776.809	GO:0031224//intrinsic component of membrane;GO:0000325//plant-type vacuole;GO:0000322;GO:0009526//plastid envelope;GO:0031090//organelle membrane	GO:0005372//water transmembrane transporter activity;GO:0042887	GO:0055085//transmembrane transport;GO:0010476//gibberellin mediated signaling pathway;GO:0015840//urea transport;GO:0042044//fluid transport
Bra030756	972	6062	0.9979	194.682	5676	0.9979	188.544	5694	0.999	185.782	5182	0.999	168.68	5009	0.9979	166.92	5336	0.999	175.204	GO:0009526//plastid envelope;GO:0009532//plastid stroma	GO:0004175//endopeptidase activity;GO:0016757//transferase activity, transferring glycosyl groups	GO:0019538//protein metabolic process
Bra005402	4881	6059	0.9994	38.7497	5594	0.9994	37.0042	5767	0.9996	37.4709	6664	0.9994	43.1976	7223	0.9998	47.9328	6280	0.9994	41.0625	GO:0031224//intrinsic component of membrane	GO:0017111//nucleoside-triphosphatase activity;GO:0016628//oxidoreductase activity, acting on the CH-CH group of donors, NAD or NADP as acceptor;GO:0015405;GO:0032559	GO:0055085//transmembrane transport;GO:0009207
Bra013922	864	6057	0.9965	218.836	6148	0.9988	229.751	5936	0.9954	217.888	1066	0.9919	39.0371	1047	0.9965	39.2515	1085	0.9977	40.0784	GO:0005576//extracellular region;GO:0030312	GO:0016798//hydrolase activity, acting on glycosyl bonds;GO:0016758//transferase activity, transferring hexosyl groups	GO:0009725//response to hormone;GO:0044042//glucan metabolic process;GO:0009605//response to external stimulus;GO:0006950//response to stress;GO:0007047
Bra005938	555	6054	0.9982	340.506	5934	0.9946	345.216	5890	0.9982	336.57	481	0.955	27.4212	461	0.9874	26.9049	498	0.9712	28.6372	GO:0044444//cytoplasmic part	GO:0016671//oxidoreductase activity, acting on a sulfur group of donors, disulfide as acceptor	GO:0006979//response to oxidative stress;GO:0009314//response to radiation;GO:0043412//macromolecule modification
Bra025079	867	6052	0.9988	217.899	5446	0.9988	202.813	5545	0.9988	202.831	4971	0.9988	181.409	4791	0.9965	178.991	4854	0.9988	178.68	GO:0009532//plastid stroma;GO:0009526//plastid envelope;GO:0009368//endopeptidase Clp complex;GO:0009534//chloroplast thylakoid	GO:0004175//endopeptidase activity	GO:0048506;GO:0019538//protein metabolic process;GO:0009657//plastid organization
Bra008517	1413	6050	0.9986	133.656	5481	0.9986	125.243	5835	0.9986	130.964	5420	0.9993	121.364	4803	0.9986	110.102	5324	0.9986	120.251	GO:0016020//membrane	GO:0004672//protein kinase activity	-
Bra031143	1125	6045	0.9991	167.733	5811	0.9991	166.777	6041	0.9991	170.298	4235	0.9991	119.106	4227	0.9991	121.704	4651	0.9991	131.944	GO:0044429//mitochondrial part;GO:0044421	GO:0017111//nucleoside-triphosphatase activity;GO:0043169//cation binding;GO:0016298//lipase activity;GO:0016783//sulfurtransferase activity;GO:0051536//iron-sulfur cluster binding;GO:0004091	GO:0006633//fatty acid biosynthetic process;GO:0006544//glycine metabolic process;GO:0007623//circadian rhythm;GO:0009639//response to red or far red light
Bra030584	987	6039	0.999	190.996	6025	0.999	197.095	5945	0.999	191.024	6461	0.999	207.117	5691	0.999	186.765	6675	0.999	215.838	GO:0043231//intracellular membrane-bounded organelle;GO:0031224//intrinsic component of membrane	GO:0005267//potassium channel activity;GO:0016616//oxidoreductase activity, acting on the CH-OH group of donors, NAD or NADP as acceptor	GO:0008152//metabolic process;GO:0030001//metal ion transport
Bra022310	3735	6031	0.9995	50.4051	5208	0.9989	45.0212	5642	0.9995	47.9066	2512	0.9987	21.2796	2529	0.9992	21.9322	2421	0.9979	20.6871	-	GO:0046914//transition metal ion binding	GO:0003006//developmental process involved in reproduction;GO:0009267//cellular response to starvation
Bra009037	876	6022	0.9989	214.592	5802	0.9989	213.851	5900	0.9989	213.6	1456	0.9989	52.5885	1340	0.9989	49.5478	1451	0.9954	52.8637	GO:0016020//membrane	GO:0046914//transition metal ion binding;GO:0019787//small conjugating protein ligase activity	GO:0016567//protein ubiquitination;GO:0009743//response to carbohydrate;GO:0051707//response to other organism;GO:0012501//programmed cell death
Bra037770	3807	6020	0.9992	49.3616	5612	0.9987	47.5961	5945	0.9989	49.5247	7387	0.9995	61.393	9074	0.9995	77.204	8018	0.9995	67.2168	-	-	-
Bra020105	4584	6020	0.9891	40.9947	5198	0.9887	36.6124	5705	0.9882	39.4697	7593	0.9895	52.4086	9355	0.9959	66.1033	7048	0.9884	49.07	GO:0015629//actin cytoskeleton	GO:0008092//cytoskeletal protein binding;GO:0017111//nucleoside-triphosphatase activity;GO:0032559	-
Bra027877	1599	6015	0.9987	117.426	6259	0.9987	126.384	6352	0.9987	125.984	1020	0.9987	20.183	884	0.9969	17.9072	1042	0.9975	20.7976	GO:0009536//plastid	GO:0016620//oxidoreductase activity, acting on the aldehyde or oxo group of donors, NAD or NADP as acceptor;GO:0016616//oxidoreductase activity, acting on the CH-OH group of donors, NAD or NADP as acceptor;GO:0000166//nucleotide binding	GO:0009314//response to radiation;GO:0006779//porphyrin-containing compound biosynthetic process;GO:0006950//response to stress
Bra016476	1662	6015	0.9994	112.975	5490	0.9988	106.654	5710	0.9988	108.958	5531	0.9994	105.295	6118	0.9988	119.235	5937	0.9994	114.007	-	GO:0016788//hydrolase activity, acting on ester bonds;GO:0046914//transition metal ion binding;GO:0005543//phospholipid binding	GO:0044238
Bra003969	723	6011	0.9972	259.528	5937	0.9986	265.134	5874	0.9986	257.661	2423	0.9959	106.035	2133	0.9986	95.5601	2492	0.9986	110.003	-	GO:0005488//binding;GO:0001071//nucleic acid binding transcription factor activity	GO:0010038//response to metal ion;GO:0009725//response to hormone;GO:0006970//response to osmotic stress;GO:0006351//transcription, DNA-templated
Bra012551	1404	5999	0.9986	133.379	5820	0.9993	133.842	5795	0.9993	130.9	4938	0.9993	111.28	4762	0.9986	109.862	5132	0.9993	116.658	-	GO:0016709//oxidoreductase activity, acting on paired donors, with incorporation or reduction of molecular oxygen, NAD(P)H as one donor, and incorporation of one atom of oxygen;GO:0005506//iron ion binding	GO:0006952//defense response;GO:0009687//abscisic acid metabolic process;GO:0009416//response to light stimulus;GO:0003006//developmental process involved in reproduction
Bra039144	1593	5989	0.9994	117.358	5704	0.9994	115.611	5894	0.9994	117.34	4032	0.9987	80.0826	3981	0.9994	80.9469	3973	0.9994	79.5971	GO:0009536//plastid	GO:0016765//transferase activity, transferring alkyl or aryl (other than methyl) groups;GO:0048037//cofactor binding	GO:0019752//carboxylic acid metabolic process
Bra024020	1230	5986	0.9699	151.917	5807	0.9585	152.435	5766	0.9699	148.67	3279	0.9667	84.3471	3120	0.9488	82.1624	3291	0.948	85.392	GO:0016020//membrane	GO:0004702//receptor signaling protein serine/threonine kinase activity;GO:0032559	GO:0006464//cellular protein modification process
Bra025325	1092	5981	0.9982	170.973	5794	0.9973	171.314	5871	0.9982	170.507	1990	0.9973	57.6586	1646	0.9973	48.8237	1859	0.9853	54.3314	GO:0031410//cytoplasmic vesicle;GO:0043231//intracellular membrane-bounded organelle	GO:0008194//UDP-glycosyltransferase activity	-
Bra029642	1389	5980	0.9978	134.392	5978	0.9986	138.96	5884	0.9993	134.346	1810	0.9978	41.2297	1716	0.9993	40.0165	1648	0.9993	37.866	GO:0043234//protein complex;GO:0043231//intracellular membrane-bounded organelle;GO:0016020//membrane	GO:0033612//receptor serine/threonine kinase binding;GO:0019787//small conjugating protein ligase activity	GO:0009737//response to abscisic acid;GO:0032446//protein modification by small protein conjugation
Bra002354	657	5979	0.9985	284.079	6165	0.9985	302.973	6251	0.9985	301.743	8116	0.9985	390.85	7284	0.9985	359.111	7640	0.9985	371.127	GO:0031410//cytoplasmic vesicle	GO:0016628//oxidoreductase activity, acting on the CH-CH group of donors, NAD or NADP as acceptor;GO:0016772//transferase activity, transferring phosphorus-containing groups	GO:0006796//phosphate-containing compound metabolic process;GO:0023052//signaling
Bra002660	1329	5979	0.9977	140.436	5833	0.9962	141.711	5625	0.9955	134.23	4654	0.9955	110.799	4206	0.9962	102.51	4410	0.9947	105.903	GO:0009532//plastid stroma;GO:0009526//plastid envelope;GO:0005576//extracellular region	GO:0016615//malate dehydrogenase activity	GO:0006007//glucose catabolic process;GO:0043648//dicarboxylic acid metabolic process;GO:0009060//aerobic respiration
Bra006014	2217	5975	0.9995	84.1295	5512	0.9991	80.275	5543	0.9986	79.2925	5752	0.9986	82.0894	5540	0.9995	80.9409	5902	0.9991	84.9626	GO:0031981//nuclear lumen;GO:0005746//mitochondrial respiratory chain;GO:0000275//mitochondrial proton-transporting ATP synthase complex, catalytic core F(1);GO:0009526//plastid envelope	GO:0046914//transition metal ion binding;GO:0019829//cation-transporting ATPase activity;GO:0015078//hydrogen ion transmembrane transporter activity;GO:0032559;GO:0008187//poly-pyrimidine tract binding;GO:0015662//ATPase activity, coupled to transmembrane movement of ions, phosphorylative mechanism	GO:0015988//energy coupled proton transmembrane transport, against electrochemical gradient;GO:0009207;GO:0010038//response to metal ion;GO:0015986//ATP synthesis coupled proton transport
Bra006553	870	5970	0.7793	214.206	6019	0.8828	223.379	6044	0.7793	220.322	5087	0.9828	185.002	4800	0.8828	178.709	4835	0.7782	177.367	GO:0015935//small ribosomal subunit;GO:0016020//membrane;GO:0030312;GO:0009536//plastid;GO:0031981//nuclear lumen	GO:0005198//structural molecule activity	GO:0010467//gene expression;GO:0022613//ribonucleoprotein complex biogenesis
Bra003858	2649	5954	0.9985	70.1621	5319	0.9985	64.8313	5573	0.9989	66.7206	423	0.9955	5.05233	462	0.9955	5.64916	397	0.9694	4.78303	GO:0016020//membrane	GO:0005488//binding;GO:0004672//protein kinase activity;GO:0004872//receptor activity	GO:0006952//defense response;GO:0009719
Bra032708	1533	5952	0.9993	121.198	5897	0.9987	124.201	5661	0.9987	117.113	4640	0.9967	95.7656	4728	0.9993	99.8985	4926	0.9993	102.553	GO:0009532//plastid stroma	GO:0051536//iron-sulfur cluster binding;GO:0016866//intramolecular transferase activity;GO:0016836//hydro-lyase activity	GO:0010038//response to metal ion;GO:0006520//cellular amino acid metabolic process;GO:0019758
Bra010102	1467	5947	0.9986	126.545	5313	0.9993	116.936	5555	0.9993	120.09	1205	0.9986	25.9891	1204	0.9993	26.584	1293	0.998	28.1296	GO:0043231//intracellular membrane-bounded organelle;GO:0031224//intrinsic component of membrane	GO:0030246//carbohydrate binding;GO:0035250//UDP-galactosyltransferase activity	GO:0006464//cellular protein modification process
Bra003735	483	5927	0.9979	383.057	6432	0.9979	429.968	6424	0.9979	421.804	4604	0.9979	301.593	4410	0.9979	295.744	4694	0.9979	310.163	GO:0043231//intracellular membrane-bounded organelle;GO:0015630//microtubule cytoskeleton;GO:0031461//cullin-RING ubiquitin ligase complex;GO:0044444//cytoplasmic part;GO:0016020//membrane	GO:0005488//binding	GO:0010038//response to metal ion;GO:0007126//meiotic nuclear division;GO:0019941//modification-dependent protein catabolic process;GO:0000087//mitotic M phase;GO:0000018//regulation of DNA recombination;GO:0003006//developmental process involved in reproduction
Bra028187	774	5922	0.9987	238.838	6612	0.9987	275.822	6442	0.9987	263.957	5057	0.9974	206.722	4509	0.9974	188.696	5041	0.9987	207.86	GO:0016020//membrane;GO:0030312;GO:0009536//plastid	GO:0030528//transcription regulator activity;GO:0005515//protein binding;GO:0032559	GO:0048827//phyllome development
Bra025082	462	5921	0.9978	400.064	5046	0.9978	352.649	4915	0.9978	337.392	7243	0.9978	496.033	6092	0.9978	427.112	7312	0.9978	505.113	-	-	-
Bra004504	552	5919	0.9964	334.723	5574	0.9964	326.035	5831	0.9982	335.009	2922	0.9964	167.485	2706	0.9964	158.786	2764	0.9982	159.806	GO:0009526//plastid envelope;GO:0009534//chloroplast thylakoid;GO:0009522//photosystem I;GO:0000229	-	GO:0009725//response to hormone;GO:0009767//photosynthetic electron transport chain
Bra006626	3921	5905	0.9939	47.0109	5751	0.9936	47.3569	5711	0.9944	46.1921	4723	0.9934	38.1114	4549	0.9939	37.5788	4758	0.9934	38.7277	GO:0015934//large ribosomal subunit;GO:0016020//membrane;GO:0031981//nuclear lumen	GO:0003676//nucleic acid binding;GO:0005198//structural molecule activity	GO:0010467//gene expression
Bra028459	8049	5902	0.9993	22.8893	6218	0.9995	24.9428	5862	0.9994	23.0971	27265	0.9999	107.176	49298	0.9998	198.386	27213	0.9999	107.902	-	-	-
Bra038778	3129	5899	0.3656	58.8503	5361	0.3215	55.3193	5606	0.264	56.8199	18195	0.4091	183.984	16320	0.4899	168.942	17678	0.4308	180.311	GO:0005618//cell wall;GO:0005576//extracellular region	GO:0003824//catalytic activity	GO:0008152//metabolic process
Bra014635	1041	5895	0.999	176.77	6249	0.999	193.819	6210	0.999	189.188	1379	0.9981	41.9129	1151	0.9971	35.8136	1272	0.9981	38.997	GO:0043231//intracellular membrane-bounded organelle;GO:0005576//extracellular region;GO:0030312	GO:0005488//binding;GO:0008422//beta-glucosidase activity	GO:0009814//defense response, incompatible interaction;GO:0008152//metabolic process
Bra031624	438	5895	0.9977	420.132	5883	0.9977	433.672	6082	0.9977	440.377	954	0.9954	68.9141	743	0.9977	54.9463	835	0.9977	60.8425	GO:0009521;GO:0009536//plastid	-	GO:0009765//photosynthesis, light harvesting
Bra000915	2949	5883	0.9301	62.273	5406	0.9207	59.1886	5866	0.921	63.0841	4699	0.921	50.4155	5015	0.921	55.0833	4438	0.921	48.0294	GO:0009532//plastid stroma;GO:0009534//chloroplast thylakoid;GO:0016020//membrane	GO:0032559	GO:0006886//intracellular protein transport
Bra004114	4785	5873	0.9985	38.3137	5593	0.9937	37.7398	5699	0.996	37.772	6690	0.9962	44.2362	8497	0.9992	57.5185	6601	0.9931	44.0273	-	GO:0030528//transcription regulator activity;GO:0003676//nucleic acid binding;GO:0016787//hydrolase activity	GO:0006354//DNA-templated transcription, elongation;GO:0006355//regulation of transcription, DNA-templated
Bra017672	2067	5862	0.999	88.5281	4921	0.9995	76.8687	4807	0.9995	73.7541	6093	0.9995	93.2662	6687	0.9985	104.789	6197	0.999	95.6832	-	GO:0016831//carboxy-lyase activity	GO:0009725//response to hormone;GO:0006970//response to osmotic stress;GO:0009791//post-embryonic development;GO:0006596//polyamine biosynthetic process;GO:0006525//arginine metabolic process
Bra027737	453	5845	0.9978	402.775	5435	0.9978	387.381	5488	0.9978	384.21	2844	0.9956	198.639	2319	0.9956	165.816	2723	0.9978	191.842	-	-	-
Bra006008	1533	5844	0.9987	118.999	5882	0.9993	123.885	5943	0.9961	122.947	3184	0.998	65.715	2981	0.998	62.9859	3197	0.998	66.5572	GO:0044424	GO:0031420;GO:0016301//kinase activity;GO:0032559	GO:0006796//phosphate-containing compound metabolic process;GO:0006007//glucose catabolic process
Bra025932	4047	5843	0.4154	45.0691	5456	0.3907	43.5289	5697	0.4124	44.6443	8830	0.4127	69.0337	8266	0.4122	66.1586	7871	0.4319	62.0713	GO:0044464	GO:0030246//carbohydrate binding;GO:0004672//protein kinase activity;GO:0032559	GO:0006464//cellular protein modification process;GO:0008037//cell recognition
Bra027986	1068	5830	0.9972	170.401	5674	0.9972	171.536	5641	0.9991	167.509	5161	0.9972	152.896	4711	0.9953	142.878	5257	0.9972	157.095	GO:0030312;GO:0031981//nuclear lumen;GO:0009536//plastid;GO:0015934//large ribosomal subunit;GO:0031090//organelle membrane	GO:0016791//phosphatase activity;GO:0016301//kinase activity;GO:0005198//structural molecule activity	GO:0003006//developmental process involved in reproduction;GO:0010467//gene expression
Bra021458	1290	5813	0.9698	140.665	5745	0.9713	143.793	5540	0.9705	136.199	9404	0.9713	230.652	10447	0.9713	262.317	9903	0.9713	245.003	-	GO:0005488//binding;GO:0016831//carboxy-lyase activity	GO:0006596//polyamine biosynthetic process;GO:0019058//viral life cycle
Bra026341	987	5811	0.999	183.785	5707	0.998	186.693	5879	0.999	188.903	3389	0.998	108.64	3261	0.998	107.018	3520	0.998	113.82	GO:0031225//anchored component of membrane;GO:0005576//extracellular region;GO:0009536//plastid	GO:0046914//transition metal ion binding	-
Bra005940	555	5809	0.9982	326.726	5513	0.9982	320.724	5837	0.9982	333.541	140	0.9928	7.98121	106	0.9928	6.18638	138	0.982	7.93561	GO:0044444//cytoplasmic part	GO:0016671//oxidoreductase activity, acting on a sulfur group of donors, disulfide as acceptor	GO:0006950//response to stress;GO:0043412//macromolecule modification;GO:0009314//response to radiation
Bra014720	1185	5796	0.9983	152.681	5935	0.9992	161.711	5893	0.9992	157.714	1539	0.9949	41.0917	1484	0.9992	40.5639	1594	0.9992	42.9303	GO:0009532//plastid stroma;GO:0009526//plastid envelope;GO:0005576//extracellular region	GO:0043169//cation binding;GO:0019203//carbohydrate phosphatase activity	GO:0006952//defense response;GO:0005982//starch metabolic process;GO:0005985//sucrose metabolic process;GO:0015977//carbon fixation
Bra015924	4551	5793	0.9809	39.7349	5757	0.9798	40.8438	5875	0.9798	40.9406	4984	0.9752	34.6501	5319	0.975	37.8571	4972	0.9723	34.8673	GO:0043231//intracellular membrane-bounded organelle	GO:0016884//carbon-nitrogen ligase activity, with glutamine as amido-N-donor	GO:0006188//IMP biosynthetic process
Bra034624	510	5785	0.851	354.086	6102	0.8961	386.313	6318	0.8157	392.882	1256	0.8098	77.9208	1054	0.8431	66.9413	1262	0.9176	78.9739	-	-	GO:0006351//transcription, DNA-templated;GO:0006952//defense response;GO:0009743//response to carbohydrate
Bra018836	2871	5774	0.9993	62.7797	5274	0.9993	59.3122	5624	0.9993	62.1248	5816	0.999	64.0951	5796	0.9993	65.3912	5486	0.9993	60.9842	GO:0043231//intracellular membrane-bounded organelle	GO:0004812//aminoacyl-tRNA ligase activity;GO:0032559	GO:0006418//tRNA aminoacylation for protein translation
Bra038946	1443	5774	0.9993	124.907	5568	0.9993	124.586	5414	0.9986	118.988	8132	0.9986	178.305	8465	0.9986	190.014	8017	0.9993	177.313	GO:0005618//cell wall;GO:0043231//intracellular membrane-bounded organelle	GO:0043169//cation binding;GO:0016791//phosphatase activity	-
Bra028910	675	5763	0.9985	266.514	5692	0.9985	272.269	5452	0.9985	256.156	915	0.9941	42.8895	842	0.9956	40.4047	916	0.997	43.3098	GO:0009536//plastid	-	GO:0006952//defense response;GO:0010033//response to organic substance
Bra030446	1554	5760	0.9981	115.704	5896	0.9987	122.502	5811	0.9987	118.591	8418	0.9994	171.392	8516	0.9994	177.504	8113	0.9994	166.619	GO:0044464	GO:0015291//secondary active transmembrane transporter activity	GO:0015893//drug transport
Bra034002	711	5752	0.9986	252.537	5558	0.9986	252.398	5477	0.9986	244.301	15370	0.9986	683.971	13801	0.9986	628.731	14983	0.9986	672.549	GO:0043231//intracellular membrane-bounded organelle	GO:0008135//translation factor activity, nucleic acid binding	GO:0006412//translation
Bra018492	1569	5751	0.9994	114.419	5685	0.9987	116.989	5742	0.9994	116.063	9868	0.9994	198.994	9386	0.9994	193.768	9092	0.9994	184.94	GO:0044464	GO:0004672//protein kinase activity;GO:0032559	GO:0006464//cellular protein modification process
Bra024749	1494	5749	0.9993	120.121	5426	0.9993	117.264	5401	0.9993	114.651	12105	0.9987	256.359	11847	0.9993	256.851	12374	0.9993	264.335	GO:0043231//intracellular membrane-bounded organelle	GO:0004312//fatty acid synthase activity	GO:0009314//response to radiation;GO:0006633//fatty acid biosynthetic process;GO:0000902//cell morphogenesis;GO:0007275//multicellular organismal development;GO:0003006//developmental process involved in reproduction;GO:0006950//response to stress
Bra007220	2688	5742	0.9989	66.6822	5325	0.9996	63.9627	5664	0.9993	66.8262	6243	0.9996	73.4848	6555	0.9993	78.9891	6547	0.9996	77.7334	GO:0043231//intracellular membrane-bounded organelle;GO:0044444//cytoplasmic part	GO:0005488//binding	GO:0006412//translation
Bra004126	552	5740	0.9982	324.6	5648	0.9982	330.364	5816	0.9982	334.147	8749	0.9982	501.479	9394	0.9982	551.233	9490	0.9982	548.683	-	-	-
Bra035298	1176	5738	0.9974	152.31	5138	0.9974	141.066	5268	0.9966	142.066	4439	0.9991	119.429	3904	0.9966	107.529	4389	0.9991	119.111	GO:0030312;GO:0031981//nuclear lumen;GO:0009536//plastid;GO:0015934//large ribosomal subunit;GO:0031090//organelle membrane	GO:0016791//phosphatase activity;GO:0016301//kinase activity;GO:0005198//structural molecule activity	GO:0003006//developmental process involved in reproduction;GO:0010467//gene expression
Bra028141	420	5736	0.9976	426.32	5771	0.9976	443.648	6017	0.9976	454.343	24421	0.9976	1839.7	20717	0.9976	1597.72	23369	0.9976	1775.76	GO:0044439	GO:0005488//binding	GO:0006979//response to oxidative stress;GO:0044267//cellular protein metabolic process
Bra030569	999	5727	0.998	178.952	5762	0.998	186.228	5789	0.992	183.777	4690	0.993	148.539	4408	0.997	142.922	4719	0.997	150.758	GO:0009532//plastid stroma;GO:0031090//organelle membrane;GO:0005576//extracellular region	GO:0016615//malate dehydrogenase activity;GO:0005488//binding	GO:0006007//glucose catabolic process;GO:0010038//response to metal ion;GO:0043648//dicarboxylic acid metabolic process;GO:0006970//response to osmotic stress;GO:0009060//aerobic respiration
Bra034822	639	5715	0.9969	279.184	5035	0.9969	254.411	5238	0.9984	259.966	13337	0.9984	660.376	12368	0.9984	626.935	12999	0.9984	649.237	-	-	GO:0002252
Bra027840	705	5703	0.9986	252.517	5799	0.9986	265.583	5683	0.9986	255.647	10360	0.9986	464.948	8589	0.9986	394.618	9560	0.9986	432.776	GO:0044424	GO:0016829//lyase activity	GO:0009404//toxin metabolic process
Bra017934	2913	5700	0.9976	61.0816	5087	0.9973	56.3843	5639	0.9986	61.3924	7239	0.9997	78.627	7488	0.9997	83.2625	6857	0.9986	75.1256	GO:0009536//plastid	GO:0043169//cation binding;GO:0016791//phosphatase activity;GO:0005515//protein binding;GO:0016301//kinase activity	GO:0009108//coenzyme biosynthetic process;GO:0006796//phosphate-containing compound metabolic process
Bra005087	1230	5700	0.9992	144.659	5357	0.9992	140.622	5691	0.9992	146.736	8674	0.9992	223.125	8408	0.9992	221.417	8467	0.9992	219.694	GO:0009526//plastid envelope;GO:0031224//intrinsic component of membrane	GO:0005343//organic acid:sodium symporter activity	GO:0006820//anion transport;GO:0030001//metal ion transport
Bra027485	999	5697	0.998	178.015	5489	0.998	177.404	5535	0.998	175.713	3362	0.998	106.479	2985	0.998	96.7838	3446	0.998	110.089	GO:0009532//plastid stroma;GO:0031090//organelle membrane;GO:0005576//extracellular region	GO:0016615//malate dehydrogenase activity;GO:0005488//binding	GO:0006007//glucose catabolic process;GO:0010038//response to metal ion;GO:0043648//dicarboxylic acid metabolic process;GO:0006970//response to osmotic stress;GO:0009060//aerobic respiration
Bra033415	1203	5696	0.9992	147.802	5356	0.9992	143.751	5716	0.9992	150.688	3543	0.9992	93.1835	3204	0.9992	86.2682	3567	0.9992	94.6307	GO:0009526//plastid envelope;GO:0009534//chloroplast thylakoid	GO:0016628//oxidoreductase activity, acting on the CH-CH group of donors, NAD or NADP as acceptor;GO:0016651//oxidoreductase activity, acting on NAD(P)H	GO:0009725//response to hormone;GO:0006779//porphyrin-containing compound biosynthetic process
Bra036883	576	5688	0.9983	308.257	5937	0.9983	332.798	6101	0.9983	335.916	2839	0.9983	155.947	2532	0.9965	142.385	2782	0.9983	154.145	-	-	GO:0006950//response to stress;GO:0009628//response to abiotic stimulus
Bra010264	1341	5682	0.9993	132.266	5124	0.9993	123.372	5213	0.9993	123.285	3346	0.9993	78.9461	3214	0.9993	77.632	3376	0.9993	80.3467	GO:0009941//chloroplast envelope	GO:0016705//oxidoreductase activity, acting on paired donors, with incorporation or reduction of molecular oxygen	GO:0006631//fatty acid metabolic process
Bra029584	1848	5682	0.9989	95.9788	5070	0.9984	88.5814	5263	0.9989	90.32	4435	0.9989	75.9321	4566	0.9984	80.0309	4569	0.9989	78.9067	GO:0009527//plastid outer membrane;GO:0031410//cytoplasmic vesicle	GO:0043167//ion binding;GO:0008422//beta-glucosidase activity	GO:0009409//response to cold;GO:0044238
Bra006033	1134	5675	0.9982	156.217	5202	0.9991	148.113	5379	0.9982	150.432	4913	0.9991	137.078	4799	0.9982	137.076	5424	0.9982	152.652	GO:0030312;GO:0031981//nuclear lumen;GO:0043232;GO:0016020//membrane	GO:0005198//structural molecule activity;GO:0032559	GO:0009314//response to radiation;GO:0009725//response to hormone;GO:0009913//epidermal cell differentiation;GO:0048588//developmental cell growth;GO:0006950//response to stress
Bra034079	2973	5675	0.9694	59.5864	5305	0.967	57.6139	5589	0.9734	59.62	2668	0.9731	28.3939	2897	0.9714	31.5629	2483	0.9717	26.6549	GO:0044425//membrane part	GO:0004872//receptor activity;GO:0016462//pyrophosphatase activity;GO:0032559	GO:0006952//defense response;GO:0012501//programmed cell death;GO:0023052//signaling
Bra030220	2568	5673	0.9992	68.9594	5227	0.9992	65.7195	5517	0.9996	68.1335	9021	0.9992	111.146	9693	0.9996	122.261	9086	0.9992	112.92	GO:0016020//membrane	-	-
Bra036845	3876	5670	0.9863	45.6641	5754	0.942	47.9317	5598	0.9892	45.8038	2595	0.9936	21.183	2598	0.9982	21.711	2680	0.9997	22.0671	GO:0044464	GO:0017111//nucleoside-triphosphatase activity;GO:0032559	GO:0012501//programmed cell death;GO:0006950//response to stress
Bra000914	1182	5664	0.9958	149.583	5031	0.9966	137.427	4945	0.9958	132.679	4365	0.9966	116.842	4489	0.9966	123.014	4875	0.9941	131.629	GO:0031988//membrane-bounded vesicle;GO:0030312;GO:0031981//nuclear lumen;GO:0044444//cytoplasmic part;GO:0016020//membrane	GO:0046914//transition metal ion binding;GO:0016765//transferase activity, transferring alkyl or aryl (other than methyl) groups;GO:0032559	GO:0009108//coenzyme biosynthetic process;GO:0010039//response to iron ion;GO:0009692;GO:0006970//response to osmotic stress
Bra003843	1149	5664	0.9991	153.879	5367	0.9991	150.816	5357	0.9991	147.861	4508	0.9991	124.136	4172	0.9991	117.611	4379	0.9991	121.632	GO:0043231//intracellular membrane-bounded organelle	GO:0003824//catalytic activity	-
Bra003984	555	5659	0.9982	318.29	5437	0.9982	316.303	5570	0.9982	318.284	5587	0.9982	318.507	4952	0.9982	289.009	5693	0.9982	327.373	GO:0031981//nuclear lumen;GO:0009526//plastid envelope;GO:0015934//large ribosomal subunit;GO:0031090//organelle membrane	GO:0005198//structural molecule activity	GO:0010224//response to UV-B;GO:0010467//gene expression
Bra000594	1866	5655	0.9984	94.6013	5024	0.9973	86.931	5104	0.9989	86.7465	2740	0.9984	46.4593	3028	0.9984	52.5615	2694	0.9989	46.0766	GO:0005768//endosome;GO:0016020//membrane	GO:0004553//hydrolase activity, hydrolyzing O-glycosyl compounds	GO:0009725//response to hormone;GO:0000902//cell morphogenesis;GO:0009250//glucan biosynthetic process;GO:0030865//cortical cytoskeleton organization;GO:0006972//hyperosmotic response;GO:0048513//organ development
Bra030620	1362	5652	0.9993	129.539	5503	0.9993	130.455	5757	0.9978	134.052	1340	0.9934	31.1287	1292	0.9971	30.7262	1216	0.9949	28.4938	-	GO:0035251//UDP-glucosyltransferase activity	GO:0034614//cellular response to reactive oxygen species;GO:0009414//response to water deprivation;GO:0009850//auxin metabolic process;GO:0042538//hyperosmotic salinity response;GO:0009737//response to abscisic acid;GO:0009653//anatomical structure morphogenesis
Bra007225	1305	5646	0.9985	135.054	5468	0.9992	135.287	5716	0.9992	138.91	3111	0.9969	75.4264	3032	0.9992	75.2562	3236	0.9985	79.1393	GO:0031224//intrinsic component of membrane	GO:0005275//amine transmembrane transporter activity	GO:0015837//amine transport
Bra000214	450	5631	0.9978	390.615	6152	0.9978	441.408	5861	0.9978	413.059	3340	0.9978	234.838	2776	0.9978	199.816	3171	0.9978	224.894	GO:0043231//intracellular membrane-bounded organelle;GO:0031090//organelle membrane	GO:0046872//metal ion binding;GO:0008168//methyltransferase activity	GO:0009856//pollination;GO:0019932//second-messenger-mediated signaling;GO:0009640//photomorphogenesis;GO:0009593//detection of chemical stimulus;GO:0009057//macromolecule catabolic process
Bra017819	1497	5625	0.9993	117.294	5360	0.9993	115.606	5584	0.9993	118.298	15165	0.9993	320.519	15064	0.9993	325.944	15458	0.9993	329.554	GO:0043231//intracellular membrane-bounded organelle;GO:0016020//membrane	GO:0016491//oxidoreductase activity;GO:0005506//iron ion binding	GO:0006952//defense response;GO:0009628//response to abiotic stimulus;GO:0008152//metabolic process
Bra012371	1371	5612	0.9993	127.778	5641	0.9993	132.848	5819	0.9985	134.606	1701	0.9985	39.2555	1609	0.9993	38.0139	1692	0.9971	39.3874	GO:0005618//cell wall;GO:0009532//plastid stroma;GO:0042579//microbody;GO:0005576//extracellular region	GO:0016755;GO:0047635;GO:0016846//carbon-sulfur lyase activity;GO:0048037//cofactor binding	GO:0006749//glutathione metabolic process;GO:0008652//cellular amino acid biosynthetic process;GO:0043094;GO:0006950//response to stress
Bra025297	801	5610	0.9975	218.628	5446	0.9963	219.524	5505	0.9975	217.96	993	0.9925	39.2239	923	0.995	37.3244	997	0.9863	39.7244	GO:0031224//intrinsic component of membrane;GO:0009521;GO:0009526//plastid envelope;GO:0031090//organelle membrane;GO:0009534//chloroplast thylakoid;GO:0009570//chloroplast stroma	GO:0043169//cation binding;GO:0046906//tetrapyrrole binding	GO:0006091//generation of precursor metabolites and energy;GO:0009639//response to red or far red light;GO:0006464//cellular protein modification process
Bra023398	828	5607	0.9988	211.386	5420	0.9988	211.352	5424	0.9976	207.75	2223	0.9952	84.946	2125	0.9964	83.129	2244	0.9976	86.4942	-	-	-
Bra017350	762	5605	0.9974	229.613	6083	0.9987	257.751	5811	0.9987	241.851	338	0.9921	14.0344	308	0.9921	13.0924	365	0.9934	15.2874	GO:0009526//plastid envelope;GO:0009532//plastid stroma;GO:0031090//organelle membrane;GO:0009534//chloroplast thylakoid	GO:0009975//cyclase activity	GO:0009414//response to water deprivation;GO:0006970//response to osmotic stress;GO:0051707//response to other organism
Bra003389	2067	5597	0.999	84.5261	5252	0.999	82.0391	5442	0.999	83.497	2177	0.9985	33.3236	2272	0.9981	35.6034	2200	0.9985	33.9685	-	-	-
Bra001550	1104	5597	0.9991	158.257	5782	0.9991	169.101	5767	0.9991	165.666	2931	0.9982	84.0002	2700	0.9991	79.217	2931	0.9991	84.7308	GO:0005840//ribosome;GO:0009532//plastid stroma;GO:0005576//extracellular region;GO:0042579//microbody	GO:0003973//(S)-2-hydroxy-acid oxidase activity;GO:0000166//nucleotide binding	GO:0008152//metabolic process
Bra015638	498	5595	0.998	350.709	5433	0.998	352.247	5547	0.998	353.249	5223	0.998	331.837	5139	0.998	334.251	5382	0.998	344.912	GO:0044464	-	-
Bra011735	858	5582	0.9965	203.085	5402	0.9988	203.284	5364	0.9977	198.269	7087	0.9977	261.342	6945	0.9988	262.186	7123	0.9977	264.954	GO:0043231//intracellular membrane-bounded organelle	GO:0030528//transcription regulator activity;GO:0003677//DNA binding;GO:0001071//nucleic acid binding transcription factor activity	GO:0006351//transcription, DNA-templated;GO:0006950//response to stress
Bra005804	1704	5580	0.9994	102.221	5290	0.9994	100.236	5529	0.9994	102.903	4148	0.9994	77.0199	3918	0.9994	74.4764	3864	0.9994	72.3706	-	GO:0003676//nucleic acid binding	-
Bra031205	567	5574	0.9982	306.874	5353	0.9647	304.825	5252	0.9982	293.761	1709	0.9118	95.3658	1838	0.9841	104.999	1821	0.9824	102.499	-	GO:0005488//binding	GO:0009414//response to water deprivation
Bra005694	1578	5572	0.9981	110.225	5089	0.9987	104.127	5366	0.9981	107.844	5342	0.9975	107.11	5238	0.9981	107.518	4998	0.9994	101.084	GO:0009526//plastid envelope	GO:0008194//UDP-glycosyltransferase activity	GO:0008610//lipid biosynthetic process;GO:0006664//glycolipid metabolic process;GO:0009267//cellular response to starvation
Bra017741	1314	5566	0.9422	132.228	5440	0.9414	133.672	5348	0.9414	129.077	800	0.9406	19.2632	799	0.9391	19.6959	726	0.9391	17.6334	GO:0016020//membrane	-	GO:0006970//response to osmotic stress;GO:0009642//response to light intensity
Bra029067	6600	5560	0.9997	26.297	5436	0.9988	26.5933	5555	0.9997	26.6927	4559	0.9991	21.8554	6229	0.9997	30.5702	4926	0.9995	23.8202	GO:0009536//plastid	GO:0045181//glutamate synthase activity, NAD(P)H as acceptor;GO:0046914//transition metal ion binding;GO:0051536//iron-sulfur cluster binding;GO:0050662//coenzyme binding;GO:0000166//nucleotide binding	GO:0006536//glutamate metabolic process;GO:0040007//growth
Bra037470	660	5557	0.9985	262.828	5606	0.9985	274.25	5401	0.9985	259.527	691	0.9985	33.1259	618	0.9985	30.3297	681	0.9955	32.9304	-	-	-
Bra010510	5475	5555	0.9954	31.672	5074	0.9954	29.9229	5285	0.9945	30.6135	5718	0.996	33.0441	6957	0.9956	41.1587	5436	0.996	31.6876	GO:0016591//DNA-directed RNA polymerase II, holoenzyme	GO:0034062//RNA polymerase activity;GO:0016757//transferase activity, transferring glycosyl groups;GO:0003676//nucleic acid binding	GO:0006351//transcription, DNA-templated
Bra038646	1422	5552	0.9986	121.878	4788	0.9993	108.715	5226	0.9986	116.553	3097	0.9993	68.9089	2804	0.9986	63.8708	3169	0.9993	71.1242	GO:0009526//plastid envelope;GO:0009532//plastid stroma;GO:0005576//extracellular region	GO:0016869//intramolecular transferase activity, transferring amino groups;GO:0016769//transferase activity, transferring nitrogenous groups;GO:0048037//cofactor binding	GO:0009314//response to radiation;GO:0006779//porphyrin-containing compound biosynthetic process
Bra037506	969	5544	0.999	178.597	5031	0.999	167.636	5145	0.999	168.389	11801	0.999	385.326	11723	0.999	391.867	12849	0.999	423.194	GO:0043231//intracellular membrane-bounded organelle	-	GO:0044271//cellular nitrogen compound biosynthetic process;GO:0051707//response to other organism;GO:0010038//response to metal ion;GO:0019759
Bra037210	1857	5540	0.9978	93.1266	5144	0.9989	89.4388	5273	0.9989	90.0531	5115	0.9989	87.15	5339	0.9989	93.1262	5068	0.9989	87.1002	GO:0044429//mitochondrial part	GO:0043169//cation binding;GO:0004470//malic enzyme activity;GO:0000166//nucleotide binding	GO:0043648//dicarboxylic acid metabolic process
Bra029587	1665	5534	0.9976	103.753	5435	0.9826	105.396	5658	0.9958	107.771	762	0.9778	14.4802	724	0.9772	14.0847	688	0.979	13.1877	GO:0031410//cytoplasmic vesicle	GO:0003824//catalytic activity	-
Bra003460	954	5534	0.9979	181.078	5278	0.9979	178.631	5340	0.9979	177.519	4454	0.9979	147.719	4458	0.999	151.362	4374	0.999	146.327	-	GO:0005488//binding;GO:0003824//catalytic activity	GO:0044238
Bra025984	1614	5530	0.9994	106.954	5147	0.9988	102.964	5382	0.9981	105.753	4223	0.9975	82.7849	4144	0.9988	83.1649	4402	0.9988	87.0444	GO:0043231//intracellular membrane-bounded organelle	GO:0046914//transition metal ion binding;GO:0016769//transferase activity, transferring nitrogenous groups;GO:0048037//cofactor binding;GO:0016846//carbon-sulfur lyase activity;GO:0032559	GO:0008652//cellular amino acid biosynthetic process
Bra003675	1212	5525	0.9992	142.3	5281	0.9992	140.686	5277	0.9992	138.082	3570	0.9983	93.1964	3507	0.9992	93.7253	3713	0.9992	97.7725	GO:0043231//intracellular membrane-bounded organelle	GO:0008483//transaminase activity;GO:0048037//cofactor binding;GO:0016846//carbon-sulfur lyase activity	GO:0008652//cellular amino acid biosynthetic process
Bra016047	654	5517	0.8502	263.33	5296	0.818	261.461	5638	0.8502	273.401	210	0.8073	10.1596	174	0.8104	8.61778	170	0.8135	8.29594	GO:0044421	GO:0046914//transition metal ion binding;GO:0016616//oxidoreductase activity, acting on the CH-OH group of donors, NAD or NADP as acceptor;GO:0016623	GO:0019852//L-ascorbic acid metabolic process;GO:0006005//L-fucose biosynthetic process
Bra032118	1566	5516	0.9994	109.953	5610	0.9994	115.667	5320	0.9994	107.739	4190	0.9994	84.6556	4162	0.9981	86.0863	4280	0.9994	87.2261	GO:0009536//plastid	GO:0046914//transition metal ion binding;GO:0008238//exopeptidase activity;GO:0008237//metallopeptidase activity	GO:0019538//protein metabolic process;GO:0010038//response to metal ion
Bra029278	969	5515	0.9979	177.663	5240	0.999	174.6	5233	0.999	171.269	10141	0.9979	331.124	10140	0.999	338.952	10670	0.9969	351.427	-	GO:0004091	-
Bra023270	501	5512	0.998	343.437	5584	0.998	359.869	5813	0.998	367.972	1004	0.998	63.4059	940	0.998	60.7735	1011	0.998	64.4033	GO:0043234//protein complex;GO:0009536//plastid	GO:0005488//binding;GO:0008168//methyltransferase activity	GO:0006546//glycine catabolic process;GO:0043094
Bra003063	1677	5511	0.9988	102.582	5492	0.9976	105.739	5379	0.9994	101.723	8143	0.9994	153.633	8134	0.9928	157.107	8080	0.9922	153.77	GO:0044429//mitochondrial part	GO:0005515//protein binding;GO:0017111//nucleoside-triphosphatase activity;GO:0032559	GO:0044267//cellular protein metabolic process
Bra014232	1353	5511	0.9978	127.148	5596	0.9993	133.542	5384	0.9985	126.2	4934	0.9985	115.381	4926	0.9978	117.929	5266	0.9978	124.216	GO:0043234//protein complex;GO:0015630//microtubule cytoskeleton;GO:0030312;GO:0031981//nuclear lumen;GO:0009536//plastid;GO:0031090//organelle membrane	GO:0017111//nucleoside-triphosphatase activity;GO:0032561//guanyl ribonucleotide binding;GO:0005198//structural molecule activity	GO:0010038//response to metal ion;GO:0007010//cytoskeleton organization;GO:0043623//cellular protein complex assembly;GO:0009207;GO:0006970//response to osmotic stress;GO:0007017//microtubule-based process;GO:0009629//response to gravity
Bra032671	798	5510	0.9987	215.538	5123	0.9987	207.28	5339	0.9987	212.183	12619	0.9987	500.329	11696	0.9987	474.743	12632	0.9987	505.2	GO:0043231//intracellular membrane-bounded organelle;GO:0031410//cytoplasmic vesicle	GO:0003676//nucleic acid binding;GO:0016892//endoribonuclease activity, producing 3'-phosphomonoesters	GO:0016072//rRNA metabolic process;GO:0006914//autophagy;GO:0032502//developmental process
Bra012157	2283	5499	0.9991	75.1889	5261	0.9987	74.4045	5323	0.9996	73.9441	18678	0.9991	258.856	19243	0.9996	273.018	20988	0.9996	293.4	GO:0005618//cell wall;GO:0005576//extracellular region;GO:0031410//cytoplasmic vesicle	GO:0004175//endopeptidase activity;GO:0005515//protein binding	GO:0019538//protein metabolic process;GO:0010191;GO:0003006//developmental process involved in reproduction;GO:0044092//negative regulation of molecular function;GO:0009845//seed germination
Bra011487	3354	5494	0.9851	51.133	4970	0.9699	47.8443	5361	0.9851	50.6915	4895	0.9756	46.1767	5086	0.9791	49.1176	4956	0.9747	47.1588	GO:0044464	GO:0046914//transition metal ion binding	-
Bra024005	2847	5490	0.9986	60.1951	4817	0.9993	54.6293	4999	0.9996	55.6863	6094	0.9986	67.7249	6183	0.9986	70.3454	5768	0.9993	64.6595	GO:0030120//vesicle coat	GO:0005488//binding	GO:0015031//protein transport
Bra036805	963	5490	0.9979	177.96	5425	0.999	181.891	5344	0.999	175.992	6878	0.999	225.98	5931	0.999	199.492	6841	0.999	226.719	GO:0043231//intracellular membrane-bounded organelle	-	-
Bra000409	6489	5479	0.9992	26.3572	4870	0.9991	24.2319	5272	0.9995	25.7662	5813	0.9997	28.3437	7797	0.9998	38.9201	5502	0.9995	27.0606	GO:0043231//intracellular membrane-bounded organelle	GO:0017111//nucleoside-triphosphatase activity;GO:0003676//nucleic acid binding;GO:0032559	-
Bra040484	2475	5475	0.9935	69.0534	5102	0.9927	66.5583	5403	0.9931	69.2329	6929	0.9931	88.5786	6699	0.9931	87.6715	7169	0.9939	92.4438	GO:0043231//intracellular membrane-bounded organelle;GO:0031090//organelle membrane	GO:0030528//transcription regulator activity;GO:0003676//nucleic acid binding;GO:0008509//anion transmembrane transporter activity;GO:0046915//transition metal ion transmembrane transporter activity	GO:0010035//response to inorganic substance;GO:0006829//zinc ion transport;GO:0009628//response to abiotic stimulus;GO:0048511//rhythmic process;GO:0007165//signal transduction
Bra020215	2910	5475	0.999	58.731	5103	0.999	56.6199	5631	0.999	61.3685	3834	0.999	41.6862	3761	0.9997	41.8634	3388	0.9997	37.1574	GO:0009536//plastid	GO:0004812//aminoacyl-tRNA ligase activity;GO:0043169//cation binding;GO:0003723//RNA binding;GO:0032559	GO:0006418//tRNA aminoacylation for protein translation
Bra011432	2424	5472	0.9596	70.4676	4980	0.9616	66.3336	5059	0.9596	66.1888	1452	0.9101	18.9526	1499	0.9534	20.0305	1411	0.9517	18.5776	GO:0005576//extracellular region	GO:0032559;GO:0016772//transferase activity, transferring phosphorus-containing groups	GO:0009607//response to biotic stimulus;GO:0009628//response to abiotic stimulus;GO:0006950//response to stress;GO:0012501//programmed cell death;GO:0006796//phosphate-containing compound metabolic process
Bra009707	618	5470	0.9935	276.296	5705	0.9984	298.06	5579	0.9984	286.3	17594	0.9984	900.761	15422	0.9984	808.307	17057	0.9984	880.864	GO:0016020//membrane	GO:0043168//anion binding	-
Bra023336	1767	5468	0.9994	96.5979	5144	0.9994	93.9942	5086	0.9994	91.2835	1290	0.9949	23.0987	1261	0.9983	23.1155	1291	0.996	23.3176	GO:0030312;GO:0009536//plastid;GO:0031090//organelle membrane;GO:0005576//extracellular region	GO:0043169//cation binding;GO:0016651//oxidoreductase activity, acting on NAD(P)H;GO:0004470//malic enzyme activity;GO:0000166//nucleotide binding	GO:0010038//response to metal ion;GO:0043648//dicarboxylic acid metabolic process;GO:0051259//protein oligomerization;GO:0006098//pentose-phosphate shunt
Bra022723	396	5467	0.9975	430.953	5706	0.9975	465.236	5552	0.9975	444.638	2835	0.9949	226.512	2338	0.9975	191.238	2527	0.9975	203.659	GO:0043231//intracellular membrane-bounded organelle;GO:0044444//cytoplasmic part	GO:0046914//transition metal ion binding	GO:0009725//response to hormone;GO:0009628//response to abiotic stimulus;GO:0044267//cellular protein metabolic process
Bra031931	1110	5467	0.9982	153.745	5510	0.9991	160.275	5662	0.9991	161.771	1924	0.9973	54.8423	1784	0.9982	52.059	1763	0.9964	50.6902	-	-	-
Bra038381	732	5463	0.9986	232.968	5644	0.9986	248.95	5743	0.9986	248.817	3341	0.9986	144.411	2769	0.9986	122.528	3063	0.9986	133.546	GO:0043231//intracellular membrane-bounded organelle	GO:0005515//protein binding	GO:0050896//response to stimulus;GO:0044267//cellular protein metabolic process
Bra025863	3096	5460	0.9961	55.0513	4718	0.9964	49.2032	5118	0.9948	52.4266	5669	0.9974	57.9348	6735	0.9974	70.4629	5670	0.9968	58.4489	GO:0043231//intracellular membrane-bounded organelle	GO:0003676//nucleic acid binding	-
Bra015725	1044	5454	0.999	163.076	5745	0.9971	177.675	5556	0.9981	168.777	2613	0.999	79.1904	2385	0.999	73.9966	2572	0.9952	78.6258	GO:0031224//intrinsic component of membrane	GO:0015165//pyrimidine nucleotide-sugar transmembrane transporter activity	GO:0015785//UDP-galactose transport;GO:0051707//response to other organism
Bra011282	969	5446	0.9979	175.44	4832	0.9979	161.005	5074	0.999	166.065	2895	0.9969	94.5276	2971	0.9948	99.3122	2815	0.9969	92.7148	GO:0043231//intracellular membrane-bounded organelle	GO:0003677//DNA binding;GO:0001071//nucleic acid binding transcription factor activity;GO:0005515//protein binding	GO:0006351//transcription, DNA-templated;GO:0006952//defense response;GO:0009743//response to carbohydrate
Bra011315	612	5445	0.9984	277.73	5355	0.9984	282.517	5435	0.9984	281.644	6047	0.9984	312.624	5993	0.9984	317.188	6125	0.9984	319.41	-	-	-
Bra028645	837	5441	0.9988	202.922	5755	0.9988	222.002	5670	0.9988	214.838	1795	0.9988	67.8536	1692	0.9988	65.4785	1955	0.9988	74.5445	GO:0043231//intracellular membrane-bounded organelle	GO:0030528//transcription regulator activity;GO:0003676//nucleic acid binding;GO:0001071//nucleic acid binding transcription factor activity;GO:0019901//protein kinase binding	GO:0009314//response to radiation;GO:0009719;GO:0006950//response to stress;GO:0051707//response to other organism;GO:0034285;GO:0032535//regulation of cellular component size
Bra013183	798	5437	0.995	212.683	5561	0.9962	225.002	5334	0.9962	211.984	1559	0.9937	61.8126	1333	0.9962	54.1067	1613	0.9962	64.5098	GO:0031224//intrinsic component of membrane;GO:0009521;GO:0009526//plastid envelope;GO:0031090//organelle membrane;GO:0009534//chloroplast thylakoid;GO:0009570//chloroplast stroma	GO:0043169//cation binding;GO:0046906//tetrapyrrole binding	GO:0006091//generation of precursor metabolites and energy;GO:0009639//response to red or far red light;GO:0006464//cellular protein modification process
Bra005180	339	5423	0.9971	499.362	5991	0.9971	570.606	5963	0.9971	557.85	6514	0.9971	607.969	5658	0.9971	540.614	5944	0.9971	559.595	GO:0031090//organelle membrane;GO:0015934//large ribosomal subunit	GO:0005198//structural molecule activity	GO:0010467//gene expression
Bra029577	3261	5422	0.9994	51.9021	5241	0.9997	51.892	5303	0.9988	51.5731	6615	0.9994	64.1819	6843	0.9997	67.9704	6835	0.9997	66.8932	GO:0043231//intracellular membrane-bounded organelle;GO:0031461//cullin-RING ubiquitin ligase complex	GO:0003676//nucleic acid binding	GO:0006355//regulation of transcription, DNA-templated;GO:0009640//photomorphogenesis;GO:0007602//phototransduction;GO:0003006//developmental process involved in reproduction
Bra030854	939	5412	0.9979	179.915	5178	0.9521	178.046	5352	0.9989	180.76	3550	0.9531	119.618	3293	0.9957	113.593	3598	0.9968	122.29	-	GO:0046914//transition metal ion binding	-
Bra027022	1704	5409	0.9982	99.0885	5091	0.9982	96.4651	5306	0.9988	98.753	8427	0.9988	156.472	8363	0.9988	158.97	8307	0.9988	155.585	-	-	GO:0006950//response to stress
Bra004340	1689	5404	0.9994	99.8761	4878	0.9994	93.25	4928	0.9982	92.5324	6241	0.9994	116.912	6091	0.9994	116.811	6245	0.9994	118.004	GO:0009536//plastid	GO:0004672//protein kinase activity;GO:0032559	GO:0006464//cellular protein modification process;GO:0010109//regulation of photosynthesis;GO:0048511//rhythmic process
Bra003187	1842	5400	0.9995	91.5124	5396	0.9995	94.5843	5260	0.9995	90.5626	4697	0.9995	80.6798	5054	0.9995	88.8729	4755	0.9995	82.3864	-	-	-
Bra011299	954	5398	0.999	176.628	5413	0.999	183.2	5464	0.999	181.641	1866	0.999	61.8866	1597	0.999	54.2226	1878	0.9979	62.8263	GO:0043231//intracellular membrane-bounded organelle	GO:0001071//nucleic acid binding transcription factor activity;GO:0003677//DNA binding;GO:0005515//protein binding	GO:0009743//response to carbohydrate;GO:0050688//regulation of defense response to virus;GO:0006351//transcription, DNA-templated
Bra035042	1260	5391	0.9992	133.559	5759	0.9992	147.575	5605	0.9992	141.078	4871	0.9984	122.315	4559	0.9984	117.199	4777	0.9976	120.998	GO:0009536//plastid	GO:0016765//transferase activity, transferring alkyl or aryl (other than methyl) groups	GO:0006720//isoprenoid metabolic process;GO:0006743//ubiquinone metabolic process
Bra020179	813	5379	0.9988	206.532	5402	0.9988	214.536	5489	0.9988	214.119	1284	0.9988	49.9699	1184	0.9975	47.1721	1448	0.9988	56.8424	GO:0043231//intracellular membrane-bounded organelle	GO:0000175//3'-5'-exoribonuclease activity;GO:0005488//binding	GO:0006950//response to stress;GO:0016070//RNA metabolic process
Bra029736	1776	5375	0.7815	94.4738	5029	0.7303	91.4272	5217	0.7252	93.1602	9585	0.7551	170.759	9069	0.7787	165.402	9392	0.75	168.776	-	GO:0043169//cation binding;GO:0005515//protein binding	GO:0006950//response to stress;GO:0044267//cellular protein metabolic process
Bra024388	1512	5375	0.9716	110.969	5367	0.9709	114.608	5478	0.9716	114.901	2884	0.9702	60.35	2807	0.9702	60.1332	2929	0.9709	61.8247	-	-	-
Bra038797	3948	5372	0.9985	42.4751	4999	0.9995	40.883	5104	0.9992	41.0002	6015	0.9995	48.205	6574	0.9995	53.9357	5757	0.9995	46.5386	GO:0043231//intracellular membrane-bounded organelle	GO:0004175//endopeptidase activity	GO:0019538//protein metabolic process
Bra029628	5742	5367	0.9988	29.1772	4817	0.9983	27.0863	5070	0.9997	28.0025	4383	0.9983	24.1514	5583	0.9991	31.494	4280	0.9991	23.7889	GO:0043234//protein complex;GO:0044464	GO:0035251//UDP-glucosyltransferase activity	GO:0006074//(1->3)-beta-D-glucan metabolic process
Bra029292	768	5360	0.9805	217.861	4845	0.9792	203.69	5142	0.9844	212.336	3319	0.9766	136.735	2824	0.9779	119.104	3182	0.9779	132.231	-	-	GO:0009743//response to carbohydrate
Bra000985	426	5358	0.9977	392.617	5557	0.9977	421.18	5629	0.9977	419.058	292	0.9718	21.6874	247	0.993	18.7807	244	0.993	18.2799	-	-	-
Bra036791	5985	5353	0.4845	27.9196	5186	0.5173	27.9773	5351	0.516	28.3546	2127	0.5094	11.2444	2339	0.5378	12.6587	2134	0.5111	11.3795	GO:0044426;GO:0044425//membrane part	GO:0004872//receptor activity;GO:0004713//protein tyrosine kinase activity;GO:0032559	GO:0012501//programmed cell death;GO:0006952//defense response;GO:0006468//protein phosphorylation;GO:0009856//pollination;GO:0023052//signaling;GO:0007275//multicellular organismal development
Bra020675	906	5346	0.9989	184.195	5274	0.9989	187.953	5398	0.9989	188.955	2179	0.9978	76.0962	2017	0.9967	72.111	1988	0.9934	70.0298	-	GO:0005488//binding	GO:0009267//cellular response to starvation;GO:0006791//sulfur utilization
Bra030661	1134	5345	0.9991	147.133	4793	0.9991	136.468	5024	0.9991	140.504	3039	0.9991	84.7913	2685	0.9991	76.6929	3004	0.9991	84.5437	GO:0009526//plastid envelope;GO:0009570//chloroplast stroma;GO:0009534//chloroplast thylakoid	GO:0004033//aldo-keto reductase (NADP) activity	GO:0008152//metabolic process
Bra037181	1617	5344	0.9765	103.165	4946	0.9759	98.76	4796	0.9765	94.0637	942	0.9753	18.4321	867	0.9753	17.3673	785	0.974	15.4937	GO:0031012//extracellular matrix;GO:0016020//membrane	GO:0046872//metal ion binding;GO:0004674//protein serine/threonine kinase activity;GO:0032559	GO:0006464//cellular protein modification process;GO:0023052//signaling
Bra016202	1449	5341	0.9993	115.062	5566	0.9986	124.026	5442	0.9993	119.109	6320	0.9993	138.001	6032	0.9993	134.839	6142	0.9993	135.281	GO:0005618//cell wall;GO:0009532//plastid stroma;GO:0042579//microbody;GO:0005576//extracellular region	GO:0016755;GO:0047635;GO:0016846//carbon-sulfur lyase activity;GO:0048037//cofactor binding	GO:0006749//glutathione metabolic process;GO:0008652//cellular amino acid biosynthetic process;GO:0043094;GO:0006950//response to stress
Bra011398	1464	5339	0.9986	113.84	4840	0.9986	106.743	5314	0.9986	115.115	32042	0.9993	692.488	30979	0.9993	685.41	31638	0.9993	689.703	GO:0005773//vacuole	GO:0004175//endopeptidase activity	GO:0016485//protein processing
Bra013193	1959	5339	0.9995	85.0749	4947	0.9985	81.535	5045	0.9964	81.6732	3485	0.9985	56.2862	3668	0.999	60.6483	3475	0.9974	56.6128	GO:0043231//intracellular membrane-bounded organelle	GO:0004812//aminoacyl-tRNA ligase activity;GO:0032559	GO:0006418//tRNA aminoacylation for protein translation
Bra005845	3168	5329	0.9991	52.5093	4911	0.9987	50.052	4969	0.9994	49.7435	2865	0.9968	28.6136	2957	0.9991	30.2336	2825	0.9984	28.4595	GO:0031224//intrinsic component of membrane;GO:0043231//intracellular membrane-bounded organelle	GO:0016759//cellulose synthase activity;GO:0046914//transition metal ion binding	GO:0045229//external encapsulating structure organization;GO:0009250//glucan biosynthetic process;GO:0009832//plant-type cell wall biogenesis;GO:0006950//response to stress
Bra025951	5358	5324	0.8671	31.0178	5485	0.8686	33.053	5216	0.8688	30.8736	948	0.8481	5.59808	994	0.8535	6.00907	917	0.8425	5.46212	GO:0016020//membrane	GO:0004872//receptor activity;GO:0000166//nucleotide binding;GO:0016301//kinase activity	GO:0009987//cellular process;GO:0006952//defense response;GO:0009719;GO:0008152//metabolic process
Bra039999	585	5317	0.9983	283.718	5241	0.9983	289.264	5414	0.9966	293.505	4265	0.9966	230.673	3952	0.9983	218.819	4095	0.9983	223.405	GO:0031981//nuclear lumen;GO:0009526//plastid envelope;GO:0015934//large ribosomal subunit;GO:0031090//organelle membrane	GO:0003723//RNA binding;GO:0005198//structural molecule activity	GO:0003002//regionalization;GO:0010467//gene expression
Bra024702	480	5313	0.8979	345.521	5143	0.8979	345.949	5262	0.8979	347.666	4996	0.9667	329.318	4995	0.8938	337.068	4917	0.8979	326.929	GO:0043231//intracellular membrane-bounded organelle	GO:0043021//ribonucleoprotein complex binding;GO:0008135//translation factor activity, nucleic acid binding	GO:0012501//programmed cell death;GO:0006952//defense response;GO:0051707//response to other organism;GO:0010038//response to metal ion;GO:0006448//regulation of translational elongation;GO:0010087//phloem or xylem histogenesis;GO:0006449//regulation of translational termination;GO:0018205//peptidyl-lysine modification
Bra034600	777	5308	0.9987	213.248	5034	0.9974	209.184	4919	0.9987	200.774	6940	0.9987	282.6	6518	0.9987	271.717	6819	0.9987	280.088	GO:0044444//cytoplasmic part	GO:0043169//cation binding;GO:0008171//O-methyltransferase activity	GO:0009699//phenylpropanoid biosynthetic process;GO:0006730//one-carbon metabolic process
Bra004633	1461	5303	0.9973	113.305	5281	0.9993	116.709	5045	0.9993	109.512	1823	0.9904	39.4794	1744	0.9952	38.6652	1711	0.9959	37.3761	-	GO:0016740//transferase activity	-
Bra034166	4347	5300	0.9991	38.0594	4813	0.9986	35.7489	5264	0.9986	38.4042	4915	0.9986	35.774	6262	0.9995	46.6603	4964	0.9988	36.4449	GO:0012510//trans-Golgi network transport vesicle membrane;GO:0009536//plastid;GO:0005905//coated pit	-	GO:0015031//protein transport
Bra034219	2166	5285	0.9945	76.1662	5513	0.9945	82.18	5545	0.9945	81.1887	7859	0.9958	114.8	8220	0.9935	122.924	8021	0.9958	118.186	GO:0031224//intrinsic component of membrane;GO:0031090//organelle membrane;GO:0005773//vacuole	GO:0005262//calcium channel activity;GO:0046872//metal ion binding	GO:0010118//stomatal movement;GO:0019932//second-messenger-mediated signaling;GO:0009695//jasmonic acid biosynthetic process;GO:0032412//regulation of ion transmembrane transporter activity;GO:0032501//multicellular organismal process;GO:0006816//calcium ion transport
Bra011076	2169	5273	0.9986	75.8882	5106	0.9982	76.0078	5260	0.9986	76.9093	10359	0.9991	151.11	10048	0.9995	150.053	10197	0.9991	150.04	GO:0030312;GO:0009536//plastid;GO:0042579//microbody	GO:0016616//oxidoreductase activity, acting on the CH-OH group of donors, NAD or NADP as acceptor;GO:0048037//cofactor binding;GO:0016836//hydro-lyase activity;GO:0016856	GO:0009694//jasmonic acid metabolic process;GO:0009062//fatty acid catabolic process;GO:0009791//post-embryonic development
Bra034925	702	5270	0.9986	234.342	4850	0.9986	223.07	4907	0.9986	221.683	5035	0.9986	226.932	4473	0.9972	206.389	4901	0.9972	222.814	GO:0043231//intracellular membrane-bounded organelle	-	GO:0050794//regulation of cellular process;GO:0010467//gene expression;GO:0010033//response to organic substance
Bra021863	966	5268	0.9969	170.233	5294	0.9969	176.947	5256	0.9969	172.556	8502	0.999	278.47	7887	0.9959	264.459	8153	0.9969	269.361	-	GO:0016620//oxidoreductase activity, acting on the aldehyde or oxo group of donors, NAD or NADP as acceptor;GO:0048037//cofactor binding	GO:0009699//phenylpropanoid biosynthetic process
Bra007348	1488	5268	1	110.514	5419	0.9993	117.585	5170	0.9993	110.19	11969	1	254.5	11729	1	255.318	12128	1	260.124	-	GO:0070011//peptidase activity, acting on L-amino acid peptides	GO:0019538//protein metabolic process
Bra034197	1917	5263	0.9995	85.7013	4692	0.9995	79.0265	4899	0.9995	81.0472	4079	0.9995	67.3233	4520	0.999	76.3731	4137	0.999	68.8744	GO:0043231//intracellular membrane-bounded organelle	-	-
Bra000749	951	5263	0.9989	172.754	5429	0.9979	184.322	5211	0.9979	173.777	3370	0.9989	112.12	3447	0.9989	117.404	3536	0.9989	118.666	-	GO:0030528//transcription regulator activity	GO:0009743//response to carbohydrate
Bra007162	1353	5262	0.9985	121.403	4985	0.9993	118.961	4877	0.9978	114.316	382	0.9948	8.93304	385	0.9948	9.21694	373	0.9756	8.79844	-	GO:0004553//hydrolase activity, hydrolyzing O-glycosyl compounds;GO:0043167//ion binding	GO:0044238
Bra017464	897	5261	0.9978	183.085	4593	0.9967	165.326	4692	0.9967	165.889	1200	0.9933	42.3275	1221	0.9944	44.0907	1299	0.9933	46.218	GO:0043231//intracellular membrane-bounded organelle;GO:0016021//integral component of membrane	GO:0005488//binding;GO:0001071//nucleic acid binding transcription factor activity;GO:0016791//phosphatase activity;GO:0016491//oxidoreductase activity	GO:0009725//response to hormone;GO:0009718//anthocyanin-containing compound biosynthetic process;GO:0006801//superoxide metabolic process;GO:0019637//organophosphate metabolic process;GO:0006970//response to osmotic stress;GO:0006351//transcription, DNA-templated;GO:0010182//sugar mediated signaling pathway
Bra003615	1530	5249	0.9993	107.093	5069	0.9993	106.971	5295	0.9817	109.756	6920	0.9948	143.103	6422	0.998	135.957	6297	0.9987	131.352	-	-	-
Bra035023	1977	5248	0.999	82.8635	4754	0.999	77.6407	4954	0.9995	79.4698	156	0.9914	2.49662	191	0.9707	3.12932	160	0.9727	2.5829	GO:0031090//organelle membrane;GO:0043231//intracellular membrane-bounded organelle	GO:0016741	GO:0045489//pectin biosynthetic process;GO:0006730//one-carbon metabolic process;GO:0048513//organ development
Bra018000	1503	5242	0.9993	108.871	5124	0.9993	110.075	5127	0.9993	108.183	2839	0.9993	59.7641	2982	0.9993	64.2647	2866	0.9993	60.8572	GO:0005618//cell wall	GO:0030234//enzyme regulator activity;GO:0004091	GO:0071555//cell wall organization
Bra005104	1374	5241	0.9571	119.07	5511	0.9607	129.503	5619	0.941	129.696	800	0.9112	18.422	698	0.9323	16.4548	696	0.9214	16.1665	GO:0043231//intracellular membrane-bounded organelle	GO:0005488//binding;GO:0001071//nucleic acid binding transcription factor activity	GO:0006952//defense response;GO:0009700//indole phytoalexin biosynthetic process;GO:0009743//response to carbohydrate;GO:0006970//response to osmotic stress;GO:0006351//transcription, DNA-templated
Bra037520	2769	5239	0.996	59.0611	4987	0.9946	58.1505	4963	0.9996	56.8426	804	0.9787	9.18685	831	0.9859	9.7208	872	0.9967	10.0505	GO:0031224//intrinsic component of membrane	GO:0050664//oxidoreductase activity, acting on NAD(P)H, oxygen as acceptor;GO:0016209//antioxidant activity;GO:0046914//transition metal ion binding;GO:0050662//coenzyme binding	GO:0006952//defense response;GO:0012501//programmed cell death;GO:0008152//metabolic process
Bra016889	702	5237	0.9986	232.874	5526	0.9986	254.162	5618	0.9986	253.803	3188	0.9986	143.686	2725	0.9986	125.734	3067	0.9986	139.435	GO:0009534//chloroplast thylakoid	-	-
Bra033861	1188	5233	0.9992	137.502	4765	0.9992	129.504	5019	0.9992	133.984	1196	0.9975	31.8529	996	0.9975	27.1561	1167	0.9966	31.3508	GO:0009532//plastid stroma;GO:0009526//plastid envelope;GO:0009534//chloroplast thylakoid;GO:0005576//extracellular region	GO:0016301//kinase activity;GO:0032559	GO:0006952//defense response;GO:0044238;GO:0006796//phosphate-containing compound metabolic process;GO:0015977//carbon fixation
Bra012747	993	5230	0.998	164.41	4767	0.998	155	4724	0.997	150.874	2950	0.998	93.9954	2596	0.999	84.6797	2879	0.997	92.5309	GO:0042579//microbody	GO:0016803;GO:0004713//protein tyrosine kinase activity	GO:0009725//response to hormone;GO:0006950//response to stress
Bra025728	741	5229	0.9987	220.281	5065	0.9987	220.698	5121	0.9987	219.174	8686	0.9987	370.882	9120	0.9987	398.658	8962	0.9987	385.995	GO:0043231//intracellular membrane-bounded organelle;GO:0030312;GO:0005576//extracellular region	GO:0005488//binding	GO:0009411//response to UV;GO:0010038//response to metal ion;GO:0009718//anthocyanin-containing compound biosynthetic process;GO:0009814//defense response, incompatible interaction
Bra005310	1887	5228	0.9989	86.4848	4722	0.9989	80.7962	4879	0.9989	81.9996	11070	0.9995	185.613	11588	0.9995	198.912	11037	0.9989	186.67	GO:0043231//intracellular membrane-bounded organelle	GO:0042802//identical protein binding;GO:0001071//nucleic acid binding transcription factor activity;GO:0003677//DNA binding;GO:0046983//protein dimerization activity	GO:0009725//response to hormone;GO:0000741//karyogamy;GO:0009608//response to symbiont;GO:0006351//transcription, DNA-templated;GO:0010218//response to far red light
Bra032319	2262	5228	0.9982	72.1471	5105	0.9982	72.8685	5081	0.9996	71.2376	9045	0.9991	126.517	8875	0.9991	127.087	8546	0.9991	120.577	GO:0043231//intracellular membrane-bounded organelle	GO:0016741	GO:0006730//one-carbon metabolic process
Bra030245	1359	5222	0.9993	119.948	5216	0.9993	123.924	5436	0.9993	126.856	5658	0.9993	131.728	5282	0.9993	125.893	5628	0.9993	132.169	GO:0009534//chloroplast thylakoid	GO:0043169//cation binding;GO:0005515//protein binding;GO:0032559	GO:0006950//response to stress;GO:0044267//cellular protein metabolic process
Bra014696	681	5222	0.9985	239.368	5520	0.9985	261.715	5632	0.9985	262.282	3752	0.9985	174.321	4669	0.9985	222.075	4255	0.9985	199.41	-	-	-
Bra020572	1407	5215	0.6915	115.701	5064	0.5949	116.208	5487	0.6134	123.678	3890	0.7811	87.4761	3434	0.8692	79.0551	3654	0.6716	82.8837	GO:0043234//protein complex;GO:0015630//microtubule cytoskeleton;GO:0030312;GO:0031981//nuclear lumen;GO:0009536//plastid;GO:0031090//organelle membrane	GO:0017111//nucleoside-triphosphatase activity;GO:0032561//guanyl ribonucleotide binding;GO:0005198//structural molecule activity	GO:0010038//response to metal ion;GO:0007010//cytoskeleton organization;GO:0043623//cellular protein complex assembly;GO:0009207;GO:0006970//response to osmotic stress;GO:0007017//microtubule-based process;GO:0009629//response to gravity
Bra035446	1524	5214	0.9639	106.798	5217	0.9626	110.528	5254	0.9843	109.335	6143	0.998	127.535	5550	0.9613	117.959	6020	0.9993	126.068	GO:0031224//intrinsic component of membrane	GO:0015171//amino acid transmembrane transporter activity	GO:0015801//aromatic amino acid transport;GO:0015711//organic anion transport;GO:0051707//response to other organism
Bra021208	2004	5211	0.999	81.1707	4921	0.999	79.2853	5284	0.9995	83.6215	1577	0.9965	24.8982	1503	0.996	24.2932	1581	0.997	25.1784	GO:0031224//intrinsic component of membrane	-	GO:0048764
Bra011750	2457	5206	0.9992	66.1416	4670	0.9988	61.3689	5092	0.9988	65.7258	5162	0.9996	66.4732	5864	0.9988	77.3059	5135	0.9996	66.7006	GO:0031224//intrinsic component of membrane;GO:0009526//plastid envelope	GO:0019829//cation-transporting ATPase activity;GO:0015086//cadmium ion transmembrane transporter activity;GO:0032559;GO:0005385//zinc ion transmembrane transporter activity;GO:0043169//cation binding	GO:0042221//response to chemical;GO:0030003//cellular cation homeostasis;GO:0009207;GO:0070838//divalent metal ion transport;GO:0009416//response to light stimulus;GO:0009206
Bra024282	1668	5199	0.9994	97.2971	4733	0.9988	91.6172	5312	0.9994	100.998	3667	0.9994	69.5582	3884	0.9994	75.4236	3839	0.9994	73.4542	GO:0009526//plastid envelope	-	GO:0051707//response to other organism;GO:0030001//metal ion transport;GO:0015740//C4-dicarboxylate transport
Bra036763	612	5189	0.9984	264.672	4860	0.9984	256.402	5150	0.9984	266.875	1634	0.9967	84.4762	1659	0.9984	87.8049	1726	0.9967	90.0086	GO:0009526//plastid envelope;GO:0009532//plastid stroma;GO:0030529//ribonucleoprotein complex	GO:0003723//RNA binding;GO:0005198//structural molecule activity	GO:0006950//response to stress;GO:0010467//gene expression
Bra011722	774	5177	0.9987	208.792	5231	0.9987	218.213	5295	0.9987	216.959	11293	0.9987	461.639	9897	0.9987	414.177	11490	0.9987	473.777	-	GO:0004091	GO:0006725//cellular aromatic compound metabolic process;GO:0031407//oxylipin metabolic process;GO:0009814//defense response, incompatible interaction;GO:0050832//defense response to fungus
Bra008101	567	5174	0.9982	284.852	5240	0.9965	298.391	5435	0.9982	303.997	2713	0.9982	151.391	2243	0.9965	128.136	2539	0.9965	142.914	GO:0044444//cytoplasmic part	GO:0003824//catalytic activity	-
Bra028875	246	5173	0.9959	656.422	5300	0.9959	695.629	5013	0.9959	646.272	6162	0.9959	792.538	5197	0.9959	684.292	5941	0.9959	770.76	-	GO:0046914//transition metal ion binding	-
Bra011792	2010	5172	0.999	80.3227	5130	0.9995	82.4059	4897	0.9995	77.2657	8524	0.9995	134.178	8141	0.9995	131.191	8878	0.9995	140.966	GO:0031981//nuclear lumen;GO:0044444//cytoplasmic part	GO:0016772//transferase activity, transferring phosphorus-containing groups;GO:0004611//phosphoenolpyruvate carboxykinase activity;GO:0032559	GO:0010038//response to metal ion;GO:0009267//cellular response to starvation;GO:0006796//phosphate-containing compound metabolic process;GO:0006006//glucose metabolic process;GO:0050832//defense response to fungus
Bra025792	819	5167	0.9963	196.938	5023	0.9939	198.023	5044	0.9951	195.319	3900	0.9927	150.666	3693	0.9963	146.056	3407	0.9927	132.765	-	-	-
Bra012963	849	5163	0.9988	189.832	5157	0.9988	196.122	5260	0.9988	196.486	2835	0.9988	105.652	2587	0.9976	98.699	2817	0.9988	105.895	GO:0009532//plastid stroma;GO:0009526//plastid envelope;GO:0009534//chloroplast thylakoid;GO:0005576//extracellular region	GO:0005488//binding;GO:0016857//racemase and epimerase activity, acting on carbohydrates and derivatives	GO:0006007//glucose catabolic process;GO:0051707//response to other organism;GO:0015977//carbon fixation;GO:0003006//developmental process involved in reproduction;GO:0006950//response to stress
Bra039012	2754	5161	0.9996	58.4987	4781	0.9993	56.0521	4816	0.9996	55.4594	1435	0.9975	16.4862	1439	0.9982	16.9247	1372	0.9985	15.8995	-	-	-
Bra012053	5655	5160	0.9931	28.4835	4777	0.9947	27.2747	5034	0.992	28.2315	5800	0.9931	32.4511	7205	0.9952	41.2691	5787	0.9949	32.6599	-	-	-
Bra003678	2082	5159	0.999	77.3501	4728	0.999	73.3219	4830	0.999	73.5731	4923	0.999	74.814	4717	0.999	73.3853	5075	0.9981	77.7947	GO:0009526//plastid envelope	GO:0015645//fatty acid ligase activity	GO:0006631//fatty acid metabolic process
Bra004158	867	5157	0.9988	185.675	5056	0.9988	188.289	5041	0.9988	184.395	5257	0.9988	191.846	5627	0.9988	210.224	5075	0.9988	186.815	-	-	-
Bra009505	1008	5150	0.997	159.486	4758	0.997	152.406	4936	0.996	155.299	3450	0.994	108.291	3205	0.996	102.989	3398	0.996	107.586	GO:0043231//intracellular membrane-bounded organelle	GO:0015036//disulfide oxidoreductase activity	GO:0019725//cellular homeostasis
Bra029549	1740	5142	0.9994	92.2484	4851	0.9994	90.0158	5185	0.9994	94.5044	4610	0.9971	83.8273	4447	0.9983	82.7831	4724	0.9989	86.6473	GO:0005743//mitochondrial inner membrane	GO:0046872//metal ion binding;GO:0016667//oxidoreductase activity, acting on a sulfur group of donors;GO:0050662//coenzyme binding;GO:0050136//NADH dehydrogenase (quinone) activity	GO:0008152//metabolic process
Bra038368	969	5138	0.999	165.518	5397	0.9969	179.831	5269	0.9959	172.448	5184	0.9969	169.268	4863	0.9979	162.557	5017	0.9979	165.24	-	GO:0016628//oxidoreductase activity, acting on the CH-CH group of donors, NAD or NADP as acceptor	GO:0008152//metabolic process
Bra013632	1227	5137	0.978	130.69	5233	0.9739	137.703	5373	0.9764	138.875	5119	0.9772	132	4584	0.9756	121.011	5038	0.978	131.041	-	-	GO:0010038//response to metal ion
Bra009094	1554	5134	0.9994	103.129	4869	0.9994	101.164	5080	0.9994	103.673	3938	0.9981	80.1786	3663	0.9987	76.3501	3829	0.9994	78.6373	GO:0009536//plastid	GO:0016301//kinase activity;GO:0032559	GO:0006464//cellular protein modification process
Bra023872	1494	5129	0.9993	107.166	5122	0.9993	110.694	5132	0.9993	108.94	8222	0.9987	174.125	7762	0.9993	168.286	7977	0.9993	170.405	GO:0044424	GO:0035251//UDP-glucosyltransferase activity	GO:0009411//response to UV
Bra029990	885	5124	0.9989	180.735	5605	0.9989	204.489	5260	0.9989	188.493	189	0.9898	6.75697	149	0.9932	5.45339	230	0.9955	8.29429	GO:0043231//intracellular membrane-bounded organelle	GO:0005488//binding	GO:0010038//response to metal ion;GO:0009725//response to hormone;GO:0009743//response to carbohydrate;GO:0006970//response to osmotic stress;GO:0048528//post-embryonic root development
Bra037490	1407	5123	0.9993	113.66	4906	0.9993	112.582	4895	0.9986	110.334	2955	0.9986	66.4503	2789	0.9986	64.2064	2906	0.9986	65.9168	GO:0016020//membrane;GO:0031410//cytoplasmic vesicle	GO:0016301//kinase activity;GO:0005102//receptor binding	GO:0006952//defense response
Bra028288	1041	5119	0.999	153.501	4988	0.999	154.708	5046	0.999	153.727	2262	0.999	68.7504	2046	0.999	63.6618	2270	0.999	69.5936	-	GO:0016616//oxidoreductase activity, acting on the CH-OH group of donors, NAD or NADP as acceptor;GO:0046914//transition metal ion binding	GO:0008152//metabolic process
Bra031598	762	5116	0.9777	209.581	5237	0.9777	221.904	5157	0.9921	214.632	9556	0.9908	396.785	8939	0.9777	379.977	9590	0.9777	401.66	GO:0030312;GO:0009532//plastid stroma;GO:0016020//membrane	GO:0004601//peroxidase activity;GO:0005506//iron ion binding	GO:0006979//response to oxidative stress;GO:0010038//response to metal ion;GO:0006970//response to osmotic stress;GO:0042743//hydrogen peroxide metabolic process;GO:0003006//developmental process involved in reproduction
Bra003212	1350	5109	0.9985	118.135	4930	0.9978	117.91	5044	0.9993	118.493	1567	0.9985	36.7256	1505	0.9993	36.1099	1681	0.9978	39.74	-	GO:0016798//hydrolase activity, acting on glycosyl bonds;GO:0043167//ion binding	GO:0044238
Bra016002	645	5099	0.9969	246.775	4991	0.9969	249.842	5010	0.9984	246.338	3597	0.9984	176.447	3511	0.9984	176.317	3656	0.9984	180.901	-	GO:0061135	GO:0010466//negative regulation of peptidase activity
Bra032591	2154	5099	0.9666	73.895	4758	0.9926	71.3207	4811	0.9995	70.8341	706	0.9749	10.3703	647	0.9554	9.72932	655	0.9587	9.70488	-	-	-
Bra010574	1923	5098	0.9984	82.7554	4859	0.9995	81.5839	5026	0.999	82.8888	5373	0.9995	88.4039	5294	0.9995	89.172	5619	0.9995	93.2554	-	GO:0008237//metallopeptidase activity;GO:0008238//exopeptidase activity;GO:0043169//cation binding	GO:0019538//protein metabolic process
Bra023103	858	5094	0.9988	185.331	5100	0.9988	191.92	5075	0.9988	187.586	2144	0.9988	79.0626	2090	0.9965	78.9011	2218	0.9942	82.5028	GO:0031224//intrinsic component of membrane;GO:0009536//plastid	GO:0005372//water transmembrane transporter activity;GO:0019899//enzyme binding	GO:0009414//response to water deprivation;GO:0009725//response to hormone;GO:0055085//transmembrane transport;GO:0042044//fluid transport
Bra028545	1584	5093	0.9987	100.368	4327	0.9994	88.2	4748	0.9987	95.0623	3321	0.9981	66.3357	2977	0.9994	60.8762	3167	0.9981	63.8098	GO:0044464	GO:0031420;GO:0016301//kinase activity	GO:0006796//phosphate-containing compound metabolic process;GO:0010038//response to metal ion;GO:0006007//glucose catabolic process
Bra009081	1062	5091	0.9991	149.642	4548	0.9991	138.272	4657	0.9991	139.07	6025	0.9972	179.501	5917	0.9991	180.468	6052	0.9981	181.873	GO:0030312;GO:0031981//nuclear lumen;GO:0043232;GO:0016020//membrane	GO:0005198//structural molecule activity;GO:0032559	GO:0009314//response to radiation;GO:0009725//response to hormone;GO:0009913//epidermal cell differentiation;GO:0048588//developmental cell growth;GO:0006950//response to stress
Bra008033	822	5090	0.9988	193.296	4915	0.9988	193.058	4895	0.9988	188.857	933	0.9976	35.9123	950	0.9939	37.4348	972	0.9988	37.7389	-	GO:0005488//binding	GO:0006950//response to stress;GO:0009719
Bra015912	831	5089	0.9988	191.165	5425	0.9988	210.783	5256	0.9988	200.589	556	0.994	21.1693	474	0.9964	18.4757	521	0.9988	20.0093	GO:0043231//intracellular membrane-bounded organelle	GO:0003676//nucleic acid binding;GO:0001071//nucleic acid binding transcription factor activity	GO:0010038//response to metal ion;GO:0009725//response to hormone;GO:0009743//response to carbohydrate;GO:0006355//regulation of transcription, DNA-templated;GO:0040007//growth;GO:0032989;GO:0006970//response to osmotic stress;GO:0007275//multicellular organismal development;GO:0006109//regulation of carbohydrate metabolic process
Bra021157	915	5080	0.9978	173.308	5192	0.9978	183.211	5301	0.9967	183.734	8019	0.9989	277.289	7803	0.9989	276.226	8342	0.9978	290.967	GO:0044444//cytoplasmic part;GO:0016020//membrane	GO:0042802//identical protein binding;GO:0046983//protein dimerization activity	GO:0042364;GO:0009108//coenzyme biosynthetic process;GO:0006778//porphyrin-containing compound metabolic process;GO:0008614//pyridoxine metabolic process;GO:0006972//hyperosmotic response;GO:0033194//response to hydroperoxide;GO:0019752//carboxylic acid metabolic process
Bra034736	1032	5077	0.999	153.569	4848	0.999	151.677	4736	0.999	145.541	3473	0.999	106.478	3450	0.999	108.284	3444	0.9971	106.507	GO:0009534//chloroplast thylakoid;GO:0016020//membrane	-	GO:0006869//lipid transport
Bra029752	972	5074	0.9949	162.952	4716	0.9969	156.655	4880	0.9979	159.223	4539	0.9928	147.75	3881	0.9979	129.331	4375	0.9949	143.65	GO:0005840//ribosome	GO:0016835//carbon-oxygen lyase activity;GO:0005198//structural molecule activity	GO:0006970//response to osmotic stress;GO:0022613//ribonucleoprotein complex biogenesis;GO:0006412//translation
Bra004805	1335	5074	0.9993	118.644	5184	0.9993	125.378	4946	0.9993	117.497	6166	0.9993	146.136	5591	0.9993	135.654	6245	0.9993	149.295	-	GO:0005488//binding;GO:0005092//GDP-dissociation inhibitor activity	GO:0033124//regulation of GTP catabolic process;GO:0006886//intracellular protein transport
Bra035211	516	5071	0.9981	306.775	5170	0.9981	323.502	5143	0.9981	316.096	8948	0.9981	548.668	7848	0.9981	492.644	8382	0.9981	518.433	GO:0016020//membrane;GO:0009536//plastid	GO:0016705//oxidoreductase activity, acting on paired donors, with incorporation or reduction of molecular oxygen;GO:0004601//peroxidase activity	GO:0006970//response to osmotic stress;GO:0008152//metabolic process;GO:0010038//response to metal ion
Bra023967	546	5068	0.9982	289.748	4789	0.9982	283.197	4922	0.9982	285.892	4020	0.9982	232.952	4132	0.9982	245.127	4249	0.9982	248.364	-	-	-
Bra016604	813	5063	0.9975	194.399	5146	0.9975	204.369	5153	0.9975	201.012	481	0.9963	18.7192	436	0.9815	17.3708	571	0.9902	22.4151	-	GO:0005488//binding	GO:0009719;GO:0007275//multicellular organismal development;GO:0006950//response to stress
Bra000149	1206	5055	0.9378	130.843	4760	0.9378	127.437	5062	0.9378	133.115	1278	0.9337	33.5287	1163	0.9353	31.2361	1318	0.9337	34.8789	-	GO:0008905	GO:0019852//L-ascorbic acid metabolic process;GO:0006952//defense response;GO:0010035//response to inorganic substance;GO:0009719;GO:0006970//response to osmotic stress;GO:0009250//glucan biosynthetic process
Bra023866	1464	5053	0.8934	107.742	4434	0.916	97.7893	4746	0.8866	102.811	6959	0.929	150.397	6544	0.9604	144.786	6677	0.9863	145.558	GO:0031090//organelle membrane	GO:0015291//secondary active transmembrane transporter activity	GO:0015893//drug transport
Bra016955	2400	5052	0.9988	65.7095	4922	0.9996	66.2166	5059	0.9992	66.8507	5287	0.9979	69.6998	4909	0.9992	66.253	5321	0.9996	70.7582	GO:0009570//chloroplast stroma	GO:0016741	GO:0009628//response to abiotic stimulus;GO:0006730//one-carbon metabolic process
Bra018386	675	5045	0.997	233.31	4931	0.997	235.867	5201	0.997	244.363	9847	0.9985	461.566	8652	0.9985	415.18	9226	0.9985	436.219	GO:0016020//membrane;GO:0044424	GO:0042277//peptide binding;GO:0016765//transferase activity, transferring alkyl or aryl (other than methyl) groups	GO:0009404//toxin metabolic process;GO:0006950//response to stress
Bra018715	2865	5044	0.9749	54.9574	4893	0.9745	55.1426	4838	0.9752	53.5543	5322	0.9752	58.7738	5787	0.9752	65.4264	5444	0.9752	60.644	-	GO:0046914//transition metal ion binding;GO:0008238//exopeptidase activity	GO:0019538//protein metabolic process
Bra001297	2430	5043	0.9988	64.7826	4822	0.9897	64.0704	5096	0.9984	66.5083	4958	0.9988	64.5556	4953	0.9984	66.0216	4881	0.9988	64.1058	GO:0005840//ribosome;GO:0015630//microtubule cytoskeleton;GO:0030312;GO:0031981//nuclear lumen;GO:0012505//endomembrane system;GO:0016020//membrane	GO:0042623//ATPase activity, coupled;GO:0005515//protein binding;GO:0032559	GO:0010038//response to metal ion;GO:0009856//pollination;GO:0000904//cell morphogenesis involved in differentiation
Bra015172	2292	5038	0.9991	68.6151	4665	0.9996	65.7164	4951	0.9996	68.5064	1587	0.9983	21.9077	1700	0.9987	24.0247	1774	0.9996	24.7021	GO:0005618//cell wall;GO:0005576//extracellular region;GO:0031410//cytoplasmic vesicle	GO:0004175//endopeptidase activity;GO:0005515//protein binding	GO:0019538//protein metabolic process;GO:0010191;GO:0003006//developmental process involved in reproduction;GO:0044092//negative regulation of molecular function;GO:0009845//seed germination
Bra011565	3453	5035	0.9997	45.5175	4898	0.9997	45.7993	5030	0.998	46.1981	2445	0.9994	22.4035	2660	0.998	24.9522	2233	0.9974	20.6389	-	-	-
Bra023294	234	5028	0.9957	670.742	5285	0.9957	729.232	5348	0.9957	724.817	1826	0.9957	246.899	1724	0.9957	238.641	1876	0.9957	255.865	-	-	GO:0006950//response to stress
Bra021417	549	5026	0.9964	285.776	5155	0.9964	303.175	5422	0.9964	313.213	2741	0.9964	157.968	2260	0.9964	133.34	2590	0.9964	150.564	GO:0031976;GO:0009532//plastid stroma	GO:0015036//disulfide oxidoreductase activity;GO:0030234//enzyme regulator activity	GO:0051234//establishment of localization;GO:0005975//carbohydrate metabolic process;GO:0018904;GO:0019725//cellular homeostasis;GO:0044093;GO:0044092//negative regulation of molecular function;GO:0006091//generation of precursor metabolites and energy
[truncated: 30,234 more rows]
