# Supplementary material for: Physiological Characterization and Comparative Transcriptome Analysis of a Slow-Growing Reduced-Thylakoid Mutant of Chinese Cabbage (Brassica campestris ssp. pekinensis)
Source: Front Plant Sci. 2016 Jan 26;7:3. doi: 10.3389/fpls.2016.00003 (PMC4726769; doi:10.3389/fpls.2016.00003)
Supplement: Table S2 — Summary of extended genes detected in the “FT” (FT2, FT4, FT5) libraries (XLS). [file Table2.XLS]

## Sheet: FT2_ExtendGene
Gene	5' or 3' end	Chromosome	Strand	Original region	Extended region
Bra027069	5	A09	-	8589490-8590773	8590773-8590799	8590918-8590973
Bra020566	5	A02	-	23987290-23989009	23989009-23989202
Bra030658	5	A08	-	20150906-20154424	20154424-20154511
Bra006809	5	A03	+	5135930-5137982	5135688-5135930
Bra021400	5	A04	+	19157824-19164302	19157735-19157824
Bra030735	5	A08	-	19819359-19823698	19823698-19823705	19824138-19824183
Bra040699	5	Scaffold000237	-	3888-6976	6976-6988	7144-7220
Bra031675	5	A09	+	37047443-37051602	37047177-37047297	37047430-37047443
Bra005873	5	A03	-	1012597-1013564	1013564-1013595
Bra003634	5	A07	+	17446586-17447670	17446574-17446586
Bra028814	5	A02	-	549860-550054	550054-550055	550246-550348
Bra033807	5	A01	-	13449924-13452173	13452173-13452364	13452763-13453003	13453083-13453586	13453669-13453860	13453957-13454064	13454160-13454381	13454485-13455934
Bra024140	5	A03	+	27390927-27391850	27390866-27390927
Bra012311	5	A07	+	10850136-10851439	10849598-10849812	10850132-10850136
Bra029650	5	A05	+	23534717-23535199	23534613-23534717
Bra017021	5	A04	-	17193197-17194879	17194879-17195058
Bra011713	5	A01	-	917966-920566	921403-922515	922709-922885
Bra003326	5	A07	+	15893230-15894743	15893154-15893230
Bra033884	5	A01	+	22793722-22794471	22790179-22790278	22790374-22790591	22791792-22792354	22792497-22793330	22793571-22793722
Bra000005	5	A03	-	8818081-8820123	8820123-8820220
Bra020334	5	A02	+	5246770-5248295	5246466-5246614	5246737-5246770
Bra005459	5	A05	+	5596280-5597789	5596166-5596280
Bra009577	5	A10	-	16084501-16085321	16085402-16085476
Bra005220	5	A05	-	4085446-4089688	4089688-4089922
Bra020135	5	A02	+	4172345-4173684	4172242-4172345
Bra025741	5	A06	+	7373270-7374325	7373109-7373270
Bra008861	5	A10	+	12978026-12980080	12977931-12978026
Bra009466	5	A10	-	15609616-15611180	15611180-15611250
Bra016893	5	A04	+	17831179-17834669	17831090-17831179
Bra006609	5	A03	+	4244964-4246049	4244573-4244964
Bra026579	5	A02	+	20328502-20330470	20328439-20328502
Bra036366	5	A02	+	21147820-21148447	21147578-21147820
Bra033288	5	A10	+	3137283-3141012	3136732-3137283
Bra028655	5	A02	+	1287618-1291476	1287034-1287618
Bra020764	5	A05	-	24038697-24040515	24040515-24040878
Bra034612	5	A08	-	11747852-11749207	11749207-11749611
Bra040611	5	A05	-	24880622-24882958	24883642-24883893
Bra013881	5	A01	-	8227833-8228441	8229105-8230717
Bra014386	5	A04	+	273858-274835	273832-273858
Bra006405	5	A03	-	3375166-3376551	3376551-3376917
Bra016344	5	A08	-	17206003-17206896	17206896-17206905	17207286-17207358
Bra001398	5	A03	-	16201375-16201950	16201950-16202120
Bra011528	5	A01	-	1815546-1816261	1816261-1816359	1816437-1816750
Bra008255	5	A02	-	13127011-13130188	13130188-13130190	13130380-13130635
Bra010101	5	A06	-	14405823-14413744	14413744-14413901
Bra015795	5	A07	+	24109381-24111301	24109351-24109381
Bra040069	5	A08	+	12405215-12410549	12405012-12405129	12405213-12405215
Bra001450	5	A03	+	16439541-16440674	16439461-16439541
Bra018323	5	A05	+	7468043-7469911	7467809-7467994
Bra002782	5	A10	+	7679789-7680666	7679561-7679789
Bra011067	5	A01	-	4115816-4118205	4118205-4118348
Bra018342	5	A05	-	7592324-7594918	7595516-7595744
Bra014801	5	A04	+	3250396-3253853	3250356-3250396
Bra037991	5	A06	-	260134-261976	261976-262005	262531-262579
Bra015395	5	A10	+	1621610-1624875	1621405-1621610
Bra004973	5	A05	+	2731287-2732939	2731089-2731287
Bra023980	5	A03	+	28504184-28507480	28503995-28504184
Bra024469	5	A06	+	16591397-16591705	16590924-16591006	16591363-16591397
Bra002866	5	A10	-	7128030-7129621	7129621-7129687
Bra026493	5	A09	-	3244838-3245933	3245933-3245952	3246072-3246100
Bra035289	5	A09	+	16274202-16277174	16273742-16274202
Bra024095	5	A03	+	27718204-27721509	27718180-27718204
Bra011147	5	A01	-	3687172-3688487	3688487-3688570
Bra000940	5	A03	+	14063558-14066097	14061111-14061424	14061517-14061590	14061668-14061748	14061845-14061929	14062044-14062141	14062282-14062369	14062487-14062817	14062885-14063558
Bra039116	5	A05	-	25248341-25249549	25249549-25249962
Bra034735	5	A05	+	21936217-21937316	21936128-21936217
Bra003521	5	A07	+	16879483-16881180	16877658-16878021	16878365-16878441	16879155-16879483
Bra014580	5	A04	+	1558552-1559585	1558504-1558552
Bra028165	5	A04	+	6666806-6673900	6666743-6666806
Bra004296	5	A07	+	21101037-21102153	21100854-21100922	21101027-21101037
Bra027080	5	A09	+	8712891-8714632	8712771-8712891
Bra031573	5	A09	-	37528538-37532071	37532071-37532102	37539684-37541867	37541967-37542035	37542286-37542360	37542443-37542598	37542677-37543118	37545205-37545312	37545386-37547427	37547751-37547819	37548036-37548110	37548178-37548252	37548324-37548395	37548471-37548545	37548625-37548696	37548779-37548934	37549244-37549676
Bra024051	5	A03	-	28009090-28012136	28012136-28012175	28012251-28012310
Bra039312	5	A04	+	18771382-18773799	18771323-18771382
Bra005148	5	A05	-	3723266-3725230	3725230-3725444
Bra037737	5	A04	-	18077604-18080283	18080283-18080350
Bra014945	5	A07	-	7251508-7252164	7252580-7252651
Bra033702	5	A06	+	24478092-24481144	24477981-24478092
Bra034868	5	A05	-	22533130-22535477	22535477-22535521
Bra026169	5	A06	-	5481988-5484556	5484556-5484739
Bra030665	5	A08	+	20129184-20134374	20129092-20129184
Bra011912	5	A07	-	13614296-13623138	13623138-13623269
Bra014731	5	A04	-	2638000-2639514	2639571-2639611
Bra039332	5	A04	-	18692211-18694822	18694822-18694824	18694912-18694957
Bra002841	5	A10	+	7264441-7267268	7264000-7264122	7264393-7264441
Bra037029	5	A03	+	28878897-28880658	28878463-28878631	28878865-28878897
Bra018448	5	A05	-	8271413-8276002	8276002-8276101
Bra014308	5	A08	+	1764324-1768432	1763993-1764030	1764304-1764324
Bra007602	5	A09	-	31483655-31486766	31486766-31486908	31487113-31487361
Bra034566	5	A08	-	12006532-12007629	12007629-12007741
Bra019613	5	A06	-	13723932-13726274	13726274-13726365
Bra017183	5	A04	+	16270157-16270932	16269629-16270048	16270142-16270157
Bra012718	5	A03	-	22595725-22596803	22596803-22596831	22596939-22596971
Bra035706	5	A04	-	12759512-12764338	12764338-12764340
Bra009966	5	A06	+	18972990-18975240	18972800-18972990
Bra036635	5	A09	-	6370567-6373593	6373593-6373635	6374386-6374428
Bra035697	5	A04	+	12832589-12835372	12832340-12832589
Bra000549	5	A03	-	11727673-11730065	11730065-11730204
Bra031220	5	A09	+	33707536-33710394	33707437-33707536
Bra008210	5	A02	+	12859718-12860394	12859656-12859718
Bra001629	5	A03	+	17560178-17561235	17560093-17560178
Bra026455	5	A01	-	9014329-9014772	9014772-9014796	9014990-9015064
Bra032443	5	A09	-	37850862-37851219	37851219-37851235	37851442-37851537
Bra004913	5	A05	-	2460030-2460398	2460398-2460642
Bra030057	5	A07	-	9143620-9144703	9144710-9144868
Bra027452	5	A09	+	10890601-10894878	10890253-10890387	10890600-10890601
Bra026045	5	A06	+	6062228-6066137	6061986-6062154
Bra015284	5	A10	+	2241089-2241553	2240883-2241089
Bra032960	5	A02	-	21839437-21841935	21841935-21842235	21842760-21843181
Bra035241	5	A09	-	16709234-16711526	16711526-16711530
Bra016581	5	A09	+	19805575-19806334	19805202-19805412	19805483-19805575
Bra023834	5	A01	-	19471221-19471442	19471442-19471527
Bra006679	5	A03	-	4596838-4601158	4601158-4601219
Bra019936	5	A06	-	3626402-3629024	3629024-3629091
Bra019694	5	A06	+	4941976-4946661	4941362-4941463	4941918-4941976
Bra019507	5	A06	+	12759041-12760748	12758823-12758926
Bra022249	5	A05	-	19554850-19557276	19557276-19557487
Bra021343	5	A05	-	9976807-9977638	9977638-9977764	9977881-9978217	9978651-9978917
Bra010176	5	A05	+	14930620-14931265	14930340-14930620
Bra034031	5	A02	+	9076309-9078279	9076289-9076309
Bra003417	5	A07	-	16384363-16387113	16387113-16387153
Bra024789	5	A06	-	22380899-22382357	22382357-22382620	22382701-22382728
Bra002926	5	A10	+	6770104-6771451	6769822-6770011
Bra012158	5	A07	-	11888076-11890322	11890322-11890421	11890521-11890580
Bra034064	5	A01	-	25154432-25156575	25156575-25156763
Bra019452	5	A06	+	11940951-11946853	11940826-11940951
Bra033556	5	A06	-	25185981-25187621	25187621-25187728
Bra014990	5	A07	-	6735330-6736901	6736901-6736958	6737082-6737135
Bra009901	5	A06	+	18593541-18595144	18592875-18593304	18593392-18593541
Bra005806	5	A03	-	729734-732151	732151-732156	732279-732446
Bra004002	5	A07	+	19513018-19514875	19512973-19513018
Bra028091	5	A07	+	1186345-1186825	1186282-1186345
Bra037384	5	A09	+	373351-374379	371578-371916	372045-373351
Bra016931	5	A04	-	17649549-17650647	17650647-17650743
Bra004366	5	A07	-	21539836-21545598	21545598-21545640
Bra041171	5	A08	+	20716682-20716906	20715162-20716019	20716487-20716682
Bra026288	5	A01	-	10006819-10007877	10007877-10007964
Bra006451	5	A03	-	3547700-3549530	3549530-3549683	3549866-3551488	3551579-3553018	3553106-3553879
Bra032120	5	A04	-	11130654-11135435	11135435-11135494
Bra023485	5	A02	+	2542918-2545292	2540127-2540328	2542895-2542918
Bra023204	5	A09	+	20778271-20783843	20777894-20778054	20778244-20778271
Bra001163	5	A03	-	15056782-15069736	15069736-15069790	15070109-15070195
Bra026328	5	A01	-	9776165-9779686	9779686-9779896
Bra006067	5	A03	+	1845501-1849500	1845467-1845501
Bra026712	5	A09	+	35103835-35106613	35103798-35103835
Bra038557	5	A09	-	5698163-5698796	5698796-5698923
Bra024389	5	A06	+	16051568-16052177	16050791-16051568
Bra010511	5	A08	+	14147848-14148551	14147713-14147848
Bra025233	5	A06	+	21560616-21563097	21556178-21556370	21556594-21556634	21556727-21556781	21556868-21556940	21557176-21557263	21557414-21557496	21558226-21558322	21558410-21558488	21558574-21558642	21559445-21559653	21560274-21560616
Bra023558	5	A02	+	2893241-2897796	2892842-2893033	2893215-2893241
Bra021247	5	A01	-	22251274-22251423	22251423-22251432	22251711-22251805	22251929-22252194	22252382-22252643	22252743-22252804	22252929-22252979	22253060-22253091	22253256-22253363	22253592-22253784	22253937-22254144
Bra026410	5	A01	+	9257304-9263864	9257221-9257304
Bra004281	5	A07	+	21042483-21044863	21042460-21042483
Bra022660	5	A02	-	7173079-7173774	7173774-7173786	7173908-7173920
Bra008966	5	A10	-	13461950-13464166	13464353-13464425
Bra025590	5	A04	+	8011846-8012463	7999698-7999799	7999961-8000003	8000313-8001437	8004205-8004265	8004344-8004376
Bra027459	5	A09	-	10934010-10934885	10934885-10934901	10935067-10935187
Bra016748	5	A08	+	19028965-19030272	19028672-19028748	19028941-19028965
Bra017252	5	A04	-	15843949-15845700	15845700-15845728	15846054-15846151
Bra022750	5	A03	-	6822042-6823142	6823142-6823245	6823492-6823538
Bra001132	5	A03	+	14929190-14930686	14928929-14929190
Bra017298	5	A04	-	15600066-15600236	15600236-15600295
Bra013514	5	A01	-	6081631-6084088	6084088-6084092	6084264-6084478
Bra010037	5	A06	-	19391143-19391985	19391985-19392026	19392313-19392460
Bra006114	5	A03	+	2078740-2081278	2075974-2076852	2077089-2077281
Bra029710	5	A05	-	23295448-23296281	23296281-23297466	23298026-23298388
Bra029861	5	A05	+	22689963-22693264	22689865-22689963
Bra007597	5	A09	-	31464760-31466217	31466217-31466222
Bra034729	5	A05	+	21919994-21921818	21919892-21919994
Bra026144	5	A06	-	5595672-5596912	5597051-5597103
Bra031278	5	A05	-	17110135-17110450	17110450-17111083	17111188-17111297	17111543-17111875	17111944-17112194
Bra025920	5	A06	-	6693034-6702476	6702476-6702488	6702808-6702822
Bra025019	5	A06	-	23655425-23659453	23659453-23659458
Bra006084	5	A03	-	1912944-1913444	1913444-1913556
Bra005709	5	A03	+	224718-225219	224717-224718
Bra005261	5	A05	+	4342916-4345567	4342851-4342916
Bra029846	5	A05	-	22739021-22742258	22742258-22742439	22742531-22742648
Bra001105	5	A03	+	14788348-14791046	14788335-14788348
Bra019281	5	A03	-	25299461-25301924	25301924-25301957
Bra013525	5	A01	-	6132014-6136198	6136198-6136345
Bra020323	5	A02	+	5196113-5196448	5195933-5196113
Bra004497	5	A05	-	451830-453207	453207-453209	453355-453406
Bra015291	5	A10	+	2197335-2202618	2196875-2197108	2197246-2197335
Bra031685	5	A01	+	2837704-2839006	2836624-2837704
Bra000368	5	A03	-	10788574-10788822	10788822-10788840	10789190-10789283
Bra025124	5	A06	-	22259774-22260217	22260217-22260248	22260599-22260660
Bra035494	5	A08	+	7858553-7860325	7858027-7858262
Bra021790	5	A04	-	14577303-14580783	14580783-14580829
Bra015004	5	A07	+	6624147-6627613	6623924-6623993	6624102-6624147
Bra024492	5	A06	+	16810482-16811066	16808898-16809419	16809500-16809895	16809970-16810482
Bra009827	5	A06	-	18162741-18167375	18167375-18167387	18167750-18167913
Bra016139	5	A07	-	22526930-22529161	22529161-22529277
Bra037091	5	A05	-	9374723-9376623	9376623-9376704
Bra017629	5	A03	+	29460559-29461891	29460392-29460559
Bra003890	5	A07	-	18870340-18870820	18870820-18871284
Bra029406	5	A02	-	24793161-24796836	24796836-24796860	24797063-24797239
Bra002411	5	A10	+	9834439-9835350	9834045-9834104	9834185-9834218
Bra002656	5	A10	+	8431839-8434112	8431586-8431659	8431807-8431839
Bra025518	5	A04	+	8535659-8539173	8535567-8535659
Bra000162	5	A03	+	9661886-9670204	9661232-9661395	9661877-9661886
Bra007048	5	A09	-	28554171-28556176	28556176-28556181
Bra004829	5	A05	+	1997885-1999084	1997557-1997668	1997808-1997885
Bra023378	5	A02	-	2055303-2056404	2056404-2056408	2056521-2056704
Bra003467	5	A07	-	16627383-16632822	16632822-16633415
Bra007927	5	A02	+	10935619-10936692	10935438-10935512	10935616-10935619
Bra035266	5	A09	-	16480520-16481568	16481568-16481793
Bra031170	5	A09	-	33958190-33959675	33959675-33959734	33963048-33963102
Bra008840	5	A10	-	12864107-12867155	12867155-12867212
Bra012683	5	A03	-	22782406-22784623	22784623-22784651
Bra006852	5	A03	+	5356113-5358418	5356060-5356113
Bra009125	5	A10	-	15144813-15148282	15148282-15148317
Bra036164	5	A09	-	2132463-2133310	2133310-2133315
Bra031063	5	A09	-	34431863-34436955	34436955-34436966	34437148-34437370
Bra031595	5	A09	-	37419892-37420693	37420693-37420706	37420818-37420871
Bra010393	5	A08	-	13505762-13512276	13512276-13512299
Bra001825	5	A03	-	18694015-18695906	18695906-18695920	18696014-18696058
Bra026851	5	A09	-	35736202-35737211	35737211-35737364	35737466-35737499
Bra040347	5	A08	-	6010379-6012651	6012651-6012710
Bra000688	5	A03	-	12496232-12497494	12497494-12497509	12497599-12497610
Bra010118	5	A06	+	14526350-14527440	14526053-14526095	14526330-14526350
Bra018257	5	A05	-	6970272-6973752	6973752-6973855
Bra034906	5	A08	-	5430039-5430648	5430648-5431017
Bra005638	5	A05	+	6678593-6683165	6677799-6677950	6678027-6678086	6678166-6678254	6678401-6678593
Bra004392	5	A07	+	21690256-21691195	21690037-21690148	21690245-21690256
Bra003002	5	A10	-	6201430-6202825	6202825-6203662	6203892-6204256	6205357-6205443	6205557-6205793	6205881-6205989	6206110-6206423	6207236-6207451	6208059-6208897
Bra000973	5	A03	-	14219510-14222426	14222426-14222488	14222947-14223477
Bra039093	5	A09	+	1538904-1540051	1538469-1538604	1538888-1538904
Bra003718	5	A07	+	17961251-17961813	17960654-17960744	17961206-17961251
Bra033671	5	A06	+	24647663-24649238	24647003-24647041	24647641-24647663
Bra005264	5	A05	+	4371102-4377024	4370655-4370814	4371020-4371102
Bra018589	5	A06	+	3102121-3103018	3101505-3101705	3102118-3102121
Bra035596	5	A02	-	6343349-6346426	6346426-6346557	6346924-6346988
Bra013151	5	A03	+	20199397-20200676	20199278-20199397
Bra039121	5	A05	-	25225970-25226555	25226555-25226569	25227008-25227063
Bra004969	5	A05	-	2710895-2712965	2712965-2713083
Bra035798	5	A05	-	17979897-17980861	17980861-17980871	17981344-17981413
Bra021517	5	A01	+	23997690-23999471	23997012-23997201	23997688-23997690
Bra030512	5	A08	+	20739468-20740987	20739442-20739468
Bra000807	5	A03	-	13289748-13293793	13293793-13293935	13294831-13294899
Bra028130	5	A04	-	6341270-6344810	6344840-6344938	6345276-6345370
Bra033322	5	A10	-	2932871-2933412	2933412-2933800	2934159-2934259
Bra012260	5	A07	+	11248186-11255865	11247945-11248061	11248175-11248186
Bra007877	5	A02	+	10500662-10501329	10500223-10500267	10500369-10500662
Bra013846	5	A01	-	8056572-8056979	8056979-8057090
Bra040747	5	Scaffold000247	-	47880-48763	48883-48924
Bra010490	5	A08	-	14017751-14018744	14018744-14018755	14018887-14018968
Bra005770	5	A03	-	504098-505687	505687-505755
Bra031486	5	A01	-	16857205-16858632	16858632-16858689
Bra011031	5	A01	-	4339611-4341276	4341276-4341457
Bra028942	5	A03	+	5534112-5537393	5533355-5533403	5534018-5534112
Bra016998	5	A04	-	17300344-17300826	17300982-17300995
Bra014395	5	A04	-	302725-305294	305294-305315
Bra025027	5	A06	-	23691459-23693855	23693855-23693974
Bra007318	5	A09	+	30070660-30077685	30070653-30070660
Bra010696	5	A08	-	15253100-15253744	15253836-15254028
Bra002425	5	A10	-	9718715-9720333	9720333-9720367
Bra005200	5	A05	+	3966807-3969158	3966250-3966483	3966791-3966807
Bra006091	5	A03	-	1951374-1954524	1954524-1954544	1954665-1954727
Bra002296	5	A10	-	10493164-10497160	10497160-10497426
Bra019137	5	A03	+	26162705-26165812	26161926-26162068	26162677-26162705
Bra037586	5	A01	-	21301465-21305166	21305166-21305198
Bra004513	5	A05	-	529998-532017	532017-532250
Bra032998	5	A02	-	22089526-22093825	22093825-22093841	22093927-22093995
Bra013506	5	A01	-	6029808-6031709	6031709-6031712	6031801-6031852
Bra000043	5	A03	+	9008208-9010496	9008058-9008208
Bra037883	5	A09	+	15284243-15284922	15283681-15284243
Bra011256	5	A01	-	3056516-3057846	3057846-3057862	3058389-3058611
Bra024806	5	A06	-	22477484-22479640	22479640-22479683	22480146-22480270
Bra035424	5	A01	-	16246916-16249933	16249933-16249940	16250121-16250226
Bra029603	5	A05	-	23768030-23768870	23768870-23769110
Bra023178	5	A09	+	21017487-21019862	21017348-21017386
Bra014342	5	A08	-	1499087-1500387	1500387-1500514
Bra000055	5	A03	+	9112184-9114770	9112110-9112184
Bra009952	5	A06	-	18896362-18900489	18900489-18900496	18900710-18900776
Bra018666	5	A06	+	2722035-2727034	2721850-2722035
Bra033862	5	A05	-	15539529-15541874	15541874-15541885
Bra021785	5	A04	-	14548360-14549508	14549508-14549527	14549750-14549793
Bra025724	5	A06	-	7215246-7218515	7218515-7218568
Bra016184	5	A07	+	22286100-22288895	22286025-22286100
Bra020172	5	A02	-	4383340-4385433	4385433-4385758	4385842-4386034	4386577-4386665
Bra011627	5	A01	-	1353940-1356154	1356154-1356159	1356376-1356435
Bra026742	5	A09	-	35224294-35226795	35226878-35226935
Bra037465	5	A06	-	20222246-20224028	20224570-20224621	20224727-20224874
Bra004356	5	A07	-	21464589-21467664	21467664-21467773
Bra000381	5	A03	+	10863198-10863629	10862637-10862868	10863193-10863198
Bra015505	5	A10	+	879919-880533	879835-879919
Bra022080	5	A02	+	18811345-18811788	18811098-18811128	18811217-18811345
Bra006472	5	A03	+	3652432-3656636	3652344-3652432
Bra008234	5	A02	-	12993386-12995012	12995085-12995177
Bra021686	5	A04	-	13954515-13956233	13956233-13956248	13956570-13956620
Bra022263	5	A05	+	19493302-19495432	19493216-19493302
Bra020377	5	A02	-	5435518-5437106	5437106-5437811	5438425-5438986	5439061-5439493	5439833-5439916	5440074-5440226	5440367-5440525	5440596-5440826	5440898-5441400
Bra026389	5	A01	+	9394329-9396400	9394293-9394329
Bra022556	5	A02	+	7945941-7947543	7945681-7945807	7945929-7945941
Bra023437	5	A02	+	2342513-2344724	2341865-2342105	2342495-2342513
Bra030262	5	A04	+	9888481-9895948	9887968-9888088	9888400-9888481
Bra012087	5	A07	-	12323059-12328618	12328618-12328670	12328916-12328946
Bra035878	5	A09	+	3757644-3759152	3757628-3757644
Bra014503	5	A04	-	1070557-1071167	1071264-1071326
Bra022204	5	A05	+	19814964-19817317	19814948-19814964
Bra037410	5	A09	+	479878-488068	479794-479878
Bra026819	5	A09	-	35620967-35623677	35623677-35623703	35624104-35624171
Bra025973	5	A06	+	6403135-6405867	6402618-6402730	6403103-6403135
Bra038973	5	Scaffold000157	-	27729-28919	28919-28969
Bra000353	5	A03	-	10723006-10725726	10725726-10725995
Bra001714	5	A03	+	18033036-18034222	18032057-18032517
Bra027728	5	A09	+	7027797-7031863	7027735-7027797
Bra008545	5	A02	+	15367973-15370076	15367889-15367973
Bra000661	5	A03	+	12366522-12367715	12366491-12366522
Bra029570	5	A09	+	18371419-18371880	18370652-18370704	18370963-18371419
Bra013852	5	A01	+	8078157-8079393	8077759-8077883	8078070-8078157
Bra036788	5	A09	-	27337129-27337479	27337479-27337579	27338085-27338148	27338247-27338302	27338439-27338520	27339034-27339127	27339204-27339261
Bra038513	5	A09	-	33447168-33448186	33448186-33448279
Bra010907	5	A08	-	16276843-16281032	16281032-16281049
Bra010168	5	A05	+	15012631-15019451	15010232-15011166	15011482-15012440	15012626-15012631
Bra028708	5	A02	+	1057198-1058814	1056784-1056825
Bra027325	5	A05	-	21041332-21044979	21044979-21045035
Bra030238	5	A04	-	10103464-10104545	10104545-10104721
Bra016023	5	A07	-	23091147-23094456	23094456-23094879
Bra038282	5	A06	+	11128915-11132998	11128410-11128471	11128903-11128915
Bra013813	5	A01	+	7894981-7897969	7894879-7894981
Bra019433	5	A06	-	11677140-11682517	11682517-11682534	11682696-11682761	11683215-11683266
Bra000857	5	A03	-	13544282-13546517	13546517-13546526
Bra008137	5	A02	-	12371246-12374728	12374728-12374815
Bra025940	5	A06	-	6574626-6575476	6575851-6575972
Bra015504	5	A10	-	881906-892418	892418-892600
Bra011958	5	A07	-	13182026-13182385	13182385-13182418
Bra028563	5	A02	-	1683399-1686062	1686062-1686104
Bra008163	5	A02	-	12536342-12538420	12538420-12538445	12539040-12539124
Bra003876	5	A07	-	18781896-18782822	18782822-18782874
Bra007702	5	A09	-	31978628-31980097	31980097-31980108	31980418-31980453	31980624-31981721
Bra020142	5	A02	+	4213509-4215728	4213382-4213509
Bra005191	5	A05	-	3908117-3908735	3908735-3908741	3908808-3909270
Bra001328	5	A03	+	15884302-15884802	15884197-15884302
Bra017961	5	A06	-	8800150-8802315	8802315-8802403
Bra036475	5	A07	-	167888-168529	168529-168556	168632-168672
Bra014791	5	A04	+	3191161-3194817	3190900-3190982	3191152-3191161
Bra001779	5	A03	+	18422027-18424212	18419656-18421194	18421388-18421557
Bra015741	5	A07	-	24355909-24357651	24357651-24357967
Bra008706	5	A10	+	12294022-12295635	12293974-12294022
Bra016083	5	A07	+	22795327-22795775	22795288-22795327
Bra028430	5	A07	-	13950614-13952056	13952056-13952083	13952413-13952460
Bra040280	5	A01	-	25669257-25670902	25670902-25671026
Bra007764	5	A09	-	32300510-32304612	32304612-32304804
Bra019621	5	A06	+	13776021-13779338	13776003-13776021
Bra034258	5	A04	+	11828116-11829975	11827599-11827774	11828094-11828116
Bra038679	5	A01	-	24511743-24515152	24515152-24515617
Bra036287	5	A09	-	831801-833636	833636-833731
Bra006676	5	A03	-	4574441-4575118	4575118-4575147	4575497-4575529
Bra006686	5	A03	-	4628376-4629603	4629603-4629621	4630005-4630120
Bra040302	5	Scaffold000196	+	13448-16961	13352-13448
Bra005700	5	A03	-	181950-183264	183264-184237	184469-184756
Bra008314	5	A02	-	13650144-13655041	13655041-13655068	13655316-13655468
Bra000374	5	A03	+	10820100-10824139	10819992-10820100
Bra034003	5	A02	+	9320421-9320696	9320092-9320221	9320404-9320421
Bra007714	5	A09	-	32023316-32023624	32023624-32023671
Bra027035	5	A09	-	8217824-8219358	8221625-8221695	8222846-8223447
Bra040934	5	Scaffold000318	-	4853-7846	7846-7893
Bra032595	5	A09	+	38527651-38529786	38527228-38527259	38527630-38527651
Bra028980	5	A03	-	5702075-5702374	5702374-5702401
Bra014116	5	A08	-	3337690-3339788	3339788-3339955	3340100-3340289
Bra016580	5	A08	-	18371225-18371812	18371812-18371830
Bra016514	5	A08	-	18056389-18058631	18058631-18058657
Bra019696	5	A06	-	4928163-4930395	4930395-4930460	4930569-4930675	4930988-4931223
Bra034562	5	A08	+	12017458-12020625	12017212-12017458
Bra031699	5	A09	-	36942896-36944998	36944998-36945192
Bra002527	5	A10	-	9114159-9115599	9115599-9115605	9115708-9115845
Bra026342	5	A01	-	9710963-9713617	9713617-9713685	9715787-9715834
Bra034830	5	A05	-	22351076-22356424	22356424-22356518
Bra011844	5	A01	+	256520-258980	256165-256222	256518-256520
Bra000563	5	A03	+	11810611-11815350	11810390-11810611
Bra028789	5	A02	-	662726-664972	664972-664974	665069-665163
Bra003383	5	A07	+	16217299-16217931	16217241-16217299
Bra023848	5	A01	+	19554002-19557025	19553570-19553828
Bra040607	5	A05	+	24897478-24901709	24897203-24897288	24897413-24897478
Bra011849	5	A01	+	236266-240324	235927-236109	236259-236266
Bra028531	5	A07	+	14584334-14596906	14584256-14584334
Bra025039	5	A06	-	23769805-23770458	23770458-23770602
Bra016915	5	A04	-	17729804-17735489	17735489-17735601	17735716-17735917
Bra005408	5	A05	+	5351759-5352706	5351553-5351591	5351749-5351759
Bra013313	5	A01	+	4931672-4936158	4931640-4931672
Bra039197	5	A09	+	33092900-33094837	33092864-33092900
Bra031089	5	A09	+	34270633-34271239	34270321-34270633
Bra040281	5	A01	+	25664235-25668532	25663976-25664235
Bra030040	5	A07	-	9222963-9224464	9224464-9224503	9225174-9225472
Bra015009	5	A07	-	6525361-6526300	6526300-6526305	6526490-6526520
Bra038806	5	A03	+	24003357-24005533	24002989-24003151	24003244-24003357
Bra036853	5	A09	+	26927599-26928426	26927566-26927599
Bra002432	5	A10	-	9674704-9678023	9678023-9678052
Bra012646	5	A03	-	22981893-22983409	22983409-22983479	22983563-22983622
Bra031869	5	A02	-	26471413-26472470	26472470-26472863	26472963-26473084	26473170-26473361	26473950-26474020	26474091-26474172	26474264-26474398
Bra003665	5	A07	-	17624306-17626028	17626028-17626103
Bra013903	5	A01	+	8388029-8390980	8387602-8387786	8388020-8388029
Bra007883	5	A02	-	10572775-10581337	10581337-10581371
Bra016890	5	A04	+	17842784-17843350	17842256-17842324	17842767-17842784
Bra008742	5	A10	+	12463079-12466968	12462308-12462643	12462925-12463079
Bra004443	5	A05	+	145324-147574	144871-144959	145280-145324
Bra006447	5	A03	-	3519879-3523226	3523226-3523379
Bra016497	5	A08	+	17988459-17990821	17988406-17988459
Bra002947	5	A10	+	6631436-6633606	6631364-6631436
Bra011993	5	A07	+	12923703-12928371	12923632-12923703
Bra010297	5	A08	+	12934937-12936859	12933904-12934089	12934210-12934283	12934905-12934937
Bra008462	5	A02	-	14797491-14800120	14800120-14800521	14800647-14800799	14800901-14800954	14801040-14801147	14801235-14801351	14801433-14801519	14801627-14801715	14801820-14801895	14801980-14802091	14802154-14802283	14802355-14802602
Bra033720	5	A06	-	24382365-24384278	24384278-24384382
Bra017563	5	A09	+	12614687-12620601	12614532-12614687
Bra005187	5	A05	+	3895384-3897595	3895301-3895384
Bra000012	5	A03	+	8855368-8857389	8855301-8855368
Bra004590	5	A05	+	925034-929735	924854-924865	925031-925034
Bra025957	5	A06	-	6455920-6457819	6457819-6457932
Bra035608	5	A02	-	6307537-6309639	6309702-6309746	6310069-6310131
Bra037295	5	A09	+	5095782-5096978	5095736-5095782
Bra007799	5	A09	-	32447506-32447712	32447712-32447942
Bra036885	5	A01	+	12218356-12220619	12218250-12218356
Bra024047	5	A03	-	28026131-28028419	28028419-28028544
Bra030795	5	A08	-	19572220-19573095	19573095-19573096
Bra006934	5	A09	+	27828383-27832395	27828287-27828383
Bra025489	5	A04	-	8767245-8770799	8770799-8770873
Bra003187	5	A07	-	15017568-15020430	15020430-15020500	15020631-15020661
Bra001676	5	A03	+	17833555-17836622	17833427-17833555
Bra013803	5	A01	+	7836749-7843342	7836700-7836749
Bra007864	5	A02	+	10384450-10385461	10384266-10384321	10384429-10384450
Bra028971	5	A03	-	5655951-5658083	5658083-5658281
Bra027441	5	A09	-	10830707-10831249	10831249-10832050
Bra022495	5	A02	-	8415827-8417652	8417652-8417663	8417921-8418091
Bra002716	5	A10	-	8090489-8093295	8093295-8093353	8093478-8093656
Bra002917	5	A10	-	6821692-6825645	6825645-6825679	6826059-6826124
Bra030997	5	A09	+	34760014-34761276	34759970-34760014
Bra015682	5	A07	-	24662668-24664804	24664804-24664835	24665018-24665151
Bra020611	5	A02	+	23669053-23671736	23668906-23669053
Bra010618	5	A08	+	14832949-14834106	14832566-14832710	14832927-14832949
Bra040201	5	Scaffold000191	+	81484-87703	81292-81484
Bra002402	5	A10	+	9886965-9887243	9886705-9886735	9886920-9886965
Bra012385	5	A04	+	12923956-12924200	12923679-12923796
Bra029600	5	A05	+	23775000-23775270	23774835-23774913	23774998-23775000
Bra006156	5	A03	-	2270990-2271992	2271992-2272094	2272653-2272730
Bra028234	5	A04	+	7284871-7286313	7284327-7284377	7284855-7284871
Bra016193	5	A07	+	22232994-22235003	22232833-22232994
Bra032669	5	A09	+	38868314-38873254	38868172-38868192	38868270-38868314
Bra013417	5	A01	-	5528258-5530517	5530517-5530527	5530968-5531169
Bra005166	5	A05	+	3788344-3788721	3787973-3788140	3788342-3788344
Bra008057	5	A02	-	11944968-11946972	11946972-11947159
Bra005570	5	A05	-	6275657-6276073	6276073-6276115	6276355-6276427
Bra009204	5	A10	+	14847306-14848847	14845072-14846374	14846639-14847306
Bra037306	5	A09	-	7141-8923	8923-8925	8998-9041
Bra019547	5	A06	-	13144903-13146413	13146413-13146425
Bra036790	5	A09	+	27314856-27319038	27314295-27314379
Bra009689	5	A06	+	17191121-17196513	17190796-17191121
Bra029894	5	A01	-	14001295-14003479	14003479-14003622
Bra006633	5	A03	-	4378460-4382950	4382950-4383086
Bra029676	5	A05	+	23433722-23434937	23432986-23433239	23433716-23433722
Bra015368	5	A10	+	1773936-1777526	1773709-1773732	1773914-1773936
Bra034108	5	A01	-	24949134-24950085	24950085-24950138	24950354-24950411
Bra025969	5	A06	+	6420668-6420901	6420413-6420476
Bra001329	5	A03	-	15885780-15887574	15887574-15887830
Bra029130	5	A03	-	6501107-6501316	6501316-6501397	6501570-6501944
Bra026362	5	A01	-	9580060-9582489	9582489-9582601
Bra009386	5	A10	+	14046025-14046280	14045297-14045402	14045652-14046025
Bra025313	5	A06	+	21170294-21173082	21170287-21170294
Bra037995	5	A06	+	205292-214691	204804-205196	205277-205292
Bra010273	5	A08	+	12787982-12792046	12787702-12787982
Bra025975	5	A06	-	6393380-6396329	6396329-6396400
Bra005877	5	A03	+	1024878-1026254	1024037-1024209	1024810-1024878
Bra001262	5	A03	+	15580621-15582819	15580554-15580621
Bra036182	5	A09	-	2061481-2064070	2064070-2064077	2064197-2064312
Bra023671	5	A02	-	3439059-3444983	3444983-3445871	3445965-3446703
Bra025999	5	A06	-	6290814-6292516	6292516-6292521	6292702-6292949
Bra011795	5	A01	+	474977-476733	474926-474977
Bra001881	5	A03	-	19137784-19139457	19139457-19139462
Bra010654	5	A08	+	15022204-15023388	15022151-15022204
Bra002798	5	A10	-	7571609-7572294	7572294-7572333	7572460-7572504
Bra003591	5	A07	+	17239515-17241671	17239115-17239189	17239491-17239515
Bra007899	5	A02	+	10718591-10720901	10718458-10718491	10718559-10718591
Bra012496	5	A07	-	9421550-9422191	9422191-9422211	9422508-9422729
Bra026904	5	A09	+	35973199-35974801	35973079-35973123
Bra003514	5	A07	-	16817827-16823011	16823011-16823439
Bra029771	5	A05	-	23063070-23063742	23063822-23063920
Bra039777	5	A04	+	3961512-3964566	3961435-3961512
Bra038143	5	A05	+	10258572-10259177	10258402-10258421	10258556-10258572
Bra025677	5	A06	+	6911641-6913152	6911482-6911520	6911619-6911641
Bra029076	5	A03	+	6230229-6231210	6229980-6230116	6230210-6230229
Bra027255	5	A05	+	20685422-20685979	20685164-20685422
Bra000316	5	A03	-	10542936-10543603	10543603-10543645	10543924-10543983
Bra032366	5	A09	-	22185721-22186835	22186835-22186862	22187138-22187224
Bra001356	5	A03	-	16003371-16011335	16011335-16011418	16011563-16011643
Bra021136	5	A01	-	22952530-22953609	22953609-22953624	22954551-22954754	22955090-22955314
Bra031529	5	A01	-	16542495-16546796	16546796-16546907
Bra039725	5	A08	+	6399828-6400479	6399433-6399567	6399822-6399828
Bra013737	5	A01	+	7517007-7518768	7516695-7516725	7516973-7517007
Bra027670	5	A09	-	7426126-7429287	7429287-7429298	7429385-7429432
Bra001984	5	A07	+	2854593-2856791	2854572-2854593
Bra036946	5	Scaffold000123	-	230206-232304	232304-232346	238963-239495
Bra015596	5	A10	-	284375-285426	285426-286612
Bra017533	5	A09	+	12988255-12989964	12988235-12988255
Bra005967	5	A03	+	1433460-1434200	1432974-1433142	1433437-1433460
Bra011701	5	A01	+	977886-979607	977057-977390	977875-977886
Bra010745	5	A08	+	15447551-15450339	15447256-15447334	15447543-15447551
Bra021647	5	A04	-	13736788-13739933	13739933-13740032
Bra028402	5	A07	-	13767940-13769940	13769940-13769998
Bra010386	5	A08	+	13448987-13451035	13448820-13448925
Bra004830	5	A05	+	1999513-2001278	1999441-1999513
Bra003753	5	A07	+	18173010-18174639	18172479-18172580	18172939-18173010
Bra027780	5	A09	+	6661246-6664659	6661234-6661246
Bra000537	5	A03	+	11649669-11652378	11649645-11649669
Bra011293	5	A01	+	2894430-2895861	2893758-2893917	2894384-2894430
Bra001935	5	A03	+	19468200-19472617	19468014-19468200
Bra011014	5	A08	-	16807362-16810192	16810192-16810199	16810514-16810663
Bra026533	5	A02	+	20693830-20701289	20693768-20693830
Bra021949	5	A02	+	17426604-17428521	17426383-17426604
Bra011684	5	A01	+	1063714-1066264	1063465-1063494	1063632-1063714
Bra022409	5	A05	-	18604293-18605920	18605920-18605968	18606703-18606870
Bra028297	5	A10	-	4774198-4775885	4775885-4776256
Bra018150	5	A06	+	10355969-10357632	10355025-10355184	10355943-10355969
Bra030304	5	A04	-	9593641-9597117	9597117-9597167	9597957-9598017	9598230-9598339
Bra033710	5	A06	-	24422081-24425251	24425251-24425264	24425423-24425632
Bra020112	5	A02	+	4060910-4064205	4060322-4060446	4060861-4060910
Bra005496	5	A05	-	5810845-5812185	5812185-5812312
Bra008448	5	A02	-	14703956-14704982	14704982-14705706	14705791-14705869	14705950-14706046	14706137-14706200	14706286-14706418	14706506-14706750	14706848-14707021	14707202-14707885
Bra023219	5	A09	-	20627199-20629602	20629602-20629645
Bra024724	5	A09	-	24546206-24548068	24548068-24548231	24548593-24548853
Bra025106	5	A06	-	24123526-24133324	24133324-24133338
Bra029796	5	A05	+	22970633-22972852	22970477-22970633
Bra003053	5	A10	-	5721455-5722491	5722491-5722531
Bra030541	5	A08	+	20632523-20633720	20632471-20632523
Bra038594	5	Scaffold000149	+	381263-382924	381247-381263
Bra036867	5	A01	-	12396597-12400342	12400342-12400363	12400566-12400610
Bra000996	5	A03	-	14325599-14328858	14328858-14328902
Bra023546	5	A02	+	2840255-2841998	2839823-2839866	2840246-2840255
Bra011481	5	A01	-	2005947-2008036	2008036-2008052	2008162-2008482
Bra022043	5	A02	-	18489951-18490699	18490699-18491293
Bra000477	5	A03	+	11312091-11313245	11312086-11312091
Bra007166	5	A09	+	29186957-29188786	29186820-29186957
Bra014849	5	A04	-	3595399-3599424	3599424-3599699
Bra026401	5	A01	+	9322944-9324904	9322870-9322944
Bra014087	5	A08	-	3633810-3635057	3635057-3635264
Bra020684	5	A02	-	23217156-23217863	23217863-23217868	23218046-23218087
Bra030804	5	A08	+	19539633-19544565	19539539-19539633
Bra029803	5	A05	-	22952190-22953708	22953708-22953736
Bra024373	5	A06	+	15887269-15888109	15887050-15887142	15887239-15887269
Bra013860	5	A01	+	8124351-8128048	8124337-8124351
Bra032553	5	A09	+	38339158-38341633	38338946-38339158
Bra030502	5	A08	-	20778842-20779981	20779981-20780316
Bra027386	5	A05	-	21368336-21371901	21371901-21372030
Bra031650	5	A09	-	37143400-37143948	37143948-37144164	37144949-37145854
Bra011792	5	A01	+	485035-488151	484721-484934	485022-485035
Bra040417	5	Scaffold000203	+	99483-103984	99096-99191	99461-99483
Bra032763	5	A04	+	5135360-5137014	5134480-5134735	5134924-5135038	5135153-5135246
Bra020038	5	A02	+	3721366-3726955	3720929-3721366
Bra037656	5	A04	-	18409275-18409811	18409811-18409820
Bra007677	5	A09	+	31881926-31882120	31881353-31881462	31881905-31881926
Bra030393	5	A05	+	10931019-10931700	10930902-10930929
Bra008185	5	A02	+	12663428-12664312	12662909-12663219	12663379-12663428
Bra031888	5	A02	+	26355715-26359530	26355668-26355715
Bra024352	5	A06	-	15745765-15747756	15747756-15747778	15747925-15747998
Bra004992	5	A05	+	2853004-2855488	2852622-2853004
Bra030584	5	A08	-	20440771-20442666	20442666-20442697	20442938-20443016
Bra012052	5	A07	-	12527284-12532573	12532654-12532748
Bra026622	5	A02	-	19920533-19921797	19921797-19921850	19922051-19922120
Bra030557	5	A08	-	20565090-20567014	20567014-20567076
Bra015607	5	A10	+	197902-199294	197685-197740	197865-197902
Bra026962	5	A09	-	36256107-36257613	36257613-36257631	36257709-36257776
Bra032144	5	A04	-	10973531-10975289	10975289-10975331
Bra026629	5	A02	+	19834619-19835720	19832042-19832492	19832590-19832690	19832816-19833024	19833553-19834619
Bra008001	5	A02	+	11473562-11474686	11473305-11473562
Bra007729	5	A09	-	32114768-32115506	32115506-32115531	32115693-32115859
Bra015703	5	A07	-	24567032-24567685	24567685-24567765
Bra008913	5	A10	-	13189217-13191792	13191792-13191802
Bra018717	5	A06	+	2377289-2377453	2377061-2377289
Bra028607	5	A02	+	1493100-1493657	1492284-1492521
Bra027932	5	A09	-	10377364-10383266	10383266-10383313
Bra005769	5	A03	-	500967-503434	503434-503491
Bra023252	5	A09	-	20284588-20286856	20286856-20286967	20287341-20287468	20287666-20287957
Bra009404	5	A10	-	15306582-15309859	15309922-15309997
Bra032013	5	A05	+	24816162-24817691	24816082-24816162
Bra020682	5	A02	+	23223621-23225190	23223599-23223621
Bra034204	5	A09	-	1264866-1268433	1268433-1268486	1268614-1268682
Bra034681	5	A05	-	21663256-21666522	21666522-21666638	21666728-21666955
Bra024136	5	A03	-	27412752-27413507	27413507-27413543	27413625-27413711
Bra024539	5	A09	+	25749269-25749758	25749259-25749269
Bra031426	5	A01	-	17396637-17399900	17399900-17400061
Bra000931	5	A03	+	14015376-14017360	14014777-14014888	14015354-14015376
Bra018088	5	A06	-	9845817-9846266	9846266-9846355
Bra014359	5	A08	+	1417965-1419188	1417530-1417685	1417959-1417965
Bra027741	5	A09	+	6945864-6947486	6944199-6944243	6945761-6945864
Bra019008	5	A06	+	785456-785674	784770-784844	785455-785456
Bra016558	5	A08	+	18285258-18290495	18285240-18285258
Bra023174	5	A09	-	21074146-21075483	21075483-21075507	21075688-21075975
Bra013303	5	A01	+	4876066-4877199	4875996-4876066
Bra026778	5	A09	-	35400881-35402930	35402930-35403130
Bra037261	5	A09	+	5292168-5292720	5291768-5292168
Bra035263	5	A09	-	16488816-16490113	16490113-16490161	16490442-16490484
Bra039407	5	A05	-	24200619-24202660	24202660-24202738	24203133-24203257
Bra013982	5	A08	+	4878971-4879991	4878878-4878971
Bra016176	5	A07	+	22312923-22314037	22312273-22312376	22312809-22312923
Bra023374	5	A02	+	2034976-2039336	2034631-2034976
Bra030739	5	A08	-	19783026-19791407	19791590-19791836
Bra039979	5	A04	+	13306192-13307259	13305249-13305388	13306189-13306192
Bra001341	5	A03	+	15941763-15944871	15941745-15941763
Bra023386	5	A02	-	2094827-2104601	2104601-2104628	2104712-2104815
Bra002299	5	A10	-	10487650-10488180	10488180-10488283	10488406-10488653	10488737-10488970
Bra034797	5	A05	-	22179675-22188287	22188287-22188356
Bra011042	5	A01	+	4276343-4278188	4275928-4276082	4276304-4276343
Bra025173	5	A06	-	21877315-21878271	21878271-21878277	21878465-21878584
Bra025492	5	A04	-	8756261-8757487	8757574-8757622
Bra028526	5	A07	-	14559979-14561271	14561271-14561454
Bra020489	5	A02	+	24515151-24516714	24515145-24515151
Bra021699	5	A04	-	14046509-14049292	14049292-14049379
Bra028027	5	A09	-	19321416-19322976	19322976-19323089	19323302-19323477
Bra032082	5	A04	+	11379739-11380704	11379560-11379636
Bra001134	5	A03	-	14933892-14934774	14934774-14934832
Bra018397	5	A05	+	7967962-7969409	7967802-7967962
Bra037905	5	A09	+	15944900-15945211	15944552-15944681	15944870-15944900
Bra038877	5	A01	-	15461091-15461847	15461847-15461894	15462033-15462064
Bra038299	5	A06	+	11305320-11308681	11305136-11305253	11305318-11305320
Bra030608	5	A08	+	20344055-20346193	20343979-20344055
Bra036640	5	A09	+	6336639-6341378	6336585-6336639
Bra029529	5	A09	-	18000127-18005669	18005669-18005771
Bra036269	5	A09	-	954347-956193	956193-956343
Bra007123	5	A09	-	28956971-28960107	28960107-28960246
Bra019070	5	A03	-	26501359-26502237	26502357-26502414
Bra019638	5	A04	+	4155422-4158058	4155115-4155422
Bra012257	5	A07	+	11270914-11273861	11270550-11270684	11270901-11270914
Bra036309	5	A09	+	688002-689095	687764-688002
Bra024456	5	A06	-	16504794-16506160	16506160-16506183	16506547-16506610	16506707-16506748
Bra017107	5	A04	-	16683674-16684874	16684874-16684880	16685312-16685414
Bra019202	5	A03	-	25756359-25756767	25756767-25756900
Bra013653	5	A01	+	6888844-6890468	6888807-6888844
Bra004051	5	A07	-	19828704-19831025	19831025-19831047
Bra009112	5	A10	-	15194654-15195646	15195646-15195673	15195883-15196010
Bra036714	5	A09	+	5897352-5899325	5897121-5897193	5897341-5897352
Bra003715	5	A07	-	17934666-17935230	17935230-17935236	17935328-17935630
Bra024422	5	A06	-	16317727-16319616	16319616-16319619
Bra025935	5	A06	+	6599326-6607070	6599297-6599326
Bra003221	5	A07	+	15270048-15271695	15269839-15270048
Bra022691	5	A02	+	6962365-6962550	6961723-6962052	6962204-6962365
Bra007747	5	A09	-	32209561-32215621	32216918-32217103
Bra013689	5	A01	+	7156952-7157986	7156919-7156952
Bra003671	5	A07	-	17660048-17662763	17662763-17663445	17663656-17663688	17664058-17664155	17664233-17664375
Bra027393	5	A05	+	21403761-21403970	21402779-21402870	21403749-21403761
Bra022846	5	A03	+	7388922-7391998	7388871-7388922
Bra023695	5	A02	+	3542246-3546527	3542178-3542246
Bra023756	5	A01	-	18842145-18844564	18844564-18844608	18844708-18845088
Bra036433	5	A01	-	26171943-26172842	26173371-26173477
Bra020857	5	A08	-	10849654-10852533	10852533-10852572	10853004-10853069
Bra019780	5	A06	+	4452804-4454420	4452307-4452524	4452731-4452804
Bra016459	5	A08	-	17802456-17804688	17805660-17805792
Bra024802	5	A06	+	22451642-22455260	22451625-22451642
Bra032170	5	A04	+	10746796-10749069	10745577-10745769	10746066-10746184	10746475-10746796
Bra022136	5	A02	-	19298563-19299311	19299311-19299382	19299496-19299579	19299653-19299736	19300437-19300639
Bra039005	5	A07	+	687303-690235	687006-687303
Bra011263	5	A01	-	3029845-3030999	3030999-3031093
Bra002193	5	A10	-	11040486-11040739	11040739-11040760
Bra035639	5	A02	+	6036557-6039241	6035870-6036166	6036306-6036428	6036544-6036557
Bra003344	5	A07	-	15992668-15995488	15995488-15995835
Bra010410	5	A08	+	13614376-13615026	13613804-13613844	13614330-13614376
Bra019994	5	A06	-	3355127-3356641	3356641-3356704
Bra007434	5	A09	-	30699300-30705567	30705567-30705702
Bra028306	5	A10	-	4837042-4838045	4838045-4838297
Bra008839	5	A10	+	12862618-12863887	12862521-12862618
Bra011884	5	A01	-	83900-85942	85942-86073
Bra011320	5	A01	+	2740739-2742983	2740603-2740739
Bra026871	5	A09	+	35815904-35818471	35815045-35815448	35815902-35815904
Bra014356	5	A08	-	1437846-1439301	1439301-1439365
Bra015032	5	A07	+	6319183-6320844	6318844-6318955
Bra008584	5	A10	-	11729173-11731457	11731457-11731485
Bra000525	5	A03	+	11599345-11600658	11597218-11597291	11597362-11599345
Bra002277	5	A10	+	10613769-10615870	10613684-10613769
Bra038047	5	A08	+	6970865-6977793	6970816-6970865
Bra026162	5	A06	-	5523429-5527019	5527019-5527044
Bra010117	5	A06	+	14519485-14521610	14519306-14519395
Bra006905	5	A09	-	27593006-27593514	27613915-27614010	27614117-27614173	27614459-27614518	27614682-27614814	27615026-27615106	27615206-27615282	27615377-27615453	27615641-27615707
Bra030651	5	A08	-	20179002-20181724	20181724-20181768	20182026-20182179
Bra024272	5	A06	+	15272822-15274102	15272796-15272822
Bra011516	5	A01	+	1855180-1856889	1855113-1855180
Bra040696	5	A01	-	11829391-11832428	11832428-11832494	11832666-11832938
Bra031752	5	A09	+	36676606-36678945	36676549-36676606
Bra021202	5	A01	-	22554176-22555910	22555910-22555939	22556069-22556172
Bra006211	5	A03	-	2538095-2541196	2541196-2541214	2541287-2541336
Bra030256	5	A04	-	9930768-9933400	9933400-9933429	9933580-9933625
Bra002823	5	A10	+	7413753-7414811	7413205-7413315	7413726-7413753
Bra036797	5	A09	+	27282520-27286573	27282337-27282432	27282519-27282520
Bra028195	5	A04	+	6913460-6914795	6913387-6913460
Bra036919	5	A01	-	11905279-11905686	11905686-11905830
Bra026218	5	A06	-	5236744-5236968	5236968-5236994
Bra010044	5	A06	-	13802663-13807239	13807239-13807326	13807922-13808340
Bra021545	5	A01	-	23811245-23817475	23817475-23817699	23818029-23818100
Bra018464	5	A05	-	8331427-8334181	8334181-8334424
Bra025327	5	A06	-	21068330-21070362	21070362-21070402
Bra036615	5	A09	+	2551808-2553162	2551492-2551697
Bra033036	5	A02	-	22309339-22309766	22309766-22310212
Bra029453	5	A09	+	17369484-17370897	17369149-17369484
Bra038939	5	A08	-	8444068-8447694	8447694-8447832
Bra008580	5	A10	-	11707711-11715054	11715054-11715245
Bra005718	5	A03	+	266573-268796	257669-257754	257837-257935	258014-259120	259221-260290	260379-260519	260770-261013	261096-261797	262013-262207	262317-262885	263097-263148	263227-263845	263991-264154	264234-264751	264850-264954	265044-265110	265197-265274	265349-265417	265507-265608	266476-266573
Bra016412	5	A08	+	17554307-17562596	17554199-17554307
Bra010849	5	A08	-	16002650-16003909	16003909-16003939	16004405-16004547
Bra038213	5	A01	+	20756468-20759252	20755983-20756053	20756383-20756468
Bra013870	5	A01	-	8166209-8167304	8167304-8167307	8167478-8167504
Bra001583	5	A03	+	17210630-17212522	17210609-17210630
Bra017033	5	A04	+	17117531-17119321	17117375-17117531
Bra013122	5	A03	-	20366851-20368801	20368801-20369035
Bra006796	5	A03	+	5071860-5073568	5069629-5069898	5070143-5070189	5070425-5070591	5070677-5071353	5071453-5071860
Bra000225	5	A03	+	10024744-10026120	10024489-10024744
Bra020630	5	A02	-	23531842-23532499	23532499-23532586
Bra001911	5	A03	+	19331513-19332141	19331304-19331372
Bra017603	5	A09	-	12277396-12278604	12278604-12278610	12278821-12278917
Bra015180	5	A07	-	4813691-4816320	4816320-4816372
Bra034833	5	A05	+	22369246-22369960	22369085-22369094
Bra009940	5	A06	-	18836511-18837321	18837514-18837552
Bra040870	5	Scaffold000289	-	23706-25407	25407-25515
Bra009367	5	A10	-	14116603-14117857	14117857-14118016	14118658-14118814
Bra004528	5	A05	+	648253-648832	648240-648253
Bra010237	5	A08	-	12572451-12575917	12575917-12575925
Bra006298	5	A03	+	2915279-2916685	2914809-2914905	2915141-2915188	2915272-2915279
Bra034733	5	A05	+	21929268-21931331	21929121-21929193
Bra006500	5	A03	-	3803890-3807813	3807813-3807838
Bra015200	5	A07	-	3892050-3896839	3896839-3896898	3896991-3897192
Bra024060	5	A03	-	27946379-27948930	27948930-27948935	27949238-27949292
Bra000962	5	A03	-	14164792-14166959	14166959-14166996	14167127-14167492
Bra029123	5	A03	-	6474331-6476223	6476223-6476314
Bra003146	5	A07	-	14849817-14852292	14852292-14852367	14852496-14852566
Bra004076	5	A07	+	19978646-19980502	19978544-19978646
Bra002520	5	A10	+	9134829-9135281	9134740-9134829
Bra035082	5	A07	-	25375233-25381846	25381846-25381980	25382072-25382340
Bra020056	5	A02	+	3808796-3810376	3808685-3808796
Bra032449	5	A09	-	37876515-37881383	37881383-37881431	37881757-37881906
Bra029517	5	A09	+	17919988-17921044	17919615-17919691	17919975-17919988
Bra035630	5	A02	-	6112007-6114800	6114800-6114932	6115023-6115051
Bra011385	5	A01	+	2408027-2416834	2407817-2407945
Bra001539	5	A03	-	16938403-16939767	16939767-16939769	16939876-16940036
Bra005862	5	A03	-	973099-974459	974459-974465	974656-974738
Bra022647	5	A02	+	7264291-7267404	7264066-7264291
Bra029681	5	A05	-	23415148-23416817	23416817-23416825	23417071-23417351
Bra036458	5	A07	+	278687-279735	278638-278687
Bra029760	5	A05	+	23102682-23104312	23102512-23102682
Bra027138	5	A09	+	9163363-9164852	9163268-9163363
Bra009683	5	A06	-	17142189-17147890	17147890-17147939	17148022-17148151
Bra040146	5	A01	-	26043306-26045353	26045438-26045563
Bra007221	5	A09	-	29572041-29575437	29575437-29575579
Bra012415	5	A07	-	10045855-10047296	10047296-10047316
Bra005909	5	A03	-	1160655-1162196	1162196-1162298
Bra032190	5	A05	-	13207584-13209254	13209254-13209443
Bra005896	5	A03	-	1095411-1096791	1096791-1097061
Bra038308	5	A02	+	10356802-10357392	10355975-10356138
Bra015965	5	A07	+	23311800-23312009	23311572-23311628	23311793-23311800
Bra021469	5	A01	-	26603586-26606489	26606489-26606585
Bra021038	5	A08	-	9488727-9491037	9491037-9491306
Bra031345	5	A05	-	16561677-16564862	16564862-16565147
Bra028179	5	A04	-	6766233-6766980	6766980-6767042	6767142-6767220	6767559-6767643	6767917-6768002	6768097-6768289	6768558-6768785
Bra024151	5	A03	+	27344111-27345328	27343987-27344111
Bra023532	5	A02	-	2777496-2786449	2786449-2786659
Bra026257	5	A01	+	10141953-10143465	10141881-10141953
Bra010902	5	A08	+	16241139-16242704	16240786-16240913	16241132-16241139
Bra011252	5	A01	+	3076923-3079065	3076669-3076718
Bra012470	5	A07	-	9602327-9610431	9610431-9610496
Bra038468	5	A01	+	10803346-10804868	10803161-10803346
Bra002436	5	A10	+	9664355-9664780	9664324-9664355
Bra003772	5	A07	-	18276759-18278317	18278317-18278460
Bra014498	5	A04	-	1052111-1054419	1054419-1054436
Bra000625	5	A03	+	12143420-12145034	12143344-12143420
Bra015862	5	A07	-	23740784-23742399	23742399-23742424	23742707-23743078
Bra028392	5	A07	-	13711948-13715359	13715359-13715513
Bra026662	5	A02	+	19529308-19532136	19529057-19529308
Bra028805	5	A02	+	579653-582672	578926-578967	579631-579653
Bra011649	5	A01	+	1257978-1260616	1257335-1257363	1257669-1257821	1257945-1257978
Bra038552	5	A09	+	5661477-5664682	5661300-5661360	5661453-5661477
Bra017168	5	A04	+	16330258-16331609	16330013-16330258
Bra033746	5	A06	-	24222549-24224596	24224596-24224836
Bra009598	5	A10	-	16192292-16200279	16200279-16200381	16200476-16200602
Bra011035	5	A01	+	4325212-4326560	4324768-4324833	4325201-4325212
Bra012536	5	A03	-	23743300-23744611	23744611-23744645
Bra032946	5	A02	-	21726189-21726794	21726794-21726997	21727175-21727394
Bra027700	5	A09	+	7256025-7261504	7255856-7255899	7256000-7256025
Bra004801	5	A05	+	1877612-1879360	1877327-1877387	1877561-1877612
Bra028155	5	A04	+	6579841-6582468	6579600-6579712	6579825-6579841
Bra004259	5	A07	-	20968158-20970702	20970702-20970851
Bra009591	5	A10	-	16154647-16158225	16158225-16158230	16158300-16158523
Bra017587	5	A09	-	12422447-12424815	12424815-12425208
Bra004225	5	A07	+	20817174-20818266	20817067-20817101
Bra026091	5	A06	+	5885101-5889006	5885071-5885101
Bra002201	5	A10	+	11001328-11003790	11000837-11001112	11001196-11001328
Bra001977	5	A07	+	2895538-2898092	2895430-2895538
Bra002773	5	A10	+	7768437-7770508	7768230-7768312	7768432-7768437
Bra025205	5	A06	-	21725533-21726606	21726606-21726622	21726953-21727046
Bra002873	5	A10	+	7088588-7090585	7088329-7088588
Bra029935	5	A01	-	14484481-14489428	14489428-14489492
Bra024807	5	A06	+	22490271-22492963	22489900-22490271
Bra024714	5	A09	+	24605876-24606682	24605824-24605876
Bra007045	5	A09	-	28541472-28544902	28544902-28545190
Bra040939	5	Scaffold000320	-	14773-17063	17063-17066	17349-17383
Bra007796	5	A09	-	32433185-32433445	32433445-32433892
Bra020784	5	A05	+	24104456-24105240	24102889-24102950	24103488-24104296	24104387-24104456
Bra032689	5	A04	+	5831266-5839632	5830917-5831137
Bra018036	5	A06	+	9392367-9394581	9391953-9392067	9392332-9392367
Bra017638	5	A03	-	29523360-29526439	29526439-29526449	29526551-29526672
Bra004475	5	A05	-	321123-322340	322657-322757
Bra014299	5	A08	-	1846491-1849773	1849773-1849865	1850699-1850911
Bra017975	5	A06	+	8922827-8923120	8922614-8922827
Bra015991	5	A07	+	23204407-23210549	23204248-23204407
Bra006140	5	A03	-	2194834-2197777	2197777-2197806	2198012-2198250
Bra026569	5	A02	-	20400046-20401012	20401012-20401058	20401150-20401230
Bra001877	5	A03	-	19132173-19133033	19133033-19133069	19133256-19133338
Bra022142	5	A02	-	19327735-19330396	19330396-19330458
Bra014330	5	A08	+	1583063-1585667	1582908-1583063
Bra003808	5	A07	+	18446321-18447207	18442459-18443804	18443894-18444075	18444169-18444791	18444874-18446321
Bra002745	5	A10	+	7967539-7969347	7967272-7967443	7967521-7967539
Bra003265	5	A07	+	15543847-15545066	15543561-15543847
Bra028570	5	A02	-	1663520-1665528	1665528-1665696
Bra037229	5	A09	-	5501418-5502722	5502722-5502726	5503440-5503518
Bra015457	5	A10	+	1167425-1169001	1167003-1167068	1167404-1167425
Bra006762	5	A03	-	4942996-4945573	4945573-4945584
Bra034253	5	A04	+	11793994-11797877	11793972-11793994
Bra021663	5	A04	+	13813014-13814545	13812176-13812350	13812992-13813014
Bra016040	5	A07	+	23003036-23007455	23002116-23002370	23002956-23003036
Bra013628	5	A01	-	6719099-6720614	6720614-6720915	6721030-6721099	6721885-6722160
Bra011462	5	A01	-	2079638-2080603	2080815-2080883
Bra005596	5	A05	+	6434543-6436675	6433877-6434019	6434477-6434543
Bra026229	5	A01	-	10299850-10301722	10301722-10301735	10301919-10301995
Bra007608	5	A09	+	31517150-31522973	31517020-31517150
Bra037363	5	A09	-	268123-270457	270457-270462	271117-271188
Bra003405	5	A07	-	16335205-16335621	16335621-16336176	16336328-16336351
Bra014366	5	A08	-	1389035-1389627	1389627-1389671	1390010-1390067
Bra009290	5	A10	+	14465085-14466611	14464962-14465001	14465069-14465085
Bra007401	5	A09	+	30522471-30524702	30522319-30522471
Bra025900	5	A06	+	6810600-6811883	6810540-6810600
Bra011053	5	A01	-	4218837-4227568	4227818-4227916
Bra014909	5	A07	+	7505371-7505589	7504087-7504208	7504373-7504632	7504773-7505371
Bra020512	5	A02	+	24318331-24320712	24318021-24318199	24318272-24318331
Bra035301	5	Scaffold000103	-	152812-153190	153190-153287
Bra025504	5	A04	-	8647582-8648565	8648565-8648626	8649268-8649405
Bra013808	5	A01	+	7866260-7867827	7865982-7866260
Bra001945	5	A03	+	19529749-19531820	19529615-19529749
Bra011642	5	A01	+	1296259-1300668	1296071-1296193
Bra039379	5	Scaffold000164	-	195151-198050	198050-198096
Bra038387	5	A09	-	15499650-15501371	15501371-15501420
Bra006123	5	A03	-	2114993-2116088	2116088-2116098	2116518-2116596	2117055-2117110
Bra032612	5	A09	+	38597540-38598938	38597398-38597413	38597538-38597540
Bra039834	5	Scaffold000178	-	147398-149723	149723-149847
Bra008906	5	A10	+	13170267-13171261	13169437-13169703	13170230-13170267
Bra019159	5	A03	+	26028798-26031759	26028297-26028524	26028654-26028798
Bra024330	5	A06	+	15626600-15626986	15626258-15626328	15626567-15626600
Bra026187	5	A06	-	5390796-5394314	5394314-5394327	5394434-5394500
Bra023592	5	A02	-	3073822-3077851	3077851-3077853	3077960-3078043
Bra000387	5	A03	-	10883175-10885809	10885809-10885849
Bra014390	5	A04	-	287518-290320	290320-290403
Bra005195	5	A05	-	3936683-3938386	3938386-3938387	3938486-3938570	3939005-3939085	3939216-3939300	3939381-3939496	3939881-3939936
Bra007465	5	A09	+	30856750-30858369	30856499-30856570	30856719-30856750
Bra018361	5	A05	+	7776866-7777613	7776366-7776680	7776864-7776866
Bra002659	5	A10	+	8424627-8426123	8424568-8424627
Bra019068	5	A03	-	26505372-26506093	26506093-26506138	26506356-26506494
Bra007408	5	A09	-	30562384-30567488	30567488-30567569	30568040-30568100
Bra000231	5	A03	+	10072134-10073879	10071177-10071253	10071480-10071586	10071720-10072134
Bra003387	5	A07	-	16234519-16235529	16235529-16235534	16235791-16235813
Bra001564	5	A03	+	17094760-17096321	17091921-17092252	17092514-17092731	17092840-17093087	17093178-17093547	17093633-17093986
Bra034167	5	A01	+	24644822-24646863	24644796-24644822
Bra001156	5	A03	+	15028866-15029735	15028746-15028778
Bra008490	5	A02	+	14958096-14958305	14957966-14958096
Bra023559	5	A02	+	2899944-2903558	2899841-2899944
Bra008877	5	A10	-	13048154-13050097	13050097-13050161	13050687-13050840
Bra037161	5	A09	+	4731620-4734895	4730614-4730718	4731561-4731620
Bra005502	5	A05	-	5832776-5834424	5834424-5834510	5835056-5835231
Bra023708	5	A02	-	3648764-3650614	3650614-3650670
Bra013745	5	A01	-	7546634-7547239	7547239-7547287
Bra035238	5	A09	+	16749183-16752327	16749077-16749183
Bra001164	5	A03	-	15076404-15077733	15077733-15077811	15078137-15078250
Bra018743	5	A06	+	2243959-2245259	2243460-2243771	2243952-2243959
Bra008111	5	A02	+	12200584-12201438	12200519-12200584
Bra025245	5	A06	-	21520727-21521909	21521997-21522039
Bra015755	5	A07	-	24294839-24297945	24297945-24297993
Bra029373	5	A02	+	25025272-25029079	25024766-25024942	25025103-25025272
Bra005751	5	A03	-	433865-435637	435637-435756
Bra025691	5	A06	-	7029966-7031144	7031144-7031182	7031307-7031374
Bra028144	5	A04	+	6449188-6451917	6448857-6449188
Bra007147	5	A09	-	29079744-29080979	29080979-29081386
Bra013437	5	A01	+	5670600-5670939	5668066-5668102	5668412-5670320	5670391-5670498	5670588-5670600
Bra014556	5	A04	-	1444742-1446295	1446295-1446440
Bra016856	5	A04	-	17978275-17983195	17983195-17983220
Bra020082	5	A02	+	3937827-3941632	3937771-3937827
Bra018790	5	A06	-	1952021-1954213	1954304-1954468
Bra014363	5	A08	-	1402281-1403060	1403060-1403104	1403459-1403693
Bra003778	5	A07	+	18300711-18301880	18300636-18300711
Bra012004	5	A07	+	12889180-12889829	12889047-12889091	12889177-12889180
Bra033544	5	A01	+	11035690-11040586	11035645-11035690
Bra023840	5	A01	-	19499084-19500663	19500663-19501128
Bra016236	5	A07	+	21986044-21988491	21985619-21985667	21986023-21986044
Bra006373	5	A03	+	3240309-3241761	3239818-3239985
Bra040529	5	Scaffold000215	+	25328-27095	24767-24831	25245-25328
Bra020793	5	A05	+	24146141-24151111	24146067-24146141
Bra036196	5	A09	-	2009183-2011629	2011629-2011731
Bra031126	5	A09	-	34117200-34118354	34118354-34118644
Bra000094	5	A03	+	9245181-9247831	9245166-9245181
Bra023895	5	A01	+	20047353-20049359	20047300-20047353
Bra020770	5	A05	+	24057420-24059270	24056973-24057208
Bra031424	5	A01	-	17427989-17428381	17428381-17428936
Bra034402	5	A05	-	13577826-13579608	13579608-13579798
Bra023418	5	A02	+	2261226-2261549	2260769-2261226
Bra002907	5	A10	+	6908734-6909042	6908682-6908734
Bra011155	5	A01	+	3628209-3629464	3628067-3628209
Bra006803	5	A03	+	5096264-5096827	5096217-5096264
Bra007769	5	A09	+	32319719-32320551	32319356-32319521	32319695-32319719
Bra023103	5	A03	+	8716382-8717546	8716289-8716382
Bra021248	5	A01	+	22248491-22250348	22248250-22248314	22248408-22248491
Bra002809	5	A10	+	7505458-7507325	7505302-7505342	7505442-7505458
Bra026637	5	A02	+	19722680-19725677	19722668-19722680
Bra032930	5	A02	-	21649026-21649340	21649340-21649356	21649442-21649488
Bra013893	5	A01	-	8340684-8342578	8342578-8342641
Bra011515	5	A01	-	1858069-1858547	1858547-1858599
Bra011910	5	A07	-	13630794-13632917	13632917-13632937	13633369-13633417
Bra033241	5	A10	+	3375098-3377466	3375025-3375098
Bra014387	5	A04	+	275758-276820	275502-275606
Bra017348	5	A09	-	14699840-14703113	14703113-14703137	14703307-14703379
Bra036466	5	A07	-	217200-219692	219692-219726	219807-219848
Bra005957	5	A03	+	1410183-1410755	1409334-1410183
Bra004471	5	A05	-	306836-309751	309751-309757
Bra020324	5	A02	+	5197616-5198629	5197460-5197616
Bra031233	5	A09	-	33619438-33626542	33626542-33626596	33626866-33626980
Bra036679	5	A09	+	6112182-6113879	6111833-6111985	6112172-6112182
Bra028415	5	A07	+	13864457-13866731	13852107-13852240	13852312-13852504	13852591-13852662	13853275-13853346	13853439-13853510	13853569-13853640	13853725-13853796	13854461-13854532	13854616-13854690	13854772-13854837	13855192-13855263	13862296-13862355	13862528-13862599	13862698-13862748	13863037-13863080	13864143-13864457
Bra037999	5	A06	+	192313-193185	191928-191987	192312-192313
Bra035126	5	A07	+	25571050-25577376	25570950-25571050
Bra024329	5	A06	+	15623897-15625854	15623649-15623897
Bra007260	5	A09	+	29765076-29767322	29764572-29764760	29764949-29765076
Bra019175	5	A03	-	25897759-25898143	25898143-25898233	25898300-25898503
Bra024363	5	A06	-	15841255-15842263	15842263-15842275
Bra001533	5	A03	+	16912811-16920186	16912159-16912473	16912799-16912811
Bra006012	5	A03	-	1611375-1614527	1614527-1614531	1615189-1615353
Bra014014	5	A08	-	4567558-4568847	4569035-4569344
Bra034268	5	A04	-	11905117-11906059	11906059-11906121
Bra031337	5	A05	+	16609039-16611564	16608704-16609039
Bra003049	5	A10	-	5758467-5760326	5760416-5760449	5760681-5760774
Bra008846	5	A10	-	12896487-12898043	12898043-12898105
Bra022860	5	A03	+	7434325-7441245	7434011-7434325
Bra022715	5	A02	+	6823555-6825790	6823124-6823180	6823301-6823343	6823552-6823555
Bra003159	5	A07	-	14898534-14900306	14900306-14900354	14900429-14900445
Bra008193	5	A02	-	12707459-12707778	12707778-12707927	12708192-12708249	12708523-12708972
Bra005764	5	A03	-	478973-482563	482563-482643
Bra040447	5	A04	-	21319-24187	24187-24189	24445-24732
Bra033418	5	A04	+	4368377-4373082	4368201-4368377
Bra037277	5	A09	+	5198849-5201287	5198316-5198513	5198784-5198849
Bra009978	5	A06	-	19056501-19058713	19058713-19058735	19059014-19059079
Bra010985	5	A08	+	16631225-16633107	16630250-16630628	16631163-16631225
Bra009704	5	A06	-	17269521-17270222	17270222-17270237	17270344-17270379
Bra025562	5	A04	-	8202869-8203986	8203986-8204381
Bra010925	5	A08	-	16372117-16376052	16376052-16376129
Bra027294	5	A05	-	20889534-20893797	20893797-20893849
Bra005947	5	A03	+	1349026-1350315	1348906-1349026
Bra004887	5	A05	-	2305445-2305696	2305696-2305718	2306153-2306179
Bra020763	5	A05	+	24036353-24038162	24036238-24036353
Bra013915	5	A01	-	8434400-8435434	8435546-8435613
Bra011396	5	A01	+	2349468-2356330	2349292-2349468
Bra037665	5	A04	-	18376066-18377259	18377259-18377265	18377519-18377556
Bra034644	5	A08	-	11526817-11527682	11527682-11527691	11527894-11527996
Bra032570	5	A09	+	38429319-38432471	38429042-38429186	38429305-38429319
Bra031856	5	A02	+	26536046-26536669	26535491-26535629	26535936-26536046
Bra031078	5	A09	+	34329089-34330539	34325687-34325778
Bra009672	5	A06	-	17088863-17089501	17089501-17089523
Bra002871	5	A10	+	7101900-7102230	7100756-7100985
Bra008279	5	A02	-	13306098-13310905	13310905-13310916	13311041-13311196
Bra025742	5	A06	+	7375627-7379951	7375325-7375404	7375592-7375627
Bra007274	5	A09	-	29825185-29826421	29826421-29827149
Bra001111	5	A03	+	14826599-14829478	14825708-14825869	14826064-14826599
Bra009347	5	A10	+	14190285-14191508	14189580-14189717	14190051-14190285
Bra028846	5	A02	-	386116-387084	387084-387215
Bra026256	5	A01	+	10145068-10146256	10144165-10144448	10144527-10145068
Bra030941	5	A08	-	969907-971289	971289-971337
Bra030771	5	A08	-	19654774-19656916	19656916-19656954	19662485-19662702
Bra024243	5	A06	-	15112330-15113398	15113398-15113779
Bra035723	5	A10	+	4133444-4134764	4133324-4133444
Bra003122	5	A10	+	5006236-5006505	5005940-5006236
Bra039690	5	A06	+	521256-521456	521122-521256
Bra031676	5	A09	-	37044573-37046725	37046725-37046764	37046857-37046979
Bra017502	5	A09	+	13309540-13310986	13309310-13309401	13309472-13309540
Bra012487	5	A07	+	9488221-9488827	9488218-9488221
Bra025112	5	A06	-	24150830-24151741	24151741-24151759	24152268-24152461
Bra010913	5	A08	+	16299649-16300153	16299553-16299649
Bra014855	5	A04	+	3637007-3639074	3636808-3637007
Bra019370	5	A03	-	24644437-24646054	24646054-24646202	24646291-24646456
Bra020167	5	A02	+	4344557-4346439	4344152-4344363
Bra026030	5	A06	+	6143227-6150141	6142744-6143182
Bra013578	5	A01	+	6444230-6445001	6444024-6444103	6444213-6444230
Bra004787	5	A05	+	1828516-1830271	1828495-1828516
Bra034434	5	A05	-	14073766-14075910	14075910-14076025
Bra020007	5	A06	-	3318253-3321510	3321510-3321523	3321596-3321739
Bra020876	5	A08	-	10703736-10707482	10707482-10707612	10707721-10707758
Bra032251	5	A05	-	12444576-12444902	12444902-12444904
Bra013380	5	A01	-	5306123-5308582	5308582-5308725
Bra016686	5	A08	-	18783638-18784459	18784459-18784469	18784974-18785041
Bra024816	5	A06	-	22528561-22532762	22532762-22532843	22532959-22533093
Bra011318	5	A01	-	2746696-2750981	2750981-2751008	2751133-2751214
Bra028833	5	A02	+	452809-453541	452629-452685	452800-452809
Bra000196	5	A03	+	9841595-9843698	9841313-9841595
Bra008930	5	A10	-	13274134-13276023	13276023-13276250
Bra013325	5	A01	-	5018279-5019072	5019072-5019075	5019446-5019554
Bra029920	5	A01	-	14361446-14362201	14362201-14362353
Bra010100	5	A06	+	14402170-14404187	14402113-14402170
Bra002495	5	A10	+	9298715-9301354	9297937-9298021	9298627-9298715
Bra033056	5	A02	-	22457261-22459150	22459150-22460257	22460336-22460719	22464408-22464957
Bra021387	5	A04	+	19105639-19106528	19105173-19105252	19105611-19105639
Bra001929	5	A03	-	19429888-19431772	19431772-19431803	19432035-19432126
Bra007725	5	A09	-	32092571-32094621	32094621-32094729
Bra007520	5	A09	-	31115585-31116729	31116729-31116907
Bra040289	5	A01	-	25630195-25632162	25632162-25632314
Bra025520	5	A04	+	8506795-8512805	8506753-8506795
Bra008643	5	A10	-	12008526-12009330	12009330-12009340	12009708-12009791
Bra002510	5	A10	+	9212951-9215808	9212597-9212864	9212935-9212951
Bra000398	5	A03	+	10950650-10951162	10950305-10950507
Bra028952	5	A03	+	5579951-5582450	5559969-5560154	5560390-5560527
Bra037958	5	A06	+	426768-427559	426269-426322	426561-426768
Bra005418	5	A05	+	5387873-5388337	5387762-5387873
Bra011178	5	A01	+	3464778-3465931	3464516-3464778
Bra007113	5	A09	-	28911137-28912252	28912252-28912573	28912733-28912808
Bra031737	5	A09	-	36749368-36752972	36752972-36753037	36753156-36753183
Bra013132	5	A03	+	20310691-20311469	20310497-20310547
Bra019198	5	A03	-	25770315-25771152	25771152-25771236	25771330-25771444
Bra004100	5	A07	+	20127192-20131220	20127117-20127192
Bra022104	5	A02	-	19072266-19073973	19073973-19074104	19074378-19074518
Bra028473	5	A07	-	14228712-14232481	14232481-14232502
Bra032616	5	A09	-	38614803-38616003	38616219-38616261
Bra028759	5	A02	+	795693-796610	795172-795215	795670-795693
Bra037411	5	A09	-	490837-492061	492061-492063	492271-492339
Bra005003	5	A05	-	2915208-2916102	2916102-2916152	2916373-2916468
Bra014402	5	A04	-	334381-337538	337538-337593
Bra036775	5	A08	-	7108662-7109438	7109438-7109612	7109686-7109929
Bra021709	5	A04	-	14118120-14120375	14120375-14120387	14120466-14120529
Bra011704	5	A01	-	959189-962829	962829-962884
Bra021474	5	A01	-	26631984-26637241	26637241-26637264
Bra006793	5	A03	+	5065863-5066533	5064991-5065438	5065830-5065863
Bra007169	5	A09	+	29205921-29206989	29205335-29205433	29205565-29205921
Bra017666	5	A03	-	29672472-29674599	29674599-29674683	29674988-29675154
Bra010055	5	A06	-	13893957-13897126	13897126-13897223
Bra037489	5	A06	-	20325995-20328276	20328276-20328278	20328505-20328581	20329074-20329243
Bra033486	5	A04	+	4915949-4917119	4915878-4915949
Bra016633	5	A08	+	18584221-18584855	18584210-18584221
Bra007824	5	A09	-	32601841-32605300	32605372-32605420
Bra010481	5	A08	+	13978395-13981065	13978385-13978395
Bra016109	5	A07	-	22646296-22646613	22646613-22646685	22647316-22647840	22647922-22648474	22648562-22648696	22649145-22649294	22649370-22649452	22649530-22650126
Bra002407	5	A10	+	9867725-9870386	9867655-9867725
Bra003614	5	A07	+	17351730-17364340	17351617-17351730
Bra012676	5	A03	-	22829181-22831081	22831081-22831165
Bra001584	5	A03	-	17213164-17219538	17219538-17219680
Bra025974	5	A06	+	6401748-6402092	6401097-6401288	6401702-6401748
Bra022329	5	A05	-	19084315-19087943	19087943-19087986	19088185-19088280
Bra020573	5	A02	-	23934072-23935773	23935773-23935876
Bra031141	5	A09	+	34066682-34067098	34066654-34066682
Bra003026	5	A10	+	6013691-6016690	6013048-6013326	6013507-6013691
Bra029229	5	A02	-	25898578-25900865	25900865-25900945
Bra001501	5	A03	+	16723176-16725355	16722577-16722778	16723143-16723176
Bra029139	5	A03	+	6525079-6526337	6525024-6525079
Bra036496	5	A07	+	70503-72040	70213-70503
Bra018097	5	A06	-	9932927-9939278	9957126-9957163
Bra008710	5	A10	+	12309614-12310216	12308942-12309401	12309529-12309614
Bra007007	5	A09	+	28300560-28302900	28300467-28300560
Bra032432	5	A09	-	37803481-37805376	37805376-37805392	37805601-37805687
Bra021885	5	A04	-	15133507-15136039	15136039-15136270
Bra029622	5	A05	+	23672990-23677638	23672552-23672657	23672741-23672990
Bra009639	5	A10	+	16359302-16361711	16359127-16359302
Bra036109	5	A09	+	2427879-2428696	2423563-2423827	2424221-2424513	2424608-2424726	2425194-2425291	2425418-2425477	2425565-2425611	2425701-2425895	2425986-2426032	2426127-2426193	2426270-2426370	2426452-2426692	2426768-2426830	2426912-2426995	2427069-2427879
Bra036729	5	A09	+	5804702-5807087	5804040-5804336	5804617-5804702
Bra002677	5	A10	+	8353929-8358606	8353913-8353929
Bra006382	5	A03	+	3270445-3278036	3270419-3270445
Bra033471	5	A07	-	14927535-14928430	14928430-14929077
Bra032603	5	A09	-	38556545-38557977	38557977-38558022	38558130-38558238
Bra039090	5	A09	+	1544475-1545713	1544162-1544252	1544394-1544475
Bra036550	5	A09	+	2854962-2856984	2854813-2854962
Bra027023	5	A09	+	8120211-8121128	8119664-8119829	8120174-8120211
Bra022356	5	A05	-	18923492-18924704	18924704-18924714	18925199-18925351
Bra008772	5	A10	+	12590323-12593997	12590287-12590323
Bra031637	5	A09	+	37220727-37223532	37220706-37220727
Bra028353	5	A01	+	18130704-18134600	18130669-18130704
Bra021365	5	A01	+	26328953-26330506	26328933-26328953
Bra020089	5	A02	+	3956951-3957449	3956753-3956807	3956941-3956951
Bra019851	5	A06	+	4026381-4027217	4026375-4026381
Bra027434	5	A05	-	21624542-21625847	21625847-21625851	21626034-21626339
Bra013724	5	A01	-	7418148-7421465	7421465-7421476	7421701-7421792
Bra018437	5	A05	-	8218337-8223857	8223857-8223898	8224163-8224269
Bra018059	5	A06	-	9603459-9605611	9605611-9605677
Bra009337	5	A10	+	14238804-14240864	14238371-14238804
Bra025832	5	A06	+	8004237-8006291	8003176-8003233
Bra014104	5	A08	+	3434680-3436482	3434376-3434465
Bra004023	5	A07	-	19652243-19652591	19652591-19652650
Bra009454	5	A10	+	15526008-15529173	15525702-15525872	15525981-15526008
Bra002633	5	A10	-	8535904-8538214	8538214-8539801	8539999-8540237
Bra014186	5	A08	+	2716005-2716615	2715992-2716005
Bra022143	5	A02	-	19332808-19334277	19334277-19334431	19334551-19334590
Bra017749	5	A03	+	30238501-30239804	30238455-30238501
Bra003190	5	A07	+	15041827-15044782	15041799-15041827
Bra007140	5	A09	-	29036363-29039752	29039752-29039847
Bra027470	5	A09	-	11028139-11029333	11029333-11029590
Bra041004	5	Scaffold000366	+	17414-18156	17192-17414
Bra010824	5	A08	+	15883186-15884153	15883012-15883186
Bra024865	5	A06	+	22899274-22900056	22899247-22899274
Bra002715	5	A10	-	8094132-8098335	8098335-8098345
Bra013569	5	A01	-	6388667-6389488	6389488-6389490	6389853-6389933
Bra005838	5	A03	-	870408-871738	871738-872386	872510-872655	872725-872941	873135-873571
Bra001125	5	A03	-	14888661-14892595	14892595-14892662
Bra038740	5	A01	-	24234144-24236938	24236938-24236967	24237055-24237074
Bra002248	5	A10	+	10743707-10744162	10743611-10743707
Bra007000	5	A09	-	28263328-28265763	28265763-28265870
Bra007218	5	A09	+	29562036-29563855	29561853-29562036
Bra026612	5	A02	-	20077087-20079054	20079054-20079115
Bra000220	5	A03	+	9974630-9985804	9974367-9974630
Bra018009	5	A06	+	9211074-9212803	9211048-9211074
Bra008990	5	A10	+	13556399-13557514	13556269-13556399
Bra035048	5	A07	+	25232006-25234369	25231759-25231806
Bra036934	5	Scaffold000123	+	86487-87803	86321-86388	86462-86487
Bra017001	5	A04	+	17297360-17298284	17297349-17297360
Bra018343	5	A05	-	7610308-7612188	7612188-7612210	7612455-7612517
Bra038838	5	A07	-	970411-971939	971939-972025
Bra034244	5	A09	+	1445612-1446919	1445456-1445492	1445590-1445612
Bra026411	5	A01	-	9256360-9256545	9256545-9256600	9256850-9256899
Bra022498	5	A02	-	8402633-8404889	8404889-8404896	8405017-8405169
Bra031879	5	A02	-	26419925-26422186	26422186-26422458
Bra010877	5	A08	+	16124312-16124844	16124277-16124312
Bra009756	5	A06	+	17659950-17662711	17659915-17659950
Bra021744	5	A04	-	14316309-14319741	14319741-14319788
Bra023205	5	A09	+	20773363-20774550	20773009-20773363
Bra000564	5	A03	+	11817955-11822618	11817923-11817955
Bra030728	5	A08	-	19854846-19855988	19855988-19856009	19858556-19858864
Bra016216	5	A07	+	22115328-22117372	22115272-22115328
Bra037358	5	A09	+	251711-252979	251519-251576	251709-251711
Bra004137	5	A07	+	20324783-20326508	20315580-20315679	20315767-20315971	20324768-20324783
Bra013946	5	A01	+	8652412-8653064	8652339-8652412
Bra036909	5	A01	-	11967508-11968029	11968029-11968073
Bra020220	5	A02	-	4598685-4601507	4601507-4601553
Bra039084	5	A09	-	1565907-1568614	1568614-1568654	1568907-1569009
Bra006677	5	A03	-	4587644-4591955	4591955-4591961	4592496-4592640
Bra001949	5	A03	-	19545754-19548072	19548072-19548120	19550693-19550897
Bra025508	5	A04	+	8626979-8631281	8626701-8626750	8626966-8626979
Bra024885	5	A06	+	23032783-23034710	23032573-23032783
Bra028501	5	A07	-	14404205-14407655	14407655-14407763
Bra013209	5	A03	+	19892812-19895123	19892668-19892812
Bra034072	5	A01	-	25119139-25121069	25121069-25121134
Bra036448	5	A01	+	26246912-26248806	26246884-26246912
Bra009785	5	A06	+	17872837-17875030	17872492-17872728	17872829-17872837
Bra009692	5	A06	+	17205355-17206505	17205006-17205102	17205344-17205355
Bra003448	5	A07	+	16526311-16530887	16526115-16526311
Bra019856	5	A06	+	4003750-4006703	4003677-4003750
Bra034879	5	A08	-	5783928-5786784	5786945-5787159
Bra020518	5	A02	-	24271444-24274991	24274991-24275102
Bra012044	5	A07	-	12633718-12636429	12636429-12636434	12636823-12637013
Bra019932	5	A06	-	3644746-3645865	3645865-3645919
Bra036289	5	A09	+	803115-808683	803006-803115
Bra029530	5	A09	+	18011044-18018435	18010885-18011044
Bra024554	5	A09	+	25669093-25670109	25667750-25669093
Bra014079	5	A08	+	3753207-3754715	3753155-3753207
Bra032657	5	A09	+	38805250-38806378	38805096-38805151
Bra025926	5	A06	+	6673259-6675029	6673162-6673259
Bra031393	5	A01	+	17729644-17731103	17729454-17729644
Bra009595	5	A10	+	16182058-16182453	16181994-16182058
Bra033457	5	A04	+	4662107-4663701	4662104-4662107
Bra018372	5	A05	-	7826716-7829141	7829141-7829143	7829281-7829355
Bra018540	5	A02	-	15834316-15838403	15838403-15838572
Bra015880	5	A07	-	23661922-23663070	23663070-23663262
Bra012456	5	A07	+	9734932-9735704	9734914-9734932
Bra035692	5	A04	+	12887893-12891775	12887477-12887755	12887885-12887893
Bra016530	5	A08	+	18123670-18124981	18123553-18123670
Bra025730	5	A06	+	7259688-7260386	7259087-7259177
Bra024760	5	A09	+	24179389-24180542	24179299-24179389
Bra032519	5	A09	+	38178234-38179105	38178043-38178148
Bra038875	5	A01	-	15454073-15455401	15455401-15455410
Bra023320	5	A02	-	1787816-1789188	1789188-1789278	1789355-1789420
Bra024491	5	A06	-	16807337-16808233	16808233-16808256
Bra034193	5	A09	+	1209477-1211279	1209454-1209477
Bra039427	5	A05	+	24267427-24267847	24266921-24266991	24267410-24267427
Bra018136	5	A06	-	10219766-10221350	10221350-10221384	10221582-10221773
Bra019474	5	A06	+	12289710-12298716	12289588-12289710
Bra033557	5	A06	+	25179585-25185515	25179564-25179585
Bra010716	5	A08	+	15323419-15323979	15322783-15322906	15323183-15323419
Bra013379	5	A01	-	5302655-5304607	5304607-5305013	5305152-5305399
Bra019653	5	A06	-	5180274-5182664	5182664-5182972
Bra035433	5	A01	+	16165095-16173844	16164926-16165095
Bra033408	5	A10	+	2469036-2475175	2468849-2469036
Bra020749	5	A05	+	23949867-23951011	23947852-23948215	23948363-23949867
Bra028727	5	A02	-	969694-977982	977982-978096
Bra003997	5	A07	-	19462054-19467133	19467133-19467413	19467494-19467663	19467767-19467815	19467888-19467926	19468169-19468667
Bra005012	5	A05	+	2977685-2981842	2977582-2977685
Bra033950	5	A02	-	9665680-9666647	9666647-9666668
Bra030756	5	A08	+	19707397-19709394	19707323-19707397
Bra033832	5	A01	-	13151410-13156342	13156342-13156387	13156582-13156624
Bra026446	5	A01	+	9057145-9058569	9056907-9057006	9057124-9057145
Bra024395	5	A06	-	16098973-16101722	16101722-16101724	16101816-16102102
Bra011860	5	A01	+	191317-206106	190996-191085	191298-191317
Bra018724	5	A06	+	2316104-2316928	2315904-2315965	2316090-2316104
Bra001716	5	A03	-	18037655-18038299	18038299-18038462
Bra000011	5	A03	-	8842732-8843775	8843775-8843829	8844141-8844271
Bra019877	5	A06	+	3925944-3928634	3925792-3925849	3925941-3925944
Bra020103	5	A02	-	4012111-4015909	4015909-4015993
Bra030693	5	A08	+	20009809-20011774	20009715-20009809
Bra029845	5	A05	+	22745334-22747688	22745081-22745240	22745329-22745334
Bra022529	5	A02	-	8201854-8204546	8204546-8204557	8204642-8204748
Bra014271	5	A08	+	2073046-2075610	2072982-2073046
Bra015706	5	A07	-	24554241-24554546	24554546-24554600	24554680-24554858
Bra010437	5	A08	-	13749885-13750459	13750459-13750491	13750777-13750882
Bra029005	5	A03	-	5832910-5834754	5834754-5834856
Bra004588	5	A05	-	915771-918519	918519-918533	918926-919135
Bra003662	5	A07	+	17600953-17601972	17600849-17600953
Bra029506	5	A09	-	17853172-17853765	17853765-17853774	17854010-17854079
Bra015251	5	A07	-	3178327-3191556	3191556-3191643
Bra006406	5	A03	+	3377224-3381792	3377207-3377224
Bra017404	5	A09	+	14107320-14109315	14107141-14107196
Bra026702	5	A09	+	35032496-35033112	35032441-35032496
Bra005265	5	A05	+	4377584-4381874	4377552-4377584
Bra006036	5	A03	+	1703119-1708289	1702858-1703119
Bra021777	5	A04	-	14495645-14500473	14500473-14500623
Bra013802	5	A01	+	7834578-7835828	7834378-7834402	7834557-7834578
Bra029200	5	A02	+	26023223-26028553	26023209-26023223
Bra020134	5	A02	-	4169023-4171698	4171775-4171831	4171907-4172158
Bra009982	5	A06	+	19070967-19081655	19070857-19070967
Bra019593	5	A06	-	13582014-13586397	13586397-13586713
Bra020266	5	A02	+	4906121-4907608	4905493-4906121
Bra018582	5	A06	+	3139341-3140306	3138729-3139341
Bra021902	5	A04	-	15223253-15224172	15224172-15224274
Bra021719	5	A04	+	14186114-14187407	14185968-14186011	14186094-14186114
Bra025238	5	A06	+	21545201-21547097	21543974-21544036	21545175-21545201
Bra024359	5	A06	-	15785045-15787210	15787210-15787297
Bra038262	5	A01	+	20407724-20407996	20407441-20407724
Bra000550	5	A03	+	11731851-11735493	11731765-11731851
Bra023746	5	A01	-	18710040-18710672	18710672-18710721
Bra021397	5	A04	+	19142404-19146848	19142276-19142404
Bra022986	5	A03	-	8110060-8111433	8111433-8112428
Bra015231	5	A07	+	3438232-3440161	3438216-3438232
Bra021442	5	A04	+	19216250-19216840	19216060-19216250
Bra026834	5	A09	-	35671393-35673576	35673576-35673801
Bra022964	5	A03	-	7990632-7994704	7994704-7994727	7994833-7994888
Bra008317	5	A02	-	13671721-13680666	13680666-13680798
Bra026811	5	A09	+	35572383-35575289	35572108-35572193	35572288-35572383
Bra007197	5	A09	-	29419663-29422755	29422755-29422938
Bra003364	5	A07	+	16114527-16128249	16114397-16114527
Bra021265	5	A01	-	22108307-22111729	22111729-22111822
Bra005118	5	A05	-	3516242-3516764	3516764-3516784
Bra037536	5	A01	+	20878298-20885051	20878179-20878298
Bra006999	5	A09	+	28262217-28262903	28261385-28262217
Bra003096	5	A10	-	5310545-5316073	5316073-5316127
Bra007987	5	A02	-	11293564-11294184	11294184-11294197	11294360-11294412
Bra034627	5	A08	-	11620210-11624925	11624925-11625146
Bra028320	5	A01	-	18420535-18426628	18426628-18426652	18426730-18426844
Bra006033	5	A03	+	1691175-1692553	1690626-1690691	1691167-1691175
Bra031594	5	A09	+	37421353-37421664	37421083-37421158	37421327-37421353
Bra027835	5	A09	+	9524409-9529526	9524273-9524409
Bra007930	5	A02	+	10941975-10945839	10941970-10941975
Bra021918	5	A04	-	15284796-15285251	15285251-15285317
Bra030307	5	A04	+	9582382-9584045	9581938-9581982	9582261-9582308
Bra024886	5	A06	+	23038837-23041123	23038512-23038577	23038825-23038837
Bra000696	5	A03	-	12545134-12546947	12546947-12546953	12548532-12548593	12548749-12548775
Bra006419	5	A03	-	3427963-3429928	3429928-3429992
Bra029784	5	A05	+	23014340-23014543	23013590-23013690
Bra018705	5	A06	+	2450018-2475314	2449862-2450018
Bra039667	5	A06	+	636969-638327	635410-635480	635911-635977
Bra037838	5	A09	-	4449052-4449388	4449388-4449439
Bra025727	5	A06	-	7242750-7243433	7243433-7243466	7244067-7244214
Bra032788	5	A09	-	23975123-23977532	23987622-23987781	24014269-24014435	24014547-24014896
Bra017887	5	A03	+	31394356-31396341	31394143-31394356
Bra019254	5	A03	+	25451840-25452588	25451720-25451840
Bra009127	5	A10	+	15130822-15133691	15130786-15130822
Bra019953	5	A06	+	3542969-3546585	3542607-3542667	3542747-3542818	3542912-3542969
Bra035907	5	A09	+	3574619-3579987	3574249-3574502	3574581-3574619
Bra031285	5	A05	-	17059552-17061105	17061105-17061169
Bra033861	5	A05	-	15536276-15537934	15537934-15538148
Bra037416	5	A09	+	518009-519467	517631-517709
Bra023962	5	A03	+	28605374-28608811	28605363-28605374
Bra015405	5	A10	+	1576975-1578342	1576795-1576975
Bra001868	5	A03	+	19095190-19095624	19094898-19094988	19095185-19095190
Bra037337	5	A09	-	132832-135890	135890-136151
Bra018828	5	A06	+	1734752-1754130	1734693-1734752
Bra010470	5	A08	-	13924548-13925697	13925697-13925712	13928136-13928379
Bra039307	5	A04	+	18784307-18785767	18784248-18784307
Bra030757	5	A08	-	19704911-19706806	19706806-19706850	19706947-19706992
Bra015142	5	A07	+	5346238-5346723	5345351-5345374	5346156-5346238
Bra002069	5	A07	-	2115770-2117665	2117665-2117688
Bra027538	5	A09	-	11631801-11634649	11634649-11634654
Bra001559	5	A03	+	17073870-17074478	17073359-17073470	17073801-17073870
Bra006911	5	A09	+	27631275-27633660	27631232-27631275
Bra017971	5	A06	+	8891442-8893202	8891184-8891274	8891404-8891442
Bra036685	5	A09	+	6057510-6062369	6057205-6057245	6057434-6057510
Bra027649	5	A09	-	7565147-7566507	7566507-7567140	7567433-7567603
Bra010667	5	A08	-	15099846-15103552	15103602-15103730
Bra032451	5	A09	+	37887292-37887810	37887188-37887292
Bra029878	5	A05	+	22623816-22624998	22623678-22623816
Bra034054	5	A01	+	25209968-25214339	25209796-25209968
Bra002736	5	A10	+	8005177-8006295	8002858-8003166	8005014-8005177
Bra007620	5	A09	-	31590125-31591615	31591615-31591626	31591745-31591821
Bra005177	5	A05	+	3850124-3851209	3849533-3849656	3850076-3850124
Bra038682	5	A01	-	24504207-24507529	24507610-24507669
Bra019211	5	A03	-	25711848-25714611	25714611-25714770
Bra038936	5	A08	+	8401314-8402538	8400944-8401064	8401294-8401314
Bra035074	5	A07	+	25326228-25329871	25325988-25326051	25326193-25326228
Bra029527	5	A09	-	17973104-17976659	17976659-17976784	17977697-17977806
Bra024160	5	A03	+	27286010-27287286	27285710-27285791	27285922-27286010
Bra004537	5	A05	-	687357-690331	690331-690363	690508-690765
Bra030717	5	A08	+	19901748-19904474	19901724-19901748
Bra015521	5	A10	+	799954-801602	799948-799954
Bra002116	5	A10	-	11425946-11429427	11429427-11429446	11430278-11430373
Bra020283	5	A02	-	4982655-4983253	4983253-4984111	4984184-4984236	4984383-4984488
Bra003409	5	A07	-	16347874-16350339	16350339-16350609
Bra031991	5	A05	+	24716018-24717647	24715689-24716018
Bra000300	5	A03	-	10438442-10440250	10440250-10440291	10440898-10441023
Bra026242	5	A01	+	10237368-10238674	10237133-10237368
Bra033593	5	A06	-	25020005-25021074	25021343-25021424
Bra035877	5	A09	-	3760144-3764494	3764494-3764515	3764645-3764755
Bra016441	5	A08	-	17716632-17717585	17717585-17717591	17717663-17717844
Bra002786	5	A10	-	7646055-7651352	7651352-7651779
Bra007733	5	A09	-	32128688-32130154	32130154-32130169
Bra011287	5	A01	+	2910781-2912682	2910702-2910781
Bra030935	5	A08	+	940008-941848	939385-940008
Bra002227	5	A10	+	10846121-10847740	10845734-10845821	10846119-10846121
Bra035248	5	A09	+	16602883-16604128	16602773-16602883
Bra021848	5	A04	+	14961932-14962189	14961578-14961932
Bra006317	5	A03	+	2981865-2983172	2981524-2981639	2981729-2981865
Bra029643	5	A05	+	23570258-23572006	23570082-23570258
Bra029867	5	A05	+	22662986-22664648	22662734-22662986
Bra009034	5	A10	+	13770944-13773078	13770892-13770944
Bra028755	5	A02	+	809190-821032	808934-809190
Bra019109	5	A03	-	26323968-26324936	26324936-26324974	26325198-26325305
Bra037273	5	A09	+	5230941-5233668	5230842-5230941
Bra003435	5	A07	-	16449823-16451058	16451058-16451066	16451209-16451357
Bra015997	5	A07	-	23173864-23175179	23175179-23175285
Bra002974	5	A10	+	6407063-6409070	6406858-6406888	6407009-6407063
Bra024481	5	A06	-	16701521-16702365	16702909-16702942
Bra010760	5	A08	-	15511187-15511782	15512161-15512250
Bra005988	5	A03	-	1506873-1512465	1512465-1512572
Bra002805	5	A10	+	7545706-7547427	7545416-7545517
Bra016204	5	A07	+	22171353-22173535	22170959-22171353
Bra010036	5	A06	+	19382480-19390436	19381274-19381608	19382474-19382480
Bra006088	5	A03	+	1936337-1936990	1936251-1936337
Bra027966	5	A09	-	10628950-10631611	10631611-10631644	10631719-10631900
Bra009039	5	A10	+	13793451-13794777	13793264-13793363
Bra016557	5	A08	+	18267539-18271178	18267409-18267539
Bra027107	5	A09	+	8957584-8958501	8956856-8956949
Bra006975	5	A09	+	28118154-28122433	28118122-28118154
Bra033244	5	A10	-	3360431-3363061	3363061-3363600	3363791-3364234	3364573-3364732	3364821-3364925	3365042-3365172	3365277-3365380	3365605-3365810	3366325-3366437
Bra001342	5	A03	+	15946266-15953877	15945965-15946077	15946199-15946266
Bra034264	5	A04	-	11871298-11871591	11871591-11871643	11871725-11872079
Bra027047	5	A09	+	8319835-8321123	8319801-8319835
Bra032587	5	A09	-	38498858-38500151	38500151-38500329
Bra021376	5	A01	-	26380703-26383548	26383548-26383663
Bra020886	5	A08	-	10651622-10652660	10652660-10652664	10652872-10653027	10653136-10653500	10653764-10653925	10654256-10655118
Bra039014	5	A07	-	646499-647532	647532-647542	647638-647671
Bra018586	5	A06	-	3115684-3119656	3119656-3120101
Bra011144	5	A01	+	3698853-3706279	3698169-3698311	3698785-3698853
Bra027920	5	A09	-	10289455-10291026	10291026-10291032	10291375-10291450
Bra014585	5	A04	+	1601044-1601478	1600266-1600383	1600965-1601044
Bra018432	5	A05	+	8192737-8193243	8192330-8192383	8192734-8192737
Bra030889	5	A08	+	572748-573792	572476-572512	572726-572748
Bra003861	5	A07	+	18695743-18699881	18695730-18695743
Bra018037	5	A06	-	9395704-9399474	9399474-9399491
Bra028975	5	A03	+	5684954-5686467	5684941-5684954
Bra030642	5	A08	-	20206136-20209983	20209983-20209997	20210434-20210524
Bra017499	5	A09	-	13325244-13327033	13327033-13327049	13327254-13327523
Bra035518	5	A08	-	8114540-8117115	8117115-8117156
Bra011439	5	A01	+	2162712-2165580	2162413-2162712
Bra019100	5	A03	-	26350723-26352978	26352978-26353036
Bra003009	5	A10	+	6154442-6160001	6154410-6154442
Bra001720	5	A03	-	18057428-18058209	18058209-18058517
Bra021678	5	A04	+	13920485-13921171	13920357-13920391	13920478-13920485
Bra014524	5	A04	+	1222631-1225338	1222040-1222559
Bra035269	5	A09	+	16472308-16474009	16472262-16472308
Bra034252	5	A04	+	11785239-11787188	11784902-11785102	11785214-11785239
Bra003044	5	A10	+	5842487-5843097	5842276-5842487
Bra030350	5	A04	+	9303141-9305279	9303115-9303141
Bra039549	5	A01	+	11575811-11577292	11574764-11575811
Bra019078	5	A03	-	26476152-26479045	26479045-26479114
Bra009354	5	A10	-	14168965-14171031	14171031-14171114
Bra009210	5	A10	+	14824040-14831862	14823617-14823729	14824022-14824040
Bra010171	5	A05	-	14978448-14979844	14979844-14979847
Bra039708	5	A08	-	6553205-6555085	6555085-6555106	6555347-6555420
Bra037452	5	A06	+	20159238-20161256	20159159-20159238
Bra021171	5	A01	-	22765495-22766645	22766726-22766916
Bra034006	5	A02	-	9263921-9267271	9267271-9267382
Bra015095	5	A07	-	5745360-5746271	5746271-5746361	5746434-5746474
Bra010097	5	A06	-	14379432-14382586	14382586-14382669
Bra029191	5	A03	+	6779097-6784686	6779005-6779097
Bra007761	5	A09	-	32284278-32286697	32286697-32286770
Bra002134	5	A10	+	11384224-11385507	11384159-11384224
Bra002576	5	A10	-	8853729-8855304	8855304-8855377
Bra017949	5	A06	+	8736590-8738862	8736421-8736590
Bra021228	5	A01	+	22392188-22392927	22387295-22387546	22387658-22387712	22387784-22387840	22387925-22388002	22388084-22388437
Bra028864	5	A02	-	318647-319637	319637-319696
Bra007458	5	A09	-	30823085-30825878	30826585-30826604
Bra009908	5	A06	-	18615006-18617721	18617721-18617771
Bra016788	5	A08	+	19208381-19209779	19207642-19207890	19208332-19208381
Bra037728	5	A04	-	18142974-18145968	18146040-18146178
Bra016112	5	A07	+	22638118-22641787	22637886-22638118
Bra003771	5	A07	+	18275688-18276140	18275190-18275688
Bra003618	5	A07	+	17374130-17375902	17374011-17374130
Bra031055	5	A09	+	34466926-34469323	34466720-34466926
Bra007088	5	A09	+	28754969-28762106	28754666-28754969
Bra027765	5	A09	+	6784514-6787334	6784096-6784514
Bra029692	5	A05	+	23366634-23367396	23366550-23366634
Bra025381	5	A06	-	20791604-20793857	20793857-20793882	20794551-20794583
Bra008888	5	A10	+	13100861-13106392	13100813-13100861
Bra012055	5	A07	-	12498095-12499447	12499447-12499497
Bra021359	5	A01	-	26294375-26294626	26294626-26294796	26294910-26295046	26295132-26295215	26295298-26295435	26295528-26295649	26295734-26295935
Bra040000	5	Scaffold000185	-	33778-36196	44183-44280	44374-44612	44707-44763	44932-45018	45674-46215	48599-49160
Bra021132	5	A01	-	22965039-22968156	22968156-22968160	22968522-22968642
Bra011142	5	A01	+	3708049-3710467	3707794-3708049
Bra007296	5	A09	-	29963851-29965879	29965879-29966161
Bra013057	5	A03	+	20759269-20760469	20759150-20759269
Bra029817	5	A05	-	22894625-22895225	22895225-22895301
Bra004222	5	A07	-	20798146-20802383	20802491-20802579
Bra023138	5	A09	-	21502175-21504010	21504010-21504092
Bra038124	5	A05	-	10413001-10419143	10419143-10419308
Bra001505	5	A03	-	16738983-16740972	16740972-16740997	16741090-16741206
Bra039955	5	A05	-	16386441-16386890	16386890-16386900	16387293-16387385
Bra026951	5	A09	-	36206635-36210702	36210702-36210736
Bra032695	5	A04	+	5771654-5772457	5771640-5771654
Bra035876	5	A09	-	3776485-3781122	3781122-3781369
Bra030966	5	A08	+	1185693-1187835	1185671-1185693
Bra029735	5	A05	+	23197157-23203422	23196944-23197157
Bra007222	5	A09	+	29584411-29586179	29584351-29584411
Bra014848	5	A04	-	3591370-3593408	3593408-3593873
Bra021100	5	A01	+	23139461-23142932	23139017-23139461
Bra029677	5	A05	-	23427570-23431937	23431937-23432026
Bra013928	5	A01	+	8509670-8511723	8508012-8508121	8508518-8508928	8509013-8509670
Bra036630	5	A09	+	2498939-2500828	2498491-2498529	2498934-2498939
Bra015090	5	A07	-	5783839-5784732	5784732-5784753
Bra015349	5	A10	-	1862605-1865057	1865057-1865058	1865336-1865407
Bra005717	5	A03	+	258197-265539	257669-257754	257837-257935	258014-258197
Bra034070	5	A01	-	25127219-25127793	25127875-25127954
Bra024144	5	A03	-	27379873-27380371	27380371-27380388	27380768-27380859
Bra029577	5	A09	+	18413560-18419287	18413445-18413560
Bra036346	5	A02	-	21314016-21315413	21315413-21315647
Bra000865	5	A03	+	13595929-13599094	13595859-13595929
Bra021601	5	A04	-	13427717-13428049	13428049-13428067	13428445-13428525
Bra031382	5	A09	-	25992382-25993743	25993743-25993853
Bra008215	5	A02	+	12879127-12880219	12878902-12879014	12879121-12879127
Bra005813	5	A03	-	760548-760898	760898-760919	761383-761431
Bra022930	5	A03	+	7827666-7828763	7827661-7827666
Bra006338	5	A03	-	3083690-3086495	3086900-3086963	3087044-3087237
Bra031651	5	A09	-	37141569-37142255	37142255-37142258	37142560-37142695
Bra017633	5	A03	-	29485902-29487209	29487209-29487295
Bra015434	5	A10	-	1320225-1321339	1321553-1321578
Bra023243	5	A09	-	20394610-20396742	20396742-20396775	20397058-20397173
Bra010307	5	A08	+	12996096-12998208	12995489-12995782	12996015-12996096
Bra024226	5	A03	+	26837714-26837923	26835934-26836186	26836274-26837627	26837713-26837714
Bra017524	5	A09	-	13045826-13047038	13047440-13047688
Bra031747	5	A09	-	36704413-36705825	36705825-36705830	36706192-36706273
Bra031413	5	A01	-	17502423-17504196	17504196-17504303
Bra035136	5	A07	+	25610346-25614921	25610169-25610225	25610316-25610346
Bra029718	5	A05	-	23257788-23258981	23258981-23259109
Bra038698	5	A01	+	24396387-24398630	24395804-24395916	24396351-24396387
Bra003964	5	A07	-	19275000-19277823	19277823-19277971
Bra040839	5	A08	-	11273407-11274384	11274384-11274544
Bra001204	5	A03	-	15319606-15322435	15322435-15322463
Bra011663	5	A01	+	1191953-1195366	1191228-1191368	1191923-1191953
Bra012557	5	A03	-	23591496-23593839	23593839-23593849	23594746-23594905
Bra007016	5	A09	+	28363804-28365625	28359950-28360061	28363802-28363804
Bra032360	5	A09	-	22251691-22252721	22252721-22252723	22253109-22253188
Bra017907	5	A06	-	8496798-8498212	8498212-8498235
Bra029757	5	A05	-	23106459-23108740	23108740-23108866
Bra017914	5	A06	-	8523300-8524962	8524962-8525095
Bra021896	5	A04	+	15190502-15191546	15190164-15190232	15190492-15190502
Bra030945	5	A08	+	987283-991546	987031-987101	987266-987283
Bra004917	5	A05	-	2474179-2477487	2477487-2477753	2477845-2478004
Bra020090	5	A02	+	3960075-3960825	3959743-3960075
Bra020622	5	A02	+	23603013-23604821	23599233-23599326
Bra007394	5	A09	-	30499795-30502354	30502354-30502465
Bra001740	5	A03	-	18210920-18212861	18212861-18213122
Bra004555	5	A05	-	789743-791334	791334-791495
Bra007730	5	A09	+	32116539-32118146	32116126-32116246	32116527-32116539
Bra029172	5	A03	+	6695110-6695442	6694993-6695110
Bra025370	5	A06	+	20842149-20844106	20841970-20842149
Bra030315	5	A04	+	9525623-9526137	9525595-9525623
Bra017808	5	A03	-	30646781-30649609	30649609-30649741
Bra022771	5	A03	+	6971946-6976797	6971812-6971946
Bra008121	5	A02	-	12248640-12249150	12250686-12250786
Bra011501	5	A01	-	1930100-1931467	1931467-1931831
Bra012655	5	A03	+	22921984-22923846	22921404-22921592	22921932-22921984
Bra028238	5	A04	-	7308038-7308790	7308790-7308799	7309076-7309342
Bra029959	5	A01	-	14772672-14775398	14775631-14775759
Bra040371	5	A01	+	25506606-25508997	25506578-25506606
Bra038782	5	A03	-	24090601-24091586	24099065-24099163	24099235-24099275
Bra008714	5	A10	+	12322877-12323413	12322795-12322877
Bra002777	5	A10	-	7709311-7712297	7712297-7712385
Bra040685	5	A04	-	4017513-4022269	4022269-4022349
Bra028861	5	A02	-	328140-330882	330882-330894
Bra003304	5	A07	+	15782026-15783150	15781944-15782026
Bra032762	5	A04	+	5142899-5146175	5142719-5142899
Bra006428	5	A03	+	3468777-3473252	3468770-3468777
Bra013329	5	A01	-	5024135-5032197	5032197-5032256
Bra005829	5	A03	-	823509-825446	825446-825448	825665-825878
Bra011659	5	A01	+	1211896-1228618	1211875-1211896
Bra017894	5	A09	+	22677718-22678459	22674752-22674783	22675713-22677718
Bra016811	5	A08	-	19309787-19311275	19311275-19311279	19311531-19311571
Bra028856	5	A02	-	349711-350307	350549-350583
Bra020685	5	A02	-	23214632-23216182	23216182-23216192	23216295-23216486
Bra028688	5	A02	+	1156943-1160502	1156877-1156943
Bra000552	5	A03	-	11750733-11756057	11756057-11756121
Bra009073	5	A10	-	13945130-13946204	13946204-13946260
Bra030546	5	A08	+	20611852-20613530	20611357-20611469	20611841-20611852
Bra020821	5	A08	-	11103019-11109513	11109513-11109606
Bra011315	5	A01	-	2759913-2760524	2760524-2760665
Bra029202	5	A02	+	26017558-26018837	26016262-26016479	26017347-26017558
Bra009603	5	A10	-	16214709-16218751	16218751-16218802
Bra003054	5	A10	+	5703909-5706618	5703283-5703394	5703895-5703909
Bra000693	5	A03	-	12519785-12521111	12521111-12521172	12521362-12521418
Bra010459	5	A08	-	13843056-13845053	13845053-13845058	13845405-13845503
Bra035629	5	A02	+	6118530-6119331	6118379-6118414	6118502-6118530
Bra008687	5	A10	-	12190817-12191445	12191445-12191449	12195641-12197076
Bra037124	5	A09	+	4560614-4561153	4560147-4560614
Bra002382	5	A10	-	9990757-9996294	9996294-9996350
Bra024105	5	A03	+	27640138-27644708	27640089-27640138
Bra005273	5	A05	+	4479079-4485601	4478686-4478775	4479069-4479079
Bra028050	5	A09	-	19044375-19047501	19047501-19047674	19047752-19047960
Bra006104	5	A03	+	2027478-2031144	2027435-2027478
Bra029849	5	A05	-	22726040-22728286	22728286-22728292	22728388-22728450
Bra009555	5	A10	+	16022754-16023291	16022470-16022542	16022745-16022754
Bra026290	5	A01	-	10000154-10003349	10003349-10003426
Bra037044	5	A03	-	28779680-28781116	28781116-28781173
Bra039799	5	A04	-	3829312-3831950	3831950-3832061
Bra027663	5	A09	-	7475476-7477070	7477070-7477076	7477170-7477221
Bra010787	5	A08	-	15671975-15673034	15673034-15673065	15673349-15673388
Bra016534	5	A08	-	18138173-18145656	18145656-18145946
Bra011847	5	A01	+	247442-249732	242612-242985
Bra010703	5	A08	+	15276594-15278886	15276581-15276594
Bra022718	5	A02	-	6805666-6813470	6813470-6813480	6813560-6813674
Bra004450	5	A05	-	173223-176202	176202-176246
Bra023651	5	A02	+	3353640-3356224	3353499-3353640
Bra009090	5	A10	-	15265354-15267258	15267258-15267302
Bra010154	5	A05	+	15207223-15207701	15206983-15207223
Bra030184	5	A07	-	8094874-8095557	8095557-8095894	8096063-8096232	8096494-8096653	8097088-8097319
Bra035206	5	A07	-	25871424-25872485	25872485-25872512
Bra019385	5	A03	-	24557721-24559089	24559089-24559110
Bra027927	5	A09	-	10339258-10343095	10343095-10343209
Bra017363	5	A09	+	14505086-14506541	14503964-14504144	14505003-14505086
Bra020305	5	A02	+	5100729-5101055	5100721-5100729
Bra027593	5	A09	+	12067220-12068829	12067009-12067220
Bra020464	5	A02	-	24666287-24666733	24666733-24666776	24667699-24667781
Bra002590	5	A10	-	8774263-8775734	8775734-8775809
Bra001663	5	A03	-	17765059-17766883	17766883-17767099
Bra013375	5	A01	+	5283929-5285250	5283715-5283929
Bra007251	5	A09	-	29722241-29724542	29724542-29724581
Bra029785	5	A05	-	23011612-23013252	23013252-23013341
Bra010884	5	A08	+	16170404-16171291	16170153-16170199	16170383-16170404
Bra036881	5	A01	+	12244506-12247689	12244247-12244506
Bra033619	5	A06	+	24917948-24918405	24916965-24917000	24917858-24917948
Bra011548	5	A01	-	1724526-1727909	1727909-1728017	1728082-1728138
Bra015990	5	A07	+	23211854-23216545	23211375-23211645	23211812-23211854
Bra007033	5	A09	-	28454312-28454755	28454755-28454779	28455045-28455100
Bra008613	5	A10	+	11896006-11900956	11895515-11896006
Bra026867	5	A09	-	35793747-35796169	35796169-35796178
Bra012066	5	A07	-	12443853-12444916	12444916-12444962
Bra004347	5	A07	-	21421342-21424448	21424448-21424455	21424967-21425197
Bra030474	5	A05	-	11755654-11755984	11755984-11755986
Bra002719	5	A10	-	8078905-8079834	8079834-8079871	8086457-8086487
Bra007328	5	A09	+	30147080-30147361	30146883-30147080
Bra032569	5	A09	+	38423107-38424496	38422969-38423107
Bra011835	5	A01	-	301416-303357	303449-303518
Bra015183	5	A07	+	4788626-4791470	4788531-4788626
Bra018198	5	A06	+	10683582-10685660	10679965-10681170	10681477-10681698	10681793-10681900	10681996-10682187	10682270-10682518	10682592-10682846	10682938-10683142	10683454-10683582
Bra029308	5	A02	-	25426756-25430570	25430570-25430637
Bra019684	5	A06	+	5031542-5033339	5031134-5031542
Bra005994	5	A03	-	1527859-1532128	1532128-1532163	1532280-1532373
Bra022528	5	A02	-	8207141-8209662	8209662-8209727
Bra022572	5	A02	-	7822981-7823400	7823400-7823404	7823528-7823655
Bra020757	5	A05	+	24005377-24007338	24004770-24004840	24005314-24005377
Bra036861	5	A09	-	26886532-26887394	26887394-26887494	26887598-26887748
Bra024508	5	A06	-	16900130-16900921	16900921-16900931	16901206-16901335
Bra040177	5	A01	-	4514843-4516021	4516384-4516438
Bra022133	5	A02	-	19283568-19285331	19285331-19285486
Bra040284	5	A01	-	25645961-25647861	25647861-25647898	25648210-25648410
Bra018959	5	A06	+	1022856-1024174	1022747-1022856
Bra020180	5	A02	-	4407588-4407854	4407854-4407885	4408107-4408229
Bra001124	5	A03	+	14885269-14888295	14884665-14884816	14885217-14885269
Bra008983	5	A10	-	13525681-13528857	13528857-13528876	13529015-13529589
Bra013046	5	A03	+	20818744-20820956	20818700-20818744
Bra007214	5	A09	-	29547922-29548470	29548470-29548498	29548934-29549039
Bra026386	5	A01	+	9403568-9412808	9403292-9403372	9403566-9403568
Bra011914	5	A07	+	13612368-13612547	13612277-13612368
Bra037523	5	A06	+	20469423-20470727	20468755-20468785	20469417-20469423
Bra028851	5	A02	+	361028-361696	361012-361028
Bra022541	5	A02	-	8133520-8137986	8137986-8138036	8138133-8138387
Bra030856	5	A08	-	337331-339100	339100-339245
Bra031967	5	A05	-	24593141-24593952	24593952-24593995	24594110-24594202
Bra017705	5	A03	-	29935560-29938514	29938514-29938659	29939059-29939171
Bra027841	5	A09	+	9599322-9599820	9599260-9599322
Bra011957	5	A07	-	13186253-13186648	13186648-13186759
Bra037799	5	A09	-	4244076-4247876	4247876-4247896
Bra026651	5	A02	+	19627232-19627517	19626954-19627232
Bra004032	5	A07	+	19695912-19697045	19695525-19695912
Bra030384	5	A05	-	10852868-10855261	10855261-10855303	10855619-10855722	10855807-10855881
Bra036912	5	A01	+	11961338-11962672	11961102-11961338
Bra030827	5	A08	-	114998-117020	117020-117136
Bra027917	5	A09	+	10265030-10265567	10264628-10264729	10265024-10265030
Bra036053	5	A09	-	26503604-26504877	26504877-26505083
Bra021868	5	A04	+	15050689-15053280	15050670-15050689
Bra029978	5	A01	+	14926503-14927705	14926244-14926503
Bra005036	5	A05	+	3097621-3103960	3097461-3097621
Bra031482	5	A01	+	16884942-16887221	16884793-16884942
Bra006078	5	A03	+	1889638-1890953	1889511-1889638
Bra007360	5	A09	+	30319814-30321111	30319365-30319518	30319812-30319814
Bra004213	5	A07	-	20743509-20746842	20746842-20746957
Bra008072	5	A02	+	12006712-12007874	12006279-12006389	12006693-12006712
Bra036125	5	A09	+	2365007-2366929	2364488-2364655	2364888-2365007
Bra016226	5	A07	-	22049545-22053822	22053822-22053890
Bra030896	5	A08	-	614092-627173	627173-627268
Bra013224	5	A03	+	19797885-19801068	19797748-19797885
Bra029720	5	A05	+	23253906-23254964	23253846-23253906
Bra016481	5	A08	-	17890413-17892286	17892286-17892431
Bra031430	5	A01	-	17367554-17368781	17368781-17369463	17370470-17370530	17371260-17371577
Bra027036	5	A09	-	8222835-8223389	8223389-8223447
Bra019862	5	A06	-	3985947-3988849	3988849-3989327	3989428-3990278
Bra000286	5	A03	-	10363528-10365953	10365953-10366019	10366491-10366645
Bra036137	5	A09	-	2317275-2319965	2319965-2319994
Bra039738	5	A02	-	8653277-8654732	8654732-8654750	8655035-8655131
Bra000117	5	A03	-	9357223-9359412	9359412-9360427	9361054-9361257
Bra001045	5	A03	+	14533498-14535436	14533156-14533314	14533473-14533498
Bra022970	5	A03	-	8025648-8029718	8029718-8029735
Bra031083	5	A09	-	34293191-34295129	34295129-34295260
Bra030694	5	A08	+	20007542-20009253	20007157-20007335	20007523-20007542
Bra034080	5	A01	+	25090723-25091243	25090339-25090468
Bra028644	5	A02	-	1341525-1341981	1341981-1342000	1342223-1342282
Bra019530	5	A06	+	12961566-12988033	12961492-12961566
Bra036211	5	A09	+	1919796-1920191	1918218-1918308	1918387-1918519	1918600-1918634	1918707-1918782	1918987-1919103	1919244-1919796
Bra020003	5	A06	-	3328471-3330174	3330174-3330188	3330251-3330401
Bra011348	5	A01	-	2624123-2628809	2628809-2628816	2629078-2629199
Bra039611	5	A07	-	1413750-1415529	1415529-1415542
Bra037460	5	A06	+	20207624-20209702	20207508-20207624
Bra026946	5	A09	+	36190719-36197016	36190663-36190719
Bra040743	5	Scaffold000247	-	31599-37237	37237-37260
Bra020969	5	A08	-	10086785-10088924	10088924-10088961
Bra024263	5	A06	-	15212587-15213916	15213916-15214061	15214537-15214630
Bra024412	5	A06	-	16242436-16246050	16246050-16246088
Bra005673	5	A03	+	78156-78852	78073-78156
Bra013201	5	A03	+	19923916-19925341	19923780-19923916
Bra002081	5	A07	-	2004875-2006711	2006711-2006725
Bra015884	5	A07	+	23649300-23650745	23649275-23649300
Bra004313	5	A07	+	21197013-21198268	21196635-21196765	21196968-21197013
Bra006203	5	A03	+	2498205-2499510	2497668-2497756	2498197-2498205
Bra033115	5	A02	+	16265181-16266170	16264855-16265181
Bra013561	5	A01	+	6363255-6365534	6363112-6363130	6363229-6363255
Bra011883	5	A08	+	16300052-16300459	16299553-16299713	16299852-16299952
Bra034880	5	A08	+	5762086-5764543	5761681-5761774	5762019-5762086
Bra033497	5	A01	-	11382249-11386827	11386827-11386858
Bra000126	5	A03	-	9452740-9459754	9459754-9459798
Bra008342	5	A02	+	13859303-13861155	13859022-13859125	13859293-13859303
Bra002011	5	A07	-	2600744-2606657	2606657-2606807
Bra016413	5	A08	-	17564520-17570126	17570126-17570412
Bra013675	5	A01	-	7064628-7067377	7067377-7067387	7067587-7067698
Bra038311	5	A02	+	10347315-10350360	10347012-10347074	10347265-10347315
Bra006790	5	A03	+	5058696-5062034	5058477-5058696
Bra032537	5	A09	-	38265565-38268500	38268500-38268520	38268813-38268875
Bra023269	5	A09	-	20119707-20119952	20119952-20119979	20120556-20120711
Bra037755	5	A09	-	4019672-4022879	4022879-4022894
Bra004760	5	A05	+	1701040-1706981	1700983-1701040
Bra008838	5	A10	+	12856690-12861139	12856133-12856331	12856432-12856690
Bra002048	5	A07	-	2306616-2307829	2307829-2307999
Bra024999	5	A06	+	23546696-23548498	23546521-23546696
Bra010116	5	A06	+	14509340-14512449	14509213-14509340
Bra000450	5	A03	+	11203968-11204162	11203323-11203376	11203943-11203968
Bra028969	5	A03	+	5650080-5652521	5649943-5649981	5650059-5650080
Bra025639	5	A04	-	7708178-7712600	7712853-7712899
Bra012966	5	A03	+	21305603-21306242	21305525-21305603
Bra021870	5	A04	+	15056353-15058420	15056197-15056353
Bra003100	5	A10	-	5258473-5259409	5259409-5259447	5259783-5259886
Bra031876	5	A02	+	26448185-26449162	26448119-26448185
Bra002239	5	A10	-	10783721-10784690	10784690-10784727	10785180-10785371
Bra036995	5	A03	+	29073574-29076156	29073490-29073574
Bra026713	5	A09	-	35107018-35108076	35108076-35108123
Bra023796	5	A01	+	19143489-19145925	19143362-19143489
Bra013977	5	A08	+	4905520-4909251	4905313-4905520
Bra018458	5	A05	+	8305954-8309298	8305519-8305614	8305858-8305954
Bra034690	5	A05	-	21726425-21728591	21728591-21728633	21728863-21729143
Bra034212	5	A09	-	1310393-1311118	1311118-1311129	1311746-1311772
Bra024341	5	A06	+	15684271-15686728	15684240-15684271
Bra008800	5	A10	-	12685328-12687807	12687807-12687838	12688223-12688286	12688372-12688431
Bra025750	5	A06	+	7410022-7411659	7409902-7410022
Bra008056	5	A02	+	11938246-11940078	11938043-11938246
Bra037533	5	A01	-	20861076-20862587	20862587-20862615	20863293-20863422
Bra037408	5	A09	-	468826-470949	470949-470951	471347-471446
Bra036283	5	A09	+	846040-851210	844939-845204
Bra013720	5	A01	-	7382284-7384509	7384509-7384537	7384732-7384777
Bra003601	5	A07	+	17279543-17286364	17279391-17279543
Bra028940	5	A03	+	5518882-5519382	5517834-5517889	5518862-5518882
Bra034272	5	A04	-	11931986-11933818	11933818-11933845	11934013-11934131
Bra014796	5	A04	+	3226001-3228726	3225825-3225876
Bra005820	5	A03	+	789516-789923	789187-789240	789494-789516
Bra017797	5	A03	+	30585277-30590470	30585182-30585277
Bra020826	5	A08	-	11041061-11044671	11044671-11044707	11044934-11045114
Bra020926	5	A08	+	10365783-10367201	10365697-10365783
Bra016248	5	A07	+	21936537-21937391	21935292-21935349	21935440-21936537
Bra003379	5	A07	+	16196888-16197970	16196433-16196559
Bra013137	5	A03	+	20288451-20290154	20274844-20274986	20275115-20275140	20275405-20275472	20275580-20275696	20277167-20277229
Bra009928	5	A06	+	18745695-18747361	18745447-18745695
Bra037880	5	A09	+	15244999-15247355	15244851-15244999
Bra004733	5	A05	-	1559609-1561604	1561604-1561650	1561992-1562291
Bra005635	5	A05	-	6654769-6655378	6655873-6655907
Bra023023	5	A03	+	8285254-8286427	8285076-8285254
Bra023979	5	A03	-	28507762-28509563	28509563-28509570	28509660-28509702	28509907-28510022
Bra001391	5	A03	-	16158877-16167056	16167056-16167280
Bra013580	5	A01	-	6447803-6448195	6448195-6448200	6448655-6448762
Bra004165	5	A07	-	20449705-20450166	20450166-20450196
Bra035438	5	A01	+	16095291-16099202	16095280-16095291
Bra024986	5	A06	-	23474792-23476483	23476483-23476493	23476583-23476647
Bra000193	5	A03	-	9828909-9829874	9829960-9830034
Bra031590	5	A09	-	37432393-37432975	37432975-37433003	37433163-37433233
Bra020311	5	A02	+	5129796-5130611	5129565-5129638	5129744-5129796
Bra033346	5	A10	+	2778671-2779841	2778616-2778671
Bra014112	5	A08	-	3380637-3381131	3381131-3382321	3382623-3382889
Bra011409	5	A01	+	2292067-2294194	2291813-2291915	2292022-2292067
Bra023901	5	A01	+	20070247-20073237	20069409-20069595	20069813-20070147
Bra012735	5	A03	+	22545991-22546659	22545830-22545898	22545983-22545991
Bra038613	5	A06	+	14797683-14800148	14797666-14797683
Bra039538	5	A01	+	11510855-11512648	11510649-11510748	11510827-11510855
Bra019509	5	A06	+	12771760-12772783	12771464-12771529	12771729-12771760
Bra027563	5	A09	+	11802213-11802720	11801566-11801737	11802196-11802213
Bra024084	5	A03	+	27786289-27789062	27786193-27786289
Bra016729	5	A08	+	18920781-18922718	18920465-18920693
Bra018949	5	A06	-	1058839-1060390	1060390-1060466
Bra032356	5	A09	+	22350908-22352210	22350824-22350908
Bra001226	5	A03	-	15441960-15442319	15442319-15442333	15442508-15442734
Bra020276	5	A02	-	4964463-4965071	4965330-4965450
Bra017735	5	A03	+	30168716-30169744	30168637-30168716
Bra000085	5	A03	-	9219240-9221076	9221076-9221081
Bra006996	5	A09	+	28250625-28251915	28250397-28250625
Bra031644	5	A09	-	37174582-37175936	37175936-37175958	37176380-37176451
Bra003092	5	A10	+	5328261-5329061	5328095-5328261
Bra034817	5	A05	-	22273357-22275201	22275201-22275338
Bra002483	5	A10	+	9342030-9343466	9341570-9341611	9342028-9342030
Bra019574	5	A06	-	13390809-13391685	13391685-13391698	13391988-13392037
Bra018664	5	A06	-	2731201-2734334	2734334-2734388	2734608-2734833
Bra009086	5	A10	+	15280928-15281868	15280181-15280306	15280759-15280844
Bra024577	5	A09	-	25516003-25516443	25516443-25516474
Bra012508	5	A07	-	9345208-9347217	9347217-9347222	9347384-9347495
Bra033281	5	A10	+	3166428-3167486	3166238-3166428
Bra001218	5	A03	-	15411829-15412575	15412575-15412913
Bra006991	5	A09	-	28224186-28225332	28225401-28225563
Bra010166	5	A05	-	15024871-15025170	15025683-15025737
Bra031350	5	A05	+	16541705-16542636	16541497-16541573
Bra038025	5	A06	+	55710-57480	55615-55710
Bra000809	5	A03	-	13304613-13309693	13309693-13309782
Bra002290	5	A10	+	10527463-10528655	10527345-10527392
Bra039139	5	A05	+	25160924-25161571	25160556-25160765	25160901-25160924
Bra039416	5	A05	+	24235491-24238759	24235443-24235491
Bra009788	5	A06	+	17885254-17886736	17885149-17885232
Bra034881	5	A08	+	5747986-5748883	5747973-5747986
Bra001604	5	A03	+	17359473-17360080	17359018-17359069	17359436-17359473
Bra003469	5	A07	-	16640492-16643937	16643937-16644031
Bra011073	5	A01	-	4084442-4086019	4086019-4086053
Bra003313	5	A07	-	15833112-15835234	15835234-15835336
Bra000681	5	A03	-	12445022-12447366	12447366-12447395	12448025-12448179
Bra017594	5	A09	-	12366871-12370155	12370155-12370656
Bra040924	5	Scaffold000316	-	4175-5486	5486-5579
Bra011317	5	A01	-	2752087-2753975	2753975-2754016
Bra011298	5	A01	-	2874970-2876258	2876258-2876291	2876453-2876563
Bra037290	5	A09	+	5122039-5122758	5121701-5122039
Bra038716	5	A01	-	24319747-24320824	24320824-24320830
Bra035440	5	A01	+	16071212-16074964	16070491-16070599	16071124-16071212
Bra037584	5	A01	-	21292985-21293376	21293376-21293410
Bra017469	5	A09	+	13483422-13485625	13483275-13483311	13483395-13483422
Bra036624	5	A09	+	2519757-2523111	2519444-2519505	2519750-2519757
Bra015924	5	A07	-	23478646-23485111	23485111-23485280
Bra006618	5	A03	-	4296513-4297284	4297284-4297304	4297480-4297711
Bra029746	5	A05	+	23163874-23168158	23163720-23163874
Bra016745	5	A08	+	19011416-19013240	19011271-19011416
Bra029099	5	A03	+	6352483-6354949	6352349-6352483
Bra033575	5	A06	+	25085300-25095232	25085259-25085300
Bra030064	5	A07	-	9069876-9072669	9072669-9072690	9072939-9073114
Bra010012	5	A06	+	19240468-19243526	19240265-19240468
Bra019888	5	A06	+	3874079-3878249	3873886-3874079
Bra012823	5	A03	-	22092770-22094617	22094617-22094646	22094899-22094921
Bra006775	5	A03	-	5008248-5010259	5010259-5010322
Bra028346	5	A01	+	18218904-18219978	18218717-18218818
Bra028966	5	A03	+	5628966-5630189	5628813-5628966
Bra026380	5	A01	-	9428123-9428888	9429005-9429075
Bra025239	5	A06	+	21541308-21543544	21541286-21541308
Bra022240	5	A05	-	19602821-19606727	19606727-19606738	19606912-19607074
Bra037392	5	A09	-	398289-398642	398642-398761
Bra007156	5	A09	+	29133530-29134513	29132902-29132993
Bra033055	5	A02	+	22453637-22456999	22453546-22453637
Bra024205	5	A03	+	26923620-26925164	26923530-26923620
Bra019131	5	A03	+	26200714-26201834	26200576-26200714
Bra023013	5	A03	+	8231229-8232259	8230946-8231153
Bra003829	5	A07	-	18528638-18528844	18528844-18528849	18528984-18529165
Bra031772	5	A09	-	36560490-36562616	36562616-36562760
Bra008308	5	A02	+	13620334-13622189	13620155-13620204	13620301-13620334
Bra010248	5	A08	-	12628333-12635089	12635089-12635211
Bra035591	5	A02	-	6367595-6367909	6368936-6368977
Bra019275	5	A03	+	25330371-25330934	25329982-25330074	25330363-25330371
Bra022554	5	A02	-	7995512-7996167	7996167-7996179	7996272-7996343
Bra026387	5	A01	-	9400446-9402944	9402944-9402997
Bra034062	5	A01	-	25163858-25169134	25169134-25169155	25169255-25169308
Bra010614	5	A08	+	14815891-14816970	14815411-14815891
Bra040545	5	Scaffold000217	+	2019-2940	1964-2019
Bra016414	5	A08	+	17570750-17572125	17570468-17570750
Bra026795	5	A09	+	35483757-35489209	35483328-35483432	35483752-35483757
Bra000029	5	A03	+	8930819-8932540	8930692-8930755
Bra005677	5	A03	+	93333-94978	93302-93333
Bra038456	5	A01	-	10900603-10900869	10900869-10901117
Bra039433	5	A05	-	24290824-24291612	24291612-24291825	24292011-24292038
Bra011269	5	A01	-	3001799-3003000	3003000-3003166
Bra030143	5	A07	+	8460983-8462310	8460866-8460983
Bra002732	5	A10	+	8032730-8033323	8032719-8032730
Bra040247	5	A01	+	25855849-25856114	25855752-25855849
Bra005923	5	A03	+	1236291-1237824	1236070-1236127
Bra035073	5	A07	+	25323974-25325019	25323942-25323974
Bra002872	5	A10	+	7093652-7097140	7093605-7093652
Bra029572	5	A09	-	18396296-18397968	18397968-18398060
Bra013815	5	A01	+	7907694-7908641	7907631-7907694
Bra009371	5	A10	-	14095937-14097891	14098244-14098343
Bra017751	5	A03	+	30254416-30257187	30254315-30254416
Bra003464	5	A07	+	16607548-16613040	16607458-16607548
Bra000169	5	A03	+	9713173-9716706	9713067-9713173
Bra022357	5	A05	-	18913830-18914723	18914723-18914870
Bra001359	5	A03	-	16018114-16021114	16021114-16021134
Bra008832	5	A10	-	12831548-12835655	12835655-12835716
Bra028202	5	A04	+	6971521-6975122	6971441-6971521
Bra011886	5	A01	-	76738-77698	77698-77706
Bra016668	5	A08	+	18722106-18722753	18721937-18721967	18722102-18722106
Bra031405	5	A01	-	17600200-17600751	17600751-17600861
Bra028949	5	A03	-	5563718-5564893	5564893-5564896
Bra037526	5	A06	-	20476831-20478610	20478610-20478626
Bra012664	5	A03	+	22883377-22884204	22883295-22883377
Bra018474	5	A05	+	8427866-8428759	8427101-8427239	8427652-8427866
Bra004218	5	A07	-	20764762-20766571	20766571-20766692
Bra029505	5	A09	+	17850361-17852000	17850279-17850361
Bra015737	5	A07	-	24375488-24378274	24378274-24378284	24378419-24378501
Bra030240	5	A04	-	10060601-10060846	10060846-10061037
Bra023676	5	A02	+	3463040-3464206	3462972-3463040
Bra002253	5	A10	-	10714842-10717220	10717220-10717293	10717430-10717529
Bra029429	5	A09	-	17160590-17163378	17163378-17163591
Bra035598	5	A02	-	6338325-6339760	6339760-6339789	6339872-6339904	6340549-6340643
Bra014787	5	A04	+	3159586-3161959	3158610-3158754	3159572-3159586
Bra024861	5	A06	+	22860568-22862936	22860411-22860483	22860560-22860568
Bra013664	5	A01	+	6949354-6953055	6949324-6949354
Bra019900	5	A06	-	3822326-3825410	3825410-3825601
Bra026223	5	A06	+	5206191-5208682	5205999-5206191
Bra004982	5	A05	-	2795637-2797307	2797307-2797312	2797699-2797881
Bra002503	5	A10	-	9248745-9252739	9252739-9252748	9253287-9253413
Bra031694	5	A09	+	36965728-36969615	36965356-36965466	36965638-36965728
Bra031701	5	A09	-	36924947-36934906	36934906-36935124
Bra025967	5	A06	-	6422461-6424636	6424636-6424775
Bra005039	5	A05	+	3107674-3109792	3107500-3107526	3107603-3107674
Bra021936	5	A04	+	15376961-15378104	15376926-15376961
Bra011805	5	A01	+	431218-431775	430791-431218
Bra032147	5	A04	-	10948129-10951082	10951816-10952843	10953048-10953259
Bra026775	5	A09	-	35392478-35393035	35393035-35393326
Bra035844	5	A09	-	3937384-3938898	3938898-3938966
Bra002166	5	A10	+	11201919-11208466	11201850-11201919
Bra026346	5	A01	+	9683463-9684197	9682915-9683054
Bra007034	5	A09	-	28455754-28457878	28457878-28457918
Bra013499	5	A01	+	5999185-6005755	5999180-5999185
Bra015883	5	A07	-	23651046-23653632	23653632-23653767
Bra007309	5	A09	-	30028616-30031270	30031270-30031388
Bra035061	5	A07	-	25281350-25282754	25282754-25282791
Bra000263	5	A03	-	10255434-10256119	10260229-10260370
Bra017936	5	A06	+	8659336-8660074	8659096-8659212	8659325-8659336
Bra010853	5	A08	-	16012715-16014168	16014168-16014193
Bra015502	5	A10	-	896234-898752	898752-898895	898974-899330
Bra036786	5	A09	+	27347325-27349962	27346809-27346998	27347164-27347325
Bra029518	5	A09	-	17921620-17925331	17925331-17925343
Bra013477	5	A01	-	5888951-5897504	5897504-5897794
Bra039272	5	A04	+	18912410-18913492	18911483-18911672	18912398-18912410
Bra007449	5	A09	-	30782515-30784357	30784357-30784377	30784686-30784826
Bra009173	5	A10	-	14951992-14952405	14952405-14952460
Bra029325	5	A02	-	25315877-25316140	25316140-25316180	25317005-25317101
Bra019095	5	A03	-	26375290-26384388	26384388-26384404
Bra026903	5	A09	+	35969309-35971327	35969227-35969309
Bra002294	5	A10	+	10501951-10509069	10501253-10501494	10501578-10501714	10501945-10501951
Bra030899	5	A08	+	665656-666651	665119-665270	665641-665656
Bra011956	5	A07	+	13194193-13196214	13193499-13193642	13194177-13194193
Bra023994	5	A03	+	28400692-28401671	28400399-28400610	28400688-28400692
Bra011358	5	A01	-	2567861-2568889	2568889-2568950
Bra025263	5	A06	-	21430116-21431631	21431631-21431694
Bra033998	5	A02	+	9340129-9341691	9339124-9339270	9339684-9339753	9339834-9340129
Bra038495	5	A01	-	10660270-10662764	10662764-10663038
Bra007474	5	A09	-	30904406-30910616	30910616-30910671	30910791-30910871
Bra030890	5	A08	+	575788-576537	575249-575377	575739-575788
Bra003852	5	A07	+	18646309-18647984	18646295-18646309
Bra036758	5	A08	+	7293480-7294725	7293449-7293480
Bra001459	5	A03	+	16487735-16489262	16487689-16487735
Bra022606	5	A02	-	7569840-7570124	7570124-7570141	7570234-7570309	7570457-7570571
Bra022820	5	A03	+	7263260-7268289	7262575-7262672	7263147-7263260
Bra003777	5	A07	+	18290711-18293856	18290701-18290711
Bra026270	5	A01	+	10072593-10073324	10072462-10072593
Bra028629	5	A02	+	1398796-1400656	1398780-1398796
Bra014987	5	A07	-	6759790-6761154	6761154-6761176
Bra000249	5	A03	-	10155259-10156368	10156368-10156432	10157152-10157194
Bra021900	5	A04	-	15208637-15213548	15213548-15213684
Bra008508	5	A02	+	15062601-15063045	15062343-15062601
Bra028867	5	A02	+	309019-309626	308865-308943
Bra032214	5	A05	-	12949616-12951531	12951531-12951605	12951818-12951991
Bra038015	5	A06	-	111800-114987	114987-115090
Bra033022	5	A02	+	22231715-22232600	22231470-22231715
Bra036246	5	A09	-	1059281-1060387	1060387-1060422
Bra015273	5	A10	+	2293739-2294992	2293281-2293437	2293736-2293739
Bra035794	5	A05	+	17954239-17957552	17954209-17954239
Bra002914	5	A10	-	6842731-6843039	6843039-6843099
Bra007572	5	A09	-	31364608-31365155	31365342-31365400
Bra027722	5	A09	+	7072744-7073718	7072433-7072537	7072726-7072744
Bra025129	5	A06	+	22242785-22244465	22242291-22242374	22242489-22242548	22242759-22242785
Bra005319	5	A05	+	4819313-4822619	4818460-4818540	4819015-4819113	4819181-4819313
Bra017830	5	A03	+	30793243-30794512	30792996-30793143	30793225-30793243
Bra003346	5	A07	-	16001524-16002444	16002444-16002565
Bra010082	5	A06	-	14254784-14256130	14256130-14256246
Bra033827	5	A01	+	13220564-13220917	13220125-13220458	13220534-13220564
Bra023692	5	A02	-	3535177-3535353	3535353-3535376	3535593-3535637
Bra005372	5	A05	+	5082614-5084395	5082612-5082614
Bra039161	5	A05	+	25058654-25058899	25058506-25058566
Bra035133	5	A07	+	25602049-25602333	25601463-25601746	25602008-25602049
Bra025170	5	A06	-	21898085-21899041	21899041-21899167	21899260-21899457
Bra008749	5	A10	+	12493060-12496412	12492417-12492550	12492899-12492974
Bra002955	5	A10	+	6595228-6597159	6594930-6595228
Bra022514	5	A02	+	8302745-8303850	8302700-8302745
Bra006136	5	A03	-	2164159-2167564	2167564-2167630
Bra023084	5	A03	-	8600994-8602166	8602166-8602168	8602378-8602658
Bra027274	5	A05	-	20781318-20784746	20784746-20784806
Bra006531	5	A03	-	3939367-3940371	3940371-3940376	3943768-3943869
Bra026882	5	A09	+	35844084-35845788	35843824-35844084
Bra038339	5	A02	-	10166110-10170375	10170375-10170382	10170906-10171095
Bra030106	5	A07	+	8755221-8756988	8755090-8755221
Bra001201	5	A03	-	15294735-15296715	15296715-15296815
Bra037482	5	A06	-	20286201-20291062	20291062-20291201
Bra037081	5	A05	-	9222208-9223711	9223711-9223991
Bra026964	5	A09	-	36261946-36263828	36263828-36263915	36264178-36264409
Bra002172	5	A10	-	11158285-11160743	11160743-11161033
Bra010674	5	A08	-	15128835-15133037	15133037-15133074	15133180-15133344
Bra017365	5	A09	-	14465789-14466771	14466771-14466819
Bra032851	5	A09	-	23573238-23577044	23577044-23577113	23577333-23577809
Bra031741	5	A09	-	36729287-36735842	36735842-36735846	36735940-36736018	36736337-36736487
Bra004268	5	A07	+	21000380-21000586	21000007-21000380
Bra009487	5	A10	-	15698978-15699376	15699376-15699618
Bra023497	5	A02	+	2594468-2596775	2594437-2594468
Bra035544	5	A02	-	6587004-6589805	6589805-6589871
Bra007281	5	A09	+	29872645-29875367	29872616-29872645
Bra018994	5	A06	+	851011-851217	850680-851011
Bra030495	5	A08	-	20817058-20817651	20817845-20817922
Bra023789	5	A01	-	19108013-19108898	19108898-19109057
Bra023225	5	A09	-	20565780-20566121	20566121-20566674	20566752-20568149
Bra016268	5	A07	+	21801152-21801651	21800618-21800623
Bra034085	5	A01	-	25075805-25077296	25077296-25077401
Bra021967	5	A02	+	17674504-17679235	17670259-17670538
Bra028561	5	A02	-	1688861-1689787	1689787-1689794	1689957-1690044
Bra029596	5	A05	+	23813462-23816699	23813382-23813462
Bra025927	5	A06	+	6667661-6672273	6667137-6667174	6667512-6667661
Bra038626	5	A06	-	14848518-14849324	14849324-14849405
Bra007336	5	A09	+	30189920-30191700	30189343-30189587	30189800-30189835
Bra038163	5	Scaffold000140	+	230463-232702	230452-230463
Bra015888	5	A07	+	23640677-23642272	23640578-23640677
Bra032940	5	A02	-	21700082-21702220	21702220-21702317	21702512-21702577
Bra013645	5	A01	+	6837754-6839505	6837622-6837754
Bra023105	5	A03	+	8720947-8721793	8720898-8720947
Bra035120	5	A07	+	25544132-25547883	25544067-25544132
Bra033547	5	A01	+	11022357-11024119	11022168-11022217	11022335-11022357
Bra011211	5	A01	+	3302773-3305983	3302690-3302773
Bra028857	5	A02	+	347985-349367	347842-347887	347975-347985
Bra037454	5	A06	+	20180138-20182980	20159159-20160359
Bra003222	5	A07	+	15279303-15281247	15279165-15279303
Bra005417	5	A05	+	5385891-5386956	5385825-5385891
Bra009933	5	A06	-	18786276-18787665	18787665-18787702
Bra016611	5	A08	+	18508866-18510914	18508770-18508866
Bra009778	5	A06	-	17813329-17815924	17815924-17815938
Bra031030	5	A09	+	34608843-34612223	34608600-34608843
Bra004961	5	A05	+	2663969-2665958	2663726-2663969
Bra033242	5	A10	-	3366774-3368219	3373623-3373897
Bra033089	5	A02	-	22617049-22618311	22618311-22618313	22618441-22618525
Bra024620	5	A09	-	25214536-25216724	25216724-25216852
Bra020185	5	A02	-	4419877-4422543	4422543-4422626
Bra038317	5	A02	+	10317125-10321339	10317112-10317125
Bra037258	5	A09	-	5314805-5318302	5318302-5318323
Bra011450	5	A01	-	2117557-2122068	2122068-2122142	2122771-2122834
Bra041021	5	Scaffold000385	+	3587-3861	3484-3587
Bra006553	5	A03	-	4013893-4015708	4015790-4015874
Bra039932	5	A09	+	33264857-33265789	33264634-33264651	33264809-33264857
Bra020153	5	A02	-	4262515-4266327	4266327-4266452
Bra040424	5	A04	+	179836-181619	179829-179836
Bra020709	5	A02	-	23060751-23062254	23062254-23062317	23062717-23062767
Bra024815	5	A06	-	22513367-22520280	22520280-22520287	22520482-22520578
Bra003597	5	A07	-	17259263-17263568	17263568-17263588
Bra009165	5	A10	+	14983331-14984177	14983112-14983191
Bra000003	5	A03	+	8812470-8813271	8811749-8812329	8812430-8812470
Bra022721	5	A02	-	6786456-6787172	6787172-6787295
Bra037645	5	A04	+	18459856-18462101	18459829-18459856
Bra021072	5	A08	-	9254321-9255052	9255052-9255195
Bra034277	5	A04	+	11965099-11967750	11964971-11965062
Bra001579	5	A03	+	17191721-17192944	17191567-17191721
Bra029201	5	A02	-	26019375-26020389	26020389-26020502
Bra009190	5	A10	-	14892373-14894387	14894387-14894523
Bra030092	5	A07	-	8862366-8867013	8867013-8867015	8867241-8867305
Bra028187	5	A04	+	6842704-6843732	6842369-6842443
Bra000518	5	A03	-	11560384-11561608	11561608-11561631	11561879-11562054
Bra014238	5	A08	-	2292070-2296180	2296180-2296240	2296314-2296678
Bra024904	5	A06	-	23140881-23143634	23143634-23143659
Bra001685	5	A03	-	17870822-17871131	17871131-17871143
Bra024242	5	A06	-	15105218-15108404	15108404-15108504
Bra038305	5	A02	+	10366163-10369056	10365739-10365821	10366148-10366163
Bra037496	5	A06	+	20361868-20362512	20361796-20361868
Bra008196	5	A02	+	12716282-12717525	12715997-12716282
Bra037973	5	A06	+	338913-339660	338691-338913
Bra018597	5	A06	-	3059136-3061507	3061507-3061524	3062122-3062133
Bra030637	5	A08	+	20219881-20221326	20219499-20219713	20219868-20219881
Bra024527	5	A09	+	25824055-25827000	25823746-25823778	25824023-25824055
Bra000841	5	A03	-	13461926-13462335	13462382-13462493
Bra039889	5	Scaffold000180	+	143708-144394	143589-143708
Bra004525	5	A05	-	617912-618970	618970-618982	619573-619667
Bra002266	5	A10	+	10662299-10662937	10662218-10662299
Bra036360	5	A02	+	21201771-21202616	21201340-21201554	21201649-21201771
Bra007910	5	A02	-	10795896-10799956	10799956-10800219
Bra001366	5	A03	+	16037603-16041067	16037367-16037603
Bra029957	5	A01	-	14714982-14718887	14718887-14718891	14719315-14719471
Bra009186	5	A10	-	14906510-14907968	14907968-14908021
[truncated: 5,017 more rows]
[truncated: 44 more columns]

## Sheet: FT4_ExtendGene
Gene	5' or 3' end	Chromosome	Strand	Original region	Extended region
Bra013385	5	A01	+	5328524-5331207	5327977-5328117	5328513-5328524
Bra020566	5	A02	-	23987290-23989009	23989009-23989203
Bra006809	5	A03	+	5135930-5137982	5135766-5135930
Bra021400	5	A04	+	19157824-19164302	19156031-19156113	19156212-19156302
Bra030735	5	A08	-	19819359-19823698	19823698-19823705	19824138-19824295
Bra030321	5	A04	-	9489719-9491185	9491185-9491604
Bra031675	5	A09	+	37047443-37051602	37047157-37047297	37047430-37047443
Bra008628	5	A10	-	11955208-11960232	11960232-11960264	11960559-11960810
Bra003634	5	A07	+	17446586-17447670	17446574-17446586
Bra024633	5	A09	-	25126155-25132184	25132184-25132228	25132329-25132531
Bra028814	5	A02	-	549860-550054	550054-550055	550246-550339
Bra033807	5	A01	-	13449924-13452173	13452173-13452364	13452763-13453003	13453083-13453586	13453669-13453860	13453957-13454064	13454160-13454381	13454485-13455726
Bra012311	5	A07	+	10850136-10851439	10849702-10849812	10850132-10850136
Bra029650	5	A05	+	23534717-23535199	23534585-23534717
Bra017021	5	A04	-	17193197-17194879	17194879-17195071
Bra011713	5	A01	-	917966-920566	921403-922515	922709-922886
Bra033589	5	A06	+	25031263-25033192	25029543-25029823	25030169-25030310
Bra003326	5	A07	+	15893230-15894743	15893154-15893230
Bra020334	5	A02	+	5246770-5248295	5246491-5246614	5246737-5246770
Bra005459	5	A05	+	5596280-5597789	5596158-5596280
Bra007198	5	A09	+	29432327-29434646	29432199-29432327
Bra009577	5	A10	-	16084501-16085321	16085402-16085446
Bra021146	5	A01	-	22911652-22913580	22913580-22913617
Bra010129	5	A06	+	14596445-14599490	14596089-14596280	14596427-14596445
Bra008861	5	A10	+	12978026-12980080	12977955-12978026
Bra009466	5	A10	-	15609616-15611180	15611180-15611240
Bra007825	5	A09	-	32608675-32614184	32614184-32614206
Bra006609	5	A03	+	4244964-4246049	4244578-4244964
Bra004101	5	A07	-	20132718-20136265	20136265-20136329
Bra033288	5	A10	+	3137283-3141012	3136734-3137283
Bra033273	5	A10	+	3207482-3209236	3207089-3207231	3207329-3207482
Bra039682	5	A06	-	567713-569911	569911-569962
Bra034612	5	A08	-	11747852-11749207	11749207-11749419
Bra040611	5	A05	-	24880622-24882958	24882958-24882961	24883642-24883879
Bra033460	5	A04	-	4672464-4675083	4675083-4675174
Bra039958	5	A05	-	16379401-16381752	16381752-16381779	16381893-16382056
Bra037563	5	A01	-	21129997-21135158	21135158-21135164	21135365-21135438	21135514-21135989
Bra005322	5	A05	-	4825068-4826940	4826940-4826943
Bra014386	5	A04	+	273858-274835	273803-273858
Bra006405	5	A03	-	3375166-3376551	3376551-3376925
Bra016344	5	A08	-	17206003-17206896	17206896-17206905	17207286-17207353
Bra001398	5	A03	-	16201375-16201950	16201950-16202121
Bra007512	5	A09	-	31090693-31091602	31091668-31091722	31091836-31091900	31091981-31092100
Bra011528	5	A01	-	1815546-1816261	1816261-1816359	1816437-1816726
Bra008255	5	A02	-	13127011-13130188	13130188-13130190	13130380-13130637
Bra015795	5	A07	+	24109381-24111301	24109334-24109381
Bra001450	5	A03	+	16439541-16440674	16439461-16439541
Bra018323	5	A05	+	7468043-7469911	7467762-7468043
Bra011721	5	A01	-	875241-881972	881972-882034
Bra037991	5	A06	-	260134-261976	261976-262005	262531-262570
Bra040722	5	Scaffold000240	-	24071-24847	24847-24892
Bra015395	5	A10	+	1621610-1624875	1621400-1621610
Bra004973	5	A05	+	2731287-2732939	2731105-2731287
Bra023980	5	A03	+	28504184-28507480	28503995-28504184
Bra024469	5	A06	+	16591397-16591705	16590937-16591006	16591363-16591397
Bra005395	5	A05	+	5215124-5217323	5215043-5215124
Bra027657	5	A09	-	7506588-7507727	7507727-7507762
Bra002866	5	A10	-	7128030-7129621	7129621-7129687
Bra026493	5	A09	-	3244838-3245933	3245933-3245952	3246072-3246101
Bra039381	5	Scaffold000164	-	203034-206924	206924-207043
Bra003493	5	A07	-	16749681-16752579	16752579-16752700
Bra034704	5	A05	+	21781166-21782163	21781159-21781166
Bra000940	5	A03	+	14063558-14066097	14061161-14061424	14061517-14061590	14061668-14061748	14061845-14061929	14062044-14062141	14062282-14062369	14062487-14062817	14062885-14063558
Bra034038	5	A02	-	8986422-8990517	8990517-8990575
Bra034735	5	A05	+	21936217-21937316	21936134-21936217
Bra003521	5	A07	+	16879483-16881180	16877698-16878021	16878365-16878441	16879155-16879483
Bra014580	5	A04	+	1558552-1559585	1558417-1558552
Bra028165	5	A04	+	6666806-6673900	6666740-6666806
Bra004296	5	A07	+	21101037-21102153	21100848-21100922	21101027-21101037
Bra014191	5	A08	-	2683459-2684216	2684216-2684226
Bra027080	5	A09	+	8712891-8714632	8712781-8712891
Bra024051	5	A03	-	28009090-28012136	28012136-28012175	28012251-28012325
Bra039312	5	A04	+	18771382-18773799	18771323-18771382
Bra008597	5	A10	-	11788732-11790024	11790024-11790256
Bra019908	5	A06	+	3786394-3787951	3786079-3786235	3786376-3786394
Bra033583	5	A06	+	25049632-25050420	25048982-25049021	25049612-25049632
Bra014945	5	A07	-	7251508-7252164	7252580-7252658
Bra000900	5	A03	-	13824682-13827274	13827274-13827297	13828011-13828397
Bra034868	5	A05	-	22533130-22535477	22535477-22535521
Bra039773	5	A01	+	8898192-8900184	8898048-8898192
Bra011912	5	A07	-	13614296-13623138	13623138-13623288
Bra027165	5	A09	-	9338714-9340118	9340118-9340421
Bra014731	5	A04	-	2638000-2639514	2639571-2639611
Bra015522	5	A10	+	788959-794626	788917-788959
Bra002841	5	A10	+	7264441-7267268	7263991-7264122	7264393-7264441
Bra014655	5	A04	+	2052837-2054516	2036046-2036124
Bra037029	5	A03	+	28878897-28880658	28878467-28878631	28878865-28878897
Bra018448	5	A05	-	8271413-8276002	8276002-8276044
Bra014308	5	A08	+	1764324-1768432	1763973-1764030	1764304-1764324
Bra026082	5	A06	+	5918548-5921199	5918514-5918548
Bra019613	5	A06	-	13723932-13726274	13726274-13726358
Bra020705	5	A02	-	23102914-23105135	23105135-23105172	23105309-23105631
Bra019378	5	A03	+	24576675-24578319	24576579-24576675
Bra017183	5	A04	+	16270157-16270932	16269639-16270048	16270142-16270157
Bra036971	5	A03	+	29240180-29241322	29240018-29240180
Bra012718	5	A03	-	22595725-22596803	22596803-22596831	22596939-22596980
Bra009453	5	A10	-	15522629-15524104	15524104-15524289
Bra007935	5	A02	+	10965096-10965943	10964957-10965096
Bra025763	5	A06	+	7465981-7466826	7465954-7465981
Bra009966	5	A06	+	18972990-18975240	18972798-18972990
Bra035697	5	A04	+	12832589-12835372	12832402-12832589
Bra040023	5	A01	-	25419171-25420320	25420424-25420532
Bra000549	5	A03	-	11727673-11730065	11730065-11730126
Bra031220	5	A09	+	33707536-33710394	33707404-33707536
Bra008210	5	A02	+	12859718-12860394	12859669-12859718
Bra027403	5	A05	-	21447227-21451629	21451629-21451819
Bra026367	5	A01	-	9511649-9512248	9512248-9512262	9512338-9512385
Bra027158	5	A09	+	9284428-9288564	9284370-9284428
Bra001629	5	A03	+	17560178-17561235	17560092-17560178
Bra026455	5	A01	-	9014329-9014772	9014772-9014796	9014990-9015066
Bra032443	5	A09	-	37850862-37851219	37851219-37851235	37851442-37851530
Bra030057	5	A07	-	9143620-9144703	9144710-9144853
Bra027452	5	A09	+	10890601-10894878	10890212-10890387	10890600-10890601
Bra039174	5	A05	+	24991757-24997517	24991733-24991757
Bra026045	5	A06	+	6062228-6066137	6061966-6062154
Bra019950	5	A06	+	3557189-3563772	3556933-3557189
Bra015284	5	A10	+	2241089-2241553	2240699-2241089
Bra016581	5	A09	+	19805575-19806334	19805202-19805412	19805483-19805575
Bra024964	5	A06	+	23358740-23361734	23358617-23358740
Bra023834	5	A01	-	19471221-19471442	19471442-19471531
Bra019694	5	A06	+	4941976-4946661	4941320-4941463	4941918-4941976
Bra028145	5	A04	-	6452287-6453671	6453671-6453946	6454077-6454326	6454552-6454650
Bra019507	5	A06	+	12759041-12760748	12758816-12758926
Bra006912	5	A09	-	27634006-27635811	27635811-27635971
Bra038321	5	A02	-	10294469-10295051	10295051-10295075	10295638-10295843
Bra010176	5	A05	+	14930620-14931265	14930357-14930620
Bra034031	5	A02	+	9076309-9078279	9076289-9076309
Bra003417	5	A07	-	16384363-16387113	16387113-16387192
Bra024789	5	A06	-	22380899-22382357	22382357-22382620	22382701-22382728
Bra011427	5	A01	+	2216241-2220577	2215374-2215551	2215739-2216241
Bra023310	5	A02	-	1744229-1745335	1745335-1745534
Bra000533	5	A03	+	11632356-11633814	11632146-11632224	11632350-11632356
Bra009901	5	A06	+	18593541-18595144	18592904-18593304	18593392-18593541
Bra028091	5	A07	+	1186345-1186825	1186282-1186345
Bra016152	5	A07	+	22457256-22460616	22457188-22457256
Bra037384	5	A09	+	373351-374379	371564-371916	372045-373351
Bra016931	5	A04	-	17649549-17650647	17650647-17650738
Bra020251	5	A02	-	4844256-4845695	4845695-4845697	4846204-4846255
Bra009326	5	A10	+	14292858-14295689	14292779-14292858
Bra041171	5	A08	+	20716682-20716906	20715162-20716019	20716487-20716682
Bra032938	5	A02	+	21690732-21697188	21690518-21690732
Bra026288	5	A01	-	10006819-10007877	10007877-10008360	10008444-10008525	10008637-10008725	10009182-10009273
Bra006451	5	A03	-	3547700-3549530	3549530-3549683	3549866-3551488	3551579-3551860	3552030-3553018	3553106-3553615	3554298-3554531	3554739-3555025
Bra023204	5	A09	+	20778271-20783843	20777897-20778054	20778244-20778271
Bra004903	5	A05	-	2403356-2405194	2405194-2405222
Bra026328	5	A01	-	9776165-9779686	9779686-9779974
Bra006067	5	A03	+	1845501-1849500	1845468-1845501
Bra016246	5	A07	-	21941553-21942766	21942766-21942936
Bra032557	5	A09	-	38349966-38356479	38356479-38356541
Bra038557	5	A09	-	5698163-5698796	5698796-5698950
Bra024389	5	A06	+	16051568-16052177	16050768-16051568
Bra010511	5	A08	+	14147848-14148551	14147710-14147848
Bra025233	5	A06	+	21560616-21563097	21559385-21559653	21560274-21560616
Bra021247	5	A01	-	22251274-22251423	22251423-22251432	22251711-22251805	22251929-22252194	22252382-22252643	22252743-22252804	22252929-22252979	22253060-22253091	22253256-22253363	22253592-22253784	22253937-22254114
Bra032150	5	A04	-	10909788-10911293	10911293-10911299
Bra026410	5	A01	+	9257304-9263864	9257219-9257304
Bra004281	5	A07	+	21042483-21044863	21042457-21042483
Bra032787	5	A09	-	23986672-23987974	24014269-24014435	24014547-24014891
Bra023021	5	A03	-	8277842-8278111	8278111-8278515
Bra011467	5	A01	+	2061487-2064860	2061436-2061487
Bra010599	5	A08	+	14667349-14669206	14667033-14667158	14667334-14667349
Bra013657	5	A01	+	6905286-6907778	6905159-6905286
Bra027459	5	A09	-	10934010-10934885	10934885-10934901	10935067-10935195
Bra020584	5	A02	+	23889451-23894088	23889439-23889451
Bra001809	5	A03	-	18614603-18614923	18614923-18615033
Bra037215	5	A09	+	5031438-5035306	5031383-5031438
Bra001132	5	A03	+	14929190-14930686	14929051-14929190
Bra017298	5	A04	-	15600066-15600236	15600236-15600290
Bra033489	5	A01	-	11455026-11470735	11470735-11470855	11471190-11471422
Bra013514	5	A01	-	6081631-6084088	6084088-6084092	6084264-6084548
Bra011296	5	A01	+	2882042-2883961	2881634-2881756	2881964-2882042
Bra010037	5	A06	-	19391143-19391985	19391985-19392026	19392313-19392420
Bra007232	5	A09	-	29638139-29638753	29638753-29638972
Bra029861	5	A05	+	22689963-22693264	22689861-22689963
Bra007597	5	A09	-	31464760-31466217	31466217-31466277
Bra034729	5	A05	+	21919994-21921818	21919864-21919994
Bra031278	5	A05	-	17110135-17110450	17110450-17111083	17111188-17111297	17111543-17111875	17111944-17112194
Bra006084	5	A03	-	1912944-1913444	1913444-1913573
Bra005261	5	A05	+	4342916-4345567	4342855-4342916
Bra029846	5	A05	-	22739021-22742258	22742258-22742439	22742531-22742653
Bra001105	5	A03	+	14788348-14791046	14788260-14788348
Bra027865	5	A09	+	9786298-9788538	9785742-9785966	9786068-9786223	9786294-9786298
Bra020323	5	A02	+	5196113-5196448	5195931-5196113
Bra004497	5	A05	-	451830-453207	453207-453209	453355-453406
Bra006261	5	A03	-	2736930-2741640	2741640-2741829
Bra000368	5	A03	-	10788574-10788822	10788822-10788840	10789190-10789342
Bra025124	5	A06	-	22259774-22260217	22260217-22260248	22260599-22260688
Bra031785	5	A09	-	36515638-36517498	36517498-36517501	36517759-36517881
Bra035494	5	A08	+	7858553-7860325	7858028-7858262
Bra029073	5	A03	-	6219793-6222984	6222984-6223177
Bra015004	5	A07	+	6624147-6627613	6623924-6623993	6624102-6624147
Bra010951	5	A08	+	16470173-16473769	16469648-16469746	16469957-16470173
Bra016139	5	A07	-	22526930-22529161	22529161-22529274
Bra017629	5	A03	+	29460559-29461891	29460109-29460559
Bra003890	5	A07	-	18870340-18870820	18870820-18870846
Bra029406	5	A02	-	24793161-24796836	24796836-24796860	24797063-24797214
Bra002411	5	A10	+	9834439-9835350	9834134-9834218
Bra002656	5	A10	+	8431839-8434112	8431559-8431659	8431807-8431839
Bra003766	5	A07	-	18255208-18255474	18255474-18255481	18255599-18255643
Bra007048	5	A09	-	28554171-28556176	28556176-28556190
Bra017287	5	A04	+	15635893-15638084	15635632-15635788	15635879-15635893
Bra004829	5	A05	+	1997885-1999084	1997567-1997668	1997808-1997885
Bra000512	5	A03	-	11535824-11536234	11536477-11536535
Bra023378	5	A02	-	2055303-2056404	2056404-2056408	2056521-2056727
Bra007367	5	A09	+	30354731-30360719	30354565-30354602	30354697-30354731
Bra003467	5	A07	-	16627383-16632822	16632822-16633448
Bra031170	5	A09	-	33958190-33959675	33959675-33959734	33963048-33963114
Bra011248	5	A01	+	3093825-3094672	3093531-3093731	3093811-3093825
Bra008840	5	A10	-	12864107-12867155	12867155-12867211
Bra006852	5	A03	+	5356113-5358418	5356069-5356113
Bra037476	5	A06	+	20263880-20265109	20263378-20263880
Bra009125	5	A10	-	15144813-15148282	15148282-15148336
Bra031063	5	A09	-	34431863-34436955	34436955-34436966	34437148-34437376
Bra024086	5	A03	+	27767729-27771007	27767644-27767729
Bra008443	5	A02	-	14673014-14674393	14674393-14674407	14674567-14674589
Bra001825	5	A03	-	18694015-18695906	18695906-18695920	18696014-18696066
Bra026851	5	A09	-	35736202-35737211	35737211-35737364	35737466-35737518
Bra010118	5	A06	+	14526350-14527440	14526029-14526095	14526330-14526350
Bra011404	5	A01	-	2318789-2320114	2320114-2320206	2320317-2320546
Bra018257	5	A05	-	6970272-6973752	6973752-6973863
Bra014985	5	A07	+	6799327-6801108	6798928-6799070	6799316-6799327
Bra012580	5	A03	+	23460136-23460952	23459923-23460029
Bra004392	5	A07	+	21690256-21691195	21690084-21690148	21690245-21690256
Bra003002	5	A10	-	6201430-6202825	6202825-6203662	6203892-6204256	6205357-6205443	6205557-6205793	6205881-6205989	6206110-6206423	6207236-6207451	6208059-6209188
Bra000973	5	A03	-	14219510-14222426	14222426-14222488	14222947-14223478
Bra006825	5	A03	-	5212632-5214943	5214943-5215064
Bra021240	5	A01	+	22295358-22296636	22295236-22295358
Bra022034	5	A02	+	18421545-18425866	18421514-18421545
Bra039093	5	A09	+	1538904-1540051	1538469-1538604	1538888-1538904
Bra021392	5	A04	+	19120541-19124354	19119485-19119583	19120491-19120541
Bra018855	5	A06	-	1602719-1604972	1604972-1605023
Bra003718	5	A07	+	17961251-17961813	17960649-17960744	17961206-17961251
Bra005264	5	A05	+	4371102-4377024	4370668-4370814	4371020-4371102
Bra017584	5	A09	-	12462084-12462729	12462729-12462831
Bra018589	5	A06	+	3102121-3103018	3101540-3101705	3102118-3102121
Bra035596	5	A02	-	6343349-6346426	6346426-6346557	6346924-6346987
Bra026382	5	A01	-	9418973-9426849	9426849-9426968
Bra013151	5	A03	+	20199397-20200676	20199276-20199397
Bra002494	5	A10	+	9303024-9305078	9302090-9302259	9302962-9303024
Bra039121	5	A05	-	25225970-25226555	25226555-25226569	25227008-25227060
Bra004969	5	A05	-	2710895-2712965	2712965-2713086
Bra035798	5	A05	-	17979897-17980861	17980861-17980871	17981344-17981414
Bra021517	5	A01	+	23997690-23999471	23997029-23997201	23997688-23997690
Bra000807	5	A03	-	13289748-13293793	13293793-13293935	13294831-13294916
Bra009353	5	A10	+	14171539-14173236	14171460-14171539
Bra005990	5	A03	+	1515385-1519906	1515102-1515385
Bra007247	5	A09	+	29706964-29712551	29706427-29706448	29706944-29706964
Bra007877	5	A02	+	10500662-10501329	10500219-10500267	10500369-10500662
Bra013846	5	A01	-	8056572-8056979	8056979-8057070
Bra040747	5	Scaffold000247	-	47880-48763	48883-48920
Bra010490	5	A08	-	14017751-14018744	14018744-14018755	14018887-14018968
Bra007777	5	A09	-	32351898-32352404	32352404-32352418	32352565-32352721
Bra031486	5	A01	-	16857205-16858632	16858632-16858689
Bra029666	5	A05	-	23468546-23470139	23470139-23470148	23470711-23470851
Bra022460	5	A05	+	18252028-18255687	18251839-18252028
Bra028942	5	A03	+	5534112-5537393	5533229-5533342	5534018-5534112
Bra016998	5	A04	-	17300344-17300826	17300982-17300996
Bra010575	5	A08	-	14494582-14495453	14495453-14495485	14495746-14495843
Bra025027	5	A06	-	23691459-23693855	23693855-23693956
Bra009551	5	A10	-	16009079-16009759	16009759-16009836
Bra033467	5	A04	+	4721689-4722363	4721323-4721590
Bra010696	5	A08	-	15253100-15253744	15253836-15253920
Bra001613	5	A03	-	17417846-17424053	17424053-17424093	17424274-17424399
Bra037471	5	A06	+	20249214-20250085	20248896-20249072	20249180-20249214
Bra039009	5	A07	-	663780-665076	665076-665131
Bra029850	5	A05	-	22723244-22725699	22725699-22725845
Bra002425	5	A10	-	9718715-9720333	9720333-9720367
Bra005200	5	A05	+	3966807-3969158	3966250-3966483	3966791-3966807
Bra002965	5	A10	+	6469671-6473559	6469097-6469319	6469621-6469671
Bra006091	5	A03	-	1951374-1954524	1954524-1954544	1954665-1954723
Bra002296	5	A10	-	10493164-10497160	10497160-10497344
Bra019137	5	A03	+	26162705-26165812	26161926-26162068	26162677-26162705
Bra009768	5	A06	-	17724243-17726674	17726674-17726831
Bra004788	5	A05	+	1831237-1832659	1830999-1831045	1831152-1831237
Bra004513	5	A05	-	529998-532017	532017-532170
Bra013506	5	A01	-	6029808-6031709	6031709-6031712	6031801-6031854	6032104-6032148
Bra000043	5	A03	+	9008208-9010496	9008016-9008107	9008198-9008208
Bra008658	5	A10	-	12070873-12074386	12074386-12074404	12074599-12074607
Bra037883	5	A09	+	15284243-15284922	15283722-15284243
Bra019316	5	A03	-	25051056-25053602	25053602-25053742
Bra012522	5	A03	-	23849354-23851372	23851372-23851399
Bra029603	5	A05	-	23768030-23768870	23768870-23769121
Bra023178	5	A09	+	21017487-21019862	21017347-21017386
Bra004806	5	A05	-	1902291-1903374	1903374-1903379	1903620-1903672
Bra020895	5	A08	-	10552412-10554935	10554935-10554987
Bra013285	5	A01	+	4743107-4745808	4742602-4742652	4743080-4743107
Bra014342	5	A08	-	1499087-1500387	1500387-1500500
Bra031035	5	A09	-	34590740-34591991	34591991-34592100	34592309-34592362
Bra029593	5	A05	+	23829385-23834059	23829200-23829385
Bra013748	5	A01	+	7576266-7579272	7575780-7576186	7576258-7576266
Bra000055	5	A03	+	9112184-9114770	9112112-9112184
Bra038172	5	Scaffold000140	+	345722-347203	345561-345576
Bra009952	5	A06	-	18896362-18900489	18900489-18900496	18900710-18900778
Bra031282	5	A05	+	17071667-17079192	17071044-17071225	17071646-17071667
Bra006364	5	A03	-	3188727-3189711	3189711-3190779	3190889-3191172	3191284-3191408	3191486-3191716	3191814-3192543	3192648-3193085	3193176-3193457	3193578-3193666	3193863-3193948	3194055-3194675	3195111-3195169	3195428-3195639
Bra021785	5	A04	-	14548360-14549508	14549508-14549527	14549750-14549791
Bra020966	5	A08	+	10095664-10098406	10094979-10095117	10095650-10095664
Bra032912	5	A09	-	23029328-23030790	23030790-23030803	23031079-23031165
Bra020967	5	A08	+	10092683-10093485	10092295-10092409	10092655-10092683
Bra030404	5	A05	+	11010570-11011083	11010094-11010319	11010550-11010570
Bra025724	5	A06	-	7215246-7218515	7218515-7218568
Bra016184	5	A07	+	22286100-22288895	22286050-22286100
Bra011627	5	A01	-	1353940-1356154	1356154-1356159	1356376-1356418
Bra026742	5	A09	-	35224294-35226795	35226878-35226928
Bra006110	5	A03	-	2055904-2064107	2064107-2064409
Bra037465	5	A06	-	20222246-20224028	20224570-20224621	20224727-20224858
Bra008817	5	A10	-	12773213-12775393	12775393-12775467
Bra004486	5	A05	+	384786-388050	384225-384337	384780-384786
Bra004356	5	A07	-	21464589-21467664	21467664-21467799
Bra019037	5	A03	-	26650074-26653263	26653263-26653273	26653417-26653496
Bra015505	5	A10	+	879919-880533	879833-879919
Bra015678	5	A07	-	24680686-24687908	24687908-24687920	24688141-24688182
Bra022080	5	A02	+	18811345-18811788	18811098-18811128	18811217-18811345
Bra002273	5	A10	+	10623048-10624208	10622883-10623048
Bra006472	5	A03	+	3652432-3656636	3652343-3652432
Bra008234	5	A02	-	12993386-12995012	12995085-12995193
Bra021686	5	A04	-	13954515-13956233	13956233-13956248	13956570-13956624
Bra027630	5	A09	+	7701451-7703394	7701230-7701275	7701401-7701451
Bra020377	5	A02	-	5435518-5437106	5437106-5437811	5438425-5438986	5439061-5439493	5439833-5439916	5440074-5440226	5440367-5440525	5440596-5440826	5440898-5441402
Bra026389	5	A01	+	9394329-9396400	9393866-9394329
Bra022556	5	A02	+	7945941-7947543	7945696-7945807	7945929-7945941
Bra023437	5	A02	+	2342513-2344724	2341861-2342105	2342495-2342513
Bra030262	5	A04	+	9888481-9895948	9887909-9888088	9888400-9888481
Bra012087	5	A07	-	12323059-12328618	12328618-12328670	12328916-12328926
Bra031295	5	A05	+	16964607-16966579	16964307-16964534
Bra014503	5	A04	-	1070557-1071167	1071264-1071328
Bra026819	5	A09	-	35620967-35623677	35623677-35623703	35624104-35624168
Bra025973	5	A06	+	6403135-6405867	6402608-6402730	6403103-6403135
Bra038973	5	Scaffold000157	-	27729-28919	28919-29012
Bra000353	5	A03	-	10723006-10725726	10725726-10725998
Bra001714	5	A03	+	18033036-18034222	18032052-18032517
Bra040472	5	A04	-	19083955-19085271	19085271-19085286
Bra034053	5	A01	-	25214532-25214870	25214870-25214913
Bra027728	5	A09	+	7027797-7031863	7027749-7027797
Bra027587	5	A09	-	11974617-11975559	11975559-11975684
Bra008545	5	A02	+	15367973-15370076	15367906-15367973
Bra029570	5	A09	+	18371419-18371880	18370652-18370704	18370963-18371419
Bra013852	5	A01	+	8078157-8079393	8077767-8077883	8078070-8078157
Bra038513	5	A09	-	33447168-33448186	33448186-33448279
Bra016634	5	A08	-	18585465-18592035	18592035-18592141	18592259-18592560
Bra027425	5	A05	-	21561672-21561857	21561857-21561937
Bra023432	5	A02	+	2318750-2321989	2318507-2318573	2318725-2318750
Bra028708	5	A02	+	1057198-1058814	1056784-1056825
Bra016023	5	A07	-	23091147-23094456	23094456-23094852
Bra038282	5	A06	+	11128915-11132998	11128410-11128471	11128903-11128915
Bra002036	5	A07	-	2372762-2375707	2375707-2375785
Bra019433	5	A06	-	11677140-11682517	11682517-11682534	11682696-11682761	11683215-11683274
Bra000857	5	A03	-	13544282-13546517	13546517-13546527
Bra025940	5	A06	-	6574626-6575476	6575851-6575971
Bra011714	5	A01	+	915371-917741	915197-915230	915364-915371
Bra028563	5	A02	-	1683399-1686062	1686062-1686105
Bra003876	5	A07	-	18781896-18782822	18782822-18782874
Bra007702	5	A09	-	31978628-31980097	31980097-31980108	31980418-31980455
Bra033742	5	A06	+	24249183-24251739	24249182-24249183
Bra020142	5	A02	+	4213509-4215728	4213362-4213509
Bra005191	5	A05	-	3908117-3908735	3908735-3908741	3908808-3909206
Bra010861	5	A08	-	16053766-16054107	16054107-16054132	16058403-16058485
Bra007707	5	A09	-	31994033-31998397	32005316-32005361
Bra033464	5	A04	+	4683759-4684855	4683394-4683440	4683732-4683759
Bra010347	5	A08	+	13235038-13238719	13234903-13235038
Bra017961	5	A06	-	8800150-8802315	8802315-8802518
Bra036475	5	A07	-	167888-168529	168529-168556	168632-168688
Bra014791	5	A04	+	3191161-3194817	3190895-3190982	3191152-3191161
Bra001779	5	A03	+	18422027-18424212	18419654-18421194	18421388-18421557
Bra015741	5	A07	-	24355909-24357651	24357651-24358100
Bra021099	5	A01	-	23143330-23145434	23145434-23145522	23145902-23146037
Bra001066	5	A03	+	14600683-14602197	14600531-14600580	14600678-14600683
Bra016083	5	A07	+	22795327-22795775	22795283-22795327
Bra027810	5	A09	-	6441695-6444178	6444178-6444191	6444276-6444309
Bra001525	5	A03	-	16874960-16879542	16880031-16880184
Bra011057	5	A01	+	4182104-4182906	4182025-4182104
Bra028430	5	A07	-	13950614-13952056	13952056-13952085	13952413-13952471
Bra040280	5	A01	-	25669257-25670902	25670902-25670990
Bra007764	5	A09	-	32300510-32304612	32304612-32304824
Bra034258	5	A04	+	11828116-11829975	11827598-11827774	11828094-11828116
Bra036287	5	A09	-	831801-833636	833636-833774
Bra007376	5	A09	+	30404203-30405787	30403171-30403299	30404130-30404203
Bra006686	5	A03	-	4628376-4629603	4629603-4629621	4630005-4630109
Bra040302	5	Scaffold000196	+	13448-16961	13341-13448
Bra005700	5	A03	-	181950-183264	183264-184237	184469-184756
Bra008314	5	A02	-	13650144-13655041	13655041-13655068	13655316-13655477
Bra034003	5	A02	+	9320421-9320696	9320121-9320221	9320404-9320421
Bra034620	5	A08	+	11686564-11689593	11686363-11686395	11686492-11686564
Bra027035	5	A09	-	8217824-8219358	8221625-8221695	8222846-8223433
Bra040934	5	Scaffold000318	-	4853-7846	7846-7891
Bra032595	5	A09	+	38527651-38529786	38527501-38527545	38527630-38527651
Bra021542	5	A01	-	23839024-23840419	23840419-23840424
Bra014116	5	A08	-	3337690-3339788	3339788-3339955	3340100-3340331
Bra008616	5	A10	-	11910649-11911695	11911695-11911732	11912220-11912418
Bra015108	5	A07	-	5657399-5663021	5663021-5663050
Bra002935	5	A10	+	6705710-6710160	6705695-6705710
Bra014673	5	A04	+	2155744-2159065	2155515-2155744
Bra039265	5	A04	-	18944149-18945130	18945130-18945284
Bra034830	5	A05	-	22351076-22356424	22356424-22356513
Bra023912	5	A01	+	20143850-20145631	20143780-20143850
Bra028789	5	A02	-	662726-664972	664972-664974	665069-665146
Bra017693	5	A03	-	29856645-29858994	29858994-29859092
Bra023848	5	A01	+	19554002-19557025	19553568-19553828
Bra005219	5	A05	+	4082589-4084857	4081617-4081688	4082545-4082589
Bra040607	5	A05	+	24897478-24901709	24897246-24897288	24897413-24897478
Bra011849	5	A01	+	236266-240324	235922-236109	236259-236266
Bra008136	5	A02	+	12366813-12370553	12366735-12366813
Bra025039	5	A06	-	23769805-23770458	23770458-23770545
Bra029931	5	A01	-	14419028-14419968	14419968-14419981	14420292-14420334
Bra031184	5	A09	-	33861370-33867964	33867964-33868242
Bra016915	5	A04	-	17729804-17735489	17735489-17735601	17735716-17735908
Bra013313	5	A01	+	4931672-4936158	4931594-4931672
Bra031089	5	A09	+	34270633-34271239	34270549-34270633
Bra030040	5	A07	-	9222963-9224464	9224464-9224503	9225174-9225457
Bra038806	5	A03	+	24003357-24005533	24003048-24003151	24003244-24003357
Bra002432	5	A10	-	9674704-9678023	9678023-9678056
Bra000867	5	A03	+	13605023-13605964	13604956-13605023
Bra034628	5	A08	+	11617856-11619789	11617755-11617856
Bra000339	5	A03	+	10644038-10651786	10644033-10644038
Bra027476	5	A09	+	11077919-11081316	11077841-11077919
Bra003665	5	A07	-	17624306-17626028	17626028-17626101
Bra012040	5	A07	-	12663261-12665345	12665345-12665406
Bra031185	5	A09	-	33858439-33860391	33860391-33860474
Bra034447	5	A05	+	14233294-14234375	14233004-14233111
Bra013903	5	A01	+	8388029-8390980	8387622-8387786	8388020-8388029
Bra014428	5	A04	+	593898-595445	593858-593898
Bra008742	5	A10	+	12463079-12466968	12462319-12462643	12462925-12463079
Bra004443	5	A05	+	145324-147574	144843-144959	145280-145324
Bra006447	5	A03	-	3519879-3523226	3523226-3523368
Bra035443	5	A01	+	16049235-16050381	16048997-16049051	16049200-16049235
Bra016497	5	A08	+	17988459-17990821	17988406-17988459
Bra002947	5	A10	+	6631436-6633606	6631363-6631436
Bra008462	5	A02	-	14797491-14800120	14800120-14800521	14800647-14800799	14800901-14800954	14801040-14801147	14801235-14801351	14801433-14801519	14801627-14801715	14801820-14801895	14801980-14802091	14802154-14802596
Bra004079	5	A07	+	19987129-19989799	19987071-19987129
Bra030895	5	A08	+	611424-611990	610915-611063	611370-611424
Bra002186	5	A10	-	11099753-11100564	11100564-11100585	11100703-11100736
Bra017563	5	A09	+	12614687-12620601	12614598-12614687
Bra005187	5	A05	+	3895384-3897595	3895301-3895384
Bra000012	5	A03	+	8855368-8857389	8855233-8855368
Bra019663	5	A06	+	5125962-5127421	5125932-5125962
Bra004590	5	A05	+	925034-929735	922474-922598	923362-924411	925031-925034
Bra025957	5	A06	-	6455920-6457819	6457819-6457891
Bra003585	5	A07	+	17207220-17209635	17206980-17207034	17207219-17207220
Bra037295	5	A09	+	5095782-5096978	5095740-5095782
Bra036885	5	A01	+	12218356-12220619	12218235-12218356
Bra024047	5	A03	-	28026131-28028419	28028419-28028547	28029368-28029507
Bra005135	5	A05	+	3617582-3618698	3617296-3617362	3617572-3617582
Bra030795	5	A08	-	19572220-19573095	19573095-19573098
Bra006934	5	A09	+	27828383-27832395	27828328-27828383
Bra003604	5	A07	-	17302849-17307631	17307631-17307677
Bra025489	5	A04	-	8767245-8770799	8770799-8770835
Bra031338	5	A05	+	16602100-16604885	16601945-16602100
Bra001676	5	A03	+	17833555-17836622	17833400-17833555
Bra013803	5	A01	+	7836749-7843342	7836735-7836749
Bra007864	5	A02	+	10384450-10385461	10384271-10384321	10384429-10384450
Bra028971	5	A03	-	5655951-5658083	5658083-5658265
Bra027441	5	A09	-	10830707-10831249	10831249-10831713
Bra006157	5	A03	-	2273695-2278581	2278813-2278915
Bra022495	5	A02	-	8415827-8417652	8417652-8417663	8417921-8418040
Bra032560	5	A09	+	38383015-38384591	38382958-38383015
Bra002917	5	A10	-	6821692-6825645	6825645-6825679	6826059-6826136
Bra030997	5	A09	+	34760014-34761276	34759984-34760014
Bra015682	5	A07	-	24662668-24664804	24664804-24664835	24665018-24665147
Bra010618	5	A08	+	14832949-14834106	14832544-14832710	14832927-14832949
Bra018569	5	A06	-	3184536-3187003	3187003-3187135
Bra040201	5	Scaffold000191	+	81484-87703	81358-81484
Bra029799	5	A05	-	22964959-22965940	22965940-22966030
Bra026959	5	A09	+	36238939-36240728	36238386-36238582	36238900-36238939
Bra012385	5	A04	+	12923956-12924200	12923757-12923796
Bra029600	5	A05	+	23775000-23775270	23774843-23774913	23774998-23775000
Bra006156	5	A03	-	2270990-2271992	2271992-2272094	2272653-2272730
Bra028234	5	A04	+	7284871-7286313	7284329-7284377	7284855-7284871
Bra032669	5	A09	+	38868314-38873254	38868165-38868192	38868270-38868314
Bra040426	5	A04	-	170655-177750	178640-178716	179127-179603
Bra005570	5	A05	-	6275657-6276073	6276073-6276115	6276355-6276417
Bra037306	5	A09	-	7141-8923	8923-8925	8998-9105
Bra025266	5	A06	-	21413816-21419738	21419738-21419782	21420313-21420408
Bra019547	5	A06	-	13144903-13146413	13146413-13146425
Bra036790	5	A09	+	27314856-27319038	27314303-27314379
Bra009689	5	A06	+	17191121-17196513	17190846-17191121
Bra006633	5	A03	-	4378460-4382950	4382950-4383090
Bra029676	5	A05	+	23433722-23434937	23432804-23432974	23433090-23433239	23433716-23433722
Bra015368	5	A10	+	1773936-1777526	1773701-1773732	1773914-1773936
Bra010943	5	A08	-	16442312-16443751	16443751-16443797
Bra034108	5	A01	-	24949134-24950085	24950085-24950138	24950354-24950420
Bra025969	5	A06	+	6420668-6420901	6420404-6420476
Bra007026	5	A09	-	28397684-28403862	28403862-28404008
Bra013482	5	A01	-	5919243-5929392	5929392-5929427	5929728-5929765
Bra036516	5	A09	-	3042278-3043171	3043171-3043252
Bra001329	5	A03	-	15885780-15887574	15887574-15888035
Bra026362	5	A01	-	9580060-9582489	9582489-9582595
Bra009386	5	A10	+	14046025-14046280	14045279-14045402	14045652-14046025
Bra029585	5	A05	-	23869295-23880383	23880383-23880443
Bra006738	5	A03	+	4848275-4849950	4847969-4848035	4848127-4848275
Bra000301	5	A03	+	10448912-10449536	10448831-10448912
Bra038451	5	A01	-	10916920-10918242	10918242-10918266	10918353-10918403
Bra010273	5	A08	+	12787982-12792046	12787688-12787982
Bra018693	5	A06	-	2587032-2593911	2593911-2594018
Bra023479	5	A02	-	2503197-2506062	2506062-2506168
Bra005877	5	A03	+	1024878-1026254	1024037-1024209	1024810-1024878
Bra001262	5	A03	+	15580621-15582819	15580553-15580621
Bra036182	5	A09	-	2061481-2064070	2064070-2064077	2064197-2064320
Bra023671	5	A02	-	3439059-3444983	3444983-3445718	3445965-3446037	3447674-3447833	3448071-3448105	3448189-3448330
Bra011795	5	A01	+	474977-476733	474926-474977
Bra010654	5	A08	+	15022204-15023388	15022142-15022204
Bra040443	5	A04	-	38530-39896	39896-39901
Bra002798	5	A10	-	7571609-7572294	7572294-7572333	7572460-7572497
Bra007899	5	A02	+	10718591-10720901	10718450-10718491	10718559-10718591
Bra012496	5	A07	-	9421550-9422191	9422191-9422211	9422508-9422817
Bra026904	5	A09	+	35973199-35974801	35973093-35973123
Bra029771	5	A05	-	23063070-23063742	23063822-23063867
Bra039777	5	A04	+	3961512-3964566	3961415-3961512
Bra034173	5	A01	+	24615275-24616210	24614873-24615013	24615273-24615275
Bra038143	5	A05	+	10258572-10259177	10258391-10258421	10258556-10258572
Bra038697	5	A01	+	24401217-24403090	24401060-24401217
Bra029076	5	A03	+	6230229-6231210	6229955-6230116	6230210-6230229
Bra027255	5	A05	+	20685422-20685979	20685191-20685422
Bra023002	5	A03	-	8181378-8186609	8186609-8186649	8187615-8187770
Bra008214	5	A02	-	12872689-12877578	12877578-12877639	12877752-12877805
Bra006339	5	A03	-	3090202-3090890	3090890-3090930	3091162-3091234
Bra000316	5	A03	-	10542936-10543603	10543603-10543645	10543924-10543983
Bra001356	5	A03	-	16003371-16011335	16011335-16011418	16011658-16011833
Bra021136	5	A01	-	22952530-22953609	22953609-22953624	22953738-22953832	22954551-22954754	22955090-22955310
Bra005662	5	A03	+	38301-41720	32972-33136	33250-33339	33511-33641	33735-33885	34065-34136	34229-34300	34388-34531	34620-34691	34787-34858	34942-35016	35123-35191	35270-35338	35428-35499	35609-35695	35785-35853	35937-36439	36508-36666	36746-37153	37233-38301
Bra031529	5	A01	-	16542495-16546796	16546796-16546859
Bra007564	5	A09	+	31328091-31329213	31328042-31328091
Bra027290	5	A05	+	20865370-20869463	20864664-20864950	20865310-20865370
Bra001984	5	A07	+	2854593-2856791	2854572-2854593
Bra036946	5	Scaffold000123	-	230206-232304	232304-232346	238963-239531
Bra015596	5	A10	-	284375-285426	285426-286610
Bra005967	5	A03	+	1433460-1434200	1433023-1433142	1433437-1433460
Bra027306	5	A05	-	20955757-20963084	20963084-20963285
Bra021647	5	A04	-	13736788-13739933	13739933-13739978
Bra000090	5	A03	-	9234531-9236318	9236318-9236360
Bra028402	5	A07	-	13767940-13769940	13769940-13770010
Bra000440	5	A03	-	11155668-11158968	11158968-11158982
Bra010386	5	A08	+	13448987-13451035	13448799-13448925
Bra037647	5	A04	+	18448229-18455545	18448008-18448034	18448145-18448229
Bra004830	5	A05	+	1999513-2001278	1999459-1999513
Bra004506	5	A05	-	480825-481958	482035-482077	482573-482731
Bra004743	5	A05	+	1606719-1607477	1606693-1606719
Bra011293	5	A01	+	2894430-2895861	2893753-2893917	2894384-2894430
Bra001935	5	A03	+	19468200-19472617	19467993-19468200
Bra035233	5	A09	+	16780517-16783279	16780441-16780517
Bra033843	5	A01	-	12961256-12966922	12966922-12967139
Bra011014	5	A08	-	16807362-16810192	16810192-16810199	16810514-16810663
Bra021949	5	A02	+	17426604-17428521	17426136-17426604
Bra004554	5	A05	+	788051-789406	787947-788051
Bra011684	5	A01	+	1063714-1066264	1063640-1063714
Bra022409	5	A05	-	18604293-18605920	18605920-18605968	18606703-18606853
Bra028297	5	A10	-	4774198-4775885	4775885-4776237
Bra033710	5	A06	-	24422081-24425251	24425251-24425264	24425423-24425605
Bra005496	5	A05	-	5810845-5812185	5812185-5812302
Bra023219	5	A09	-	20627199-20629602	20629602-20629638	20631109-20631136
Bra025106	5	A06	-	24123526-24133324	24133324-24133344
Bra033568	5	A06	-	25122071-25123607	25123607-25123719
Bra027153	5	A09	+	9258705-9259982	9258206-9258240	9258684-9258705
Bra015921	5	A07	+	23491397-23492963	23491125-23491196	23491389-23491397
Bra005763	5	A03	+	476707-478631	475918-476707
Bra009705	5	A06	+	17270923-17275494	17270911-17270923
Bra014849	5	A04	-	3595399-3599424	3599424-3599601
Bra026401	5	A01	+	9322944-9324904	9322829-9322944
Bra014087	5	A08	-	3633810-3635057	3635057-3635277
Bra039062	5	A09	+	1669960-1673825	1669741-1669960
Bra029803	5	A05	-	22952190-22953708	22953708-22953737
Bra037063	5	A05	+	9083474-9087290	9083103-9083227	9083442-9083474
Bra032553	5	A09	+	38339158-38341633	38338940-38339158
Bra030502	5	A08	-	20778842-20779981	20779981-20780350
Bra031650	5	A09	-	37143400-37143948	37143948-37144164	37144949-37145884
Bra025360	5	A06	-	20904304-20910823	20910823-20910834	20910924-20911021
Bra016765	5	A08	-	19092487-19094760	19094760-19094821	19094984-19095171
Bra007677	5	A09	+	31881926-31882120	31881401-31881462	31881905-31881926
Bra030393	5	A05	+	10931019-10931700	10930892-10930929
Bra031888	5	A02	+	26355715-26359530	26355666-26355715
Bra004414	5	A05	-	18375-19887	20044-20125
Bra020282	5	A02	+	4980543-4982369	4980395-4980463	4980538-4980543
Bra030584	5	A08	-	20440771-20442666	20442666-20442697	20442938-20443027
Bra027869	5	A09	+	9853122-9857255	9852385-9852652	9853010-9853122
Bra012052	5	A07	-	12527284-12532573	12532654-12532958
Bra004359	5	A07	+	21495464-21496185	21493406-21493520	21493927-21495464
Bra026622	5	A02	-	19920533-19921797	19921797-19921850	19922051-19922157
Bra000004	5	A03	+	8816858-8817232	8816716-8816858
Bra030557	5	A08	-	20565090-20567014	20567014-20567079
Bra016205	5	A07	-	22157013-22166469	22166469-22166777
Bra008434	5	A02	+	14613875-14614635	14613810-14613875
Bra026962	5	A09	-	36256107-36257613	36257613-36257631	36257709-36257776
Bra032144	5	A04	-	10973531-10975289	10975289-10975336
Bra026629	5	A02	+	19834619-19835720	19832157-19832492	19832590-19832690	19832816-19833024	19833553-19834563
Bra008001	5	A02	+	11473562-11474686	11473285-11473562
Bra007729	5	A09	-	32114768-32115506	32115506-32115531	32115693-32115857
Bra022316	5	A05	+	19168202-19170234	19168076-19168202
Bra015703	5	A07	-	24567032-24567685	24567685-24567740
Bra008913	5	A10	-	13189217-13191792	13191792-13191805
Bra018717	5	A06	+	2377289-2377453	2377100-2377289
Bra028607	5	A02	+	1493100-1493657	1492324-1492521
Bra006080	5	A03	+	1895451-1898088	1895369-1895451
Bra005769	5	A03	-	500967-503434	503434-503498
Bra009404	5	A10	-	15306582-15309859	15309922-15309989
Bra020682	5	A02	+	23223621-23225190	23220803-23221009	23221613-23221673	23223590-23223621
Bra004576	5	A05	+	865116-867161	864173-864225	864496-864563	865051-865116
Bra034681	5	A05	-	21663256-21666522	21666522-21666638	21666728-21666949
Bra024792	5	A06	-	22400631-22402702	22402702-22402703	22402854-22403058
Bra024136	5	A03	-	27412752-27413507	27413507-27413543	27413625-27413718
Bra031426	5	A01	-	17396637-17399900	17399900-17400164
Bra000931	5	A03	+	14015376-14017360	14014776-14014888	14015354-14015376
Bra001660	5	A03	+	17752642-17753986	17752333-17752387	17752601-17752642
Bra037028	5	A03	-	28883768-28884193	28884193-28884280
Bra014359	5	A08	+	1417965-1419188	1417547-1417685	1417959-1417965
Bra019008	5	A06	+	785456-785674	784766-784844	785455-785456
Bra023174	5	A09	-	21074146-21075483	21075483-21075507	21075688-21075995
Bra013303	5	A01	+	4876066-4877199	4875996-4876066
Bra024544	5	A09	-	25719171-25723868	25723868-25723959
Bra039647	5	Scaffold000172	+	183655-200912	183453-183655
Bra030739	5	A08	-	19783026-19791407	19791590-19791836
Bra001341	5	A03	+	15941763-15944871	15941723-15941763
Bra023386	5	A02	-	2094827-2104601	2104601-2104628	2104712-2104813
Bra002299	5	A10	-	10487650-10488180	10488180-10488283	10488406-10488653	10488737-10488970
Bra020233	5	A02	-	4683809-4686050	4686050-4686167
Bra019001	5	A06	+	814701-817286	814672-814701
Bra034797	5	A05	-	22179675-22188287	22188287-22188345
Bra025173	5	A06	-	21877315-21878271	21878271-21878277	21878465-21878580
Bra036189	5	A09	-	2037237-2038538	2038538-2038545
Bra021315	5	A01	+	21536925-21537406	21536667-21536925
Bra025492	5	A04	-	8756261-8757487	8757574-8757622
Bra017174	5	A04	+	16310827-16311309	16292332-16292595
Bra034067	5	A01	-	25136348-25138637	25138637-25138742
Bra020489	5	A02	+	24515151-24516714	24515145-24515151
Bra032082	5	A04	+	11379739-11380704	11379529-11379636
Bra018397	5	A05	+	7967962-7969409	7967806-7967962
Bra037905	5	A09	+	15944900-15945211	15944533-15944681	15944870-15944900
Bra005090	5	A05	-	3375128-3378180	3378180-3378323
Bra036640	5	A09	+	6336639-6341378	6336577-6336639
Bra024385	5	A06	+	16024939-16029729	16024619-16024658	16024922-16024939
Bra036269	5	A09	-	954347-956193	956193-956228
Bra023094	5	A03	+	8670176-8674918	8669983-8670091
Bra026751	5	A09	+	35277495-35282887	35277124-35277237	35277452-35277495
Bra019070	5	A03	-	26501359-26502237	26502357-26502458
Bra013961	5	A08	-	4952493-4953894	4953894-4953939	4954372-4954431
Bra039441	5	A05	-	24317894-24322680	24322680-24322685
Bra014247	5	A08	+	2222043-2224382	2222015-2222043
Bra019569	5	A06	-	13359958-13362886	13362886-13362944
Bra008984	5	A10	+	13529507-13532262	13529302-13529374	13529497-13529507
Bra000330	5	A03	+	10604311-10605757	10590468-10590540
Bra019638	5	A04	+	4155422-4158058	4155345-4155422
Bra012257	5	A07	+	11270914-11273861	11270548-11270684	11270901-11270914
Bra036309	5	A09	+	688002-689095	687759-688002
Bra024456	5	A06	-	16504794-16506160	16506160-16506183	16506547-16506610	16506707-16506743
Bra017107	5	A04	-	16683674-16684874	16684874-16684880	16685312-16685422
Bra019202	5	A03	-	25756359-25756767	25756767-25756916
Bra004051	5	A07	-	19828704-19831025	19831025-19831078
Bra013726	5	A01	+	7434094-7434662	7433376-7433445	7434071-7434094
Bra009112	5	A10	-	15194654-15195646	15195646-15195673	15195883-15196010
Bra024117	5	A03	-	27526787-27533594	27533594-27533619	27533761-27533869	27534017-27534172
Bra036714	5	A09	+	5897352-5899325	5897061-5897193	5897341-5897352
Bra003715	5	A07	-	17934666-17935230	17935230-17935236	17935328-17935582
Bra025935	5	A06	+	6599326-6607070	6599297-6599326
Bra003221	5	A07	+	15270048-15271695	15269839-15270048
Bra022691	5	A02	+	6962365-6962550	6961708-6962052	6962204-6962365
Bra011133	5	A01	+	3743597-3746706	3736509-3738306	3741824-3742056	3743037-3743115	3743209-3743597
Bra007747	5	A09	-	32209561-32215621	32216918-32217122
Bra038650	5	A06	-	15012713-15015573	15015573-15015632
Bra013689	5	A01	+	7156952-7157986	7156866-7156952
Bra027393	5	A05	+	21403761-21403970	21402779-21402870	21403749-21403761
Bra022846	5	A03	+	7388922-7391998	7388870-7388922
Bra023695	5	A02	+	3542246-3546527	3542159-3542246
Bra035524	5	A08	+	8204932-8211220	8204595-8204932
Bra036433	5	A01	-	26171943-26172842	26173371-26173518
Bra003498	5	A07	+	16770032-16770226	16769355-16769406	16770012-16770032
Bra020857	5	A08	-	10849654-10852533	10852533-10852572	10853004-10853068
Bra016459	5	A08	-	17802456-17804688	17805660-17805792
Bra024802	5	A06	+	22451642-22455260	22451625-22451642
Bra032170	5	A04	+	10746796-10749069	10745572-10745769	10746066-10746184	10746475-10746796
Bra027496	5	A09	+	11277412-11288339	11277381-11277412
Bra039005	5	A07	+	687303-690235	687012-687303
Bra040230	5	A01	-	25796996-25798123	25798123-25798686
Bra011263	5	A01	-	3029845-3030999	3030999-3031088
Bra016010	5	A07	-	23139324-23140162	23140521-23140584
Bra035639	5	A02	+	6036557-6039241	6035938-6036166	6036306-6036428	6036544-6036557
Bra014712	5	A04	-	2465487-2466200	2466200-2466784	2466864-2466994	2467105-2467254	2467342-2467488	2467583-2467777	2467868-2468035	2468134-2468229	2468314-2468541	2468626-2469823	2469961-2470097
Bra007662	5	A09	-	31827377-31829428	31829736-31829790
Bra028645	5	A02	-	1337465-1338485	1338485-1338580
Bra003344	5	A07	-	15992668-15995488	15995488-15995858
Bra010410	5	A08	+	13614376-13615026	13613801-13613844	13614330-13614376
Bra019994	5	A06	-	3355127-3356641	3356641-3356715
Bra028306	5	A10	-	4837042-4838045	4838045-4838235
Bra041154	5	A09	+	25367309-25367704	25366553-25367309
Bra011884	5	A01	-	83900-85942	85942-86074
Bra040838	5	A08	+	11262121-11267293	11261943-11262121
Bra011320	5	A01	+	2740739-2742983	2740636-2740739
Bra026871	5	A09	+	35815904-35818471	35815052-35815448	35815902-35815904
Bra025972	5	A06	+	6406638-6409137	6406212-6406255	6406610-6406638
Bra015032	5	A07	+	6319183-6320844	6318852-6318955
Bra000525	5	A03	+	11599345-11600658	11597224-11597291	11597362-11599345
Bra026162	5	A06	-	5523429-5527019	5527019-5527053
Bra010117	5	A06	+	14519485-14521610	14519337-14519395
Bra024272	5	A06	+	15272822-15274102	15272798-15272822
Bra011516	5	A01	+	1855180-1856889	1855131-1855180
Bra031752	5	A09	+	36676606-36678945	36676548-36676606
Bra021202	5	A01	-	22554176-22555910	22555910-22555939	22556069-22556163
Bra006211	5	A03	-	2538095-2541196	2541196-2541214	2541287-2541312
Bra030256	5	A04	-	9930768-9933400	9933400-9933429	9933580-9933661
Bra002823	5	A10	+	7413753-7414811	7413214-7413315	7413726-7413753
Bra024029	5	A03	+	28151274-28165859	28150936-28151073	28151217-28151274
Bra025369	5	A06	+	20845893-20847294	20845355-20845417	20845884-20845893
Bra036797	5	A09	+	27282520-27286573	27282332-27282432	27282519-27282520
Bra036919	5	A01	-	11905279-11905686	11905686-11905794
Bra026218	5	A06	-	5236744-5236968	5236968-5236994
Bra004796	5	A05	-	1866075-1868706	1868706-1868711
Bra002638	5	A10	-	8502097-8505678	8505678-8505848
Bra010044	5	A06	-	13802663-13807239	13807239-13807326	13807922-13808336
Bra018464	5	A05	-	8331427-8334181	8334181-8334426
Bra025327	5	A06	-	21068330-21070362	21070362-21070402
Bra012994	5	A03	+	21183873-21186331	21183832-21183873
Bra036615	5	A09	+	2551808-2553162	2551687-2551697
Bra038939	5	A08	-	8444068-8447694	8447694-8447764
Bra008580	5	A10	-	11707711-11715054	11715054-11715239
Bra030992	5	A09	+	34806008-34807700	34806004-34806008
Bra016412	5	A08	+	17554307-17562596	17554199-17554307
Bra013676	5	A01	-	7072802-7075247	7075247-7075282
Bra004761	5	A05	-	1708413-1712679	1712679-1712896
Bra013870	5	A01	-	8166209-8167304	8167304-8167307	8167478-8167504
Bra033590	5	A06	+	25029647-25030345	25029543-25029647
Bra006796	5	A03	+	5071860-5073568	5069641-5069898	5070143-5070189	5070425-5070591	5070677-5071353	5071453-5071860
Bra000225	5	A03	+	10024744-10026120	10024454-10024744
Bra001911	5	A03	+	19331513-19332141	19331330-19331372
Bra003683	5	A07	+	17729513-17731486	17729449-17729513
Bra015180	5	A07	-	4813691-4816320	4816320-4816399
Bra034833	5	A05	+	22369246-22369960	22369085-22369094
Bra009940	5	A06	-	18836511-18837321	18837514-18837550
Bra004528	5	A05	+	648253-648832	648239-648253
Bra006298	5	A03	+	2915279-2916685	2915154-2915188	2915272-2915279
Bra034733	5	A05	+	21929268-21931331	21929121-21929193
Bra006500	5	A03	-	3803890-3807813	3807813-3807830
Bra024060	5	A03	-	27946379-27948930	27948930-27948935	27949238-27949303
Bra029123	5	A03	-	6474331-6476223	6476223-6476314
Bra037961	5	A06	-	405937-406847	406847-407247	407375-408392
Bra009574	5	A10	-	16076226-16077185	16077185-16077242
Bra035082	5	A07	-	25375233-25381846	25381846-25381980	25382072-25382359
Bra020056	5	A02	+	3808796-3810376	3808682-3808796
Bra032449	5	A09	-	37876515-37881383	37881383-37881431	37881757-37881857
Bra029517	5	A09	+	17919988-17921044	17919602-17919691	17919975-17919988
Bra035630	5	A02	-	6112007-6114800	6114800-6114932	6115023-6115360
Bra009357	5	A10	+	14156105-14159139	14155220-14155301	14156080-14156105
Bra030596	5	A08	+	20398189-20400769	20398089-20398189
Bra009488	5	A10	-	15700334-15702286	15702286-15702315
Bra000165	5	A03	-	9677469-9677813	9677939-9678160
Bra005862	5	A03	-	973099-974459	974459-974465	974656-974736
Bra029681	5	A05	-	23415148-23416817	23416817-23416825	23417071-23417351
Bra036458	5	A07	+	278687-279735	278637-278687
Bra023739	5	A01	-	18645698-18649368	18649368-18649444
Bra014101	5	A08	+	3471468-3495474	3471440-3471468
Bra029760	5	A05	+	23102682-23104312	23102517-23102682
Bra013558	5	A01	-	6347445-6349619	6349619-6349632
Bra027138	5	A09	+	9163363-9164852	9163265-9163363
Bra019273	5	A03	-	25345715-25352019	25352019-25352236
Bra018520	5	A02	-	15987086-15991975	15991975-15992092
Bra040146	5	A01	-	26043306-26045353	26045438-26045503
Bra007221	5	A09	-	29572041-29575437	29575437-29575473
Bra037942	5	A10	+	3716703-3717675	3716375-3716525	3716596-3716703
Bra024446	5	A06	+	16412409-16413981	16411968-16412085	16412385-16412409
Bra008951	5	A10	+	13357521-13359827	13357280-13357333	13357463-13357521
Bra004928	5	A05	-	2530305-2532747	2532747-2532770	2533167-2533526
Bra006476	5	A03	+	3674969-3676735	3674473-3674530	3674902-3674969
Bra012415	5	A07	-	10045855-10047296	10047296-10047317
Bra011004	5	A08	+	16778386-16781966	16778367-16778386
Bra038308	5	A02	+	10356802-10357392	10355958-10356138
Bra015435	5	A10	+	1319282-1319998	1318586-1319282
Bra021469	5	A01	-	26603586-26606489	26606489-26606585
Bra021038	5	A08	-	9488727-9491037	9491037-9491208
Bra015351	5	A10	+	1858421-1860649	1858371-1858421
Bra031345	5	A05	-	16561677-16564862	16564862-16565145
Bra019861	5	A06	-	3989302-3990163	3990163-3990287
Bra011252	5	A01	+	3076923-3079065	3076669-3076718
Bra002755	5	A10	-	7905377-7911603	7911603-7911613
Bra033919	5	A05	-	16191831-16195460	16195460-16195576
Bra014498	5	A04	-	1052111-1054419	1054419-1054462
Bra031639	5	A09	-	37195685-37203078	37203078-37203170
Bra013669	5	A01	-	6996160-7000914	7000914-7001352
Bra015862	5	A07	-	23740784-23742399	23742399-23742424	23742707-23743073
Bra028392	5	A07	-	13711948-13715359	13715359-13715521
Bra028805	5	A02	+	579653-582672	578827-578967	579631-579653
Bra027338	5	A05	-	21131027-21133091	21133091-21133105	21133227-21133354	21133441-21133489
Bra023264	5	A09	+	20179310-20180762	20178827-20178960	20179217-20179310
Bra011649	5	A01	+	1257978-1260616	1257677-1257821	1257945-1257978
Bra030343	5	A04	-	9374412-9374893	9374893-9375092
Bra005313	5	A05	+	4755395-4756338	4755166-4755395
Bra038552	5	A09	+	5661477-5664682	5661303-5661360	5661453-5661477
Bra017168	5	A04	+	16330258-16331609	16330052-16330258
Bra033746	5	A06	-	24222549-24224596	24224596-24224865
Bra015020	5	A07	-	6445383-6455786	6455786-6456004
Bra011035	5	A01	+	4325212-4326560	4324780-4324833	4325201-4325212
Bra032946	5	A02	-	21726189-21726794	21726794-21726997	21727175-21727372
Bra004801	5	A05	+	1877612-1879360	1877364-1877387	1877561-1877612
Bra028155	5	A04	+	6579841-6582468	6579622-6579712	6579825-6579841
Bra033468	5	A04	-	4727733-4728113	4728113-4728275	4734351-4735153
Bra009591	5	A10	-	16154647-16158225	16158225-16158230	16158300-16158524
Bra015667	5	A07	+	24736672-24740196	24736113-24736672
Bra017587	5	A09	-	12422447-12424815	12424815-12425053
Bra002201	5	A10	+	11001328-11003790	11001282-11001328
Bra001246	5	A03	-	15520646-15523946	15523946-15523982	15524169-15524284
Bra025205	5	A06	-	21725533-21726606	21726606-21726622	21726953-21727030
Bra002873	5	A10	+	7088588-7090585	7088283-7088588
Bra006537	5	A03	+	3958648-3960573	3958521-3958648
Bra029935	5	A01	-	14484481-14489428	14489428-14489490
Bra014049	5	A08	+	4123077-4126207	4122856-4122969	4123067-4123077
Bra024714	5	A09	+	24605876-24606682	24605828-24605876
Bra011633	5	A01	-	1336593-1338460	1338460-1338483
Bra006950	5	A09	+	27955729-27955935	27955169-27955729
Bra018036	5	A06	+	9392367-9394581	9391926-9392067	9392332-9392367
Bra017638	5	A03	-	29523360-29526439	29526439-29526449	29526551-29526675
Bra004475	5	A05	-	321123-322340	322657-322757
Bra014299	5	A08	-	1846491-1849773	1849773-1849865	1850699-1850897
Bra037186	5	A09	-	4819973-4823849	4823849-4824305	4824744-4824830	4824925-4825112	4825205-4825334	4825447-4825544	4825625-4825722	4825912-4825996	4826076-4826330
Bra005006	5	A05	+	2932092-2934035	2932060-2932092
Bra015991	5	A07	+	23204407-23210549	23204341-23204407
Bra006140	5	A03	-	2194834-2197777	2197777-2197806	2198012-2198148
Bra035071	5	A07	+	25318885-25320447	25318801-25318885
Bra012642	5	A03	+	22998441-23001305	22997461-22997637	22998379-22998441
Bra014330	5	A08	+	1583063-1585667	1582876-1583063
Bra003808	5	A07	+	18446321-18447207	18442452-18443804	18443894-18444075	18444169-18444791	18444874-18446321
Bra003265	5	A07	+	15543847-15545066	15543578-15543847
Bra028570	5	A02	-	1663520-1665528	1665528-1665693
Bra019983	5	A06	-	3397514-3400516	3400516-3400609	3400940-3401052
Bra006762	5	A03	-	4942996-4945573	4945573-4945587
Bra001588	5	A03	+	17237405-17238040	17237285-17237405
Bra035290	5	A09	+	16263824-16266312	16263814-16263824
Bra011462	5	A01	-	2079638-2080603	2080815-2080899
Bra018759	5	A06	-	2160278-2162251	2162251-2162263	2162602-2162699
Bra028031	5	A09	+	19284368-19286570	19284239-19284274
Bra022743	5	A02	+	6649078-6651716	6648814-6649078
Bra009290	5	A10	+	14465085-14466611	14464981-14465001	14465069-14465085
Bra007401	5	A09	+	30522471-30524702	30522343-30522471
Bra020512	5	A02	+	24318331-24320712	24318020-24318199	24318272-24318331
Bra035301	5	Scaffold000103	-	152812-153190	153190-153428
Bra003847	5	A07	+	18624177-18625624	18624097-18624177
Bra025504	5	A04	-	8647582-8648565	8648565-8648626	8649268-8649451
Bra013808	5	A01	+	7866260-7867827	7866165-7866260
Bra016482	5	A08	-	17892874-17894180	17894180-17894328
Bra038778	5	A03	+	24121939-24127447	24121820-24121939
Bra031041	5	A09	-	34535492-34537104	34539081-34539359
Bra039379	5	Scaffold000164	-	195151-198050	198050-198117
Bra006123	5	A03	-	2114993-2116088	2116088-2116098	2116518-2116596	2117055-2117102
Bra032612	5	A09	+	38597540-38598938	38597397-38597413	38597538-38597540
Bra009334	5	A10	+	14246123-14247840	14246042-14246123
Bra039834	5	Scaffold000178	-	147398-149723	149723-149843
Bra034007	5	A02	-	9252262-9256569	9256569-9256642	9256784-9256860
Bra000186	5	A03	-	9799253-9799958	9799958-9799965	9800195-9800295
Bra015162	5	A07	-	5133015-5142667	5142667-5142771
Bra026187	5	A06	-	5390796-5394314	5394314-5394327	5394434-5394592
Bra023592	5	A02	-	3073822-3077851	3077851-3077853	3077960-3078034
Bra034034	5	A02	-	9015515-9018154	9018154-9018499
Bra000387	5	A03	-	10883175-10885809	10885809-10885886
Bra022507	5	A02	+	8349795-8352826	8349680-8349795
Bra020924	5	A08	+	10371939-10372589	10371735-10371772	10371933-10371939
Bra005195	5	A05	-	3936683-3938386	3938386-3938387	3938486-3938570	3939005-3939081
Bra038209	5	A01	-	20778224-20781369	20781369-20781430	20781817-20781975
Bra007465	5	A09	+	30856750-30858369	30856496-30856570	30856719-30856750
Bra031423	5	A01	-	17431111-17432649	17432649-17432671	17433514-17433543
Bra019068	5	A03	-	26505372-26506093	26506093-26506138	26506356-26506491
Bra028449	5	A07	+	14078162-14079983	14077984-14078162
Bra007408	5	A09	-	30562384-30567488	30567488-30567569	30568057-30568082
Bra001416	5	A03	-	16295126-16301062	16301062-16301134
Bra028835	5	A02	-	444741-447819	447819-447833	447987-448030
Bra019081	5	A03	-	26461020-26463136	26463136-26463564
Bra000231	5	A03	+	10072134-10073879	10071400-10071586	10071720-10072134
Bra024196	5	A03	+	26985029-26986039	26984587-26985029
Bra003387	5	A07	-	16234519-16235529	16235529-16235534	16235791-16235813
Bra008145	5	A02	-	12414391-12414765	12414765-12414781	12415467-12415514
Bra011075	5	A01	-	4078631-4081317	4081317-4081671
Bra034167	5	A01	+	24644822-24646863	24644786-24644822
Bra001156	5	A03	+	15028866-15029735	15028741-15028778
Bra008490	5	A02	+	14958096-14958305	14957986-14958096
Bra038035	5	A06	+	4679-4953	4525-4605	4677-4679
Bra023559	5	A02	+	2899944-2903558	2899852-2899944
Bra038500	5	A01	-	10634370-10634612	10634612-10634621
Bra008877	5	A10	-	13048154-13050097	13050097-13050161	13050687-13050732
Bra033023	5	A02	-	22233262-22236153	22236153-22237189
Bra035238	5	A09	+	16749183-16752327	16749052-16749183
Bra001164	5	A03	-	15076404-15077733	15077733-15077811	15078137-15078214
Bra018743	5	A06	+	2243959-2245259	2243708-2243771	2243952-2243959
Bra008111	5	A02	+	12200584-12201438	12200413-12200584
Bra025245	5	A06	-	21520727-21521909	21521997-21522038
Bra029373	5	A02	+	25025272-25029079	25024768-25024942	25025103-25025272
Bra016582	5	A08	+	18376319-18379255	18376263-18376319
Bra005751	5	A03	-	433865-435637	435637-435732
Bra025691	5	A06	-	7029966-7031144	7031144-7031182	7031307-7031383
Bra007147	5	A09	-	29079744-29080979	29080979-29081391
Bra035843	5	A09	-	3942685-3943782	3943782-3943864
Bra014363	5	A08	-	1402281-1403060	1403060-1403104	1403459-1403691
Bra015852	5	A07	+	23794576-23799697	23794518-23794576
Bra012004	5	A07	+	12889180-12889829	12889047-12889091	12889177-12889180
Bra006969	5	A09	-	28093843-28094644	28094855-28094887
Bra037382	5	A09	+	364019-366090	363563-363617	363992-364019
Bra030564	5	A08	+	20525461-20533788	20524916-20525104	20525448-20525461
Bra006373	5	A03	+	3240309-3241761	3239827-3239985
Bra040529	5	Scaffold000215	+	25328-27095	24673-24831	25245-25328
Bra017976	5	A06	-	8924098-8925579	8925579-8925634
Bra009169	5	A10	-	14966861-14971439	14971439-14971464	14971968-14972536	14972643-14972751	14972828-14972921	14972988-14973051	14973134-14973246	14973326-14973452	14973532-14973681	14973778-14973874	14974001-14974070	14974187-14974328	14974435-14974611
Bra023895	5	A01	+	20047353-20049359	20047298-20047353
Bra020770	5	A05	+	24057420-24059270	24056992-24057208
Bra000614	5	A03	+	12084794-12085842	12084586-12084794
Bra023418	5	A02	+	2261226-2261549	2260805-2261226
Bra002907	5	A10	+	6908734-6909042	6908680-6908734
Bra011155	5	A01	+	3628209-3629464	3628081-3628209
Bra021248	5	A01	+	22248491-22250348	22248252-22248314	22248408-22248491
Bra037590	5	A01	-	21314577-21317847	21317847-21317885	21318120-21318397
Bra002809	5	A10	+	7505458-7507325	7505301-7505361	7505442-7505458
Bra032930	5	A02	-	21649026-21649340	21649340-21649356	21649442-21649489
Bra013500	5	A01	-	6006134-6007558	6007558-6007581	6007676-6007839
Bra011910	5	A07	-	13630794-13632917	13632917-13632937	13633369-13633417
Bra014387	5	A04	+	275758-276820	275503-275606
Bra013255	5	A03	-	19613713-19615447	19615447-19615449
Bra004471	5	A05	-	306836-309751	309751-309757
Bra029700	5	A05	+	23328459-23331300	23328265-23328381	23328457-23328459
Bra020324	5	A02	+	5197616-5198629	5197491-5197616
Bra030387	5	A05	-	10881256-10882542	10882542-10882579	10883016-10883061
Bra031233	5	A09	-	33619438-33626542	33626542-33626596	33626866-33627051
Bra037999	5	A06	+	192313-193185	191930-191987	192312-192313
Bra021078	5	A08	-	9225446-9227916	9227916-9227958	9228070-9228180
Bra034159	5	A01	-	24691112-24691984	24691984-24691999	24692084-24692284
Bra024329	5	A06	+	15623897-15625854	15623655-15623897
Bra004348	5	A07	+	21435282-21437309	21434839-21435007	21435145-21435282
Bra007260	5	A09	+	29765076-29767322	29764561-29764760	29764949-29765076
Bra018677	5	A06	+	2678685-2680479	2678289-2678360
Bra019175	5	A03	-	25897759-25898143	25898143-25898233	25898300-25898527
Bra018940	5	A06	+	1130456-1134594	1129657-1129685	1130427-1130456
Bra010580	5	A08	-	14531816-14533848	14533848-14533965
Bra003371	5	A07	+	16171955-16174500	16171932-16171955
Bra024363	5	A06	-	15841255-15842263	15842263-15842271
Bra010203	5	A05	-	14530486-14532095	14532095-14532285
Bra032675	5	A04	+	6050225-6052584	6049793-6049863
Bra006012	5	A03	-	1611375-1614527	1614527-1614531	1615189-1615245
Bra005371	5	A05	+	5071548-5076362	5071485-5071548
Bra034268	5	A04	-	11905117-11906059	11906059-11906109
Bra019381	5	A03	-	24568087-24570531	24570531-24570774
Bra003049	5	A10	-	5758467-5760326	5760416-5760449	5760681-5760774
Bra004107	5	A07	-	20154375-20155136	20155136-20155150	20155395-20155547
Bra030744	5	A08	+	19767429-19769786	19767192-19767429
Bra022860	5	A03	+	7434325-7441245	7434033-7434325
Bra005805	5	A03	-	726395-728900	728900-728968	729110-729166
Bra003967	5	A07	-	19287728-19293100	19293100-19293114	19293486-19293648
Bra040447	5	A04	-	21319-24187	24187-24189	24445-24539
Bra033418	5	A04	+	4368377-4373082	4368198-4368377
Bra037277	5	A09	+	5198849-5201287	5198324-5198513	5198784-5198849
Bra033095	5	A02	-	22639474-22640518	22640568-22640593
Bra021372	5	A01	-	26359606-26366243	26366243-26366560
Bra009978	5	A06	-	19056501-19058713	19058713-19058735	19059014-19059079
Bra013778	5	A01	-	7732211-7733882	7733882-7734040
Bra026979	5	A09	+	36340558-36343302	36340298-36340558
Bra025562	5	A04	-	8202869-8203986	8203986-8204545
Bra004887	5	A05	-	2305445-2305696	2305696-2305718	2306153-2306207
Bra035529	5	A08	-	8287679-8289889	8289889-8289909	8290429-8290551
Bra022165	5	A05	+	20100469-20100858	20089296-20089923	20100028-20100469
Bra013915	5	A01	-	8434400-8435434	8435546-8435620
Bra006100	5	A03	+	2002236-2005877	2002122-2002236
Bra032570	5	A09	+	38429319-38432471	38429041-38429186	38429305-38429319
Bra031856	5	A02	+	26536046-26536669	26535488-26535629	26535936-26536046
Bra040654	5	Scaffold000228	+	67336-68077	66945-67336
Bra037541	5	A01	+	20917276-20925196	20917177-20917185	20917256-20917276
Bra009672	5	A06	-	17088863-17089501	17089501-17089519
Bra002871	5	A10	+	7101900-7102230	7100755-7100985
Bra008279	5	A02	-	13306098-13310905	13310905-13310916	13311041-13311206
Bra025742	5	A06	+	7375627-7379951	7375319-7375404	7375592-7375627
Bra001111	5	A03	+	14826599-14829478	14825703-14825869	14826064-14826599
Bra009347	5	A10	+	14190285-14191508	14189566-14189717	14190051-14190285
Bra028846	5	A02	-	386116-387084	387084-387234
Bra015958	5	A07	+	23341243-23344544	23341171-23341243
Bra035723	5	A10	+	4133444-4134764	4133383-4133444
Bra003122	5	A10	+	5006236-5006505	5005889-5006236
Bra031676	5	A09	-	37044573-37046725	37046725-37046764	37046857-37046981
Bra012487	5	A07	+	9488221-9488827	9488202-9488221
Bra025112	5	A06	-	24150830-24151741	24151741-24151759	24152268-24152351
Bra036978	5	A03	-	29167007-29169326	29169326-29169551
Bra014855	5	A04	+	3637007-3639074	3636886-3637007
Bra019370	5	A03	-	24644437-24646054	24646054-24646202	24646291-24646358	24646496-24646535
Bra020167	5	A02	+	4344557-4346439	4344166-4344363
Bra014632	5	A04	-	1888579-1895521	1895521-1895798
Bra013578	5	A01	+	6444230-6445001	6443998-6444103	6444213-6444230
Bra024563	5	A09	-	25612408-25612746	25612746-25612752
Bra020876	5	A08	-	10703736-10707482	10707482-10707612	10707721-10707796	10707908-10707967
Bra013380	5	A01	-	5306123-5308582	5308582-5308708
Bra016686	5	A08	-	18783638-18784459	18784459-18784469	18784974-18785166
Bra010792	5	A08	+	15692786-15693391	15692003-15692035	15692282-15692786
Bra011318	5	A01	-	2746696-2750981	2750981-2751008	2751133-2751215
Bra028833	5	A02	+	452809-453541	452629-452685	452800-452809
Bra030036	5	A07	-	9244395-9246145	9246145-9246213	9246388-9246686
Bra000976	5	A03	+	14242496-14245428	14242215-14242496
Bra008930	5	A10	-	13274134-13276023	13276023-13276493
Bra013325	5	A01	-	5018279-5019072	5019072-5019075	5019446-5019539
Bra010100	5	A06	+	14402170-14404187	14401958-14402170
Bra033056	5	A02	-	22457261-22459150	22459150-22460257	22460336-22460719	22464408-22465060
Bra017723	5	A03	-	30050450-30052285	30052285-30052353
Bra038654	5	A06	+	15028510-15030526	15028234-15028276	15028491-15028510
Bra006008	5	A03	+	1595665-1597676	1595274-1595355	1595615-1595665
Bra031654	5	A09	+	37130559-37134439	37130121-37130559
Bra040289	5	A01	-	25630195-25632162	25632162-25632319
Bra028522	5	A07	-	14542221-14543811	14543811-14544750	14545359-14545658
Bra000398	5	A03	+	10950650-10951162	10950383-10950507
Bra038807	5	A03	+	23998060-24001707	23998033-23998060
Bra037958	5	A06	+	426768-427559	426269-426322	426561-426768
Bra005418	5	A05	+	5387873-5388337	5387823-5387873
Bra013132	5	A03	+	20310691-20311469	20310510-20310547
Bra019198	5	A03	-	25770315-25771152	25771152-25771236	25771330-25771510
Bra004100	5	A07	+	20127192-20131220	20127125-20127192
Bra028473	5	A07	-	14228712-14232481	14232481-14232497
Bra032616	5	A09	-	38614803-38616003	38616003-38616007	38616219-38616274
Bra028759	5	A02	+	795693-796610	795172-795215	795670-795693
Bra004324	5	A07	-	21272695-21274809	21274809-21274830
Bra037411	5	A09	-	490837-492061	492061-492063	492271-492341
Bra026691	5	A09	-	34983503-34986016	34986016-34986057
Bra005003	5	A05	-	2915208-2916102	2916102-2916152	2916373-2916457
Bra014402	5	A04	-	334381-337538	337538-337652
Bra021709	5	A04	-	14118120-14120375	14120375-14120387	14120466-14120523
Bra008803	5	A10	+	12702662-12703366	12702635-12702662
Bra026072	5	A06	+	5951820-5955929	5951292-5951478	5951732-5951820
Bra006793	5	A03	+	5065863-5066533	5064944-5065438	5065830-5065863
Bra010055	5	A06	-	13893957-13897126	13897126-13897371
Bra037489	5	A06	-	20325995-20328276	20328276-20328278	20328505-20328581	20329074-20329243
Bra033486	5	A04	+	4915949-4917119	4915833-4915949
Bra010481	5	A08	+	13978395-13981065	13975875-13976131	13976241-13976355	13976695-13976785	13976857-13977002	13977083-13977302	13977378-13977486	13977573-13977741	13977822-13978395
Bra041066	5	Scaffold000444	-	2725-4206	4206-4403
Bra018280	5	A05	+	7148195-7149244	7147651-7148195
Bra016109	5	A07	-	22646296-22646613	22646613-22646685	22647316-22647840	22647922-22648008	22648097-22648238	22648323-22648474	22648562-22648696	22649145-22649294	22649370-22649452	22649530-22650063
Bra002407	5	A10	+	9867725-9870386	9867655-9867725
Bra012676	5	A03	-	22829181-22831081	22831081-22831178
Bra027096	5	A09	-	8856966-8860604	8860604-8860627
Bra025264	5	A06	+	21424098-21427509	21423788-21423813	21424035-21424098
Bra001584	5	A03	-	17213164-17219538	17219538-17219715
Bra022329	5	A05	-	19084315-19087943	19087943-19087986	19088185-19088290
Bra008059	5	A02	-	11955597-11956043	11956043-11956093
Bra001745	5	A03	+	18238787-18239935	18238601-18238636	18238785-18238787
Bra020573	5	A02	-	23934072-23935773	23935773-23935871
Bra003026	5	A10	+	6013691-6016690	6012987-6013326	6013507-6013691
Bra001501	5	A03	+	16723176-16725355	16722602-16722778	16723143-16723176
Bra029139	5	A03	+	6525079-6526337	6525025-6525079
Bra011337	5	A01	-	2668630-2674496	2674496-2674653
Bra018097	5	A06	-	9932927-9939278	9939278-9939515
Bra007007	5	A09	+	28300560-28302900	28300466-28300560
Bra032432	5	A09	-	37803481-37805376	37805376-37805392	37805601-37805723
Bra021885	5	A04	-	15133507-15136039	15136039-15136255
Bra027644	5	A09	+	7596103-7603271	7595487-7595516	7595607-7596103
Bra029622	5	A05	+	23672990-23677638	23672568-23672657	23672741-23672990
Bra009639	5	A10	+	16359302-16361711	16359194-16359241
Bra013126	5	A03	-	20336890-20339213	20339213-20339410
Bra029604	5	A05	-	23767516-23767797	23767797-23767959	23768060-23768137	23768528-23768676	23768792-23769121
Bra036729	5	A09	+	5804702-5807087	5804011-5804336	5804617-5804702
Bra006382	5	A03	+	3270445-3278036	3270417-3270445
Bra010946	5	A08	+	16452571-16453838	16452461-16452571
Bra033471	5	A07	-	14927535-14928430	14928430-14928664
Bra032603	5	A09	-	38556545-38557977	38557977-38558022	38558130-38558239
Bra039090	5	A09	+	1544475-1545713	1544157-1544252	1544394-1544475
Bra036550	5	A09	+	2854962-2856984	2854830-2854962
Bra027023	5	A09	+	8120211-8121128	8119678-8119829	8120174-8120211
Bra014730	5	A04	-	2627821-2628921	2628921-2629096
Bra018632	5	A06	-	2897691-2900372	2900478-2900589
Bra022356	5	A05	-	18923492-18924704	18924704-18924714	18925199-18925408
Bra008772	5	A10	+	12590323-12593997	12590283-12590323
Bra034183	5	A09	-	1172565-1177069	1177069-1177147
Bra018818	5	A06	+	1782499-1784750	1782139-1782267
Bra028353	5	A01	+	18130704-18134600	18130664-18130704
Bra020089	5	A02	+	3956951-3957449	3956753-3956807	3956941-3956951
Bra027434	5	A05	-	21624542-21625847	21625847-21625851	21626034-21626267
Bra013724	5	A01	-	7418148-7421465	7421465-7421476	7421701-7421785
Bra018437	5	A05	-	8218337-8223857	8223857-8223898	8224163-8224269
Bra018059	5	A06	-	9603459-9605611	9605611-9605674
Bra009337	5	A10	+	14238804-14240864	14238387-14238804
Bra025832	5	A06	+	8004237-8006291	8003028-8003233
Bra019065	5	A03	+	26513460-26513873	26512071-26513460
Bra008426	5	A02	-	14572716-14576001	14576001-14576269
Bra022281	5	A05	+	19373594-19377954	19373168-19373594
Bra014104	5	A08	+	3434680-3436482	3434374-3434465
Bra031247	5	A05	+	17408693-17409007	17408554-17408693
Bra022143	5	A02	-	19332808-19334277	19334277-19334756
Bra017749	5	A03	+	30238501-30239804	30238448-30238501
Bra027470	5	A09	-	11028139-11029333	11029333-11029422
Bra041004	5	Scaffold000366	+	17414-18156	17207-17414
Bra010824	5	A08	+	15883186-15884153	15882998-15883186
Bra024865	5	A06	+	22899274-22900056	22899251-22899274
Bra005071	5	A05	-	3296508-3298112	3298112-3298124	3298881-3299048
Bra002715	5	A10	-	8094132-8098335	8098335-8098345
Bra005838	5	A03	-	870408-871738	871738-872386	872510-872655	872725-872941	873135-873478
Bra001125	5	A03	-	14888661-14892595	14892595-14892667
Bra002248	5	A10	+	10743707-10744162	10743602-10743707
Bra007000	5	A09	-	28263328-28265763	28265763-28265845
Bra007218	5	A09	+	29562036-29563855	29561862-29562036
Bra000220	5	A03	+	9974630-9985804	9974373-9974630
Bra018009	5	A06	+	9211074-9212803	9211048-9211074
Bra035048	5	A07	+	25232006-25234369	25231757-25231806
Bra036934	5	Scaffold000123	+	86487-87803	86309-86388	86462-86487
Bra031602	5	A09	-	37392933-37394378	37394378-37394569
Bra017001	5	A04	+	17297360-17298284	17297350-17297360
Bra038838	5	A07	-	970411-971939	971939-972217
Bra034244	5	A09	+	1445612-1446919	1445453-1445492	1445590-1445612
Bra017933	5	A06	+	8644916-8650820	8644552-8644916
Bra016549	5	A08	-	18227225-18235245	18235245-18235298	18235655-18235738
Bra031879	5	A02	-	26419925-26422186	26422186-26422461
Bra002196	5	A10	+	11018880-11020388	11018752-11018880
Bra010877	5	A08	+	16124312-16124844	16124247-16124312
Bra009856	5	A06	-	18325199-18327837	18327837-18328295
Bra021744	5	A04	-	14316309-14319741	14319741-14319788
Bra000564	5	A03	+	11817955-11822618	11817911-11817955
Bra014839	5	A04	+	3543563-3545965	3543413-3543563
Bra008587	5	A10	-	11737421-11739973	11739973-11739978
Bra030728	5	A08	-	19854846-19855988	19855988-19856009	19858556-19858864
Bra037358	5	A09	+	251711-252979	251500-251576	251709-251711
Bra001406	5	A03	-	16249006-16250017	16250214-16250290
Bra004137	5	A07	+	20324783-20326508	20315580-20315679	20315767-20315971	20324768-20324783
Bra036909	5	A01	-	11967508-11968029	11968029-11968075
Bra039084	5	A09	-	1565907-1568614	1568614-1568654	1568907-1569009
Bra006677	5	A03	-	4587644-4591955	4591955-4591961	4592496-4592637
Bra024885	5	A06	+	23032783-23034710	23032562-23032783
Bra028501	5	A07	-	14404205-14407655	14407655-14407765
Bra013209	5	A03	+	19892812-19895123	19892679-19892812
Bra034072	5	A01	-	25119139-25121069	25121069-25121146
Bra007039	5	A09	+	28505694-28507056	28505634-28505694
Bra018091	5	A06	+	9854380-9856705	9854340-9854380
Bra009785	5	A06	+	17872837-17875030	17872220-17872728	17872812-17872837
Bra002623	5	A10	+	8576793-8578141	8572078-8572274
Bra003448	5	A07	+	16526311-16530887	16526219-16526311
Bra020518	5	A02	-	24271444-24274991	24274991-24275049
Bra030073	5	A07	+	9022475-9023474	9022348-9022475
Bra012044	5	A07	-	12633718-12636429	12636429-12636434	12636823-12636985
Bra036289	5	A09	+	803115-808683	803079-803115
Bra006587	5	A03	-	4169132-4172015	4172015-4172045	4173327-4173429
Bra029530	5	A09	+	18011044-18018435	18010944-18011044
Bra024554	5	A09	+	25669093-25670109	25667737-25669093
Bra018583	5	A06	+	3135026-3137864	3133960-3134121	3135017-3135026
Bra032657	5	A09	+	38805250-38806378	38805096-38805151
Bra025926	5	A06	+	6673259-6675029	6673162-6673259
Bra031393	5	A01	+	17729644-17731103	17729586-17729644
Bra026607	5	A02	+	20119105-20122616	20118941-20119105
Bra037775	5	A09	-	4114735-4115710	4115710-4115735
Bra027566	5	A09	+	11809692-11810557	11809689-11809692
Bra034318	5	A04	-	12239110-12243733	12243733-12243736	12244646-12244746
Bra018540	5	A02	-	15834316-15838403	15838403-15838572
Bra012456	5	A07	+	9734932-9735704	9734920-9734932
Bra035692	5	A04	+	12887893-12891775	12887494-12887755	12887885-12887893
Bra016530	5	A08	+	18123670-18124981	18123574-18123670
Bra025730	5	A06	+	7259688-7260386	7259081-7259177
Bra024760	5	A09	+	24179389-24180542	24179124-24179389
Bra038875	5	A01	-	15454073-15455401	15455401-15455408
Bra040863	5	Scaffold000286	+	13854-16656	13792-13854
Bra023320	5	A02	-	1787816-1789188	1789188-1789278	1789355-1789409
Bra000495	5	A03	-	11427792-11429095	11429095-11429165
Bra036616	5	A09	+	2549195-2551088	2549111-2549195
Bra033557	5	A06	+	25179585-25185515	25179565-25179585
Bra021875	5	A04	-	15085426-15087948	15087948-15088047
Bra013379	5	A01	-	5302655-5304607	5304607-5305013	5305152-5305399
Bra028727	5	A02	-	969694-977982	977982-978102
Bra020781	5	A05	+	24098748-24100522	24098720-24098748
Bra033950	5	A02	-	9665680-9666647	9666647-9666727
Bra033832	5	A01	-	13151410-13156342	13156342-13156387	13156582-13156610
Bra026446	5	A01	+	9057145-9058569	9056906-9057006	9057124-9057145
Bra011860	5	A01	+	191317-206106	191001-191085	191298-191317
Bra001716	5	A03	-	18037655-18038299	18038299-18038436
Bra035354	5	Scaffold000104	-	113526-115554	115554-115579	115673-115795
Bra019877	5	A06	+	3925944-3928634	3925010-3925073	3925730-3925849	3925932-3925944
Bra040161	5	A01	+	4397423-4399088	4397198-4397423
Bra004363	5	A07	+	21523365-21524270	21522933-21522982	21523357-21523365
Bra007428	5	A09	-	30679974-30680569	30680660-30680715
Bra030693	5	A08	+	20009809-20011774	20009683-20009809
Bra029845	5	A05	+	22745334-22747688	22745077-22745240	22745329-22745334
Bra020885	5	A08	-	10653453-10653922	10653922-10653925	10654256-10655045
Bra014271	5	A08	+	2073046-2075610	2072950-2073046
Bra010437	5	A08	-	13749885-13750459	13750459-13750491	13750777-13750884
Bra023454	5	A02	+	2400826-2403192	2397743-2398004	2398232-2398347	2398425-2398671	2398789-2398846	2398939-2399028	2399235-2399300	2399472-2399561	2399655-2399813	2399910-2400031	2400144-2400216	2400302-2400826
Bra029005	5	A03	-	5832910-5834754	5834754-5834783
Bra038272	5	A06	-	11027364-11028910	11028910-11028922
Bra004588	5	A05	-	915771-918519	918519-918533	918926-919160
Bra015251	5	A07	-	3178327-3191556	3191556-3191638
Bra006406	5	A03	+	3377224-3381792	3377159-3377224
Bra017404	5	A09	+	14107320-14109315	14107154-14107196
Bra022801	5	A03	-	7133620-7137186	7137186-7137295	7137373-7137490
Bra026702	5	A09	+	35032496-35033112	35032439-35032496
Bra005265	5	A05	+	4377584-4381874	4377552-4377584
Bra006036	5	A03	+	1703119-1708289	1702962-1703119
Bra021777	5	A04	-	14495645-14500473	14500473-14500574
Bra010207	5	A05	+	14487908-14489221	14487843-14487908
Bra014405	5	A04	+	358169-361636	358096-358169
Bra013802	5	A01	+	7834578-7835828	7834555-7834578
Bra011219	5	A01	+	3254680-3259912	3253360-3253651	3254613-3254680
Bra004906	5	A05	-	2411256-2412722	2412722-2412763
Bra034276	5	A04	-	11952611-11956763	11956763-11957094
Bra003878	5	A07	+	18799857-18801090	18799597-18799754	18799845-18799857
Bra009982	5	A06	+	19070967-19081655	19070849-19070967
Bra019593	5	A06	-	13582014-13586397	13586397-13586533
Bra020266	5	A02	+	4906121-4907608	4905677-4906121
Bra035531	5	A08	+	8297320-8298447	8297300-8297320
Bra021902	5	A04	-	15223253-15224172	15224172-15224273
Bra021719	5	A04	+	14186114-14187407	14185963-14186011	14186094-14186114
Bra020152	5	A02	+	4256558-4261183	4255935-4255986	4256556-4256558
Bra025238	5	A06	+	21545201-21547097	21545142-21545201
Bra024359	5	A06	-	15785045-15787210	15787210-15787299
Bra021491	5	A01	-	24155674-24157586	24157586-24157889	24158114-24158267
Bra021397	5	A04	+	19142404-19146848	19142275-19142404
Bra011579	5	A01	-	1595117-1599103	1599103-1599190	1599284-1599312
Bra022986	5	A03	-	8110060-8111433	8111433-8112299
Bra003546	5	A07	-	17011521-17012809	17012809-17012836	17012904-17012966
Bra015231	5	A07	+	3438232-3440161	3438194-3438232
Bra021442	5	A04	+	19216250-19216840	19216065-19216250
Bra018217	5	A06	-	10873267-10877862	10877862-10877918
Bra009767	5	A06	+	17722453-17723331	17722427-17722453
Bra007197	5	A09	-	29419663-29422755	29422755-29422937
Bra037536	5	A01	+	20878298-20885051	20878180-20878298
Bra006999	5	A09	+	28262217-28262903	28261391-28262217
Bra003096	5	A10	-	5310545-5316073	5316073-5316176
Bra002884	5	A10	-	7037676-7038454	7038454-7038634
Bra034627	5	A08	-	11620210-11624925	11624925-11625044
Bra028320	5	A01	-	18420535-18426628	18426628-18426652	18426730-18426932
Bra006033	5	A03	+	1691175-1692553	1690615-1690691	1691167-1691175
Bra031594	5	A09	+	37421353-37421664	37421119-37421158	37421327-37421353
Bra027835	5	A09	+	9524409-9529526	9524248-9524409
Bra007930	5	A02	+	10941975-10945839	10941923-10941975
Bra031435	5	A01	+	17325297-17326705	17325105-17325172	17325263-17325297
Bra030307	5	A04	+	9582382-9584045	9581942-9581982	9582261-9582308
Bra011295	5	A01	-	2884442-2886218	2886218-2886279
Bra030554	5	A08	-	20578846-20583177	20583177-20583194	20583496-20583602
Bra029784	5	A05	+	23014340-23014543	23013591-23013690
Bra018705	5	A06	+	2450018-2475314	2449871-2450018
Bra033075	5	A02	-	22560724-22562248	22562248-22562257	22562624-22562685
Bra039667	5	A06	+	636969-638327	635948-635977
Bra000071	5	A03	+	9167977-9171476	9167972-9167977
Bra037838	5	A09	-	4449052-4449388	4449388-4449442
Bra012895	5	A03	-	21680623-21681762	21681762-21681816	21682042-21682182
Bra023965	5	A03	+	28596199-28597784	28596168-28596199
Bra017887	5	A03	+	31394356-31396341	31394119-31394356
Bra039008	5	A07	+	687303-687905	687012-687303
Bra009127	5	A10	+	15130822-15133691	15130785-15130822
Bra013957	5	A08	-	4977598-4980186	4980186-4980204	4980727-4980901
Bra019953	5	A06	+	3542969-3546585	3542635-3542667	3542747-3542818	3542912-3542969
Bra035907	5	A09	+	3574619-3579987	3574298-3574502	3574581-3574619
Bra031285	5	A05	-	17059552-17061105	17061105-17061234
Bra037416	5	A09	+	518009-519467	517629-517709
Bra023962	5	A03	+	28605374-28608811	28605368-28605374
Bra007173	5	A09	+	29241928-29242879	29241628-29241750	29241906-29241928
Bra033292	5	A10	-	3102673-3103863	3104098-3104352
Bra001868	5	A03	+	19095190-19095624	19094897-19094988	19095185-19095190
Bra012072	5	A07	-	12419256-12420158	12420158-12420316	12420391-12420433
Bra008652	5	A10	+	12049062-12052455	12048994-12049062
Bra039307	5	A04	+	18784307-18785767	18784253-18784307
Bra031361	5	A09	-	26151996-26152810	26152810-26153113
Bra000122	5	A03	-	9402385-9405670	9405670-9405675	9405805-9405853
Bra030757	5	A08	-	19704911-19706806	19706806-19706850	19706947-19706962
Bra022748	5	A03	-	6815604-6816351	6816351-6816512
Bra040264	5	Scaffold000193	+	131553-134831	131221-131553
Bra028640	5	A02	-	1347878-1349350	1349350-1349629	1349824-1349913
Bra001559	5	A03	+	17073870-17074478	17073359-17073470	17073801-17073870
Bra035446	5	A01	+	16018720-16022213	16018575-16018720
Bra006911	5	A09	+	27631275-27633660	27631240-27631275
Bra017971	5	A06	+	8891442-8893202	8891184-8891274	8891404-8891442
Bra027548	5	A09	-	11688691-11691917	11691917-11692070
Bra032451	5	A09	+	37887292-37887810	37887175-37887292
Bra029878	5	A05	+	22623816-22624998	22623678-22623816
Bra034054	5	A01	+	25209968-25214339	25209839-25209968
Bra006900	5	A09	+	27568595-27570843	27568207-27568253	27568572-27568595
Bra002736	5	A10	+	8005177-8006295	8002893-8003166	8005014-8005177
Bra005177	5	A05	+	3850124-3851209	3849463-3849656	3850076-3850124
Bra016220	5	A07	+	22101649-22104900	22101352-22101523	22101646-22101649
Bra034299	5	A04	+	12115920-12118463	12115554-12115920
Bra010702	5	A08	+	15274111-15275646	15273584-15273758	15274060-15274111
Bra030412	5	A05	+	11109845-11115077	11109811-11109845
Bra038682	5	A01	-	24504207-24507529	24507610-24507672
Bra019211	5	A03	-	25711848-25714611	25714611-25714848
Bra029527	5	A09	-	17973104-17976659	17976659-17976784	17977697-17977807
Bra024160	5	A03	+	27286010-27287286	27285732-27285791	27285922-27286010
Bra030717	5	A08	+	19901748-19904474	19901727-19901748
Bra015396	5	A10	+	1609018-1611995	1608963-1609018
Bra002593	5	A10	+	8761901-8766431	8761900-8761901
Bra031991	5	A05	+	24716018-24717647	24715782-24716018
Bra017486	5	A09	-	13404776-13409522	13409522-13409537	13409734-13410179
Bra000300	5	A03	-	10438442-10440250	10440250-10440291	10440898-10441025
Bra033593	5	A06	-	25020005-25021074	25021343-25021418
Bra035877	5	A09	-	3760144-3764494	3764494-3764515	3764645-3764780
Bra007733	5	A09	-	32128688-32130154	32130154-32130181
Bra030935	5	A08	+	940008-941848	939420-940008
Bra002227	5	A10	+	10846121-10847740	10845207-10845241	10845735-10845821	10846119-10846121
Bra009158	5	A10	-	15014797-15019840	15019840-15019877
Bra035248	5	A09	+	16602883-16604128	16602751-16602883
Bra011025	5	A01	-	4358105-4359462	4359462-4359768	4365277-4365630
Bra021848	5	A04	+	14961932-14962189	14961581-14961740	14961824-14961932
Bra006317	5	A03	+	2981865-2983172	2981437-2981639	2981729-2981865
Bra025936	5	A06	-	6592933-6595193	6595193-6595221	6595617-6595678
Bra029643	5	A05	+	23570258-23572006	23570099-23570258
Bra029867	5	A05	+	22662986-22664648	22662772-22662986
Bra001033	5	A03	+	14481788-14482924	14481405-14481663	14481737-14481788
Bra028755	5	A02	+	809190-821032	808921-809190
Bra036524	5	A09	+	2997735-3000746	2997595-2997735
Bra013888	5	A01	+	8258039-8260233	8257633-8257708	8257902-8258039
Bra019109	5	A03	-	26323968-26324936	26324936-26324974	26325198-26325305
Bra022881	5	A03	+	7559215-7561429	7559152-7559215
Bra015997	5	A07	-	23173864-23175179	23175179-23175290
Bra027127	5	A09	+	9098660-9100912	9098272-9098357	9098650-9098660
Bra010760	5	A08	-	15511187-15511782	15512161-15512234
Bra005988	5	A03	-	1506873-1512465	1512465-1512516
Bra007680	5	A09	+	31885681-31886889	31885475-31885681
Bra006794	5	A03	-	5068171-5068853	5068853-5068856	5068993-5069023
Bra002805	5	A10	+	7545706-7547427	7545424-7545517
Bra036675	5	A09	+	6128284-6128544	6127015-6127055	6127148-6127232	6127777-6127819	6127899-6128284
Bra032933	5	A02	+	21658715-21659586	21658512-21658566	21658705-21658715
Bra005221	5	A05	+	4098130-4100879	4097995-4098130
Bra010397	5	A08	-	13532905-13533108	13533108-13533283
Bra016204	5	A07	+	22171353-22173535	22171023-22171353
Bra015362	5	A10	-	1794695-1797807	1797807-1797863
Bra037144	5	A09	+	4639150-4640315	4639109-4639150
Bra040539	5	Scaffold000215	-	70208-70682	70682-70704	70921-71002
Bra006088	5	A03	+	1936337-1936990	1936267-1936337
Bra009039	5	A10	+	13793451-13794777	13793275-13793363
Bra040058	5	A01	+	25279820-25281995	25279237-25279319	25279773-25279820
Bra016557	5	A08	+	18267539-18271178	18267401-18267539
Bra027107	5	A09	+	8957584-8958501	8956894-8956949
Bra006898	5	A09	+	27562853-27563062	27562622-27562701	27562785-27562853
Bra033244	5	A10	-	3360431-3363061	3363061-3363600	3363791-3364234	3364573-3364732	3364821-3364925	3365042-3365172	3365277-3365380	3365605-3365810	3366325-3366437
Bra001342	5	A03	+	15946266-15953877	15945965-15946077	15946199-15946266
Bra034264	5	A04	-	11871298-11871591	11871591-11871643	11871725-11871999
Bra027047	5	A09	+	8319835-8321123	8319797-8319835
Bra003623	5	A07	+	17396031-17398636	17396008-17396031
Bra032587	5	A09	-	38498858-38500151	38500151-38500221
Bra001449	5	A03	+	16437053-16438278	16436861-16436940	16437035-16437053
Bra026056	5	A06	+	6015035-6016722	6014563-6014637	6014876-6015035
Bra021376	5	A01	-	26380703-26383548	26383548-26383634
Bra020886	5	A08	-	10651622-10652660	10652660-10652664	10652872-10653500	10653764-10653925	10654256-10655045
Bra008844	5	A10	+	12888988-12890658	12888717-12888756	12888960-12888988
Bra039014	5	A07	-	646499-647532	647532-647542	647638-647660
Bra018586	5	A06	-	3115684-3119656	3119656-3120124
Bra025284	5	A06	-	21323772-21325313	21325313-21325467
Bra011144	5	A01	+	3698853-3706279	3698150-3698637	3698785-3698853
Bra025570	5	A04	+	8152287-8153144	8152037-8152151	8152261-8152287
Bra025643	5	A04	+	7673592-7681734	7673261-7673395	7673573-7673592
Bra009008	5	A10	+	13654156-13655920	13644520-13644688	13644811-13646099	13646647-13646716	13647328-13647443	13647559-13648008	13648363-13651877	13652717-13654156
Bra033918	5	A05	+	16181358-16186667	16181228-16181358
Bra014585	5	A04	+	1601044-1601478	1600265-1600383	1600965-1601044
Bra018432	5	A05	+	8192737-8193243	8192337-8192383	8192734-8192737
Bra030889	5	A08	+	572748-573792	572472-572512	572726-572748
Bra018037	5	A06	-	9395704-9399474	9399474-9399528
Bra028975	5	A03	+	5684954-5686467	5684941-5684954
Bra038756	5	A03	+	24280484-24283179	24280466-24280484
Bra017499	5	A09	-	13325244-13327033	13327033-13327049	13327254-13327525
Bra028487	5	A07	+	14315294-14317889	14315177-14315294
Bra040518	5	A01	+	26767669-26776112	26767507-26767669
Bra016608	5	A08	+	18498444-18500273	18498292-18498380
Bra011439	5	A01	+	2162712-2165580	2162409-2162712
Bra026009	5	A06	-	6241313-6243425	6243425-6243433	6243641-6243767
Bra003009	5	A10	+	6154442-6160001	6154410-6154442
Bra001720	5	A03	-	18057428-18058209	18058209-18058566
Bra025226	5	A06	+	21611469-21613220	21611151-21611219	21611448-21611469
Bra014524	5	A04	+	1222631-1225338	1222045-1222559
Bra035269	5	A09	+	16472308-16474009	16472235-16472308
Bra026103	5	A06	-	5836137-5838613	5838613-5838669	5839096-5839222
Bra003044	5	A10	+	5842487-5843097	5842207-5842487
Bra030350	5	A04	+	9303141-9305279	9303115-9303141
Bra039549	5	A01	+	11575811-11577292	11574757-11575811
Bra019078	5	A03	-	26476152-26479045	26479045-26479099
Bra009210	5	A10	+	14824040-14831862	14823600-14823729	14824022-14824040
Bra038779	5	A03	-	24112669-24119325	24119325-24119329	24119543-24119603
Bra010171	5	A05	-	14978448-14979844	14979844-14980035	14980225-14980399
Bra038440	5	A08	-	8780407-8782287	8782287-8782329
Bra007710	5	A09	+	32013012-32014349	32012812-32013012
Bra039708	5	A08	-	6553205-6555085	6555085-6555106	6555347-6555416
Bra037452	5	A06	+	20159238-20161256	20159182-20159238
Bra008148	5	A02	-	12429576-12431680	12431680-12431775
Bra021171	5	A01	-	22765495-22766645	22766726-22766917
Bra015095	5	A07	-	5745360-5746271	5746271-5746361	5746434-5746685
Bra010097	5	A06	-	14379432-14382586	14382586-14382681
Bra029191	5	A03	+	6779097-6784686	6775717-6775946	6776033-6776070	6776233-6776310	6776531-6776719	6776807-6776978	6777067-6777185	6777272-6777298	6777394-6777417	6777491-6778322	6778459-6779097
Bra028129	5	A04	-	6339587-6340240	6340240-6340613	6340679-6340767
Bra007119	5	A09	-	28942098-28943743	28943845-28944151
Bra017949	5	A06	+	8736590-8738862	8736316-8736590
Bra000197	5	A03	-	9843999-9845641	9845641-9845710
Bra028864	5	A02	-	318647-319637	319637-319696
Bra001767	5	A03	+	18350965-18351609	18350681-18350965
Bra009908	5	A06	-	18615006-18617721	18617721-18617779
Bra016788	5	A08	+	19208381-19209779	19207787-19207890	19208332-19208381
Bra037728	5	A04	-	18142974-18145968	18146040-18146166
Bra016112	5	A07	+	22638118-22641787	22637717-22638118
Bra003771	5	A07	+	18275688-18276140	18275473-18275688
Bra031049	5	A09	-	34495113-34497188	34497188-34497189	34497282-34497578
Bra011941	5	A07	+	13339558-13345808	13339387-13339558
Bra003618	5	A07	+	17374130-17375902	17373773-17373799	17374103-17374130
Bra005578	5	A05	+	6307647-6310068	6307537-6307647
Bra013810	5	A01	+	7872544-7876409	7872541-7872544
Bra010949	5	A08	+	16458734-16460170	16457570-16457873	16458688-16458734
Bra025381	5	A06	-	20791604-20793857	20793857-20793876
Bra020065	5	A02	-	3851940-3857517	3857517-3857604
Bra008888	5	A10	+	13100861-13106392	13100700-13100861
Bra012055	5	A07	-	12498095-12499447	12499447-12499508
Bra037827	5	A09	+	4405714-4409609	4405529-4405714
Bra021359	5	A01	-	26294375-26294626	26294626-26295046	26295132-26295215	26295298-26295435	26295528-26295649	26295734-26295932
Bra029289	5	A02	-	25550568-25553784	25554080-25554246
Bra021132	5	A01	-	22965039-22968156	22968156-22968160	22968522-22968641
Bra030963	5	A08	+	1151847-1154181	1151519-1151557	1151732-1151847
Bra013057	5	A03	+	20759269-20760469	20759152-20759269
Bra004222	5	A07	-	20798146-20802383	20802491-20802579
Bra023138	5	A09	-	21502175-21504010	21504010-21504070
Bra038903	5	A01	+	15660689-15661003	15660492-15660544	15660687-15660689
Bra001505	5	A03	-	16738983-16740972	16740972-16740997	16741090-16741187
Bra039955	5	A05	-	16386441-16386890	16386890-16386900	16387293-16387404
Bra032695	5	A04	+	5771654-5772457	5771639-5771654
Bra035876	5	A09	-	3776485-3781122	3781122-3781149	3781245-3781347
Bra035745	5	A05	+	17608983-17613314	17608908-17608983
Bra030966	5	A08	+	1185693-1187835	1185673-1185693
Bra029735	5	A05	+	23197157-23203422	23196949-23197157
Bra007222	5	A09	+	29584411-29586179	29584341-29584411
Bra021100	5	A01	+	23139461-23142932	23139134-23139461
Bra029677	5	A05	-	23427570-23431937	23431937-23432068
Bra013928	5	A01	+	8509670-8511723	8507975-8508121	8508518-8508928	8509013-8509670
Bra035850	5	A09	-	3911265-3913069	3913069-3913123
Bra036027	5	A09	-	26291829-26292668	26292668-26292899
Bra034070	5	A01	-	25127219-25127793	25127875-25127954
Bra024144	5	A03	-	27379873-27380371	27380371-27380388	27380768-27380857
Bra019970	5	A06	-	3459096-3462862	3462862-3462995	3463159-3463322
Bra012082	5	A07	-	12361177-12363471	12363471-12363546
Bra036346	5	A02	-	21314016-21315413	21315413-21315622
Bra000865	5	A03	+	13595929-13599094	13595869-13595929
Bra021601	5	A04	-	13427717-13428049	13428049-13428067	13428445-13428526
Bra031272	5	A05	+	17151915-17154454	17151852-17151915
Bra005813	5	A03	-	760548-760898	760898-760919	761383-761430
Bra033752	5	A06	-	24202349-24204129	24204129-24204235
Bra022930	5	A03	+	7827666-7828763	7827630-7827666
Bra006338	5	A03	-	3083690-3086495	3086900-3086963	3087044-3087218
Bra010773	5	A08	-	15563197-15572072	15572072-15572165	15572592-15572701
Bra007241	5	A09	-	29671920-29675212	29675212-29675286	29675446-29675497
Bra036896	5	A01	+	12112639-12114126	12112560-12112639
Bra020532	5	A02	+	24191206-24193346	24190844-24191122	24191204-24191206
Bra015488	5	A10	+	1007201-1008229	1006591-1007010	1007138-1007201
Bra001437	5	A03	-	16396380-16397992	16397992-16397996	16398305-16398580
Bra020043	5	A02	-	3756900-3758247	3758247-3758288
Bra031747	5	A09	-	36704413-36705825	36705825-36705830	36706192-36706308
Bra031413	5	A01	-	17502423-17504196	17504196-17504301
Bra035136	5	A07	+	25610346-25614921	25610176-25610225	25610316-25610346
Bra029718	5	A05	-	23257788-23258981	23258981-23259011	23259094-23259118
Bra038698	5	A01	+	24396387-24398630	24395803-24395916
Bra006363	5	A03	-	3186659-3188092	3188092-3188156
Bra028840	5	A02	+	409134-410795	408583-408820	409096-409134
Bra012557	5	A03	-	23591496-23593839	23593839-23593849	23594746-23594869
Bra032360	5	A09	-	22251691-22252721	22252721-22252723	22253109-22253190
Bra026130	5	A06	+	5635176-5635940	5634472-5634664	5635168-5635176
Bra032169	5	A04	+	10751315-10756246	10751170-10751315
Bra015384	5	A10	-	1688427-1690058	1690058-1690102
Bra007054	5	A09	+	28579400-28580055	28579231-28579400
Bra021896	5	A04	+	15190502-15191546	15190163-15190232	15190492-15190502
Bra030945	5	A08	+	987283-991546	987023-987101	987266-987283
Bra018606	5	A06	-	3026750-3028219	3028219-3028280
Bra004917	5	A05	-	2474179-2477487	2477487-2477753	2477845-2478001
Bra020090	5	A02	+	3960075-3960825	3959694-3960075
Bra020622	5	A02	+	23603013-23604821	23599229-23599326
Bra007394	5	A09	-	30499795-30502354	30502354-30502482
Bra001740	5	A03	-	18210920-18212861	18212861-18213091
Bra007348	5	A09	+	30269059-30271407	30269005-30269059
Bra007730	5	A09	+	32116539-32118146	32116126-32116246	32116527-32116539
Bra029172	5	A03	+	6695110-6695442	6694994-6695110
Bra035620	5	A02	+	6209909-6211317	6209593-6209655	6209892-6209909
Bra034752	5	A05	-	22001195-22003605	22003605-22003643	22003976-22004066
Bra028252	5	A10	-	4298775-4302468	4302468-4302485
Bra025370	5	A06	+	20842149-20844106	20841966-20842149
Bra036299	5	A09	+	748087-752611	747877-747961	748083-748087
Bra008335	5	A02	-	13800401-13801183	13801183-13801190	13801750-13801852
Bra022771	5	A03	+	6971946-6976797	6971822-6971946
Bra008121	5	A02	-	12248640-12249150	12250686-12250786
Bra037859	5	A09	+	14957909-14960232	14957876-14957909
Bra027065	5	A09	-	8562258-8564667	8564667-8564797
Bra012655	5	A03	+	22921984-22923846	22921399-22921592	22921932-22921984
Bra028238	5	A04	-	7308038-7308790	7308790-7308799	7309076-7309342
Bra040371	5	A01	+	25506606-25508997	25506594-25506606
Bra038782	5	A03	-	24090601-24091586	24099065-24099186
Bra029372	5	A02	+	25029783-25030250	25029649-25029783
Bra008714	5	A10	+	12322877-12323413	12322822-12322877
Bra002777	5	A10	-	7709311-7712297	7712297-7712403
Bra003304	5	A07	+	15782026-15783150	15777628-15778178	15779054-15779194	15779386-15779726	15779819-15779923	15780043-15780183	15780540-15780743	15780843-15780935	15781017-15781128	15781217-15782026
Bra034196	5	A09	+	1221076-1223000	1220413-1220501	1221065-1221076
Bra005829	5	A03	-	823509-825446	825446-825448	825665-825784
Bra011659	5	A01	+	1211896-1228618	1211879-1211896
Bra017894	5	A09	+	22677718-22678459	22674752-22674783	22675713-22677718
Bra016811	5	A08	-	19309787-19311275	19311275-19311279	19311531-19311569
Bra018164	5	A06	+	10454595-10457774	10453846-10453973	10454297-10454427
Bra010571	5	A08	+	14469824-14471667	14469778-14469824
Bra028856	5	A02	-	349711-350307	350549-350584
Bra020685	5	A02	-	23214632-23216182	23216182-23216192	23216295-23216402
Bra028688	5	A02	+	1156943-1160502	1156904-1156943
Bra000552	5	A03	-	11750733-11756057	11756057-11756126
Bra009073	5	A10	-	13945130-13946204	13946204-13946263
Bra022517	5	A02	+	8284226-8284533	8284144-8284226
Bra034306	5	A04	+	12177060-12179108	12176694-12176879	12177011-12177060
Bra040210	5	Scaffold000191	+	123505-128171	119290-120460	120558-120672	120787-120894	121121-121261	121389-121635	121720-121757	122157-122402	123462-123505
Bra031364	5	A09	-	26126357-26128265	26128516-26128673
Bra033569	5	A06	+	25121088-25121821	25121025-25121088
Bra040958	5	Scaffold000338	-	9545-10566	10566-10568	13048-13456
Bra030546	5	A08	+	20611852-20613530	20611374-20611469	20611841-20611852
Bra011315	5	A01	-	2759913-2760524	2760524-2760731
Bra009603	5	A10	-	16214709-16218751	16218751-16218802
Bra003054	5	A10	+	5703909-5706618	5703246-5703394	5703895-5703909
Bra000693	5	A03	-	12519785-12521111	12521111-12521172	12521362-12521423
Bra010459	5	A08	-	13843056-13845053	13845053-13845058	13845405-13845503
Bra035629	5	A02	+	6118530-6119331	6118382-6118414	6118502-6118530
Bra036651	5	A09	-	6280350-6281957	6281957-6281962
Bra031889	5	A02	-	26351744-26352171	26352171-26352234	26359478-26359564	26361241-26361318
Bra037125	5	A09	-	4564557-4567632	4567632-4567657
Bra032945	5	A02	+	21722221-21722648	21718290-21718564	21718890-21718939	21719056-21720351	21720546-21720634	21720825-21720927	21721009-21721113	21721246-21721366	21721446-21721625	21721692-21722221
Bra003767	5	A07	-	18256252-18264049	18264049-18264085
Bra018315	5	A05	-	7398400-7399080	7399080-7399086	7399293-7399372
Bra024105	5	A03	+	27640138-27644708	27639112-27639358	27640070-27640138
Bra005273	5	A05	+	4479079-4485601	4478680-4478775	4479069-4479079
Bra006104	5	A03	+	2027478-2031144	2026311-2026550	2027411-2027478
Bra009555	5	A10	+	16022754-16023291	16022470-16022542	16022745-16022754
Bra008929	5	A10	-	13270422-13271475	13271475-13271560
Bra033017	5	A02	-	22209574-22212041	22212041-22212113
Bra037044	5	A03	-	28779680-28781116	28781116-28781183
Bra039799	5	A04	-	3829312-3831950	3831950-3832103
Bra035961	5	Scaffold000111	+	11933-15826	11855-11933
Bra027816	5	A09	+	9364311-9365849	9363932-9364064	9364301-9364311
Bra013752	5	A01	+	7603071-7603453	7602871-7603071
Bra027663	5	A09	-	7475476-7477070	7477070-7477076	7477170-7477230
Bra039341	5	Scaffold000164	+	10010-11701	9694-9908
Bra037994	5	A06	-	239692-240574	240574-240603	240775-240863
Bra010787	5	A08	-	15671975-15673034	15673034-15673065	15673349-15673372
Bra011847	5	A01	+	247442-249732	242638-242985
Bra010703	5	A08	+	15276594-15278886	15276581-15276594
Bra022718	5	A02	-	6805666-6813470	6813470-6813480	6813560-6813676
Bra014676	5	A04	+	2174978-2177399	2174940-2174978
Bra004450	5	A05	-	173223-176202	176202-176280
Bra023651	5	A02	+	3353640-3356224	3353488-3353640
Bra009090	5	A10	-	15265354-15267258	15267258-15267302
Bra010154	5	A05	+	15207223-15207701	15206979-15207223
Bra030184	5	A07	-	8094874-8095557	8095557-8095894	8096063-8096232	8096494-8096653	8097088-8097292
Bra035206	5	A07	-	25871424-25872485	25872485-25872528
Bra017363	5	A09	+	14505086-14506541	14504002-14504144	14505003-14505086
Bra020305	5	A02	+	5100729-5101055	5100721-5100729
Bra027593	5	A09	+	12067220-12068829	12067006-12067220
Bra020464	5	A02	-	24666287-24666733	24666733-24666776	24667699-24667792
Bra001663	5	A03	-	17765059-17766883	17766883-17767099
Bra013302	5	A01	+	4870216-4872489	4870071-4870100	4870186-4870216
Bra009651	5	A06	+	17007780-17010103	17006295-17007780
Bra035176	5	A07	-	25746853-25747440	25747440-25747455
Bra029785	5	A05	-	23011612-23013252	23013252-23013346
Bra026208	5	A06	-	5277494-5279279	5279279-5279372
Bra011548	5	A01	-	1724526-1727909	1727909-1728165
Bra015990	5	A07	+	23211854-23216545	23211375-23211645	23211812-23211854
Bra007033	5	A09	-	28454312-28454755	28454755-28454779	28455045-28455135
Bra008613	5	A10	+	11896006-11900956	11895459-11896006
Bra026867	5	A09	-	35793747-35796169	35796169-35796184
Bra006523	5	A03	+	3904203-3904574	3904012-3904203
Bra007328	5	A09	+	30147080-30147361	30146978-30147080
Bra011835	5	A01	-	301416-303357	303449-303518
Bra030491	5	A05	-	11955353-11956610	11956610-11956622	11956696-11956880
Bra018198	5	A06	+	10683582-10685660	10679965-10681170	10681477-10681698	10681793-10681900	10681996-10682187	10682270-10682518	10682592-10682846	10682938-10683142	10683454-10683582
Bra029308	5	A02	-	25426756-25430570	25430570-25430636
Bra016372	5	A08	-	17334116-17336981	17336981-17337085
Bra022528	5	A02	-	8207141-8209662	8209662-8209771
Bra022572	5	A02	-	7822981-7823400	7823400-7823404	7823528-7823644
Bra020757	5	A05	+	24005377-24007338	24004776-24004840	24005314-24005377
Bra029140	5	A03	-	6526864-6528641	6528641-6528800
Bra003404	5	A07	-	16329712-16330722	16330722-16331064
Bra040284	5	A01	-	25645961-25647861	25647861-25647898	25648210-25648413
Bra022892	5	A03	-	7623459-7626615	7626615-7626621	7626844-7627044
Bra035378	5	Scaffold000104	+	395639-397705	394903-395131	395532-395639
Bra004112	5	A07	+	20183592-20184169	20183470-20183592
Bra020180	5	A02	-	4407588-4407854	4407854-4407885	4408107-4408284
Bra008983	5	A10	-	13525681-13528857	13528857-13528876	13529015-13529074
Bra013046	5	A03	+	20818744-20820956	20818686-20818744
Bra007214	5	A09	-	29547922-29548470	29548470-29548498	29548934-29549039
Bra026386	5	A01	+	9403568-9412808	9403291-9403372	9403566-9403568
Bra011914	5	A07	+	13612368-13612547	13612312-13612368
Bra037523	5	A06	+	20469423-20470727	20468753-20468785	20469417-20469423
Bra027169	5	A05	-	20207105-20208240	20208334-20208364
Bra028851	5	A02	+	361028-361696	361006-361028
Bra017705	5	A03	-	29935560-29938514	29938514-29938787
Bra027841	5	A09	+	9599322-9599820	9599236-9599322
Bra011957	5	A07	-	13186253-13186648	13186648-13186785
Bra037799	5	A09	-	4244076-4247876	4247876-4247972
Bra026651	5	A02	+	19627232-19627517	19626891-19627232
Bra024393	5	A06	-	16078745-16081693	16081693-16081768
Bra004032	5	A07	+	19695912-19697045	19695525-19695912
Bra017005	5	A04	+	17281846-17283868	17281784-17281846
Bra035062	5	A07	+	25283046-25286651	25282955-25283046
Bra030384	5	A05	-	10852868-10855261	10855261-10855303	10855619-10855722	10855807-10855843
Bra005834	5	A03	-	844479-845750	845750-846174	846244-846348	846494-846527
Bra030827	5	A08	-	114998-117020	117020-117144
Bra031169	5	A09	+	33963039-33963320	33960705-33960706
Bra031482	5	A01	+	16884942-16887221	16884881-16884942
Bra007360	5	A09	+	30319814-30321111	30319365-30319518	30319812-30319814
Bra036125	5	A09	+	2365007-2366929	2364500-2364655	2364888-2365007
Bra016226	5	A07	-	22049545-22053822	22053822-22053879
Bra030896	5	A08	-	614092-627173	627173-627289
Bra029720	5	A05	+	23253906-23254964	23253853-23253906
Bra016481	5	A08	-	17890413-17892286	17892286-17892387
Bra031430	5	A01	-	17367554-17368781	17368781-17369463	17370470-17370530	17371260-17371583
Bra002826	5	A10	+	7390784-7396426	7390712-7390784
Bra039719	5	A08	-	6445191-6448883	6448883-6448909
Bra001096	5	A03	-	14750073-14752347	14752347-14752393
Bra027036	5	A09	-	8222835-8223389	8223389-8223433
Bra000286	5	A03	-	10363528-10365953	10365953-10366019	10366491-10366648
Bra018831	5	A06	+	1719460-1721215	1719440-1719460
Bra036137	5	A09	-	2317275-2319965	2319965-2320001
Bra018175	5	A06	+	10539292-10541836	10539182-10539292
Bra005358	5	A05	-	5012814-5014478	5014478-5014529	5014751-5014967
Bra000117	5	A03	-	9357223-9359412	9359412-9360427	9361054-9361230
Bra022970	5	A03	-	8025648-8029718	8029718-8029836
Bra031083	5	A09	-	34293191-34295129	34295129-34295249
Bra030694	5	A08	+	20007542-20009253	20007215-20007335	20007523-20007542
Bra034080	5	A01	+	25090723-25091243	25090309-25090468
Bra028644	5	A02	-	1341525-1341981	1341981-1342000	1342223-1342284
Bra019530	5	A06	+	12961566-12988033	12961495-12961566
Bra036211	5	A09	+	1919796-1920191	1918209-1918308	1918387-1918519	1918600-1918634	1918707-1918782	1918987-1919103	1919244-1919796
Bra027245	5	A05	-	20648684-20652606	20652606-20652627
Bra020003	5	A06	-	3328471-3330174	3330174-3330188	3330251-3330437
Bra023413	5	A02	-	2244127-2245530	2245530-2245617
Bra036689	5	A09	-	6034763-6036694	6036694-6036756	6036838-6036939
Bra034166	5	A01	+	24648808-24657031	24648623-24648808
Bra039611	5	A07	-	1413750-1415529	1415529-1415555
Bra037460	5	A06	+	20207624-20209702	20207407-20207624
Bra009270	5	A10	+	14578935-14579393	14578664-14578811	14578917-14578935
Bra040743	5	Scaffold000247	-	31599-37237	37237-37260
Bra024412	5	A06	-	16242436-16246050	16246050-16246078
Bra005673	5	A03	+	78156-78852	78073-78156
Bra013201	5	A03	+	19923916-19925341	19923781-19923916
Bra004460	5	A05	+	251518-255534	251431-251518
Bra002081	5	A07	-	2004875-2006711	2006711-2006720
Bra015884	5	A07	+	23649300-23650745	23649294-23649300
Bra022989	5	A03	-	8119897-8122983	8122983-8123191
Bra033115	5	A02	+	16265181-16266170	16264878-16265181
Bra011883	5	A08	+	16300052-16300459	16299564-16299713	16299852-16299952
Bra030753	5	A08	-	19718471-19721071	19721071-19721097	19722000-19722159
Bra034315	5	A04	-	12229562-12231986	12231986-12232026	12232220-12232258
Bra034880	5	A08	+	5762086-5764543	5761640-5761774	5762019-5762086
Bra033497	5	A01	-	11382249-11386827	11386827-11386858
Bra000126	5	A03	-	9452740-9459754	9459754-9459817
Bra008342	5	A02	+	13859303-13861155	13858993-13859125	13859293-13859303
Bra014187	5	A08	+	2712491-2712655	2712429-2712491
Bra016413	5	A08	-	17564520-17570126	17570126-17570405	17570806-17570924
Bra013675	5	A01	-	7064628-7067377	7067377-7067387	7067587-7067716
Bra017937	5	A06	+	8661189-8663682	8660876-8661189
Bra009413	5	A10	+	15340506-15342059	15340202-15340326	15340495-15340506
Bra039089	5	A09	-	1546631-1548485	1548485-1548517	1548725-1548766
Bra038311	5	A02	+	10347315-10350360	10347010-10347074	10347265-10347315
Bra032537	5	A09	-	38265565-38268500	38268500-38268520	38268813-38268875
Bra023934	5	A01	-	20303617-20305406	20305406-20305980	20306053-20306209	20306297-20306491	20306683-20306972	20307100-20308405	20308488-20308645	20308746-20308828	20309252-20309319	20309724-20309767	20309923-20310168	20310256-20310349	20310461-20310628	20310837-20310899	20310981-20311047	20311253-20311341	20311829-20311883	20311951-20312060	20312467-20312555	20312626-20312809
Bra038715	5	A01	+	24321802-24322309	24321800-24321802
Bra023269	5	A09	-	20119707-20119952	20119952-20119979	20120556-20120746
Bra031091	5	A09	-	34261661-34265689	34265689-34265856
Bra037755	5	A09	-	4019672-4022879	4022879-4022888
Bra024854	5	A06	+	22787128-22790585	22786893-22786982	22787105-22787128
Bra024999	5	A06	+	23546696-23548498	23546387-23546696
Bra010116	5	A06	+	14509340-14512449	14509215-14509340
Bra000450	5	A03	+	11203968-11204162	11203325-11203376	11203943-11203968
Bra012966	5	A03	+	21305603-21306242	21305519-21305603
Bra021870	5	A04	+	15056353-15058420	15056196-15056353
Bra013211	5	A03	-	19882191-19882646	19882646-19882720	19883308-19883403
Bra002239	5	A10	-	10783721-10784690	10784690-10784727	10785180-10785371
Bra040606	5	A05	+	24902593-24906570	24902570-24902593
Bra026713	5	A09	-	35107018-35108076	35108076-35108139
Bra023796	5	A01	+	19143489-19145925	19143373-19143489
Bra019130	5	A03	-	26202135-26203672	26203672-26203704
Bra018738	5	A06	+	2258827-2261165	2258774-2258827
Bra034212	5	A09	-	1310393-1311118	1311118-1311129	1311746-1311771
Bra001023	5	A03	-	14438806-14443867	14443867-14443963
Bra008800	5	A10	-	12685328-12687807	12687807-12687838	12688223-12688286	12688372-12688445
Bra025750	5	A06	+	7410022-7411659	7409865-7410022
Bra007256	5	A09	+	29742810-29746144	29742778-29742810
Bra001552	5	A03	-	17028233-17029507	17029507-17030252
Bra027387	5	A05	+	21373592-21374990	21372943-21373159	21373590-21373592
Bra013720	5	A01	-	7382284-7384509	7384509-7384537	7384732-7384764
Bra006555	5	A03	+	4026030-4030058	4026025-4026030
Bra028940	5	A03	+	5518882-5519382	5517829-5517889	5518862-5518882
Bra036055	5	A09	+	26516066-26518206	26516057-26516066
Bra023679	5	A02	+	3472191-3474005	3471508-3471686	3472183-3472191
Bra026833	5	A09	+	35670246-35671008	35669648-35669861	35670235-35670246
Bra034272	5	A04	-	11931986-11933818	11933818-11933845	11934013-11934133
Bra014796	5	A04	+	3226001-3228726	3225808-3225876
Bra005820	5	A03	+	789516-789923	789200-789240	789494-789516
Bra040966	5	Scaffold000344	+	542-2775	400-542
Bra017797	5	A03	+	30585277-30590470	30585191-30585277
Bra002276	5	A10	-	10616060-10617014	10617014-10617391
Bra004227	5	A07	+	20826428-20828147	20825575-20825599	20825951-20826020	20826105-20826428
Bra037848	5	A09	+	4486460-4487335	4485936-4486063	4486452-4486460
Bra020826	5	A08	-	11041061-11044671	11044671-11044707	11044934-11045169
Bra020926	5	A08	+	10365783-10367201	10365649-10365783
Bra016248	5	A07	+	21936537-21937391	21935292-21935349	21935440-21936537
Bra020393	5	A02	+	5507094-5507740	5507034-5507094
Bra009928	5	A06	+	18745695-18747361	18745439-18745695
Bra037880	5	A09	+	15244999-15247355	15244851-15244999
Bra002498	5	A10	+	9274027-9277939	9273725-9274027
Bra005635	5	A05	-	6654769-6655378	6655873-6655907
Bra023023	5	A03	+	8285254-8286427	8285069-8285254
Bra013580	5	A01	-	6447803-6448195	6448195-6448200	6448655-6448709
Bra035438	5	A01	+	16095291-16099202	16095282-16095291
Bra040938	5	Scaffold000320	+	2944-13256	2842-2944
Bra024986	5	A06	-	23474792-23476483	23476483-23476493	23476583-23476646
Bra000193	5	A03	-	9828909-9829874	9829960-9830034
Bra031590	5	A09	-	37432393-37432975	37432975-37433003	37433163-37433236
Bra020311	5	A02	+	5129796-5130611	5129565-5129638	5129744-5129796
Bra033346	5	A10	+	2778671-2779841	2778618-2778671
Bra014112	5	A08	-	3380637-3381131	3381131-3382321	3382623-3382889
Bra003336	5	A07	+	15946009-15949022	15945906-15946009
Bra011409	5	A01	+	2292067-2294194	2291794-2291915	2292019-2292067
Bra001614	5	A03	+	17427900-17429569	17427693-17427900
Bra012735	5	A03	+	22545991-22546659	22545831-22545898	22545983-22545991
Bra038613	5	A06	+	14797683-14800148	14797664-14797683
Bra039538	5	A01	+	11510855-11512648	11510653-11510748	11510827-11510855
Bra019509	5	A06	+	12771760-12772783	12771440-12771529	12771729-12771760
Bra024084	5	A03	+	27786289-27789062	27785929-27786289
Bra016729	5	A08	+	18920781-18922718	18920488-18920693
Bra018949	5	A06	-	1058839-1060390	1060390-1060466
Bra017054	5	A04	+	16992920-16994953	16992572-16992733	16992916-16992920
Bra014320	5	A08	+	1668858-1670344	1668802-1668858
Bra038501	5	A01	+	10631149-10633358	10631103-10631149
Bra001226	5	A03	-	15441960-15442319	15442319-15442333	15442508-15442733
Bra024152	5	A03	+	27334305-27339913	27334258-27334305
Bra020276	5	A02	-	4964463-4965071	4965330-4965451
Bra003542	5	A07	+	16980592-16987645	16980556-16980592
Bra021445	5	A04	+	19224058-19224358	19223798-19224058
Bra000085	5	A03	-	9219240-9221076	9221076-9221114
Bra006996	5	A09	+	28250625-28251915	28250406-28250625
Bra023710	5	A02	+	3653142-3655556	3652797-3653142
Bra031644	5	A09	-	37174582-37175936	37175936-37175958	37176380-37176588
Bra036375	5	A02	-	21024184-21024351	21024351-21024480
Bra018611	5	A06	-	2993377-2995149	2995149-2995165	2997674-2997778
Bra002483	5	A10	+	9342030-9343466	9341554-9341611	9342028-9342030
Bra019574	5	A06	-	13390809-13391685	13391685-13391698	13391988-13392049
Bra012991	5	A03	+	21191242-21191583	21189524-21189793	21190001-21190516	21190601-21191242
Bra024577	5	A09	-	25516003-25516443	25516443-25516494
Bra012508	5	A07	-	9345208-9347217	9347217-9347222	9347384-9347484
Bra018296	5	A04	+	4721788-4722363	4721323-4721590	4721708-4721788
Bra005538	5	A05	-	6075276-6076202	6076202-6076210	6076762-6076793
Bra001218	5	A03	-	15411829-15412575	15412575-15412917
Bra006991	5	A09	-	28224186-28225332	28225401-28225538
Bra010166	5	A05	-	15024871-15025170	15025683-15025750
Bra031350	5	A05	+	16541705-16542636	16541490-16541573
Bra000809	5	A03	-	13304613-13309693	13309693-13309775
Bra002290	5	A10	+	10527463-10528655	10527338-10527392
Bra002300	5	A10	-	10487650-10487883	10487883-10487886	10487956-10488283	10488406-10488653	10488737-10488970
Bra035363	5	Scaffold000104	+	191427-192893	191146-191183	191409-191427
Bra028173	5	A04	-	6731196-6732173	6732173-6732238
Bra016186	5	A07	+	22282075-22283670	22281956-22282075
Bra012085	5	A07	+	12344150-12347384	12343101-12343212	12343944-12344150
Bra039139	5	A05	+	25160924-25161571	25160580-25160765	25160901-25160924
Bra009788	5	A06	+	17885254-17886736	17885144-17885232
Bra034881	5	A08	+	5747986-5748883	5747961-5747986
Bra001604	5	A03	+	17359473-17360080	17359026-17359069	17359436-17359473
Bra003469	5	A07	-	16640492-16643937	16643937-16643990
Bra012659	5	A03	+	22902623-22904391	22902443-22902623
Bra030028	5	A07	+	9291552-9294465	9290833-9290887	9291538-9291552
Bra009711	5	A06	-	17306379-17310894	17310894-17311114
Bra003313	5	A07	-	15833112-15835234	15835234-15835360
Bra000681	5	A03	-	12445022-12447366	12447366-12447395	12448025-12448101
Bra005387	5	A05	+	5144722-5147006	5144498-5144722
Bra011317	5	A01	-	2752087-2753975	2753975-2754046
Bra011298	5	A01	-	2874970-2876258	2876258-2876291	2876453-2876533
Bra034348	5	A04	-	12420441-12422845	12422845-12422993	12423267-12423462
Bra038716	5	A01	-	24319747-24320824	24320824-24320831
Bra035440	5	A01	+	16071212-16074964	16070502-16070599	16071124-16071212
Bra037584	5	A01	-	21292985-21293376	21293376-21293417
Bra032482	5	A09	+	38020446-38023513	38020406-38020446
Bra017469	5	A09	+	13483422-13485625	13483243-13483422
Bra024616	5	A09	+	25231346-25232995	25231266-25231346
Bra036624	5	A09	+	2519757-2523111	2519450-2519505	2519750-2519757
Bra006618	5	A03	-	4296513-4297284	4297284-4297304	4297480-4297712
Bra021909	5	A04	-	15258934-15259419	15259419-15259793
Bra016745	5	A08	+	19011416-19013240	19011270-19011416
Bra029099	5	A03	+	6352483-6354949	6352283-6352483
Bra004468	5	A05	-	299339-301119	301119-301227
Bra019888	5	A06	+	3874079-3878249	3873850-3874079
Bra005426	5	A05	-	5427913-5428643	5428643-5428656
Bra009942	5	A06	-	18845721-18846065	18846065-18846099	18846705-18846759
Bra028633	5	A02	+	1377952-1378299	1377903-1377952
Bra006775	5	A03	-	5008248-5010259	5010259-5010323
Bra028346	5	A01	+	18218904-18219978	18218719-18218818
Bra004752	5	A05	+	1663801-1666229	1661503-1661669	1661974-1662215	1662284-1662363	1662451-1662725	1662799-1662867	1662978-1663036	1663143-1663244	1663331-1663801
Bra020017	5	A06	+	3271704-3273854	3271148-3271316	3271674-3271704
Bra028966	5	A03	+	5628966-5630189	5628811-5628966
Bra026380	5	A01	-	9428123-9428888	9429005-9429071
Bra004822	5	A05	-	1970933-1973160	1973160-1973224
Bra025239	5	A06	+	21541308-21543544	21541295-21541308
Bra026726	5	A09	-	35169277-35173503	35173503-35173626	35173966-35174312
Bra022240	5	A05	-	19602821-19606727	19606727-19606738	19606912-19607074
Bra037392	5	A09	-	398289-398642	398642-398672
Bra007156	5	A09	+	29133530-29134513	29132835-29132993
Bra033055	5	A02	+	22453637-22456999	22453557-22453637
Bra040737	5	Scaffold000247	-	2218-2430	2430-2644
Bra031627	5	A09	+	37263457-37266320	37263370-37263457
Bra024205	5	A03	+	26923620-26925164	26923507-26923620
Bra019131	5	A03	+	26200714-26201834	26200629-26200714
Bra014425	5	A04	-	569121-571752	571752-571774	572618-572774
Bra031772	5	A09	-	36560490-36562616	36562616-36562760
Bra008308	5	A02	+	13620334-13622189	13620156-13620204	13620301-13620334
Bra009586	5	A10	+	16135525-16137297	16135044-16135151	16135513-16135525
Bra035591	5	A02	-	6367595-6367909	6368936-6368976
Bra019275	5	A03	+	25330371-25330934	25329989-25330074	25330363-25330371
Bra023012	5	A03	-	8227783-8230321	8230321-8230362	8230480-8230523	8230600-8230632
Bra004687	5	A05	+	1362051-1362761	1362008-1362051
Bra022554	5	A02	-	7995512-7996167	7996167-7996179	7996272-7996343
Bra026387	5	A01	-	9400446-9402944	9402944-9402965
Bra018252	5	A05	-	6955516-6956948	6956948-6957011	6957323-6957524
Bra024777	5	A06	-	22319662-22321728	22321728-22321763
Bra010614	5	A08	+	14815891-14816970	14815242-14815278	14815457-14815891
Bra010577	5	A08	+	14510383-14513241	14508286-14508353	14508481-14509589
Bra040545	5	Scaffold000217	+	2019-2940	1961-2019
Bra038456	5	A01	-	10900603-10900869	10900869-10901073
Bra030143	5	A07	+	8460983-8462310	8460864-8460983
Bra040247	5	A01	+	25855849-25856114	25855671-25855849
Bra023401	5	A02	+	2194169-2197303	2194101-2194169
Bra035073	5	A07	+	25323974-25325019	25323940-25323974
Bra002872	5	A10	+	7093652-7097140	7093612-7093652
Bra009371	5	A10	-	14095937-14097891	14098244-14098347
Bra017751	5	A03	+	30254416-30257187	30254308-30254416
Bra025155	5	A06	-	22057982-22058256	22058256-22058598	22058684-22058759	22058848-22058921	22059026-22059115	22059214-22059257
Bra003464	5	A07	+	16607548-16613040	16607458-16607548
Bra013127	5	A03	+	20334424-20336320	20334122-20334282	20334398-20334424
Bra000169	5	A03	+	9713173-9716706	9713077-9713173
Bra022357	5	A05	-	18913830-18914723	18914723-18914873
Bra001359	5	A03	-	16018114-16021114	16021114-16021165
Bra041170	5	Scaffold004047	+	11-321	2015-01-11
Bra028202	5	A04	+	6971521-6975122	6971449-6971521
Bra016668	5	A08	+	18722106-18722753	18721944-18721967	18722102-18722106
Bra037526	5	A06	-	20476831-20478610	20478610-20478623
Bra036166	5	A09	+	2126918-2128272	2126902-2126918
Bra035396	5	Scaffold000104	+	612340-615024	612298-612340
Bra012664	5	A03	+	22883377-22884204	22883295-22883377
Bra008586	5	A10	+	11735068-11736546	11734863-11734897	11735056-11735068
Bra018474	5	A05	+	8427866-8428759	8427198-8427239	8427652-8427866
Bra004218	5	A07	-	20764762-20766571	20766571-20766692
Bra029505	5	A09	+	17850361-17852000	17850294-17850361
Bra015737	5	A07	-	24375488-24378274	24378274-24378284	24378419-24378504
Bra015875	5	A07	-	23679418-23683448	23683448-23683558
Bra030240	5	A04	-	10060601-10060846	10060846-10061037
Bra021664	5	A04	+	13821010-13822695	13820873-13821010
Bra023676	5	A02	+	3463040-3464206	3462976-3463040
Bra002253	5	A10	-	10714842-10717220	10717220-10717293	10717430-10717566
Bra005680	5	A03	+	105682-107737	105416-105682
Bra029429	5	A09	-	17160590-17163378	17163378-17163589
Bra035598	5	A02	-	6338325-6339760	6339760-6339789	6339872-6339904	6340549-6340630
Bra014787	5	A04	+	3159586-3161959	3158621-3158754	3159572-3159586
Bra024861	5	A06	+	22860568-22862936	22860389-22860483	22860560-22860568
Bra013664	5	A01	+	6949354-6953055	6949328-6949354
Bra019900	5	A06	-	3822326-3825410	3825410-3825575
Bra026223	5	A06	+	5206191-5208682	5206000-5206191
Bra004982	5	A05	-	2795637-2797307	2797307-2797312	2797699-2797877
Bra002503	5	A10	-	9248745-9252739	9252739-9252748	9253287-9253391
Bra038763	5	A03	-	24230588-24232594	24232594-24232757
Bra031701	5	A09	-	36924947-36934906	36934906-36935130
Bra028157	5	A04	-	6588343-6588678	6588678-6589035	6589157-6589234
Bra030700	5	A08	-	19982157-19983852	19983852-19983903
Bra011805	5	A01	+	431218-431775	430870-431218
Bra032147	5	A04	-	10948129-10951082	10951816-10952843	10953048-10953348
Bra035844	5	A09	-	3937384-3938898	3938898-3938920
Bra026346	5	A01	+	9683463-9684197	9682955-9683054
Bra007034	5	A09	-	28455754-28457878	28457878-28457919
Bra015883	5	A07	-	23651046-23653632	23653632-23653769
Bra003385	5	A07	+	16223700-16225371	16223184-16223232	16223642-16223700
Bra038642	5	A06	+	14937160-14939183	14936739-14936835	14936938-14937160
Bra037169	5	A09	+	4757835-4759946	4757829-4757835
Bra007309	5	A09	-	30028616-30031270	30031270-30031388
Bra036116	5	A09	+	2403139-2404306	2403092-2403139
Bra035061	5	A07	-	25281350-25282754	25282754-25282878
Bra000024	5	A03	+	8912612-8914401	8912263-8912353	8912485-8912612
Bra020284	5	A02	-	4994160-4994498	4994498-4994554
Bra017936	5	A06	+	8659336-8660074	8659116-8659212	8659325-8659336
Bra033604	5	A06	-	24974728-24977304	24977304-24977314	24977847-24978004
Bra010853	5	A08	-	16012715-16014168	16014168-16014193
Bra036786	5	A09	+	27347325-27349962	27346826-27346998	27347164-27347325
Bra013477	5	A01	-	5888951-5897504	5897504-5897807
Bra018772	5	A06	-	2076368-2077419	2077419-2077432
Bra029325	5	A02	-	25315877-25316140	25316140-25316180	25317005-25317101
Bra009020	5	A10	-	13691045-13692538	13692538-13692567
Bra019095	5	A03	-	26375290-26384388	26384388-26384394
Bra026903	5	A09	+	35969309-35971327	35969264-35969309
Bra002294	5	A10	+	10501951-10509069	10501249-10501494	10501578-10501714	10501888-10501951
Bra030899	5	A08	+	665656-666651	665084-665270	665641-665656
Bra011956	5	A07	+	13194193-13196214	13193496-13193642	13194177-13194193
Bra023994	5	A03	+	28400692-28401671	28400533-28400610	28400688-28400692
Bra016378	5	A08	-	17368643-17371901	17371901-17371980
Bra025263	5	A06	-	21430116-21431631	21431631-21431694
Bra038495	5	A01	-	10660270-10662764	10662764-10663045
Bra007474	5	A09	-	30904406-30910616	30910616-30910671	30910791-30910864
Bra030890	5	A08	+	575788-576537	575243-575377	575739-575788
Bra022489	5	A02	-	8451336-8455775	8455775-8456078
Bra036758	5	A08	+	7293480-7294725	7293448-7293480
Bra001459	5	A03	+	16487735-16489262	16487659-16487735
Bra030406	5	A05	+	11024295-11026879	11024274-11024295
Bra032864	5	A09	-	23494267-23505763	23505763-23505870
Bra005074	5	A05	-	3310690-3311717	3311717-3311723	3311796-3311911
Bra026270	5	A01	+	10072593-10073324	10072505-10072593
Bra028629	5	A02	+	1398796-1400656	1398779-1398796
Bra000249	5	A03	-	10155259-10156368	10156368-10156432	10157152-10157211
Bra011307	5	A01	+	2826975-2832126	2826810-2826975
Bra016480	5	A08	-	17888861-17889043	17889043-17889285
Bra021900	5	A04	-	15208637-15213548	15213548-15213679
Bra018621	5	A06	-	2943360-2946070	2946070-2946220
Bra028867	5	A02	+	309019-309626	308864-308943
Bra033022	5	A02	+	22231715-22232600	22231566-22231715
Bra015273	5	A10	+	2293739-2294992	2293343-2293437	2293736-2293739
Bra002914	5	A10	-	6842731-6843039	6843039-6843154
Bra007572	5	A09	-	31364608-31365155	31365342-31365400
Bra027722	5	A09	+	7072744-7073718	7072469-7072537	7072726-7072744
Bra025146	5	A06	-	22150874-22152681	22152758-22152904
Bra025129	5	A06	+	22242785-22244465	22242280-22242374	22242489-22242548	22242759-22242785
Bra017830	5	A03	+	30793243-30794512	30792949-30793143	30793225-30793243
Bra003346	5	A07	-	16001524-16002444	16002444-16002566
Bra031306	5	A05	-	16861908-16862694	16862694-16862706
Bra029661	5	A05	+	23504048-23505470	23503925-23504048
Bra024500	5	A06	+	16859925-16862006	16859713-16859925
Bra010082	5	A06	-	14254784-14256130	14256130-14256209
Bra023692	5	A02	-	3535177-3535353	3535353-3535376	3535593-3535638
Bra031336	5	A05	+	16612089-16612402	16612064-16612089
Bra005372	5	A05	+	5082614-5084395	5082594-5082614
Bra039161	5	A05	+	25058654-25058899	25058508-25058566
Bra035133	5	A07	+	25602049-25602333	25601529-25601746	25602008-25602049
Bra025170	5	A06	-	21898085-21899041	21899041-21899167	21899260-21899457
Bra008749	5	A10	+	12493060-12496412	12492419-12492550	12492899-12492974
Bra000383	5	A03	-	10873438-10874682	10874682-10874718	10874926-10875111
Bra002955	5	A10	+	6595228-6597159	6595024-6595228
Bra010013	5	A06	+	19245405-19247428	19244916-19245124	19245250-19245405
Bra022514	5	A02	+	8302745-8303850	8302702-8302745
Bra006136	5	A03	-	2164159-2167564	2167564-2167630
Bra023084	5	A03	-	8600994-8602166	8602166-8602168	8602378-8602615
Bra027274	5	A05	-	20781318-20784746	20784746-20784823
Bra006531	5	A03	-	3939367-3940371	3940371-3940376	3943768-3943907
Bra026882	5	A09	+	35844084-35845788	35843812-35844084
Bra038339	5	A02	-	10166110-10170375	10170375-10170382	10170906-10171161
Bra030106	5	A07	+	8755221-8756988	8755078-8755221
Bra037482	5	A06	-	20286201-20291062	20291062-20291208
Bra002481	5	A10	+	9348083-9352914	9347777-9348083
Bra006546	5	A03	+	3985320-3986022	3984955-3985039	3985309-3985320
Bra026964	5	A09	-	36261946-36263828	36263828-36263915	36264178-36264315
Bra002172	5	A10	-	11158285-11160743	11160743-11161020
Bra019803	5	A06	+	4329568-4331794	4328841-4328862	4329003-4329098	4329494-4329568
Bra010674	5	A08	-	15128835-15133037	15133037-15133074	15133180-15133352
Bra004268	5	A07	+	21000380-21000586	20999916-21000380
Bra039767	5	A01	-	8777006-8788698	8788698-8788840
Bra032246	5	A05	+	12512613-12517026	12512430-12512613
Bra035544	5	A02	-	6587004-6589805	6589805-6589869
Bra022166	5	A05	+	20086820-20087677	20085083-20085339	20086013-20086820
Bra019321	5	A03	-	25017039-25019288	25019288-25019591
Bra030495	5	A08	-	20817058-20817651	20817845-20817931
Bra023789	5	A01	-	19108013-19108898	19108898-19109044
Bra015529	5	A10	-	739462-742513	742513-742535
Bra016268	5	A07	+	21801152-21801651	21800598-21800623
Bra034085	5	A01	-	25075805-25077296	25077296-25077420
Bra021967	5	A02	+	17674504-17679235	17670235-17670538
Bra006698	5	A03	-	4687140-4690441	4690441-4690494	4690875-4691010
Bra028561	5	A02	-	1688861-1689787	1689787-1689794	1689957-1690089
Bra029596	5	A05	+	23813462-23816699	23813367-23813462
Bra027259	5	A05	+	20692899-20695814	20692388-20692899
Bra007336	5	A09	+	30189920-30191700	30189331-30189587	30189800-30189835
Bra038163	5	Scaffold000140	+	230463-232702	230455-230463
Bra019380	5	A03	+	24572023-24572866	24571531-24571744	24571980-24572023
Bra013469	5	A01	-	5848601-5850910	5850910-5850939
Bra005548	5	A05	-	6156847-6157191	6157191-6157273	6157387-6157486
Bra035120	5	A07	+	25544132-25547883	25543931-25543975	25544091-25544132
Bra016409	5	A08	+	17545241-17548701	17545173-17545241
Bra028857	5	A02	+	347985-349367	347844-347887	347975-347985
Bra005417	5	A05	+	5385891-5386956	5385863-5385891
Bra009933	5	A06	-	18786276-18787665	18787665-18787696
Bra016611	5	A08	+	18508866-18510914	18508767-18508866
Bra017857	5	A03	+	31085170-31085644	31085019-31085100	31085164-31085170
Bra004961	5	A05	+	2663969-2665958	2663915-2663969
Bra033242	5	A10	-	3366774-3368219	3373623-3373820
Bra033089	5	A02	-	22617049-22618311	22618311-22618313	22618441-22618542
Bra024620	5	A09	-	25214536-25216724	25216724-25216914
Bra025433	5	A04	+	9121450-9123622	9121072-9121450
Bra037258	5	A09	-	5314805-5318302	5318302-5318323
Bra041021	5	Scaffold000385	+	3587-3861	3513-3587
Bra006553	5	A03	-	4013893-4015708	4015790-4015873
Bra039932	5	A09	+	33264857-33265789	33264634-33264651	33264809-33264857
Bra040424	5	A04	+	179836-181619	179813-179836
Bra020709	5	A02	-	23060751-23062254	23062254-23062317	23062717-23062787
Bra002681	5	A10	+	8339248-8342400	8339045-8339102
Bra003597	5	A07	-	17259263-17263568	17263568-17263598
Bra009165	5	A10	+	14983331-14984177	14983064-14983191
Bra000003	5	A03	+	8812470-8813271	8811776-8812329	8812430-8812470
Bra022721	5	A02	-	6786456-6787172	6787172-6787324
Bra037645	5	A04	+	18459856-18462101	18459807-18459856
Bra034277	5	A04	+	11965099-11967750	11964971-11965062
Bra001579	5	A03	+	17191721-17192944	17191564-17191721
Bra004749	5	A05	+	1650658-1654221	1650563-1650658
Bra009190	5	A10	-	14892373-14894387	14894387-14894480
Bra028187	5	A04	+	6842704-6843732	6842386-6842443
Bra019424	5	A06	+	11547372-11550047	11547054-11547372
Bra014238	5	A08	-	2292070-2296180	2296180-2296240	2296314-2296695
Bra024904	5	A06	-	23140881-23143634	23143634-23143665
Bra001685	5	A03	-	17870822-17871131	17871131-17871151
Bra024242	5	A06	-	15105218-15108404	15108404-15108579
Bra009529	5	A10	+	15905398-15908632	15905209-15905321	15905388-15905398
Bra038305	5	A02	+	10366163-10369056	10365781-10365821	10366148-10366163
Bra016813	5	A08	-	19315698-19318715	19318715-19318928
Bra032632	5	A09	+	38692462-38693264	38692429-38692462
Bra036723	5	A09	-	5831063-5833708	5833708-5834015
Bra000655	5	A03	-	12338876-12340299	12340299-12340326	12340789-12340867
Bra018040	5	A06	-	9434124-9436133	9436133-9436153
Bra008196	5	A02	+	12716282-12717525	12716015-12716282
Bra037170	5	A09	-	4760031-4760924	4760924-4761377
Bra018597	5	A06	-	3059136-3061507	3061507-3061524	3062122-3062142
Bra000841	5	A03	-	13461926-13462335	13462335-13462532
Bra039889	5	Scaffold000180	+	143708-144394	143608-143708
Bra006658	5	A03	-	4502478-4502922	4502922-4503013
Bra004525	5	A05	-	617912-618970	618970-618982	619573-619767
Bra002266	5	A10	+	10662299-10662937	10662214-10662299
Bra025952	5	A06	-	6488517-6492388	6492388-6492566
Bra036360	5	A02	+	21201771-21202616	21201341-21201554	21201649-21201771
Bra007910	5	A02	-	10795896-10799956	10799956-10800165
Bra001366	5	A03	+	16037603-16041067	16037435-16037603
Bra009452	5	A10	-	15516122-15519391	15519391-15519412	15519533-15519633
Bra029957	5	A01	-	14714982-14718887	14718887-14718891	14719315-14719487
Bra009186	5	A10	-	14906510-14907968	14907968-14908025
Bra029541	5	A09	+	18127232-18132631	18127189-18127232
Bra039502	5	A05	+	8932389-8936898	8932356-8932389
[truncated: 4,870 more rows]
[truncated: 19 more columns]

## Sheet: FT5_ExtendGene
Gene	5' or 3' end	Chromosome	Strand	Original region	Extended region
Bra020566	5	A02	-	23987290-23989009	23989009-23989203
Bra012516	5	A01	-	5716383-5717110	5717110-5717133
Bra021400	5	A04	+	19157824-19164302	19156034-19156113	19156212-19156302
Bra030735	5	A08	-	19819359-19823698	19823698-19823705	19823859-19823905
Bra030321	5	A04	-	9489719-9491185	9491185-9491641
Bra031675	5	A09	+	37047443-37051602	37047184-37047297	37047430-37047443
Bra008628	5	A10	-	11955208-11960232	11960232-11960264	11960559-11960790
Bra024633	5	A09	-	25126155-25132184	25132184-25132228	25132329-25132525
Bra033807	5	A01	-	13449924-13452173	13452173-13452364	13452763-13453003	13453083-13453586	13453669-13453860	13453957-13454064	13454160-13454381	13454485-13455935
Bra017021	5	A04	-	17193197-17194879	17194879-17195066
Bra011713	5	A01	-	917966-920566	921403-922515	922709-922925
Bra039578	5	Scaffold000169	-	141815-143464	143464-143590
Bra033589	5	A06	+	25031263-25033192	25029545-25029823	25030169-25030310
Bra003326	5	A07	+	15893230-15894743	15893154-15893230
Bra020334	5	A02	+	5246770-5248295	5246432-5246614	5246737-5246770
Bra005459	5	A05	+	5596280-5597789	5596137-5596280
Bra008551	5	A02	+	15486609-15487944	15486295-15486347
Bra011327	5	A01	+	2712700-2717416	2712505-2712558	2712693-2712700
Bra009577	5	A10	-	16084501-16085321	16085402-16085474
Bra005220	5	A05	-	4085446-4089688	4089688-4089951
Bra027439	5	A09	+	10826099-10827373	10825969-10826067
Bra021146	5	A01	-	22911652-22913580	22913580-22913601
Bra014440	5	A04	+	664529-665556	664511-664529
Bra025741	5	A06	+	7373270-7374325	7373094-7373270
Bra008861	5	A10	+	12978026-12980080	12977981-12978026
Bra026579	5	A02	+	20328502-20330470	20328441-20328502
Bra036366	5	A02	+	21147820-21148447	21147605-21147820
Bra022326	5	A05	-	19106495-19109240	19109240-19109268
Bra039682	5	A06	-	567713-569911	569911-569965
Bra020764	5	A05	-	24038697-24040515	24040515-24040854
Bra040611	5	A05	-	24880622-24882958	24883642-24883900
Bra020004	5	A06	+	3326829-3327903	3326654-3326829
Bra011599	5	A01	+	1472805-1474992	1472768-1472805
Bra037563	5	A01	-	21129997-21135158	21135158-21135164	21135365-21135438	21135514-21135660
Bra005322	5	A05	-	4825068-4826940	4826940-4826943
Bra013881	5	A01	-	8227833-8228441	8229105-8230718
Bra016344	5	A08	-	17206003-17206896	17206896-17206905	17207286-17207354
Bra013762	5	A01	+	7652693-7657085	7652563-7652693
Bra001398	5	A03	-	16201375-16201950	16201950-16202121
Bra011528	5	A01	-	1815546-1816261	1816261-1816359	1816437-1816774
Bra001450	5	A03	+	16439541-16440674	16439446-16439541
Bra018323	5	A05	+	7468043-7469911	7467894-7467994
Bra011721	5	A01	-	875241-881972	881972-882056
Bra016770	5	A08	-	19111166-19117127	19117127-19117156	19117279-19117343
Bra018342	5	A05	-	7592324-7594918	7595516-7595744
Bra037991	5	A06	-	260134-261976	261976-262005	262531-262565
Bra040722	5	Scaffold000240	-	24071-24847	24847-24894
Bra015395	5	A10	+	1621610-1624875	1621405-1621610
Bra004158	5	A07	-	20403596-20405557	20405557-20405574	20405836-20405903
Bra023980	5	A03	+	28504184-28507480	28504007-28504184
Bra027657	5	A09	-	7506588-7507727	7507727-7507754
Bra002866	5	A10	-	7128030-7129621	7129621-7129687
Bra026493	5	A09	-	3244838-3245933	3245933-3245952	3246072-3246100
Bra040740	5	Scaffold000247	-	12700-13778	13879-13970
Bra030270	5	A04	+	9833296-9834967	9832567-9832783	9833262-9833296
Bra005207	5	A05	-	4010569-4016591	4016591-4016632
Bra017241	5	A04	+	15908194-15922026	15908009-15908194
Bra003521	5	A07	+	16879483-16881180	16877692-16878021	16878365-16878441	16879155-16879483
Bra014060	5	A08	+	3925975-3928056	3925806-3925975
Bra013947	5	A01	+	8653559-8656282	8652515-8653559
Bra014580	5	A04	+	1558552-1559585	1558471-1558552
Bra028165	5	A04	+	6666806-6673900	6666775-6666806
Bra004296	5	A07	+	21101037-21102153	21100855-21100922	21101027-21101037
Bra014191	5	A08	-	2683459-2684216	2684216-2684240
Bra027080	5	A09	+	8712891-8714632	8712779-8712891
Bra024051	5	A03	-	28009090-28012136	28012136-28012175	28012251-28012325
Bra039312	5	A04	+	18771382-18773799	18771323-18771382
Bra019908	5	A06	+	3786394-3787951	3786080-3786235	3786376-3786394
Bra040998	5	Scaffold000365	-	6548-9115	9115-9446
Bra037737	5	A04	-	18077604-18080283	18080283-18080350
Bra014945	5	A07	-	7251508-7252164	7252580-7252658
Bra028494	5	A07	-	14342187-14342553	14342553-14342625	14342985-14343024
Bra034868	5	A05	-	22533130-22535477	22535477-22535521
Bra011912	5	A07	-	13614296-13623138	13623138-13623288
Bra027165	5	A09	-	9338714-9340118	9340118-9340408
Bra014731	5	A04	-	2638000-2639514	2639571-2639611
Bra039332	5	A04	-	18692211-18694822	18694822-18694824	18694912-18694958
Bra002841	5	A10	+	7264441-7267268	7263926-7264122	7264393-7264441
Bra014655	5	A04	+	2052837-2054516	2035840-2036124
Bra014308	5	A08	+	1764324-1768432	1763992-1764030	1764304-1764324
Bra025017	5	A06	-	23641527-23650569	23650569-23650585
Bra015582	5	A10	+	413687-415761	413617-413687
Bra019613	5	A06	-	13723932-13726274	13726274-13726344
Bra020705	5	A02	-	23102914-23105135	23105135-23105172	23105309-23105586
Bra019378	5	A03	+	24576675-24578319	24576629-24576675
Bra017183	5	A04	+	16270157-16270932	16269614-16270048	16270142-16270157
Bra013390	5	A01	-	5373094-5374289	5374289-5374450
Bra009453	5	A10	-	15522629-15524104	15524104-15524261
Bra020596	5	A02	+	23785954-23790545	23785910-23785954
Bra035697	5	A04	+	12832589-12835372	12832402-12832589
Bra040023	5	A01	-	25419171-25420320	25420424-25420529
Bra000549	5	A03	-	11727673-11730065	11730065-11730069
Bra031220	5	A09	+	33707536-33710394	33707410-33707536
Bra008210	5	A02	+	12859718-12860394	12859670-12859718
Bra013717	5	A01	+	7372446-7373680	7371874-7371918	7371990-7372178	7372376-7372446
Bra027158	5	A09	+	9284428-9288564	9284419-9284428
Bra001629	5	A03	+	17560178-17561235	17560093-17560178
Bra026455	5	A01	-	9014329-9014772	9014772-9014796	9014990-9015064
Bra032443	5	A09	-	37850862-37851219	37851219-37851235	37851442-37851519
Bra004913	5	A05	-	2460030-2460398	2460398-2460623
Bra027452	5	A09	+	10890601-10894878	10890213-10890387	10890600-10890601
Bra039174	5	A05	+	24991757-24997517	24991730-24991757
Bra015284	5	A10	+	2241089-2241553	2240890-2241089
Bra032960	5	A02	-	21839437-21841935	21841935-21842235	21842760-21844274	21844435-21845485	21845564-21845765	21845842-21845870	21845957-21846025	21846112-21846173	21846239-21846310	21846380-21846452	21846684-21846923
Bra016581	5	A09	+	19805575-19806334	19805202-19805412	19805483-19805575
Bra030900	5	A08	-	666835-668678	668678-668708
Bra023834	5	A01	-	19471221-19471442	19471442-19471527
Bra019507	5	A06	+	12759041-12760748	12758816-12758926
Bra037192	5	A09	+	4857038-4860461	4853409-4853421	4853497-4853622	4853937-4854045	4854124-4854203	4854388-4854516	4854593-4854693	4854797-4854930	4855017-4855114	4855194-4855313	4855400-4855427	4855534-4855592	4855722-4855793	4855879-4855926	4856008-4856113	4856192-4856250	4856328-4856418	4856755-4857038
Bra010552	5	A08	+	14352487-14357387	14352263-14352487
Bra022249	5	A05	-	19554850-19557276	19557276-19557479
Bra019074	5	A03	-	26486389-26489368	26489368-26489374	26491917-26492059	26492159-26492443	26492541-26492579	26492673-26493290	26493370-26493663	26493823-26494073
Bra010176	5	A05	+	14930620-14931265	14930310-14930620
Bra034031	5	A02	+	9076309-9078279	9076289-9076309
Bra003417	5	A07	-	16384363-16387113	16387113-16387200
Bra002926	5	A10	+	6770104-6771451	6769836-6770011
Bra009901	5	A06	+	18593541-18595144	18592867-18593304	18593392-18593541
Bra005806	5	A03	-	729734-732151	732151-732156	732279-732410
Bra004002	5	A07	+	19513018-19514875	19512826-19513018
Bra028091	5	A07	+	1186345-1186825	1186272-1186345
Bra037384	5	A09	+	373351-374379	371581-371916	372045-373351
Bra004366	5	A07	-	21539836-21545598	21545598-21545723
Bra018488	5	A05	-	8554797-8560019	8560019-8560200
Bra041171	5	A08	+	20716682-20716906	20715162-20716019	20716487-20716682
Bra040760	5	Scaffold000251	+	29107-32937	28943-29107
Bra035273	5	A09	+	16431573-16432376	16431174-16431267	16431558-16431573
Bra012868	5	A03	-	21872687-21878392	21878392-21878395
Bra035564	5	A02	-	6491445-6494416	6494416-6494438	6494660-6494830
Bra004903	5	A05	-	2403356-2405194	2405194-2405214
Bra007219	5	A09	+	29565225-29568044	29565209-29565225
Bra026328	5	A01	-	9776165-9779686	9779686-9779945
Bra016246	5	A07	-	21941553-21942766	21942766-21943014
Bra031885	5	A02	+	26376368-26376550	26375813-26376039	26376163-26376368
Bra038557	5	A09	-	5698163-5698796	5698796-5698926
Bra024389	5	A06	+	16051568-16052177	16050785-16050927	16051472-16051568
Bra010511	5	A08	+	14147848-14148551	14147715-14147848
Bra021247	5	A01	-	22251274-22251423	22251423-22251432	22251711-22251805	22251929-22252194	22252382-22252643	22252743-22252804	22252929-22252979	22253060-22253091	22253256-22253363	22253592-22253784	22253937-22254130
Bra026410	5	A01	+	9257304-9263864	9257202-9257304
Bra022660	5	A02	-	7173079-7173774	7173774-7173786	7173908-7173920
Bra011210	5	A01	-	3306806-3307815	3307815-3307825	3308272-3308318
Bra032787	5	A09	-	23986672-23987974	24014269-24014432	24014547-24014896
Bra023021	5	A03	-	8277842-8278111	8278111-8278286
Bra011467	5	A01	+	2061487-2064860	2061454-2061487
Bra025590	5	A04	+	8011846-8012463	7999698-7999799	7999961-8000003	8000313-8004265	8004344-8004376
Bra027459	5	A09	-	10934010-10934885	10934885-10934901	10935067-10935187
Bra016748	5	A08	+	19028965-19030272	19028721-19028748	19028941-19028965
Bra037215	5	A09	+	5031438-5035306	5031382-5031438
Bra040089	5	A08	-	12247340-12248581	12248581-12249077
Bra017252	5	A04	-	15843949-15845700	15845700-15845728	15846054-15846081
Bra022750	5	A03	-	6822042-6823142	6823142-6823245	6823492-6823534
Bra017298	5	A04	-	15600066-15600236	15600236-15600305
Bra022090	5	A02	-	18859293-18860288	18860288-18860455
Bra003374	5	A07	+	16182188-16183803	16182122-16182188
Bra013514	5	A01	-	6081631-6084088	6084088-6084092	6084264-6084566
Bra011296	5	A01	+	2882042-2883961	2881602-2881756	2881964-2882042
Bra010037	5	A06	-	19391143-19391985	19391985-19392026	19392313-19392467
Bra007232	5	A09	-	29638139-29638753	29638753-29638969
Bra006114	5	A03	+	2078740-2081278	2075941-2076852	2077089-2077281
Bra023866	5	A01	-	19735595-19742433	19742433-19742462
Bra026144	5	A06	-	5595672-5596912	5597051-5597076
Bra031278	5	A05	-	17110135-17110450	17110450-17111083	17111188-17111297	17111543-17111875	17111944-17112194
Bra025920	5	A06	-	6693034-6702476	6702476-6702488	6702808-6702823
Bra022242	5	A05	+	19595634-19599564	19595504-19595634
Bra006084	5	A03	-	1912944-1913444	1913444-1913549
Bra005013	5	A05	-	2982254-2983807	2983807-2983885
Bra029846	5	A05	-	22739021-22742258	22742258-22742439	22742531-22742632
Bra001105	5	A03	+	14788348-14791046	14788338-14788348
Bra013525	5	A01	-	6132014-6136198	6136198-6136289
Bra027865	5	A09	+	9786298-9788538	9785763-9785891	9786068-9786223	9786294-9786298
Bra040433	5	A04	+	90867-92491	90727-90867
Bra020323	5	A02	+	5196113-5196448	5195945-5196113
Bra000368	5	A03	-	10788574-10788822	10788822-10788840	10789190-10789281
Bra025124	5	A06	-	22259774-22260217	22260217-22260248	22260599-22260658
Bra031785	5	A09	-	36515638-36517498	36517498-36517501	36517759-36517818
Bra010267	5	A08	+	12763607-12764991	12763594-12763607
Bra009782	5	A06	+	17840623-17842108	17840564-17840623
Bra029073	5	A03	-	6219793-6222984	6222984-6223173
Bra015004	5	A07	+	6624147-6627613	6623924-6623993	6624102-6624147
Bra009827	5	A06	-	18162741-18167375	18167375-18167387	18167750-18167919
Bra037091	5	A05	-	9374723-9376623	9376623-9376735
Bra003890	5	A07	-	18870340-18870820	18870820-18870849
Bra029406	5	A02	-	24793161-24796836	24796836-24796860	24797063-24797214
Bra027014	5	A09	+	8031835-8033931	8029729-8030179	8030637-8030696	8030791-8030873	8030993-8031057	8031138-8031171	8031246-8031316	8031402-8031835
Bra002411	5	A10	+	9834439-9835350	9834046-9834104	9834185-9834218
Bra002656	5	A10	+	8431839-8434112	8431599-8431659	8431807-8431839
Bra026391	5	A01	-	9388462-9391260	9391260-9391449
Bra028537	5	A07	-	14623304-14626214	14626214-14626311
Bra040674	5	Scaffold000232	+	14998-17506	14883-14998
Bra040446	5	A04	+	26180-31987	25849-25928	26164-26180
Bra028728	5	A02	-	967071-968487	968487-968536	968636-969056
Bra017287	5	A04	+	15635893-15638084	15635700-15635788	15635879-15635893
Bra023378	5	A02	-	2055303-2056404	2056404-2056408	2056521-2056721
Bra007367	5	A09	+	30354731-30360719	30354547-30354606	30354697-30354731
Bra003467	5	A07	-	16627383-16632822	16632822-16633239
Bra007927	5	A02	+	10935619-10936692	10935092-10935349	10935438-10935512	10935616-10935619
Bra035266	5	A09	-	16480520-16481568	16481568-16481793
Bra031170	5	A09	-	33958190-33959675	33959675-33959734	33963048-33963113
Bra019763	5	A06	-	4569905-4570210	4570210-4570242	4570559-4570601
Bra012683	5	A03	-	22782406-22784623	22784623-22784650
Bra037476	5	A06	+	20263880-20265109	20263378-20263880
Bra009125	5	A10	-	15144813-15148282	15148282-15148297
Bra030066	5	A07	+	9059318-9060187	9059218-9059318
Bra036164	5	A09	-	2132463-2133310	2133310-2133315
Bra031595	5	A09	-	37419892-37420693	37420693-37420706	37420818-37420872
Bra000688	5	A03	-	12496232-12497494	12497494-12497509	12497599-12497599
Bra010118	5	A06	+	14526350-14527440	14526050-14526095	14526330-14526350
Bra011404	5	A01	-	2318789-2320114	2320114-2320206	2320317-2320559
Bra034906	5	A08	-	5430039-5430648	5430648-5431001
Bra012580	5	A03	+	23460136-23460952	23459913-23460029
Bra005638	5	A05	+	6678593-6683165	6677794-6677950	6678027-6678086	6678166-6678254	6678401-6678593
Bra003002	5	A10	-	6201430-6202825	6202825-6203662	6203892-6204256	6205357-6205443	6205557-6205793	6205881-6205989	6206110-6206423	6207236-6207451	6208059-6208733
Bra006825	5	A03	-	5212632-5214943	5214943-5215052
Bra021240	5	A01	+	22295358-22296636	22295334-22295358
Bra022034	5	A02	+	18421545-18425866	18421502-18421545
Bra039093	5	A09	+	1538904-1540051	1538469-1538604	1538888-1538904
Bra018855	5	A06	-	1602719-1604972	1604972-1605023
Bra003718	5	A07	+	17961251-17961813	17960634-17960744	17961206-17961251
Bra037190	5	A09	+	4847219-4848565	4846489-4846847	4847199-4847219
Bra017584	5	A09	-	12462084-12462729	12462729-12462830
Bra018589	5	A06	+	3102121-3103018	3101569-3101705	3102118-3102121
Bra026382	5	A01	-	9418973-9426849	9426849-9426922
Bra013151	5	A03	+	20199397-20200676	20199265-20199397
Bra039121	5	A05	-	25225970-25226555	25226555-25226569	25227008-25227064
Bra004969	5	A05	-	2710895-2712965	2712965-2713097
Bra035798	5	A05	-	17979897-17980861	17980861-17980871	17981344-17981413
Bra021517	5	A01	+	23997690-23999471	23997028-23997201	23997688-23997690
Bra000807	5	A03	-	13289748-13293793	13293793-13293935	13294831-13294961
Bra009353	5	A10	+	14171539-14173236	14171442-14171539
Bra005990	5	A03	+	1515385-1519906	1515118-1515385
Bra033322	5	A10	-	2932871-2933412	2933412-2933800	2934159-2934293
Bra007877	5	A02	+	10500662-10501329	10500223-10500267	10500369-10500662
Bra013846	5	A01	-	8056572-8056979	8056979-8057070
Bra040747	5	Scaffold000247	-	47880-48763	48883-48920
Bra010490	5	A08	-	14017751-14018744	14018744-14018755	14018887-14018967
Bra040986	5	Scaffold000355	+	10436-14966	9979-10254	10394-10436
Bra028942	5	A03	+	5534112-5537393	5533250-5533342	5534018-5534112
Bra016998	5	A04	-	17300344-17300826	17300982-17301011
Bra041036	5	Scaffold000403	+	6688-7863	6275-6348	6685-6688
Bra029310	5	A02	+	25412901-25413221	25412562-25412817
Bra010575	5	A08	-	14494582-14495453	14495453-14495485	14495746-14495960
Bra025027	5	A06	-	23691459-23693855	23693855-23693960
Bra009551	5	A10	-	16009079-16009759	16009759-16009818
Bra033467	5	A04	+	4721689-4722363	4721385-4721590
Bra010696	5	A08	-	15253100-15253744	15253836-15253926
Bra001613	5	A03	-	17417846-17424053	17424053-17424093	17424274-17424364
Bra002425	5	A10	-	9718715-9720333	9720333-9720367
Bra005200	5	A05	+	3966807-3969158	3966253-3966483	3966791-3966807
Bra009607	5	A10	-	16232505-16233485	16233485-16233971
Bra006091	5	A03	-	1951374-1954524	1954524-1954544	1954665-1954723
Bra002296	5	A10	-	10493164-10497160	10497160-10497235
Bra004788	5	A05	+	1831237-1832659	1831023-1831045	1831152-1831237
Bra031647	5	A09	-	37159772-37163668	37163668-37163715
Bra008658	5	A10	-	12070873-12074386	12074386-12074404	12074599-12074696
Bra029765	5	A05	+	23082833-23083178	23082759-23082833
Bra037883	5	A09	+	15284243-15284922	15283716-15284243
Bra012522	5	A03	-	23849354-23851372	23851372-23851392
Bra035424	5	A01	-	16246916-16249933	16249933-16249940	16250121-16250171
Bra029603	5	A05	-	23768030-23768870	23768870-23769084
Bra014342	5	A08	-	1499087-1500387	1500387-1500502
Bra029593	5	A05	+	23829385-23834059	23829200-23829385
Bra009952	5	A06	-	18896362-18900489	18900489-18900496	18900710-18900779
Bra006364	5	A03	-	3188727-3189711	3189711-3190779	3190889-3191172	3191284-3191408	3191486-3191716	3191814-3192543	3192648-3193085	3193176-3193457	3193578-3193666	3193863-3193948	3194055-3194675	3195111-3195169	3195428-3195631	3195854-3195880
Bra021785	5	A04	-	14548360-14549508	14549508-14549527	14549750-14549811
Bra019595	5	A06	+	13599686-13601407	13597818-13597872	13598549-13598580	13599647-13599686
Bra025724	5	A06	-	7215246-7218515	7218515-7218572
Bra010342	5	A08	-	13192438-13194983	13194983-13195030
Bra024862	5	A06	+	22863979-22868052	22863774-22863818	22863959-22863979
Bra020172	5	A02	-	4383340-4385433	4385433-4385758	4385842-4386034	4386577-4386666
Bra011627	5	A01	-	1353940-1356154	1356154-1356159	1356376-1356437
Bra021721	5	A04	+	14197974-14204097	14197911-14197974
Bra026742	5	A09	-	35224294-35226795	35226878-35226932
Bra040540	5	Scaffold000215	-	71756-74190	74190-74288
Bra006110	5	A03	-	2055904-2064107	2064107-2064423
Bra037465	5	A06	-	20222246-20224028	20224570-20224621	20224727-20224952
Bra008817	5	A10	-	12773213-12775393	12775393-12775484
Bra004356	5	A07	-	21464589-21467664	21467664-21467778
Bra000381	5	A03	+	10863198-10863629	10862629-10862868	10863193-10863198
Bra019037	5	A03	-	26650074-26653263	26653263-26653273	26653417-26653494
Bra015505	5	A10	+	879919-880533	879838-879919
Bra015678	5	A07	-	24680686-24687908	24687908-24687920	24688141-24688182
Bra022080	5	A02	+	18811345-18811788	18811098-18811128	18811217-18811345
Bra002273	5	A10	+	10623048-10624208	10622878-10622942	10623033-10623048
Bra006472	5	A03	+	3652432-3656636	3652351-3652432
Bra021686	5	A04	-	13954515-13956233	13956233-13956248	13956570-13956620
Bra027630	5	A09	+	7701451-7703394	7701150-7701275	7701401-7701451
Bra037399	5	A09	+	429341-430432	429179-429341
Bra020377	5	A02	-	5435518-5437106	5437106-5437811	5438425-5438931	5439061-5439493	5439833-5439916	5440074-5440226	5440367-5440525	5440596-5440826	5440898-5441437
Bra026389	5	A01	+	9394329-9396400	9393889-9394329
Bra022556	5	A02	+	7945941-7947543	7945689-7945807	7945929-7945941
Bra030262	5	A04	+	9888481-9895948	9887962-9888088	9888400-9888481
Bra012087	5	A07	-	12323059-12328618	12328618-12328670	12328916-12329302
Bra031295	5	A05	+	16964607-16966579	16964316-16964534
Bra014503	5	A04	-	1070557-1071167	1071264-1071322
Bra025973	5	A06	+	6403135-6405867	6402588-6402730	6403103-6403135
Bra038973	5	Scaffold000157	-	27729-28919	28919-28963
Bra000353	5	A03	-	10723006-10725726	10725726-10725999
Bra001714	5	A03	+	18033036-18034222	18032050-18032517
Bra040472	5	A04	-	19083955-19085271	19085271-19085292
Bra037750	5	A09	+	4000688-4003220	4000472-4000507	4000670-4000688
Bra027728	5	A09	+	7027797-7031863	7027761-7027797
Bra027587	5	A09	-	11974617-11975559	11975559-11975678
Bra000661	5	A03	+	12366522-12367715	12366481-12366522
Bra036186	5	A09	-	2041459-2041948	2042044-2042140
Bra029570	5	A09	+	18371419-18371880	18370652-18370704	18370963-18371419
Bra013852	5	A01	+	8078157-8079393	8077742-8077883	8078070-8078157
Bra036788	5	A09	-	27337129-27337479	27337479-27337516
Bra019390	5	A03	+	24534962-24537043	24534933-24534962
Bra023432	5	A02	+	2318750-2321989	2318710-2318750
Bra028708	5	A02	+	1057198-1058814	1056787-1056825
Bra002036	5	A07	-	2372762-2375707	2375707-2375787
Bra013813	5	A01	+	7894981-7897969	7894873-7894981
Bra000857	5	A03	-	13544282-13546517	13546517-13546525
Bra029327	5	A02	-	25310683-25311534	25311534-25311742
Bra017844	5	A03	-	30939502-30942005	30942005-30942070
Bra025940	5	A06	-	6574626-6575476	6575851-6575972
Bra011714	5	A01	+	915371-917741	915205-915230	915364-915371
Bra018407	5	A05	-	8014691-8018035	8018035-8018117
Bra028563	5	A02	-	1683399-1686062	1686062-1686109
Bra006079	5	A03	-	1891738-1894404	1894404-1894469
Bra007702	5	A09	-	31978628-31980097	31980097-31980108	31980418-31980514
Bra006216	5	A03	+	2557960-2558754	2557581-2557728	2557826-2557865	2557938-2557960
Bra020142	5	A02	+	4213509-4215728	4213366-4213509
Bra005191	5	A05	-	3908117-3908735	3908735-3908741	3908808-3909079
Bra033464	5	A04	+	4683759-4684855	4683399-4683543	4683732-4683759
Bra010347	5	A08	+	13235038-13238719	13234893-13235038
Bra017961	5	A06	-	8800150-8802315	8802315-8802375
Bra014791	5	A04	+	3191161-3194817	3190928-3190982	3191152-3191161
Bra017131	5	A04	-	16556647-16561143	16561143-16561332
Bra015741	5	A07	-	24355909-24357651	24357651-24358102
Bra005199	5	A05	+	3964180-3964857	3963860-3963998	3964175-3964180
Bra016083	5	A07	+	22795327-22795775	22795292-22795327
Bra011057	5	A01	+	4182104-4182906	4182025-4182104
Bra028430	5	A07	-	13950614-13952056	13952056-13952085	13952413-13952472
Bra035165	5	A07	+	25714338-25716017	25714333-25714338
Bra040280	5	A01	-	25669257-25670902	25670902-25671022
Bra007764	5	A09	-	32300510-32304612	32304612-32304729
Bra034258	5	A04	+	11828116-11829975	11827655-11827774	11828094-11828116
Bra036287	5	A09	-	831801-833636	833636-833735
Bra004727	5	A05	-	1536334-1539005	1539005-1539017	1539953-1540316
Bra018214	5	A06	-	10830491-10832992	10832992-10833011	10833141-10833409
Bra006686	5	A03	-	4628376-4629603	4629603-4629621	4630005-4630098
Bra040302	5	Scaffold000196	+	13448-16961	13445-13448
Bra005700	5	A03	-	181950-183264	183264-184237	184469-184756
Bra008314	5	A02	-	13650144-13655041	13655041-13655068	13655316-13655457
Bra000374	5	A03	+	10820100-10824139	10819993-10820100
Bra034003	5	A02	+	9320421-9320696	9320097-9320221	9320404-9320421
Bra040934	5	Scaffold000318	-	4853-7846	7846-7877
Bra032595	5	A09	+	38527651-38529786	38527209-38527259	38527630-38527651
Bra004663	5	A05	-	1288014-1292056	1292056-1292305
Bra014116	5	A08	-	3337690-3339788	3339788-3339955	3340100-3340289
Bra021754	5	A04	-	14378668-14381833	14381833-14381908
Bra015108	5	A07	-	5657399-5663021	5663021-5663050
Bra019696	5	A06	-	4928163-4930395	4930395-4930460	4930569-4930675	4930988-4931256
Bra002935	5	A10	+	6705710-6710160	6705686-6705710
Bra008878	5	A10	+	13056077-13057687	13055589-13055831	13056075-13056077
Bra025117	5	A06	-	22284755-22285916	22285916-22285946
Bra002527	5	A10	-	9114159-9115599	9115599-9115605	9115708-9115846
Bra034830	5	A05	-	22351076-22356424	22356424-22356520
Bra011844	5	A01	+	256520-258980	256003-256068	256518-256520
Bra000563	5	A03	+	11810611-11815350	11810439-11810611
Bra033236	5	A10	+	3394621-3395124	3394085-3394621
Bra028789	5	A02	-	662726-664972	664972-664974	665069-665162
Bra023848	5	A01	+	19554002-19557025	19553566-19553828
Bra040607	5	A05	+	24897478-24901709	24897196-24897288	24897413-24897478
Bra011849	5	A01	+	236266-240324	235921-236109	236259-236266
Bra038688	5	A01	-	24473114-24474253	24474253-24474375
Bra013313	5	A01	+	4931672-4936158	4931581-4931672
Bra039197	5	A09	+	33092900-33094837	33092868-33092900
Bra031089	5	A09	+	34270633-34271239	34270222-34270633
Bra038806	5	A03	+	24003357-24005533	24003121-24003151	24003244-24003357
Bra036853	5	A09	+	26927599-26928426	26927567-26927599
Bra035611	5	A02	+	6281001-6284127	6279923-6280000	6280912-6281001
Bra021743	5	A04	+	14313699-14315870	14313684-14313699
Bra002432	5	A10	-	9674704-9678023	9678023-9678051
Bra000867	5	A03	+	13605023-13605964	13604956-13605023
Bra000339	5	A03	+	10644038-10651786	10644026-10644038
Bra027476	5	A09	+	11077919-11081316	11077841-11077919
Bra031869	5	A02	-	26471413-26472470	26472470-26472863	26472963-26473084	26473170-26473361	26473950-26474020	26474091-26474172	26474264-26474394
Bra012040	5	A07	-	12663261-12665345	12665345-12665415
Bra031185	5	A09	-	33858439-33860391	33860391-33860445
Bra034447	5	A05	+	14233294-14234375	14233004-14233111
Bra016890	5	A04	+	17842784-17843350	17842257-17842324	17842767-17842784
Bra008742	5	A10	+	12463079-12466968	12462297-12462643	12462925-12463079
Bra006447	5	A03	-	3519879-3523226	3523226-3523473
Bra002947	5	A10	+	6631436-6633606	6631349-6631436
Bra010297	5	A08	+	12934937-12936859	12933910-12934089	12934210-12934283	12934905-12934937
Bra008462	5	A02	-	14797491-14800120	14800120-14800521	14800647-14800799	14800901-14800954	14801040-14801147	14801235-14801351	14801433-14801519	14801627-14801715	14801820-14801895	14801980-14802091	14802154-14802283	14802355-14802589
Bra033720	5	A06	-	24382365-24384278	24384278-24384399
Bra004079	5	A07	+	19987129-19989799	19987041-19987129
Bra030895	5	A08	+	611424-611990	610933-611063	611370-611424
Bra002186	5	A10	-	11099753-11100564	11100564-11100585	11100703-11100742
Bra017563	5	A09	+	12614687-12620601	12614558-12614687
Bra005187	5	A05	+	3895384-3897595	3895301-3895384
Bra000012	5	A03	+	8855368-8857389	8855333-8855368
Bra004590	5	A05	+	925034-929735	924854-924865	925031-925034
Bra040209	5	Scaffold000191	+	119290-122306	119275-119290
Bra025957	5	A06	-	6455920-6457819	6457819-6457876
Bra024047	5	A03	-	28026131-28028419	28028419-28028547	28029368-28029526
Bra028416	5	A07	+	13874684-13877070	13874084-13874300
Bra005135	5	A05	+	3617582-3618698	3617295-3617362	3617572-3617582
Bra030795	5	A08	-	19572220-19573095	19573095-19573096
Bra006934	5	A09	+	27828383-27832395	27828296-27828383
Bra024918	5	A06	+	23180776-23182674	23180372-23180551	23180731-23180776
Bra003187	5	A07	-	15017568-15020430	15020430-15020500	15020631-15020660
Bra001676	5	A03	+	17833555-17836622	17833405-17833555
Bra013803	5	A01	+	7836749-7843342	7836737-7836749
Bra007864	5	A02	+	10384450-10385461	10384265-10384321	10384429-10384450
Bra028971	5	A03	-	5655951-5658083	5658083-5658309
Bra022495	5	A02	-	8415827-8417652	8417652-8417663	8417921-8418101
Bra002917	5	A10	-	6821692-6825645	6825645-6825679	6826059-6826128
Bra030997	5	A09	+	34760014-34761276	34759992-34760014
Bra020611	5	A02	+	23669053-23671736	23668906-23669053
Bra040201	5	Scaffold000191	+	81484-87703	81359-81484
Bra029799	5	A05	-	22964959-22965940	22965940-22966012
Bra016927	5	A04	-	17674750-17676310	17676310-17676345	17676431-17676542
Bra002402	5	A10	+	9886965-9887243	9886692-9886735	9886920-9886965
Bra020592	5	A02	+	23830351-23835424	23830177-23830203	23830313-23830351
Bra012385	5	A04	+	12923956-12924200	12923751-12923796
Bra029600	5	A05	+	23775000-23775270	23774851-23774913	23774998-23775000
Bra006156	5	A03	-	2270990-2271992	2271992-2272094	2272653-2272727
Bra028234	5	A04	+	7284871-7286313	7284309-7284377	7284855-7284871
Bra016193	5	A07	+	22232994-22235003	22232853-22232994
Bra040426	5	A04	-	170655-177750	178640-178716	179127-179610
Bra005570	5	A05	-	6275657-6276073	6276073-6276115	6276355-6276424
Bra022293	5	A05	+	19289900-19291894	19289718-19289784	19289873-19289900
Bra019547	5	A06	-	13144903-13146413	13146413-13146450
Bra036790	5	A09	+	27314856-27319038	27314274-27314379
Bra009689	5	A06	+	17191121-17196513	17190783-17191121
Bra011168	5	A01	-	3541857-3546694	3546694-3546759	3547637-3547900
Bra040683	5	Scaffold000232	+	62616-64889	62557-62616
Bra006633	5	A03	-	4378460-4382950	4382950-4383086
Bra015368	5	A10	+	1773936-1777526	1773705-1773732	1773914-1773936
Bra025969	5	A06	+	6420668-6420901	6420411-6420476
Bra001329	5	A03	-	15885780-15887574	15887574-15887679
Bra007037	5	A09	-	28483332-28486219	28486219-28486300	28486391-28486608
Bra026362	5	A01	-	9580060-9582489	9582489-9582518
Bra009386	5	A10	+	14046025-14046280	14045299-14045402	14045652-14046025
Bra024732	5	A09	-	24475074-24476548	24477017-24477096
Bra038451	5	A01	-	10916920-10918242	10918242-10918352	10918884-10918944
Bra037995	5	A06	+	205292-214691	204806-205196	205277-205292
Bra010273	5	A08	+	12787982-12792046	12787671-12787902	12787971-12787982
Bra005877	5	A03	+	1024878-1026254	1024037-1024209	1024810-1024878
Bra001262	5	A03	+	15580621-15582819	15580552-15580621
Bra036182	5	A09	-	2061481-2064070	2064070-2064077	2064197-2064300
Bra023671	5	A02	-	3439059-3444983	3444983-3445871	3445965-3446396
Bra011795	5	A01	+	474977-476733	474924-474977
Bra001881	5	A03	-	19137784-19139457	19139457-19139462
Bra010654	5	A08	+	15022204-15023388	15022164-15022204
Bra002798	5	A10	-	7571609-7572294	7572294-7572333	7572460-7572500
Bra021421	5	A01	+	26510695-26512188	26510160-26510195	26510622-26510695
Bra012496	5	A07	-	9421550-9422191	9422191-9422211	9422508-9422720
Bra026904	5	A09	+	35973199-35974801	35973106-35973123
Bra029771	5	A05	-	23063070-23063742	23063822-23063879
Bra039777	5	A04	+	3961512-3964566	3961415-3961512
Bra034173	5	A01	+	24615275-24616210	24614954-24615013	24615273-24615275
Bra038143	5	A05	+	10258572-10259177	10258402-10258421	10258556-10258572
Bra008156	5	A02	-	12482335-12483435	12483435-12483481	12483572-12483610
Bra027255	5	A05	+	20685422-20685979	20685165-20685422
Bra003329	5	A07	-	15899495-15901089	15901089-15901265
Bra032366	5	A09	-	22185721-22186835	22186835-22186862	22187138-22187192
Bra001356	5	A03	-	16003371-16011335	16011335-16011418	16011658-16011772
Bra001964	5	A07	+	3070838-3071590	3068877-3069124	3069758-3069973	3070050-3070838
Bra004407	5	A07	+	21777258-21778223	21777245-21777258
Bra039725	5	A08	+	6399828-6400479	6399426-6399567	6399822-6399828
Bra027670	5	A09	-	7426126-7429287	7429287-7429298	7429385-7429419
Bra001984	5	A07	+	2854593-2856791	2854576-2854593
Bra036946	5	Scaffold000123	-	230206-232304	232304-232346	238963-239424
Bra015596	5	A10	-	284375-285426	285426-286613
Bra031787	5	A09	+	36509979-36512060	36509957-36509979
Bra005967	5	A03	+	1433460-1434200	1432978-1433142	1433437-1433460
Bra027306	5	A05	-	20955757-20963084	20963084-20963195
Bra010745	5	A08	+	15447551-15450339	15447252-15447334	15447543-15447551
Bra021647	5	A04	-	13736788-13739933	13739933-13740030
Bra040904	5	Scaffold000303	+	8285-10097	8273-8285
Bra022065	5	A02	-	18660211-18661173	18661283-18661503
Bra010386	5	A08	+	13448987-13451035	13448810-13448925
Bra004830	5	A05	+	1999513-2001278	1999461-1999513
Bra000537	5	A03	+	11649669-11652378	11649650-11649669
Bra011293	5	A01	+	2894430-2895861	2893757-2893917	2894384-2894430
Bra001935	5	A03	+	19468200-19472617	19467959-19468200
Bra012558	5	A03	-	23577896-23588667	23588667-23589162	23589426-23589648	23590006-23590205
Bra033843	5	A01	-	12961256-12966922	12966922-12967139
Bra021949	5	A02	+	17426604-17428521	17426250-17426604
Bra022409	5	A05	-	18604293-18605920	18605920-18605968	18606703-18606842
Bra018150	5	A06	+	10355969-10357632	10355018-10355184	10355943-10355969
Bra012990	5	A03	-	21199353-21200453	21200453-21200489	21200752-21200867
Bra033710	5	A06	-	24422081-24425251	24425251-24425264	24425423-24425616
Bra008448	5	A02	-	14703956-14704982	14704982-14705706	14705791-14705869	14705950-14706046	14706137-14706200	14706286-14706418	14706506-14706750	14706848-14707021	14707202-14707876
Bra004067	5	A07	-	19926586-19929450	19930166-19930505
Bra029796	5	A05	+	22970633-22972852	22970557-22970633
Bra015921	5	A07	+	23491397-23492963	23491125-23491196	23491389-23491397
Bra036867	5	A01	-	12396597-12400342	12400342-12400347
Bra026401	5	A01	+	9322944-9324904	9322812-9322944
Bra020684	5	A02	-	23217156-23217863	23217863-23217868	23218046-23218086
Bra029803	5	A05	-	22952190-22953708	22953708-22953740
Bra024373	5	A06	+	15887269-15888109	15887087-15887142	15887239-15887269
Bra013860	5	A01	+	8124351-8128048	8124335-8124351
Bra032553	5	A09	+	38339158-38341633	38338940-38339158
Bra027386	5	A05	-	21368336-21371901	21371901-21372018
Bra031650	5	A09	-	37143400-37143948	37143948-37144164	37144949-37145879
Bra040417	5	Scaffold000203	+	99483-103984	99094-99191	99461-99483
Bra032763	5	A04	+	5135360-5137014	5134480-5134735	5134924-5135038	5135153-5135246
Bra020038	5	A02	+	3721366-3726955	3721078-3721366
Bra037656	5	A04	-	18409275-18409811	18409811-18409828
Bra009196	5	A10	-	14872314-14875847	14875847-14876094	14876208-14876360
Bra007791	5	A09	+	32408735-32411173	32408648-32408735
Bra007132	5	A09	+	29001718-29002302	29001699-29001718
Bra007677	5	A09	+	31881926-31882120	31881400-31881462	31881905-31881926
Bra030393	5	A05	+	10931019-10931700	10930901-10930929
Bra030089	5	A07	+	8885890-8886786	8885649-8885709	8885884-8885890
Bra028879	5	A02	+	236623-238014	235989-236056	236619-236623
Bra008185	5	A02	+	12663428-12664312	12662916-12663219	12663397-12663428
Bra031888	5	A02	+	26355715-26359530	26355670-26355715
Bra020282	5	A02	+	4980543-4982369	4980406-4980463	4980538-4980543
Bra017399	5	A09	+	14135926-14137023	14135865-14135926
Bra030584	5	A08	-	20440771-20442666	20442666-20442697	20442938-20443007
Bra012052	5	A07	-	12527284-12532573	12532654-12532992
Bra026622	5	A02	-	19920533-19921797	19921797-19921850	19922051-19922165
Bra030557	5	A08	-	20565090-20567014	20567014-20567078
Bra015607	5	A10	+	197902-199294	197690-197740	197865-197902
Bra026330	5	A01	-	9765415-9769334	9769334-9769496
Bra032568	5	A09	+	38443428-38445176	38439201-38439764	38439871-38440029	38440104-38440205	38440279-38441189	38441277-38441476	38441581-38441671	38441835-38441971	38442062-38442122	38442215-38442334	38442414-38442482	38442554-38442619	38442743-38442835	38442924-38443028	38443121-38443257	38443422-38443428
Bra026962	5	A09	-	36256107-36257613	36257613-36257631	36257709-36257819
Bra023482	5	A02	+	2528791-2529760	2528711-2528791
Bra032144	5	A04	-	10973531-10975289	10975289-10975360
Bra026629	5	A02	+	19834619-19835720	19832160-19832492	19832590-19832690	19832816-19833024	19833553-19834563
Bra017100	5	A04	-	16713556-16718721	16718721-16719073
Bra008001	5	A02	+	11473562-11474686	11473261-11473562
Bra007729	5	A09	-	32114768-32115506	32115506-32115531	32115693-32115852
Bra022316	5	A05	+	19168202-19170234	19168076-19168202
Bra015703	5	A07	-	24567032-24567685	24567685-24567772
Bra008913	5	A10	-	13189217-13191792	13191792-13191802
Bra004421	5	A05	-	62271-62582	62582-62706
Bra029703	5	A05	-	23320841-23322994	23322994-23323089
Bra018717	5	A06	+	2377289-2377453	2377048-2377289
Bra028607	5	A02	+	1493100-1493657	1492336-1492521
Bra006080	5	A03	+	1895451-1898088	1895375-1895451
Bra023252	5	A09	-	20284588-20286856	20286856-20286967	20287341-20287468	20287666-20287911
Bra009404	5	A10	-	15306582-15309859	15309922-15309989
Bra000108	5	A03	+	9292400-9295663	9291769-9291898	9292353-9292400
Bra037974	5	A06	-	337200-337732	337865-337956
Bra011751	5	A01	+	732416-734733	732324-732416
Bra020682	5	A02	+	23223621-23225190	23223610-23223621
Bra034204	5	A09	-	1264866-1268433	1268433-1268486	1268614-1268700
Bra034681	5	A05	-	21663256-21666522	21666522-21666638	21666728-21667058
Bra024792	5	A06	-	22400631-22402702	22402702-22402703	22402854-22403044
Bra024136	5	A03	-	27412752-27413507	27413507-27413543	27413625-27413689
Bra024539	5	A09	+	25749269-25749758	25749264-25749269
Bra014586	5	A04	+	1628042-1628206	1600264-1600383	1600965-1601215	1627944-1628042
Bra000215	5	A03	+	9951162-9953829	9950895-9951162
Bra031426	5	A01	-	17396637-17399900	17399900-17400047
Bra001660	5	A03	+	17752642-17753986	17752339-17752387	17752601-17752642
Bra018088	5	A06	-	9845817-9846266	9846266-9846366
Bra017625	5	A03	-	29447848-29449696	29449696-29449699
Bra027741	5	A09	+	6945864-6947486	6944205-6944243	6945761-6945864
Bra019008	5	A06	+	785456-785674	784766-784844	785455-785456
Bra011666	5	A01	-	1178219-1182945	1182945-1182972
Bra013303	5	A01	+	4876066-4877199	4875996-4876066
Bra035263	5	A09	-	16488816-16490113	16490113-16490161	16490442-16490493
Bra039407	5	A05	-	24200619-24202660	24202660-24202738	24203133-24203257
Bra039647	5	Scaffold000172	+	183655-200912	183463-183655
Bra030739	5	A08	-	19783026-19791407	19791590-19791621
Bra007320	5	A09	+	30090247-30091335	30090039-30090247
Bra033235	5	A10	-	3395616-3397394	3397394-3397410
Bra001341	5	A03	+	15941763-15944871	15941665-15941763
Bra002299	5	A10	-	10487650-10488180	10488180-10488283	10488406-10488653	10488737-10488970
Bra001806	5	A03	+	18607364-18608663	18606961-18607129	18607335-18607364
Bra019001	5	A06	+	814701-817286	814681-814701
Bra034797	5	A05	-	22179675-22188287	22188287-22188371	22188512-22189018
Bra000271	5	A03	-	10296143-10297396	10297396-10297430	10297760-10297892
Bra011042	5	A01	+	4276343-4278188	4275934-4276082	4276304-4276343
Bra024960	5	A06	-	23337396-23338394	23338394-23338403	23338980-23339042
Bra025492	5	A04	-	8756261-8757487	8757574-8757622
Bra017174	5	A04	+	16310827-16311309	16292318-16292595
Bra021699	5	A04	-	14046509-14049292	14049292-14049393
Bra032082	5	A04	+	11379739-11380704	11379590-11379636
Bra001134	5	A03	-	14933892-14934774	14934774-14934832
Bra036113	5	A09	-	2414903-2415953	2415953-2415970	2416091-2416206
Bra018397	5	A05	+	7967962-7969409	7967783-7967962
Bra037905	5	A09	+	15944900-15945211	15944523-15944681	15944870-15944900
Bra005090	5	A05	-	3375128-3378180	3378180-3378429
Bra030608	5	A08	+	20344055-20346193	20343984-20344055
Bra036640	5	A09	+	6336639-6341378	6336577-6336639
Bra012838	5	A03	-	22003534-22006530	22006530-22006801
Bra025515	5	A04	-	8550293-8551487	8551487-8551526
Bra036269	5	A09	-	954347-956193	956193-956225
Bra026751	5	A09	+	35277495-35282887	35277109-35277237	35277452-35277495
Bra019070	5	A03	-	26501359-26502237	26502357-26502502
Bra014247	5	A08	+	2222043-2224382	2222028-2222043
Bra008984	5	A10	+	13529507-13532262	13529301-13529374	13529497-13529507
Bra000330	5	A03	+	10604311-10605757	10590466-10590540
Bra012257	5	A07	+	11270914-11273861	11270543-11270684	11270901-11270914
Bra035154	5	A07	-	25677358-25679905	25679905-25679927
Bra036309	5	A09	+	688002-689095	687759-688002
Bra017107	5	A04	-	16683674-16684874	16684874-16684880	16685312-16685416
Bra019202	5	A03	-	25756359-25756767	25756767-25756889
Bra013653	5	A01	+	6888844-6890468	6888755-6888844
Bra004051	5	A07	-	19828704-19831025	19831025-19831047
Bra009112	5	A10	-	15194654-15195646	15195646-15195673	15195883-15196025
Bra024117	5	A03	-	27526787-27533594	27533594-27533619	27533761-27533968
Bra036714	5	A09	+	5897352-5899325	5897065-5897193	5897341-5897352
Bra013452	5	A01	+	5766309-5767138	5766061-5766228	5766295-5766309
Bra025935	5	A06	+	6599326-6607070	6599297-6599326
Bra003221	5	A07	+	15270048-15271695	15269816-15270048
Bra022691	5	A02	+	6962365-6962550	6961680-6962052	6962204-6962365
Bra028123	5	A04	-	6275085-6276218	6276218-6276424
Bra007747	5	A09	-	32209561-32215621	32216918-32217122
Bra016419	5	A08	+	17608326-17610573	17608256-17608326
Bra038371	5	A09	+	15678567-15679768	15678442-15678567
Bra027393	5	A05	+	21403761-21403970	21402781-21402870	21403749-21403761
Bra022846	5	A03	+	7388922-7391998	7388869-7388922
Bra023695	5	A02	+	3542246-3546527	3542181-3542246
Bra035524	5	A08	+	8204932-8211220	8204573-8204875
Bra036433	5	A01	-	26171943-26172842	26173371-26173469
Bra003498	5	A07	+	16770032-16770226	16769347-16769406	16770012-16770032
Bra019971	5	A06	+	3452599-3455574	3452453-3452599
Bra016459	5	A08	-	17802456-17804688	17805660-17805792
Bra024802	5	A06	+	22451642-22455260	22451606-22451642
Bra028030	5	A09	+	19297339-19299073	19297293-19297339
Bra039005	5	A07	+	687303-690235	687005-687303
Bra040230	5	A01	-	25796996-25798123	25798123-25798718
Bra016010	5	A07	-	23139324-23140162	23140521-23140585
Bra014712	5	A04	-	2465487-2466200	2466200-2466784	2466864-2466994	2467105-2467254	2467342-2467488	2467583-2467777	2467868-2468035	2468134-2468229	2468314-2468541	2468626-2469823	2469961-2470099
Bra008294	5	A02	+	13541055-13544124	13540973-13541055
Bra010410	5	A08	+	13614376-13615026	13613804-13613844	13614330-13614376
Bra028306	5	A10	-	4837042-4838045	4838045-4838230
Bra041154	5	A09	+	25367309-25367704	25366553-25367309
Bra008785	5	A10	-	12634137-12635428	12635428-12635515
Bra011884	5	A01	-	83900-85942	85942-86070
Bra011320	5	A01	+	2740739-2742983	2740631-2740739
Bra026871	5	A09	+	35815904-35818471	35815400-35815448	35815902-35815904
Bra025972	5	A06	+	6406638-6409137	6406217-6406255	6406610-6406638
Bra015032	5	A07	+	6319183-6320844	6318852-6318955
Bra008584	5	A10	-	11729173-11731457	11731457-11731511
Bra034160	5	A01	-	24687174-24690324	24690324-24690347
Bra021977	5	A02	+	17763078-17765217	17762597-17763078
Bra000525	5	A03	+	11599345-11600658	11597217-11597291	11597362-11599345
Bra026162	5	A06	-	5523429-5527019	5527019-5527060
Bra010117	5	A06	+	14519485-14521610	14519337-14519395
Bra006905	5	A09	-	27593006-27593514	27613915-27614010	27614117-27614173	27614459-27614518	27614682-27614814	27615026-27615106	27615206-27615282	27615377-27615453	27615641-27615710
Bra024272	5	A06	+	15272822-15274102	15272801-15272822
Bra011516	5	A01	+	1855180-1856889	1855128-1855180
Bra040696	5	A01	-	11829391-11832428	11832428-11832494	11832666-11832962
Bra031752	5	A09	+	36676606-36678945	36676549-36676606
Bra021202	5	A01	-	22554176-22555910	22555910-22555939	22556069-22556171
Bra006211	5	A03	-	2538095-2541196	2541196-2541214	2541287-2541334
Bra030256	5	A04	-	9930768-9933400	9933400-9933429	9933580-9933656
Bra028195	5	A04	+	6913460-6914795	6913391-6913460
Bra036919	5	A01	-	11905279-11905686	11905686-11905773
Bra026218	5	A06	-	5236744-5236968	5236968-5236994
Bra002238	5	A10	-	10790212-10793576	10793576-10793600
Bra014457	5	A04	-	764362-766983	766983-766987	767068-767108
Bra002638	5	A10	-	8502097-8505678	8505678-8505844
Bra018464	5	A05	-	8331427-8334181	8334181-8334301
Bra025327	5	A06	-	21068330-21070362	21070362-21070395	21071723-21071781
Bra036615	5	A09	+	2551808-2553162	2551537-2551697
Bra040361	5	A01	+	25550672-25555217	25550276-25550672
Bra008580	5	A10	-	11707711-11715054	11715054-11715135
Bra003912	5	A07	-	18990502-18997129	18997129-18997195	18997302-18997427
Bra016412	5	A08	+	17554307-17562596	17554297-17554307
Bra013676	5	A01	-	7072802-7075247	7075247-7075254
Bra004761	5	A05	-	1708413-1712679	1712679-1712875
Bra010849	5	A08	-	16002650-16003909	16003909-16003939	16004405-16004512
Bra001583	5	A03	+	17210630-17212522	17210616-17210630
Bra037539	5	A01	-	20895388-20898499	20898499-20898695
Bra013122	5	A03	-	20366851-20368801	20368801-20368969
Bra033590	5	A06	+	25029647-25030345	25029545-25029647
Bra007682	5	A09	-	31888268-31890088	31890088-31890157
Bra037400	5	A09	+	431191-433752	431051-431191
Bra020630	5	A02	-	23531842-23532499	23532499-23532710
Bra001911	5	A03	+	19331513-19332141	19331327-19331372
Bra003683	5	A07	+	17729513-17731486	17729427-17729513
Bra026071	5	A06	-	5957992-5958251	5958251-5958609
Bra034833	5	A05	+	22369246-22369960	22369026-22369094
Bra009940	5	A06	-	18836511-18837321	18837514-18837525
Bra026039	5	A06	-	6092111-6094733	6094733-6094739	6094936-6094973
Bra004528	5	A05	+	648253-648832	648239-648253
Bra006298	5	A03	+	2915279-2916685	2914793-2914905	2915141-2915188	2915272-2915279
Bra034733	5	A05	+	21929268-21931331	21929097-21929193
Bra006500	5	A03	-	3803890-3807813	3807813-3807830
Bra035082	5	A07	-	25375233-25381846	25381846-25381980	25382072-25382481
Bra001502	5	A03	-	16725942-16727476	16727476-16727531
Bra029517	5	A09	+	17919988-17921044	17919605-17919691	17919975-17919988
Bra019786	5	A06	+	4422496-4424148	4422432-4422496
Bra035630	5	A02	-	6112007-6114800	6114800-6114932	6115023-6115181
Bra007308	5	A09	-	30024229-30026853	30026853-30027183
Bra009357	5	A10	+	14156105-14159139	14155218-14155301	14156080-14156105
Bra001539	5	A03	-	16938403-16939767	16939767-16939769	16939876-16940056
Bra009488	5	A10	-	15700334-15702286	15702286-15702839	15702931-15703069	15703148-15703813	15703876-15704165	15704260-15704674	15704793-15705000
Bra007945	5	A02	-	11033189-11034070	11034070-11034092
Bra000165	5	A03	-	9677469-9677813	9677939-9678098
Bra005862	5	A03	-	973099-974459	974459-974465	974656-974733
Bra029681	5	A05	-	23415148-23416817	23416817-23416825	23417071-23417348
Bra014101	5	A08	+	3471468-3495474	3471326-3471468
Bra027138	5	A09	+	9163363-9164852	9163269-9163363
Bra009683	5	A06	-	17142189-17147890	17147890-17147939	17148022-17148362
Bra021446	5	A04	-	19224779-19226212	19226212-19226342
Bra040146	5	A01	-	26043306-26045353	26045438-26045510
Bra001212	5	A03	-	15377382-15383688	15383688-15383965
Bra017567	5	A09	-	12560837-12564000	12564000-12564476
Bra030318	5	A04	+	9502848-9509697	9502843-9502848
Bra008951	5	A10	+	13357521-13359827	13357283-13357333	13357463-13357521
Bra037117	5	A09	-	4530505-4533138	4533138-4533147	4533250-4533323	4533696-4533749
Bra012415	5	A07	-	10045855-10047296	10047296-10047317
Bra038308	5	A02	+	10356802-10357392	10355912-10356138
Bra015965	5	A07	+	23311800-23312009	23311575-23311628	23311793-23311800
Bra021469	5	A01	-	26603586-26606489	26606489-26606609
Bra015351	5	A10	+	1858421-1860649	1858382-1858421
Bra028179	5	A04	-	6766233-6766980	6766980-6767042	6767142-6767220	6767559-6767643	6767917-6768002	6768097-6768289	6768558-6768731
Bra024151	5	A03	+	27344111-27345328	27343944-27344111
Bra023532	5	A02	-	2777496-2786449	2786449-2786624
Bra007087	5	A09	-	28749009-28751663	28751663-28751721
Bra017420	5	A09	-	13983278-13985726	13985726-13985749	13985949-13986027
Bra010902	5	A08	+	16241139-16242704	16240772-16240913	16241132-16241139
Bra011252	5	A01	+	3076923-3079065	3076670-3076718
Bra033776	5	A01	+	13782389-13784248	13782054-13782301	13782386-13782389
Bra033919	5	A05	-	16191831-16195460	16195460-16195463
Bra014498	5	A04	-	1052111-1054419	1054419-1054463
Bra031639	5	A09	-	37195685-37203078	37203078-37203168
Bra029546	5	A09	+	18174032-18174661	18173709-18173730	18174001-18174032
Bra032613	5	A09	+	38604393-38606557	38604182-38604316
Bra000625	5	A03	+	12143420-12145034	12143276-12143420
Bra013669	5	A01	-	6996160-7000914	7000914-7001304
Bra015862	5	A07	-	23740784-23742399	23742399-23742424	23742707-23743078
Bra028392	5	A07	-	13711948-13715359	13715359-13715521
Bra028805	5	A02	+	579653-582672	578865-578967	579631-579653
Bra030343	5	A04	-	9374412-9374893	9374893-9375771	9375869-9376239
Bra033992	5	A02	+	9373674-9378181	9373549-9373674
Bra017168	5	A04	+	16330258-16331609	16330044-16330258
Bra015020	5	A07	-	6445383-6455786	6455786-6456003
Bra015401	5	A10	+	1593110-1596759	1593053-1593110
Bra011035	5	A01	+	4325212-4326560	4324765-4324833	4325201-4325212
Bra012536	5	A03	-	23743300-23744611	23744611-23744612
Bra032946	5	A02	-	21726189-21726794	21726794-21726997	21727175-21727421
Bra027700	5	A09	+	7256025-7261504	7255904-7256025
Bra007451	5	A09	-	30788963-30789161	30789239-30789831	30790556-30790616
Bra033468	5	A04	-	4727733-4728113	4728113-4728275	4734351-4735212
Bra009591	5	A10	-	16154647-16158225	16158225-16158230	16158300-16158529
Bra026091	5	A06	+	5885101-5889006	5884881-5885101
Bra005034	5	A05	-	3086253-3086530	3086530-3086540
Bra011444	5	A01	+	2147742-2150790	2147603-2147686
Bra002201	5	A10	+	11001328-11003790	11001063-11001112	11001196-11001328
Bra001977	5	A07	+	2895538-2898092	2895430-2895538
Bra001246	5	A03	-	15520646-15523946	15523946-15523982	15524169-15524283
Bra002873	5	A10	+	7088588-7090585	7088230-7088588
Bra006537	5	A03	+	3958648-3960573	3958532-3958648
Bra014005	5	A08	+	4680502-4682386	4680476-4680502
Bra029935	5	A01	-	14484481-14489428	14489428-14489482
Bra024714	5	A09	+	24605876-24606682	24605834-24605876
Bra013134	5	A03	-	20301697-20304664	20304664-20304678
Bra017638	5	A03	-	29523360-29526439	29526439-29526449	29526551-29526695
Bra004475	5	A05	-	321123-322340	322657-322757
Bra016900	5	A04	+	17802807-17803571	17802763-17802807
Bra014299	5	A08	-	1846491-1849773	1849773-1849865	1850699-1850912
Bra037186	5	A09	-	4819973-4823849	4823849-4824305	4824744-4824830	4824925-4825112	4825205-4825334	4825447-4825544	4825625-4825722	4825912-4825996	4826076-4826322
Bra015991	5	A07	+	23204407-23210549	23204341-23204407
Bra006140	5	A03	-	2194834-2197777	2197777-2197806	2198012-2198164
Bra035071	5	A07	+	25318885-25320447	25318799-25318885
Bra026569	5	A02	-	20400046-20401012	20401012-20401058	20401150-20401216
Bra012642	5	A03	+	22998441-23001305	22997576-22997637	22998379-22998441
Bra003808	5	A07	+	18446321-18447207	18442405-18443804	18443894-18444075	18444169-18444791	18444874-18446321
Bra002745	5	A10	+	7967539-7969347	7967205-7967443	7967521-7967539
Bra028263	5	A10	+	4421219-4421929	4420953-4421024	4421207-4421219
Bra004710	5	A05	-	1453372-1458564	1458564-1458602	1458702-1458780
Bra040546	5	Scaffold000217	+	3741-6699	3700-3741
Bra001588	5	A03	+	17237405-17238040	17237274-17237405
Bra009474	5	A10	-	15652358-15656627	15656627-15656901
Bra011462	5	A01	-	2079638-2080603	2080815-2080895
Bra018759	5	A06	-	2160278-2162251	2162251-2162263	2162602-2162694
Bra005913	5	A03	+	1193675-1197699	1193653-1193675
Bra026229	5	A01	-	10299850-10301722	10301722-10301735	10301919-10302000
Bra037363	5	A09	-	268123-270457	270457-270462	271117-271188
Bra003405	5	A07	-	16335205-16335621	16335621-16336176	16336328-16336365
Bra014366	5	A08	-	1389035-1389627	1389627-1389671	1390010-1390096
Bra040053	5	A01	+	25297815-25300428	25297087-25297236	25297720-25297815
Bra009290	5	A10	+	14465085-14466611	14464956-14465001	14465069-14465085
Bra007401	5	A09	+	30522471-30524702	30522327-30522471
Bra011053	5	A01	-	4218837-4227568	4227818-4227924
Bra015153	5	A07	+	5241196-5241633	5241165-5241196
Bra015464	5	A10	-	1131509-1136920	1136920-1136965	1137283-1137414
Bra017938	5	A06	-	8666155-8666334	8666334-8666361	8666509-8666804
Bra028948	5	A03	+	5560032-5562363	5559971-5560032
Bra039566	5	A01	+	11742330-11746910	11741869-11741993	11742278-11742330
Bra032362	5	A09	-	22225166-22225747	22225747-22225776
Bra001945	5	A03	+	19529749-19531820	19529578-19529749
Bra031041	5	A09	-	34535492-34537104	34539081-34539359
Bra011642	5	A01	+	1296259-1300668	1296024-1296193
Bra039379	5	Scaffold000164	-	195151-198050	198050-198105
Bra038387	5	A09	-	15499650-15501371	15501371-15501405
Bra006123	5	A03	-	2114993-2116088	2116088-2116098	2116518-2116596	2117055-2117100
Bra032612	5	A09	+	38597540-38598938	38597401-38597413	38597538-38597540
Bra009334	5	A10	+	14246123-14247840	14246042-14246123
Bra039834	5	Scaffold000178	-	147398-149723	149723-149843
Bra034007	5	A02	-	9252262-9256569	9256569-9256642	9256784-9256855
Bra008906	5	A10	+	13170267-13171261	13169440-13169703	13170230-13170267
Bra019159	5	A03	+	26028798-26031759	26028293-26028524	26028654-26028798
Bra000186	5	A03	-	9799253-9799958	9799958-9799965	9800195-9800249
Bra024330	5	A06	+	15626600-15626986	15626230-15626328	15626567-15626600
Bra016508	5	A08	-	18025125-18026259	18026259-18026306	18026387-18026476
Bra039906	5	A07	-	1710425-1711478	1711478-1711494	1712126-1712286
Bra000387	5	A03	-	10883175-10885809	10885809-10885835
Bra000130	5	A03	-	9478015-9480471	9480471-9480492
Bra038209	5	A01	-	20778224-20781369	20781369-20781430	20781817-20781975
Bra031423	5	A01	-	17431111-17432649	17432649-17432671	17433514-17433550
Bra019068	5	A03	-	26505372-26506093	26506093-26506138	26506356-26506475
Bra028310	5	A10	-	4861677-4864369	4864369-4864634
Bra007742	5	A09	+	32189231-32190890	32189066-32189231
Bra028449	5	A07	+	14078162-14079983	14077985-14078162
Bra024196	5	A03	+	26985029-26986039	26984583-26985029
Bra003387	5	A07	-	16234519-16235529	16235529-16235534	16235791-16235819
Bra008145	5	A02	-	12414391-12414765	12414765-12414781	12415467-12415661
Bra001156	5	A03	+	15028866-15029735	15028706-15028778
Bra038035	5	A06	+	4679-4953	4525-4605	4677-4679
Bra023559	5	A02	+	2899944-2903558	2899842-2899944
Bra026938	5	A09	-	36156910-36158734	36158734-36158744	36158937-36159444
Bra005502	5	A05	-	5832776-5834424	5834424-5834510	5835056-5835234
Bra004934	5	A05	+	2556801-2560490	2556510-2556605
Bra023708	5	A02	-	3648764-3650614	3650614-3650923
Bra013745	5	A01	-	7546634-7547239	7547239-7547289
Bra001164	5	A03	-	15076404-15077733	15077733-15077811	15078137-15078216
Bra002502	5	A10	+	9253661-9256982	9253569-9253661
Bra018743	5	A06	+	2243959-2245259	2243728-2243771	2243952-2243959
Bra025245	5	A06	-	21520727-21521909	21521997-21522038
Bra015755	5	A07	-	24294839-24297945	24297945-24297989
Bra016523	5	A08	+	18094804-18096133	18094733-18094804
Bra029373	5	A02	+	25025272-25029079	25025102-25025272
Bra016582	5	A08	+	18376319-18379255	18376273-18376319
Bra005751	5	A03	-	433865-435637	435637-435789	435877-435920
Bra025691	5	A06	-	7029966-7031144	7031144-7031182	7031307-7031376
Bra009825	5	A06	+	18147855-18148325	18147726-18147855
Bra022443	5	A05	+	18382469-18382666	18382311-18382469
Bra020082	5	A02	+	3937827-3941632	3937733-3937827
Bra018790	5	A06	-	1952021-1954213	1954304-1954466
Bra035843	5	A09	-	3942685-3943782	3943782-3943864
Bra014363	5	A08	-	1402281-1403060	1403060-1403104	1403459-1403692
Bra019233	5	A03	-	25616786-25619407	25619407-25619433	25619519-25619687
Bra005683	5	A03	-	113583-118295	118295-118396
Bra009311	5	A10	+	14364998-14371260	14364860-14364998
Bra012004	5	A07	+	12889180-12889829	12889047-12889091	12889177-12889180
Bra023840	5	A01	-	19499084-19500663	19500663-19500972
Bra015490	5	A10	-	990260-990743	990743-990876	990950-991113	991439-991581	991798-992092
Bra006373	5	A03	+	3240309-3241761	3239818-3239985
Bra040529	5	Scaffold000215	+	25328-27095	24706-24831	25245-25328
Bra017976	5	A06	-	8924098-8925579	8925579-8925640
Bra033611	5	A06	-	24957346-24961016	24961016-24961270
Bra031126	5	A09	-	34117200-34118354	34118354-34118624
Bra023895	5	A01	+	20047353-20049359	20047299-20047353
Bra020770	5	A05	+	24057420-24059270	24057029-24057208
Bra031424	5	A01	-	17427989-17428381	17428381-17428948
Bra009813	5	A06	-	18050205-18052848	18052913-18053102
Bra034402	5	A05	-	13577826-13579608	13579608-13579978
Bra023418	5	A02	+	2261226-2261549	2260808-2261226
Bra002907	5	A10	+	6908734-6909042	6908683-6908734
Bra011155	5	A01	+	3628209-3629464	3628085-3628209
Bra021248	5	A01	+	22248491-22250348	22248245-22248314	22248408-22248491
Bra037590	5	A01	-	21314577-21317847	21317847-21317885	21318120-21318401
Bra028135	5	A04	+	6391349-6392704	6391347-6391349
Bra026787	5	A09	-	35453802-35455352	35455352-35455382
Bra032930	5	A02	-	21649026-21649340	21649340-21649356	21649442-21649489
Bra013893	5	A01	-	8340684-8342578	8342578-8342719
Bra011919	5	A07	+	13575572-13578351	13575117-13575205	13575565-13575572
Bra013500	5	A01	-	6006134-6007558	6007558-6007581	6007676-6007803
Bra014387	5	A04	+	275758-276820	275502-275606
Bra036466	5	A07	-	217200-219692	219692-219726	219807-219849
Bra004471	5	A05	-	306836-309751	309751-309757
Bra029700	5	A05	+	23328459-23331300	23328229-23328381	23328457-23328459
Bra020039	5	A02	+	3731497-3735081	3730884-3730956	3731470-3731497
Bra020324	5	A02	+	5197616-5198629	5197441-5197616
Bra016805	5	A08	+	19292600-19295355	19291806-19291912	19292595-19292600
Bra011148	5	A01	+	3681154-3687047	3681112-3681154
Bra031233	5	A09	-	33619438-33626542	33626542-33626596	33626866-33627017
Bra036679	5	A09	+	6112182-6113879	6111911-6111985	6112172-6112182
Bra037999	5	A06	+	192313-193185	191929-191987	192312-192313
Bra035126	5	A07	+	25571050-25577376	25570950-25571050
Bra034159	5	A01	-	24691112-24691984	24691984-24691999	24692084-24692254
Bra024329	5	A06	+	15623897-15625854	15623612-15623897
Bra007260	5	A09	+	29765076-29767322	29764571-29764760	29764949-29765076
Bra019175	5	A03	-	25897759-25898143	25898143-25898233	25898300-25898525
Bra018940	5	A06	+	1130456-1134594	1129659-1129685	1130427-1130456
Bra024363	5	A06	-	15841255-15842263	15842263-15842293
Bra010203	5	A05	-	14530486-14532095	14532095-14532294
Bra006012	5	A03	-	1611375-1614527	1614527-1614531	1615189-1615353
Bra034268	5	A04	-	11905117-11906059	11906059-11906116
Bra019381	5	A03	-	24568087-24570531	24570531-24570772
Bra031337	5	A05	+	16609039-16611564	16608703-16608934	16609029-16609039
Bra003049	5	A10	-	5758467-5760326	5760416-5760449	5760681-5760774
Bra022860	5	A03	+	7434325-7441245	7434111-7434325
Bra003786	5	A07	-	18327746-18329890	18329890-18329920
Bra005805	5	A03	-	726395-728900	728900-728968	729110-729170
Bra022715	5	A02	+	6823555-6825790	6823174-6823343	6823552-6823555
Bra003159	5	A07	-	14898534-14900306	14900306-14900354	14900429-14900454
Bra008193	5	A02	-	12707459-12707778	12708192-12708249	12708523-12708972
Bra005764	5	A03	-	478973-482563	482563-482661
Bra040447	5	A04	-	21319-24187	24187-24189	24445-24535
Bra033095	5	A02	-	22639474-22640518	22640568-22640595
Bra021372	5	A01	-	26359606-26366243	26366243-26366524
Bra013778	5	A01	-	7732211-7733882	7733882-7734036
Bra015646	5	A07	+	24852377-24854251	24851901-24852096	24852236-24852282	24852363-24852377
Bra037270	5	A09	-	5244739-5247898	5247898-5247909	5247996-5248195
Bra016652	5	A08	+	18659661-18660800	18659641-18659661
Bra014001	5	A08	+	4725697-4727394	4725668-4725697
Bra010925	5	A08	-	16372117-16376052	16376052-16376067
Bra027294	5	A05	-	20889534-20893797	20893797-20893857
Bra004887	5	A05	-	2305445-2305696	2305696-2305718	2306153-2306179
Bra035529	5	A08	-	8287679-8289889	8289889-8289909	8290429-8290553
Bra022165	5	A05	+	20100469-20100858	20089204-20089923	20100028-20100469
Bra036407	5	A07	-	4581304-4583510	4583510-4583650
Bra013915	5	A01	-	8434400-8435434	8435546-8435613
Bra037665	5	A04	-	18376066-18377259	18377259-18377265	18377519-18377556
Bra006100	5	A03	+	2002236-2005877	2002123-2002236
Bra016472	5	A08	+	17856566-17860927	17854464-17854758	17854854-17854938	17855023-17855218	17855372-17855767	17855872-17855960	17856064-17856468
Bra034644	5	A08	-	11526817-11527682	11527682-11527691	11527894-11527961
Bra032570	5	A09	+	38429319-38432471	38429021-38429186	38429305-38429319
Bra031078	5	A09	+	34329089-34330539	34325687-34325778
Bra040654	5	Scaffold000228	+	67336-68077	66975-67336
Bra002871	5	A10	+	7101900-7102230	7100754-7100985
Bra008279	5	A02	-	13306098-13310905	13310905-13310916	13311041-13311207
Bra025742	5	A06	+	7375627-7379951	7375319-7375404	7375592-7375627
Bra001111	5	A03	+	14826599-14829478	14825698-14825869	14826064-14826599
Bra009347	5	A10	+	14190285-14191508	14189569-14189717	14190051-14190285
Bra030941	5	A08	-	969907-971289	971289-971425
Bra003122	5	A10	+	5006236-5006505	5005951-5006236
Bra031676	5	A09	-	37044573-37046725	37046725-37046764	37046857-37046978
Bra012487	5	A07	+	9488221-9488827	9488182-9488221
Bra003079	5	A10	+	5439378-5441507	5438462-5438564	5439335-5439378
Bra025112	5	A06	-	24150830-24151741	24151741-24151759	24152268-24152351
Bra014855	5	A04	+	3637007-3639074	3636793-3637007
Bra019370	5	A03	-	24644437-24646054	24646054-24646202	24646291-24646447
Bra020167	5	A02	+	4344557-4346439	4344163-4344363
Bra026030	5	A06	+	6143227-6150141	6142846-6143182
Bra013578	5	A01	+	6444230-6445001	6443997-6444103	6444213-6444230
Bra034434	5	A05	-	14073766-14075910	14075910-14076014
Bra013380	5	A01	-	5306123-5308582	5308582-5308718
Bra010792	5	A08	+	15692786-15693391	15692003-15692035	15692282-15692786
Bra028833	5	A02	+	452809-453541	452629-452685	452800-452809
Bra030036	5	A07	-	9244395-9246145	9246145-9246213	9246388-9246687
Bra008930	5	A10	-	13274134-13276023	13276023-13276250
Bra013325	5	A01	-	5018279-5019072	5019072-5019075	5019446-5019528
Bra037208	5	A09	-	4982968-4992648	4992648-4992692	4992989-4993202
Bra033056	5	A02	-	22457261-22459150	22459150-22460257	22460336-22460719	22464408-22465004
Bra021387	5	A04	+	19105639-19106528	19105180-19105252	19105611-19105639
Bra005960	5	A03	-	1416407-1418108	1418108-1418324
Bra007725	5	A09	-	32092571-32094621	32094621-32094732
Bra017723	5	A03	-	30050450-30052285	30052285-30052365
Bra031654	5	A09	+	37130559-37134439	37130123-37130559
Bra040289	5	A01	-	25630195-25632162	25632162-25632308
Bra008643	5	A10	-	12008526-12009330	12009330-12009340	12009708-12009790
Bra023297	5	A09	-	19862541-19869450	19869450-19869622
Bra000398	5	A03	+	10950650-10951162	10950377-10950507
Bra038807	5	A03	+	23998060-24001707	23997568-23997613	23998024-23998060
Bra037958	5	A06	+	426768-427559	426282-426322	426561-426768
Bra005418	5	A05	+	5387873-5388337	5387666-5387873
Bra002308	5	A10	+	10451342-10453414	10451233-10451342
Bra007113	5	A09	-	28911137-28912252	28912252-28912573	28912733-28912805
Bra013132	5	A03	+	20310691-20311469	20310514-20310547
Bra019198	5	A03	-	25770315-25771152	25771152-25771236	25771330-25771476
Bra004100	5	A07	+	20127192-20131220	20127144-20127192
Bra022104	5	A02	-	19072266-19073973	19073973-19074104	19074378-19074517
Bra028473	5	A07	-	14228712-14232481	14232481-14232502
Bra015427	5	A10	+	1362513-1365797	1362194-1362333	1362499-1362513
Bra010534	5	A08	-	14244157-14246026	14246026-14246049	14246136-14246229
Bra028759	5	A02	+	795693-796610	795172-795215	795670-795693
Bra004324	5	A07	-	21272695-21274809	21274809-21274821
Bra014402	5	A04	-	334381-337538	337538-337593
Bra021709	5	A04	-	14118120-14120375	14120375-14120387	14120466-14120550
Bra029656	5	A05	-	23515151-23516338	23516338-23516354	23516787-23516840
Bra000181	5	A03	-	9779549-9782747	9782747-9782835
Bra026072	5	A06	+	5951820-5955929	5951342-5951478	5951732-5951820
Bra037981	5	A06	-	303789-304868	304868-304870	305261-305334
Bra017666	5	A03	-	29672472-29674599	29674599-29674656	29674988-29675169
Bra010055	5	A06	-	13893957-13897126	13897126-13897229
Bra009216	5	A10	-	14791812-14793893	14793893-14793934
Bra037489	5	A06	-	20325995-20328276	20328276-20328278	20328505-20328581	20329074-20329249
Bra033486	5	A04	+	4915949-4917119	4915828-4915949
Bra016633	5	A08	+	18584221-18584855	18584210-18584221
Bra032103	5	A04	+	11266927-11268790	11266125-11266382	11266766-11266927
Bra024299	5	A06	+	15415358-15419315	15415157-15415257
Bra010481	5	A08	+	13978395-13981065	13975883-13976131	13976241-13976355	13976695-13976785	13976857-13977002	13977083-13977302	13977378-13977486	13977573-13977741	13977822-13978395
Bra033582	5	A06	+	25053995-25055657	25053644-25053821	25053900-25053995
Bra016109	5	A07	-	22646296-22646613	22646613-22646685	22647316-22648238	22648323-22648474	22648562-22648696	22649145-22649294	22649370-22649452	22649530-22649626	22649706-22650053
Bra005655	5	A05	-	6784916-6787708	6787708-6787754
Bra002407	5	A10	+	9867725-9870386	9867656-9867725
Bra012676	5	A03	-	22829181-22831081	22831081-22831167
Bra025264	5	A06	+	21424098-21427509	21423607-21423813	21424035-21424098
Bra001584	5	A03	-	17213164-17219538	17219538-17219718
Bra025974	5	A06	+	6401748-6402092	6401121-6401288	6401702-6401748
Bra008059	5	A02	-	11955597-11956043	11956043-11956153
Bra001745	5	A03	+	18238787-18239935	18238603-18238636	18238785-18238787
Bra020573	5	A02	-	23934072-23935773	23935773-23935869
Bra031141	5	A09	+	34066682-34067098	34066654-34066682
Bra001501	5	A03	+	16723176-16725355	16722549-16722778	16723143-16723176
Bra029139	5	A03	+	6525079-6526337	6525028-6525079
Bra036496	5	A07	+	70503-72040	70430-70503
Bra032432	5	A09	-	37803481-37805376	37805376-37805392	37805601-37805732
Bra021885	5	A04	-	15133507-15136039	15136039-15136147
Bra029622	5	A05	+	23672990-23677638	23672559-23672657	23672741-23672990
Bra013126	5	A03	-	20336890-20339213	20339213-20339409
Bra036729	5	A09	+	5804702-5807087	5804039-5804336	5804617-5804702
Bra006382	5	A03	+	3270445-3278036	3270417-3270445
Bra033471	5	A07	-	14927535-14928430	14928430-14928683
Bra032603	5	A09	-	38556545-38557977	38557977-38558022	38558130-38558225
Bra018674	5	A06	+	2692601-2700313	2692075-2692122	2692565-2692601
Bra039090	5	A09	+	1544475-1545713	1544157-1544252	1544394-1544475
Bra036550	5	A09	+	2854962-2856984	2854821-2854962
Bra027023	5	A09	+	8120211-8121128	8119672-8119829	8120174-8120211
Bra018632	5	A06	-	2897691-2900372	2900478-2900578
Bra018818	5	A06	+	1782499-1784750	1782131-1782267
Bra028357	5	A01	-	18094576-18096473	18096473-18096542	18096743-18096830
Bra028353	5	A01	+	18130704-18134600	18130664-18130704
Bra020089	5	A02	+	3956951-3957449	3956753-3956807	3956941-3956951
Bra027434	5	A05	-	21624542-21625847	21625847-21625851	21626034-21626268
Bra013724	5	A01	-	7418148-7421465	7421465-7421476	7421701-7421747
Bra018437	5	A05	-	8218337-8223857	8223857-8223898	8224163-8224269
Bra009337	5	A10	+	14238804-14240864	14238364-14238804
Bra025832	5	A06	+	8004237-8006291	8003176-8003233
Bra003738	5	A07	-	18070148-18073280	18073280-18073457
Bra013167	5	A03	-	20115538-20120585	20120585-20120654
Bra022281	5	A05	+	19373594-19377954	19373173-19373594
Bra014104	5	A08	+	3434680-3436482	3434370-3434465
Bra009454	5	A10	+	15526008-15529173	15525709-15525872	15525981-15526008
Bra002633	5	A10	-	8535904-8538214	8538214-8539801	8539999-8540134
Bra017749	5	A03	+	30238501-30239804	30238455-30238501
Bra003190	5	A07	+	15041827-15044782	15041794-15041827
Bra007140	5	A09	-	29036363-29039752	29039752-29039838
Bra027470	5	A09	-	11028139-11029333	11029333-11029379
Bra041004	5	Scaffold000366	+	17414-18156	17194-17414
Bra010824	5	A08	+	15883186-15884153	15883009-15883186
Bra024865	5	A06	+	22899274-22900056	22899249-22899274
Bra024998	5	A06	-	23540203-23541945	23541945-23542147
Bra013569	5	A01	-	6388667-6389488	6389488-6389490	6389853-6389904
Bra010999	5	A08	+	16731209-16733095	16731029-16731209
Bra001125	5	A03	-	14888661-14892595	14892595-14892658
Bra002248	5	A10	+	10743707-10744162	10743605-10743707
Bra007000	5	A09	-	28263328-28265763	28265763-28265819
Bra007218	5	A09	+	29562036-29563855	29561845-29562036
Bra000220	5	A03	+	9974630-9985804	9974342-9974630
Bra018009	5	A06	+	9211074-9212803	9211048-9211074
Bra008990	5	A10	+	13556399-13557514	13556333-13556399
Bra035048	5	A07	+	25232006-25234369	25231750-25231806
Bra036934	5	Scaffold000123	+	86487-87803	86309-86388	86462-86487
Bra027794	5	A09	-	6543131-6545016	6545016-6545032	6545211-6545367
Bra017001	5	A04	+	17297360-17298284	17297319-17297360
Bra038838	5	A07	-	970411-971939	971939-972063	972158-972246	972964-973126
Bra034244	5	A09	+	1445612-1446919	1445456-1445492	1445590-1445612
Bra017933	5	A06	+	8644916-8650820	8644555-8644916
Bra000236	5	A03	-	10092906-10104722	10104722-10104755
Bra016549	5	A08	-	18227225-18235245	18235245-18235298	18235655-18235734
Bra026411	5	A01	-	9256360-9256545	9256545-9256600	9256850-9256920
Bra031879	5	A02	-	26419925-26422186	26422186-26422461
Bra022857	5	A03	-	7426229-7427681	7427681-7427719
Bra002196	5	A10	+	11018880-11020388	11018760-11018880
Bra010877	5	A08	+	16124312-16124844	16124247-16124312
Bra009856	5	A06	-	18325199-18327837	18327837-18328297
Bra021744	5	A04	-	14316309-14319741	14319741-14319784
Bra014179	5	A08	-	2762669-2763953	2763953-2764108
Bra023205	5	A09	+	20773363-20774550	20773129-20773363
Bra000564	5	A03	+	11817955-11822618	11817941-11817955
Bra014839	5	A04	+	3543563-3545965	3543467-3543563
Bra010359	5	A08	+	13307239-13308654	13307106-13307239
Bra016153	5	A07	-	22450639-22452824	22452824-22452889
Bra037358	5	A09	+	251711-252979	251506-251576	251709-251711
Bra016759	5	A08	-	19064134-19066145	19066145-19066300
Bra001406	5	A03	-	16249006-16250017	16250214-16250293
Bra004137	5	A07	+	20324783-20326508	20315580-20315679	20315767-20315971	20324768-20324783
Bra018287	5	A05	+	7218753-7219847	7218744-7218753
Bra036909	5	A01	-	11967508-11968029	11968029-11968076
Bra012965	5	A03	-	21306364-21307815	21307815-21308200
Bra020220	5	A02	-	4598685-4601507	4601507-4601551
Bra039084	5	A09	-	1565907-1568614	1568614-1568654	1568907-1569003
Bra006677	5	A03	-	4587644-4591955	4591955-4591961	4592496-4592645
Bra019866	5	A06	+	3971515-3974451	3971196-3971515
Bra024885	5	A06	+	23032783-23034710	23032562-23032783
Bra004803	5	A05	+	1892847-1893176	1892558-1892602	1892762-1892847
Bra013209	5	A03	+	19892812-19895123	19892736-19892812
Bra007039	5	A09	+	28505694-28507056	28505634-28505694
Bra002623	5	A10	+	8576793-8578141	8572087-8572274
Bra024669	5	A09	+	24919240-24923450	24919200-24919240
Bra020518	5	A02	-	24271444-24274991	24274991-24275145
Bra030073	5	A07	+	9022475-9023474	9022391-9022475
Bra000161	5	A03	+	9657713-9658704	9657121-9657215	9657518-9657567
Bra006587	5	A03	-	4169132-4172015	4172015-4172029
Bra029530	5	A09	+	18011044-18018435	18010898-18011044
Bra024554	5	A09	+	25669093-25670109	25667746-25669093
Bra014079	5	A08	+	3753207-3754715	3753154-3753207
Bra031661	5	A09	+	37100395-37102449	37100314-37100395
Bra032657	5	A09	+	38805250-38806378	38805096-38805151
Bra025926	5	A06	+	6673259-6675029	6673180-6673259
Bra031393	5	A01	+	17729644-17731103	17729586-17729644
Bra019403	5	A03	-	24413728-24415552	24415552-24415820
Bra026607	5	A02	+	20119105-20122616	20118947-20119105
Bra006563	5	A03	+	4065426-4069134	4065390-4065426
Bra000840	5	A03	-	13455912-13457043	13457043-13457075
Bra037775	5	A09	-	4114735-4115710	4115710-4115723
Bra018372	5	A05	-	7826716-7829141	7829141-7829143	7829281-7829485
Bra018540	5	A02	-	15834316-15838403	15838403-15838553
Bra012456	5	A07	+	9734932-9735704	9734921-9734932
Bra016530	5	A08	+	18123670-18124981	18123574-18123670
Bra025730	5	A06	+	7259688-7260386	7259087-7259177
Bra024760	5	A09	+	24179389-24180542	24179107-24179389
Bra032519	5	A09	+	38178234-38179105	38178077-38178148
Bra038875	5	A01	-	15454073-15455401	15455401-15455422
Bra021858	5	A04	+	14993545-14999426	14993470-14993545
Bra023320	5	A02	-	1787816-1789188	1789188-1789278	1789355-1789401
Bra034193	5	A09	+	1209477-1211279	1209452-1209477
Bra033557	5	A06	+	25179585-25185515	25179565-25179585
Bra021875	5	A04	-	15085426-15087948	15087948-15088029
Bra023030	5	A03	+	8318836-8319383	8317634-8317772
Bra013379	5	A01	-	5302655-5304607	5304607-5305013	5305152-5305399
Bra032650	5	A09	+	38781660-38782791	38781397-38781485	38781587-38781660
Bra038230	5	A01	+	20594513-20600846	20594084-20594255	20594480-20594513
Bra035433	5	A01	+	16165095-16173844	16164930-16165095
Bra028727	5	A02	-	969694-977982	977982-978102
Bra020781	5	A05	+	24098748-24100522	24098719-24098748
Bra024903	5	A06	+	23134642-23140295	23134509-23134642
Bra010789	5	A08	+	15682126-15683052	15681145-15681511	15681993-15682126
Bra003997	5	A07	-	19462054-19467133	19467133-19467413	19467494-19467663	19467767-19467815	19467888-19467926	19468169-19468646
Bra030756	5	A08	+	19707397-19709394	19707314-19707397
Bra033832	5	A01	-	13151410-13156342	13156342-13156387	13156582-13156608
Bra026446	5	A01	+	9057145-9058569	9056856-9057006	9057124-9057145
Bra040202	5	Scaffold000191	-	89506-89907	89907-89967
Bra024395	5	A06	-	16098973-16101722	16101722-16101724	16101816-16102021
Bra011860	5	A01	+	191317-206106	190888-191085	191298-191317
Bra018724	5	A06	+	2316104-2316928	2315861-2315965	2316090-2316104
Bra035944	5	A09	+	3407613-3408724	3407327-3407364	3407600-3407613
Bra001716	5	A03	-	18037655-18038299	18038299-18038515
Bra035354	5	Scaffold000104	-	113526-115554	115554-115579	115673-115795
Bra014290	5	A08	-	1890584-1892883	1892883-1892888
Bra013910	5	A01	+	8412704-8413953	8412448-8412462	8412556-8412704
Bra000011	5	A03	-	8842732-8843775	8843775-8843829	8844141-8844290
Bra004363	5	A07	+	21523365-21524270	21522901-21522982	21523357-21523365
Bra007428	5	A09	-	30679974-30680569	30680660-30680727
Bra020885	5	A08	-	10653453-10653922	10653922-10653925	10654256-10655118
Bra022529	5	A02	-	8201854-8204546	8204546-8204557	8204642-8204751
Bra014271	5	A08	+	2073046-2075610	2072866-2073046
Bra010437	5	A08	-	13749885-13750459	13750459-13750491	13750777-13750877
Bra023454	5	A02	+	2400826-2403192	2397734-2398004	2398232-2398347	2398425-2398671	2398789-2398846	2398939-2399028	2399235-2399300	2399472-2399561	2399655-2399813	2399910-2400031	2400144-2400216	2400302-2400826
Bra029005	5	A03	-	5832910-5834754	5834754-5834853
Bra004588	5	A05	-	915771-918519	918519-918533	918926-919070
Bra003662	5	A07	+	17600953-17601972	17600772-17600953
Bra015251	5	A07	-	3178327-3191556	3191556-3191639
Bra017404	5	A09	+	14107320-14109315	14107129-14107196
Bra026702	5	A09	+	35032496-35033112	35032412-35032496
Bra005265	5	A05	+	4377584-4381874	4377552-4377584
Bra026239	5	A01	+	10248034-10249299	10247875-10248034
Bra034276	5	A04	-	11952611-11956763	11956763-11957082
Bra020134	5	A02	-	4169023-4171698	4171775-4171831	4171907-4172080
Bra009982	5	A06	+	19070967-19081655	19070821-19070967
Bra020266	5	A02	+	4906121-4907608	4905494-4906121
Bra021902	5	A04	-	15223253-15224172	15224172-15224274
Bra020152	5	A02	+	4256558-4261183	4255888-4255986	4256556-4256558
Bra025238	5	A06	+	21545201-21547097	21543999-21544036	21545175-21545201
Bra024359	5	A06	-	15785045-15787210	15787210-15787297
Bra021491	5	A01	-	24155674-24157586	24157586-24157889	24158114-24158266
Bra005331	5	A05	-	4874758-4876335	4876335-4876342
Bra000550	5	A03	+	11731851-11735493	11731700-11731851
Bra039162	5	A05	-	25056092-25058219	25058219-25058287
Bra021397	5	A04	+	19142404-19146848	19142275-19142404
Bra022986	5	A03	-	8110060-8111433	8111433-8112329
Bra008679	5	A10	+	12159433-12161529	12159188-12159313	12159417-12159433
Bra015231	5	A07	+	3438232-3440161	3438211-3438232
Bra021442	5	A04	+	19216250-19216840	19216101-19216250
Bra026811	5	A09	+	35572383-35575289	35572120-35572193	35572288-35572383
Bra003364	5	A07	+	16114527-16128249	16114407-16114527
Bra037536	5	A01	+	20878298-20885051	20878186-20878298
Bra006999	5	A09	+	28262217-28262903	28261385-28262217
Bra013141	5	A03	-	20250424-20252322	20252322-20252400
Bra004035	5	A07	+	19718678-19721588	19718548-19718678
Bra007987	5	A02	-	11293564-11294184	11294184-11294197	11294360-11294411
Bra034627	5	A08	-	11620210-11624925	11624925-11625044
Bra028320	5	A01	-	18420535-18426628	18426628-18426652	18426730-18426931
Bra006033	5	A03	+	1691175-1692553	1690617-1690691	1691167-1691175
Bra031594	5	A09	+	37421353-37421664	37421119-37421158	37421327-37421353
Bra027835	5	A09	+	9524409-9529526	9524304-9524409
Bra007930	5	A02	+	10941975-10945839	10941964-10941975
Bra031435	5	A01	+	17325297-17326705	17325097-17325172	17325263-17325297
Bra030307	5	A04	+	9582382-9584045	9581942-9581982	9582261-9582308
Bra024886	5	A06	+	23038837-23041123	23038513-23038577	23038825-23038837
Bra034037	5	A02	+	8991650-8994654	8991572-8991650
Bra031640	5	A09	-	37192087-37194379	37194379-37194425	37194546-37194579
Bra030554	5	A08	-	20578846-20583177	20583177-20583194	20583496-20583604
Bra029784	5	A05	+	23014340-23014543	23013593-23013690
Bra018705	5	A06	+	2450018-2475314	2449867-2450018
Bra033075	5	A02	-	22560724-22562248	22562248-22562257	22562624-22562681
Bra000071	5	A03	+	9167977-9171476	9167819-9167840	9167975-9167977
Bra037838	5	A09	-	4449052-4449388	4449388-4449416
Bra025727	5	A06	-	7242750-7243433	7243433-7243466	7244067-7244214
Bra014883	5	A07	+	7830118-7832788	7830116-7830118
Bra017887	5	A03	+	31394356-31396341	31394123-31394356
Bra019254	5	A03	+	25451840-25452588	25451738-25451840
Bra009127	5	A10	+	15130822-15133691	15130783-15130822
Bra019953	5	A06	+	3542969-3546585	3542633-3542667	3542747-3542818	3542912-3542969
Bra029419	5	A09	-	17077722-17081118	17081118-17081163
Bra015483	5	A10	+	1041630-1042889	1041494-1041630
Bra035907	5	A09	+	3574619-3579987	3574256-3574502	3574581-3574619
Bra031285	5	A05	-	17059552-17061105	17061105-17061145
Bra014588	5	A04	+	1638067-1639913	1637913-1637974	1638050-1638067
Bra033861	5	A05	-	15536276-15537934	15537934-15538088
Bra037416	5	A09	+	518009-519467	517631-517709
Bra023962	5	A03	+	28605374-28608811	28605369-28605374
Bra001868	5	A03	+	19095190-19095624	19094886-19094988	19095185-19095190
Bra037337	5	A09	-	132832-135890	135890-136278
Bra010470	5	A08	-	13924548-13925697	13925697-13925712	13928136-13928432
Bra039307	5	A04	+	18784307-18785767	18784248-18784307
Bra024200	5	A03	-	26965729-26970497	26970497-26970621
Bra026728	5	A09	-	35177934-35180257	35180257-35180294
Bra030757	5	A08	-	19704911-19706806	19706806-19706850	19706947-19707002
Bra022748	5	A03	-	6815604-6816351	6816351-6816512
Bra015142	5	A07	+	5346238-5346723	5345333-5345374	5346156-5346238
Bra002069	5	A07	-	2115770-2117665	2117665-2117715
Bra038380	5	A09	-	15579301-15580405	15580405-15580505
Bra001559	5	A03	+	17073870-17074478	17073369-17073470	17073801-17073870
Bra006911	5	A09	+	27631275-27633660	27631240-27631275
Bra017971	5	A06	+	8891442-8893202	8891184-8891274	8891404-8891442
Bra010667	5	A08	-	15099846-15103552	15103602-15103712
Bra000132	5	A03	+	9490193-9492826	9489928-9489987	9490064-9490096
Bra032451	5	A09	+	37887292-37887810	37887179-37887292
Bra035744	5	A05	-	17606263-17608638	17608638-17608641
Bra029878	5	A05	+	22623816-22624998	22623674-22623816
Bra007620	5	A09	-	31590125-31591615	31591615-31591626	31591745-31591821
Bra010572	5	A08	-	14471861-14473556	14473556-14473566	14473894-14473953
Bra017526	5	A09	-	13039824-13040471	13040471-13040490	13040622-13040840
Bra034299	5	A04	+	12115920-12118463	12115758-12115920
Bra030412	5	A05	+	11109845-11115077	11109811-11109845
Bra038682	5	A01	-	24504207-24507529	24507610-24507669
Bra038936	5	A08	+	8401314-8402538	8400964-8401064	8401294-8401314
Bra024160	5	A03	+	27286010-27287286	27285745-27285791	27285922-27286010
Bra029509	5	A09	-	17869079-17869972	17869972-17869989	17870106-17870282
Bra013402	5	A01	+	5464159-5466253	5463805-5463966	5464130-5464159
Bra004537	5	A05	-	687357-690331	690331-690363	690508-690765
Bra005421	5	A05	+	5408664-5409494	5408619-5408664
Bra030717	5	A08	+	19901748-19904474	19901719-19901748
Bra002116	5	A10	-	11425946-11429427	11429427-11429446	11430278-11430376
Bra015396	5	A10	+	1609018-1611995	1608951-1609018
Bra031991	5	A05	+	24716018-24717647	24715665-24716018
Bra000300	5	A03	-	10438442-10440250	10440250-10440291	10440898-10441025
Bra026242	5	A01	+	10237368-10238674	10237057-10237368
Bra033593	5	A06	-	25020005-25021074	25021343-25021411
Bra035877	5	A09	-	3760144-3764494	3764494-3764515	3764645-3764751
Bra007733	5	A09	-	32128688-32130154	32130154-32130205
Bra011287	5	A01	+	2910781-2912682	2910714-2910781
Bra030935	5	A08	+	940008-941848	939385-939517	939610-940008
Bra002227	5	A10	+	10846121-10847740	10845736-10845821	10846119-10846121
Bra025466	5	A04	+	8923702-8925266	8922995-8923143
Bra035248	5	A09	+	16602883-16604128	16602756-16602883
Bra030803	5	A08	+	19545791-19548843	19545205-19545284	19545710-19545791
Bra027708	5	A09	+	7206432-7208624	7205865-7205969	7206286-7206432
Bra021848	5	A04	+	14961932-14962189	14961578-14961740	14961824-14961932
Bra006317	5	A03	+	2981865-2983172	2981525-2981639	2981729-2981865
Bra006199	5	A03	-	2484631-2486108	2486108-2486179
Bra025936	5	A06	-	6592933-6595193	6595193-6595221	6595617-6595663
Bra029643	5	A05	+	23570258-23572006	23569983-23570258
Bra029867	5	A05	+	22662986-22664648	22662771-22662986
Bra001033	5	A03	+	14481788-14482924	14481366-14481663	14481737-14481788
Bra009034	5	A10	+	13770944-13773078	13770762-13770944
Bra033515	5	A01	+	11279769-11284619	11279668-11279769
Bra028755	5	A02	+	809190-821032	808940-809190
Bra008923	5	A10	+	13231244-13233454	13231128-13231244
Bra019109	5	A03	-	26323968-26324936	26324936-26324974	26325198-26325313
Bra014628	5	A04	-	1874601-1876122	1876122-1876161
Bra038821	5	A07	-	1127695-1130188	1130188-1130206	1130338-1130369
Bra022881	5	A03	+	7559215-7561429	7559159-7559215
Bra015997	5	A07	-	23173864-23175179	23175179-23175291
Bra008665	5	A10	-	12102617-12104150	12104150-12104265
Bra024401	5	A06	+	16131181-16134826	16130861-16131181
Bra027127	5	A09	+	9098660-9100912	9098302-9098357	9098650-9098660
Bra010760	5	A08	-	15511187-15511782	15512161-15512256
Bra005988	5	A03	-	1506873-1512465	1512465-1512516
Bra007680	5	A09	+	31885681-31886889	31885269-31885318	31885439-31885681
Bra029837	5	A05	-	22790606-22793566	22793566-22793578
Bra002805	5	A10	+	7545706-7547427	7545420-7545517
Bra028507	5	A07	+	14466111-14468310	14465892-14466111
Bra036820	5	A09	-	27136777-27137400	27137546-27137570
Bra032933	5	A02	+	21658715-21659586	21658482-21658566	21658705-21658715
Bra016204	5	A07	+	22171353-22173535	22170964-22171353
Bra038161	5	Scaffold000140	-	213695-215300	215300-215366	216104-216271
Bra006088	5	A03	+	1936337-1936990	1936266-1936337
Bra027966	5	A09	-	10628950-10631611	10631611-10631644	10631719-10631892
Bra009039	5	A10	+	13793451-13794777	13793270-13793363
Bra006898	5	A09	+	27562853-27563062	27562602-27562701	27562785-27562853
Bra001342	5	A03	+	15946266-15953877	15945965-15946266
Bra034264	5	A04	-	11871298-11871591	11871591-11871643	11871725-11872036
Bra027047	5	A09	+	8319835-8321123	8319801-8319835
Bra003623	5	A07	+	17396031-17398636	17395992-17396031
Bra032587	5	A09	-	38498858-38500151	38500151-38500219
Bra008844	5	A10	+	12888988-12890658	12888691-12888756	12888960-12888988
Bra039014	5	A07	-	646499-647532	647532-647542	647638-647663
Bra018586	5	A06	-	3115684-3119656	3119656-3120103
Bra025284	5	A06	-	21323772-21325313	21325313-21325591
Bra011144	5	A01	+	3698853-3706279	3698124-3698637	3698785-3698853
Bra025570	5	A04	+	8152287-8153144	8152036-8152151	8152261-8152287
Bra005107	5	A05	-	3458343-3463745	3463745-3463944
Bra033918	5	A05	+	16181358-16186667	16181254-16181358
Bra027920	5	A09	-	10289455-10291026	10291026-10291032	10291375-10291484
Bra018432	5	A05	+	8192737-8193243	8192316-8192383	8192734-8192737
Bra030889	5	A08	+	572748-573792	572336-572512	572726-572748
Bra013911	5	A01	-	8414268-8414849	8414849-8415097	8415564-8415779
Bra003861	5	A07	+	18695743-18699881	18695741-18695743
Bra018037	5	A06	-	9395704-9399474	9399474-9399496
Bra028975	5	A03	+	5684954-5686467	5684941-5684954
Bra030642	5	A08	-	20206136-20209983	20209983-20209997	20210434-20210539
Bra017499	5	A09	-	13325244-13327033	13327033-13327049	13327254-13327525
Bra035518	5	A08	-	8114540-8117115	8117115-8117155
Bra028487	5	A07	+	14315294-14317889	14315184-14315294
Bra032385	5	A09	-	21923494-21932618	21932618-21932720	21933166-21933373
Bra016608	5	A08	+	18498444-18500273	18498288-18498380
Bra011439	5	A01	+	2162712-2165580	2162405-2162712
Bra019100	5	A03	-	26350723-26352978	26352978-26353036
Bra026009	5	A06	-	6241313-6243425	6243425-6243433	6243641-6243762
Bra021430	5	A01	+	26535906-26537778	26535826-26535906
Bra000185	5	A03	-	9797761-9798641	9798854-9798903
Bra003009	5	A10	+	6154442-6160001	6154402-6154442
Bra001720	5	A03	-	18057428-18058209	18058209-18058494
Bra025226	5	A06	+	21611469-21613220	21611154-21611219	21611448-21611469
Bra016499	5	A08	+	17999660-18001901	17999584-17999660
Bra021678	5	A04	+	13920485-13921171	13920366-13920391	13920475-13920485
Bra014524	5	A04	+	1222631-1225338	1222041-1222559
Bra035269	5	A09	+	16472308-16474009	16472174-16472308
Bra034252	5	A04	+	11785239-11787188	11784892-11785102	11785214-11785239
Bra039449	5	A05	-	24359718-24361279	24361279-24361293
Bra026103	5	A06	-	5836137-5838613	5838613-5838669	5839096-5839251
Bra003044	5	A10	+	5842487-5843097	5842237-5842487
Bra019078	5	A03	-	26476152-26479045	26479045-26479121
Bra029490	5	A09	-	17704518-17707561	17707561-17707562
Bra009210	5	A10	+	14824040-14831862	14823669-14823729	14824022-14824040
Bra038779	5	A03	-	24112669-24119325	24119325-24119329	24119543-24119681
Bra010604	5	A08	+	14707533-14708079	14706723-14706912	14706984-14707059	14707483-14707533
Bra010171	5	A05	-	14978448-14979844	14979844-14980340
Bra038440	5	A08	-	8780407-8782287	8782287-8782326
Bra007710	5	A09	+	32013012-32014349	32012801-32013012
Bra034697	5	A05	-	21760228-21763701	21763701-21763714
Bra039708	5	A08	-	6553205-6555085	6555085-6555106	6555347-6555416
Bra037452	5	A06	+	20159238-20161256	20159139-20159238
Bra031244	5	A05	-	17440368-17442286	17442286-17442341
Bra021171	5	A01	-	22765495-22766645	22766726-22766917
Bra015095	5	A07	-	5745360-5746271	5746271-5746361	5746434-5746570
Bra034862	5	A05	-	22505597-22511829	22511829-22511838	22511920-22512105	22512201-22512293	22512362-22512428	22512517-22512606	22512808-22513274
Bra025393	5	A06	+	20758812-20759783	20757016-20757166	20757398-20757528	20757605-20757676	20757766-20757837	20757916-20757988	20758062-20758572	20758713-20758812
Bra029191	5	A03	+	6779097-6784686	6779036-6779097
Bra005894	5	A03	+	1090199-1091530	1090065-1090199
Bra014160	5	A08	-	2939757-2941257	2941257-2941578
Bra004938	5	A05	+	2571880-2573674	2569057-2569398	2569476-2569580	2569673-2569746	2570120-2570178	2570273-2570310	2570382-2570502	2570601-2570669	2570761-2570843	2570960-2571028	2571109-2571171	2571257-2571880
Bra006346	5	A03	+	3115889-3121100	3115413-3115630	3115867-3115889
Bra017949	5	A06	+	8736590-8738862	8736316-8736590
Bra036463	5	A07	-	242159-246857	246857-246940	247260-247388
Bra001767	5	A03	+	18350965-18351609	18350660-18350965
Bra010403	5	A08	-	13573613-13574107	13574107-13574122	13574202-13574330
Bra025314	5	A06	+	21167360-21168205	21167045-21167131	21167346-21167360
Bra009908	5	A06	-	18615006-18617721	18617721-18617767
Bra016788	5	A08	+	19208381-19209779	19207764-19207890	19208332-19208381
Bra037728	5	A04	-	18142974-18145968	18146040-18146153
Bra003771	5	A07	+	18275688-18276140	18275341-18275688
Bra038658	5	A06	-	15043703-15045001	15045001-15045007	15045102-15045249
Bra016718	5	A08	-	18888417-18888749	18891334-18891750
Bra003618	5	A07	+	17374130-17375902	17373752-17373799	17374103-17374130
Bra029692	5	A05	+	23366634-23367396	23366553-23366634
Bra025381	5	A06	-	20791604-20793857	20793857-20793882	20794551-20794576
Bra008888	5	A10	+	13100861-13106392	13100803-13100861
Bra012055	5	A07	-	12498095-12499447	12499447-12499541
Bra037827	5	A09	+	4405714-4409609	4405556-4405714
Bra040000	5	Scaffold000185	-	33778-36196	43818-43871	43995-44081	44162-44280	44374-44612	44707-44763	44932-45018	45674-46215	48599-49109
Bra038379	5	A09	-	15592918-15596129	15596129-15596141	15596387-15596494
Bra021132	5	A01	-	22965039-22968156	22968156-22968160	22968522-22968640
Bra011142	5	A01	+	3708049-3710467	3707966-3708049
Bra013057	5	A03	+	20759269-20760469	20759173-20759269
Bra011709	5	A01	-	944589-945680	945680-945694	946071-946105
Bra009322	5	A10	+	14318106-14320941	14317519-14317676	14317845-14318106
Bra004222	5	A07	-	20798146-20802383	20802491-20802582
Bra038124	5	A05	-	10413001-10419143	10419143-10419262
Bra001505	5	A03	-	16738983-16740972	16740972-16740997	16741090-16741167
Bra032695	5	A04	+	5771654-5772457	5771639-5771654
Bra035876	5	A09	-	3776485-3781122	3781122-3781149	3781245-3781346
Bra014057	5	A08	+	3962153-3964230	3962082-3962153
Bra030966	5	A08	+	1185693-1187835	1185671-1185693
Bra007222	5	A09	+	29584411-29586179	29584351-29584411
Bra021100	5	A01	+	23139461-23142932	23138912-23139461
Bra029677	5	A05	-	23427570-23431937	23431937-23432038
Bra036630	5	A09	+	2498939-2500828	2498489-2498529	2498916-2498939
Bra005384	5	A05	+	5135128-5138645	5134955-5134992	5135114-5135128
Bra034070	5	A01	-	25127219-25127793	25127875-25127954
Bra024144	5	A03	-	27379873-27380371	27380371-27380388	27380768-27380857
Bra019970	5	A06	-	3459096-3462862	3462862-3463380
Bra026306	5	A01	+	9897278-9898692	9894680-9895571	9895743-9895845	9895930-9896033	9896310-9896401	9896498-9896591	9896674-9897278
Bra021601	5	A04	-	13427717-13428049	13428049-13428067	13428445-13428525
Bra010206	5	A05	-	14490388-14492249	14492249-14492334
Bra024273	5	A06	-	15274580-15277017	15277565-15277701	15278125-15278320
Bra031382	5	A09	-	25992382-25993743	25993743-25993759
Bra005813	5	A03	-	760548-760898	760898-760919	761383-761430
Bra033752	5	A06	-	24202349-24204129	24204129-24204200
Bra006338	5	A03	-	3083690-3086495	3086900-3086963	3087044-3087222
Bra010773	5	A08	-	15563197-15572072	15572072-15572165	15572592-15572805
Bra023243	5	A09	-	20394610-20396742	20396742-20396775	20397058-20397168
Bra007241	5	A09	-	29671920-29675212	29675212-29675286	29675446-29675514
Bra010307	5	A08	+	12996096-12998208	12995504-12995782	12996015-12996096
Bra032286	5	A05	+	12048902-12049713	12048075-12048318	12048832-12048902
Bra020532	5	A02	+	24191206-24193346	24190845-24191122	24191204-24191206
Bra018485	5	A05	+	8542871-8544106	8542839-8542871
Bra017524	5	A09	-	13045826-13047038	13047440-13047722
Bra035136	5	A07	+	25610346-25614921	25610185-25610225	25610316-25610346
Bra015443	5	A10	-	1257619-1259136	1259136-1259260	1259336-1259370
Bra029718	5	A05	-	23257788-23258981	23258981-23259124
Bra038698	5	A01	+	24396387-24398630	24395804-24395916	24396351-24396387
Bra006363	5	A03	-	3186659-3188092	3188092-3188141
Bra028840	5	A02	+	409134-410795	408654-408820	409096-409134
Bra011392	5	A01	+	2375068-2379500	2374271-2374558	2375060-2375068
Bra011663	5	A01	+	1191953-1195366	1191243-1191368	1191923-1191953
Bra007016	5	A09	+	28363804-28365625	28359935-28360061	28363802-28363804
Bra032360	5	A09	-	22251691-22252721	22252721-22252723	22253109-22253164
Bra026130	5	A06	+	5635176-5635940	5634476-5634664	5635168-5635176
Bra022239	5	A05	-	19608907-19611441	19611441-19611492
Bra032169	5	A04	+	10751315-10756246	10751220-10751315
Bra017914	5	A06	-	8523300-8524962	8524962-8525081
Bra021896	5	A04	+	15190502-15191546	15190159-15190232	15190492-15190502
Bra030945	5	A08	+	987283-991546	987023-987101	987266-987283
Bra018606	5	A06	-	3026750-3028219	3028219-3028280
Bra004917	5	A05	-	2474179-2477487	2477487-2477753	2477845-2478001
Bra020622	5	A02	+	23603013-23604821	23599231-23599326
Bra007394	5	A09	-	30499795-30502354	30502354-30502457
Bra001740	5	A03	-	18210920-18212861	18212861-18213096
Bra025955	5	A06	+	6467058-6472191	6466120-6466227	6466301-6466721	6466985-6467058
Bra007730	5	A09	+	32116539-32118146	32116117-32116246	32116527-32116539
Bra029172	5	A03	+	6695110-6695442	6695020-6695110
Bra035620	5	A02	+	6209909-6211317	6209608-6209655	6209892-6209909
Bra031672	5	A09	+	37058603-37062586	37058349-37058412	37058594-37058603
Bra036299	5	A09	+	748087-752611	748001-748087
Bra017808	5	A03	-	30646781-30649609	30649609-30649736
Bra022771	5	A03	+	6971946-6976797	6971812-6971946
Bra008121	5	A02	-	12248640-12249150	12250686-12250782
Bra037859	5	A09	+	14957909-14960232	14957864-14957909
Bra001686	5	A03	+	17878513-17880431	17874334-17874448	17878497-17878513
Bra011501	5	A01	-	1930100-1931467	1931467-1931803
Bra027065	5	A09	-	8562258-8564667	8564667-8564675
Bra007719	5	A09	+	32038563-32040650	32038487-32038563
Bra028238	5	A04	-	7308038-7308790	7308790-7308799	7309076-7309342
Bra040371	5	A01	+	25506606-25508997	25506594-25506606
Bra025082	5	A06	+	23985155-23986756	23984757-23984814	23985131-23985155
Bra008714	5	A10	+	12322877-12323413	12322685-12322877
Bra002777	5	A10	-	7709311-7712297	7712297-7712367
Bra032762	5	A04	+	5142899-5146175	5142722-5142899
Bra005829	5	A03	-	823509-825446	825446-825448	825665-825945
Bra011659	5	A01	+	1211896-1228618	1211879-1211896
Bra017894	5	A09	+	22677718-22678459	22674752-22674783	22675713-22677718
Bra016811	5	A08	-	19309787-19311275	19311275-19311279	19311531-19311613
Bra018164	5	A06	+	10454595-10457774	10454374-10454427
Bra007131	5	A09	-	28997696-28998935	28998935-28999112	28999244-28999486
Bra028856	5	A02	-	349711-350307	350549-350583
Bra020685	5	A02	-	23214632-23216182	23216182-23216192	23216295-23216621
Bra028688	5	A02	+	1156943-1160502	1156904-1156943
Bra000552	5	A03	-	11750733-11756057	11756057-11756118
Bra009073	5	A10	-	13945130-13946204	13946204-13946260
Bra022517	5	A02	+	8284226-8284533	8284144-8284226
Bra019305	5	A03	+	25101681-25104380	25101303-25101364	25101609-25101681
Bra030546	5	A08	+	20611852-20613530	20611359-20611469	20611841-20611852
Bra029202	5	A02	+	26017558-26018837	26016303-26016479	26017347-26017558
Bra009603	5	A10	-	16214709-16218751	16218751-16218802
Bra003054	5	A10	+	5703909-5706618	5703279-5703394	5703895-5703909
Bra000693	5	A03	-	12519785-12521111	12521111-12521172	12521362-12521423
Bra010459	5	A08	-	13843056-13845053	13845053-13845058	13845405-13845494
Bra035629	5	A02	+	6118530-6119331	6118380-6118414	6118502-6118530
Bra037124	5	A09	+	4560614-4561153	4560012-4560614
Bra032945	5	A02	+	21722221-21722648	21718290-21718564	21718890-21718939	21719056-21720351	21720546-21720634	21720825-21720927	21721009-21721113	21721246-21721366	21721446-21721625	21721692-21722221
Bra005312	5	A05	+	4750426-4753464	4750276-4750311	4750415-4750426
Bra003767	5	A07	-	18256252-18264049	18264049-18264079
Bra018315	5	A05	-	7398400-7399080	7399080-7399086	7399293-7399377
Bra005273	5	A05	+	4479079-4485601	4478692-4478775	4479069-4479079
Bra029849	5	A05	-	22726040-22728286	22728286-22728292	22728388-22728459
Bra009555	5	A10	+	16022754-16023291	16022470-16022542	16022745-16022754
Bra013170	5	A03	+	20093237-20095910	20093214-20093237
Bra008929	5	A10	-	13270422-13271475	13271475-13271570
Bra027703	5	A09	+	7232933-7234497	7232170-7232300	7232929-7232933
Bra033017	5	A02	-	22209574-22212041	22212041-22212139
Bra038764	5	A03	+	24225333-24229949	24224996-24225333
Bra039799	5	A04	-	3829312-3831950	3831950-3832076
Bra027816	5	A09	+	9364311-9365849	9363964-9364064	9364301-9364311
Bra013752	5	A01	+	7603071-7603453	7602875-7603071
Bra027663	5	A09	-	7475476-7477070	7477070-7477076	7477170-7477232
Bra039341	5	Scaffold000164	+	10010-11701	9790-9908
Bra016534	5	A08	-	18138173-18145656	18145656-18145934
Bra011847	5	A01	+	247442-249732	242618-242985
Bra010703	5	A08	+	15276594-15278886	15276580-15276594
Bra022718	5	A02	-	6805666-6813470	6813470-6813480	6813560-6813676
Bra004450	5	A05	-	173223-176202	176202-176302
Bra009090	5	A10	-	15265354-15267258	15267258-15267301
Bra020050	5	A02	-	3789834-3791827	3791827-3791950
Bra010154	5	A05	+	15207223-15207701	15206993-15207223
Bra020239	5	A02	+	4767927-4771274	4767877-4767927
Bra020305	5	A02	+	5100729-5101055	5100722-5100729
Bra027593	5	A09	+	12067220-12068829	12067006-12067220
Bra020464	5	A02	-	24666287-24666733	24666733-24666776	24667699-24667781
Bra003182	5	A07	+	15001971-15003246	15001872-15001971
Bra012047	5	A07	+	12580721-12581212	12580700-12580721
Bra001663	5	A03	-	17765059-17766883	17766883-17767091
Bra013375	5	A01	+	5283929-5285250	5283747-5283929
Bra029785	5	A05	-	23011612-23013252	23013252-23013345
Bra010884	5	A08	+	16170404-16171291	16170175-16170199	16170383-16170404
Bra002710	5	A10	+	8131748-8134531	8131563-8131584	8131723-8131748
Bra036881	5	A01	+	12244506-12247689	12244242-12244506
Bra026208	5	A06	-	5277494-5279279	5279279-5279371
Bra040444	5	A04	-	34145-36696	36696-36720
Bra015990	5	A07	+	23211854-23216545	23211380-23211645	23211812-23211854
Bra007033	5	A09	-	28454312-28454755	28454755-28454779	28455045-28455108
Bra008613	5	A10	+	11896006-11900956	11895537-11896006
Bra026867	5	A09	-	35793747-35796169	35796169-35796184
Bra012066	5	A07	-	12443853-12444916	12444916-12444977
Bra030474	5	A05	-	11755654-11755984	11755984-11755988
Bra007328	5	A09	+	30147080-30147361	30146997-30147080
Bra011835	5	A01	-	301416-303357	303449-303516
Bra011487	5	A01	-	1969594-1973732	1973732-1973836
Bra022572	5	A02	-	7822981-7823400	7823400-7823404	7823528-7823648
Bra023095	5	A03	+	8675961-8677891	8675709-8675879
Bra040177	5	A01	-	4514843-4516021	4516384-4516475
Bra040284	5	A01	-	25645961-25647861	25647861-25647898	25648210-25648412
Bra015450	5	A10	-	1216923-1217712	1217712-1217716	1218603-1218887
Bra022892	5	A03	-	7623459-7626615	7626615-7626621	7626844-7627066
Bra018959	5	A06	+	1022856-1024174	1022687-1022856
Bra020180	5	A02	-	4407588-4407854	4407854-4407885	4408107-4408238
Bra031605	5	A09	-	37383699-37385146	37385146-37385165	37385972-37385988
Bra024913	5	A06	-	23165047-23166788	23166788-23166879	23167104-23167402	23167959-23168148
Bra008983	5	A10	-	13525681-13528857	13528857-13528876	13529015-13529091
Bra013046	5	A03	+	20818744-20820956	20818587-20818744
Bra029324	5	A02	+	25321703-25322863	25321263-25321322
Bra007214	5	A09	-	29547922-29548470	29548470-29548498	29548934-29549038
Bra026386	5	A01	+	9403568-9412808	9403296-9403372	9403566-9403568
Bra011914	5	A07	+	13612368-13612547	13612305-13612368
Bra037523	5	A06	+	20469423-20470727	20468755-20468785	20469417-20469423
Bra027169	5	A05	-	20207105-20208240	20208334-20208371
Bra028851	5	A02	+	361028-361696	360997-361028
Bra003310	5	A07	-	15818779-15819813	15819813-15819821	15819905-15820000
Bra009327	5	A10	+	14291007-14292401	14290967-14291007
Bra011954	5	A07	+	13240033-13241173	13239876-13239905	13240001-13240033
Bra031967	5	A05	-	24593141-24593952	24593952-24593995	24594110-24594202
Bra017705	5	A03	-	29935560-29938514	29938514-29938953
Bra024393	5	A06	-	16078745-16081693	16081693-16081812
Bra004032	5	A07	+	19695912-19697045	19695523-19695912
Bra035062	5	A07	+	25283046-25286651	25282954-25283046
Bra030342	5	A04	-	9375387-9376185	9376185-9376239
Bra016837	5	A08	-	19437150-19438033	19438033-19438103	19438881-19439074
Bra000590	5	A03	-	11951235-11951571	11951571-11951590
Bra036053	5	A09	-	26503604-26504877	26504877-26505026
Bra007705	5	A09	+	31986167-31989116	31986111-31986167
Bra031482	5	A01	+	16884942-16887221	16884760-16884942
Bra007360	5	A09	+	30319814-30321111	30319366-30319518	30319812-30319814
Bra020513	5	A02	+	24310423-24316725	24310325-24310423
Bra008072	5	A02	+	12006712-12007874	12006322-12006389	12006693-12006712
Bra006763	5	A03	+	4947576-4956100	4947570-4947576
Bra004596	5	A05	-	965977-967800	967800-967822	968128-968257
Bra036125	5	A09	+	2365007-2366929	2364494-2364655	2364888-2365007
Bra016226	5	A07	-	22049545-22053822	22053822-22053879
Bra013224	5	A03	+	19797885-19801068	19797746-19797885
Bra016481	5	A08	-	17890413-17892286	17892286-17892449
Bra031430	5	A01	-	17367554-17368781	17368781-17369463	17370470-17370530	17371260-17371578
Bra002826	5	A10	+	7390784-7396426	7390713-7390784
Bra000286	5	A03	-	10363528-10365953	10365953-10366019	10366491-10366639
Bra036242	5	A09	-	1065355-1067870	1067870-1067997
Bra029209	5	A02	+	25996656-25999033	25996644-25996656
Bra036137	5	A09	-	2317275-2319965	2319965-2320002
Bra005358	5	A05	-	5012814-5014478	5014478-5014529	5014751-5014903
Bra000117	5	A03	-	9357223-9359412	9359412-9360427	9361054-9361270
Bra001045	5	A03	+	14533498-14535436	14533149-14533314	14533473-14533498
Bra031083	5	A09	-	34293191-34295129	34295129-34295251
Bra034080	5	A01	+	25090723-25091243	25090271-25090468
Bra012977	5	A03	-	21260634-21260897	21260897-21260914	21261344-21261438
Bra036211	5	A09	+	1919796-1920191	1918217-1918308	1918387-1918519	1918600-1918634	1918707-1918782	1918987-1919103	1919244-1919796
Bra001355	5	A03	-	15998202-16002318	16002318-16002331	16002406-16002594
Bra033627	5	A06	+	24877700-24882416	24877649-24877700
Bra034166	5	A01	+	24648808-24657031	24648622-24648808
Bra007513	5	A09	-	31092494-31096007	31096007-31096017	31096108-31096160
Bra039611	5	A07	-	1413750-1415529	1415529-1415547
Bra037460	5	A06	+	20207624-20209702	20207419-20207624
Bra009270	5	A10	+	14578935-14579393	14578667-14578811	14578917-14578935
Bra040743	5	Scaffold000247	-	31599-37237	37237-37263
Bra024263	5	A06	-	15212587-15213916	15213916-15214061	15214537-15214627
Bra024412	5	A06	-	16242436-16246050	16246050-16246104
Bra005673	5	A03	+	78156-78852	78061-78156
Bra013201	5	A03	+	19923916-19925341	19923787-19923916
Bra004460	5	A05	+	251518-255534	251448-251518
Bra002081	5	A07	-	2004875-2006711	2006711-2006721
Bra006203	5	A03	+	2498205-2499510	2497673-2497756	2498197-2498205
Bra028305	5	A10	+	4835378-4836762	4835101-4835378
Bra025184	5	A06	-	21834332-21835969	21835969-21835992
Bra022989	5	A03	-	8119897-8122983	8122983-8123107
Bra033115	5	A02	+	16265181-16266170	16264878-16265181
Bra011883	5	A08	+	16300052-16300459	16299561-16299713	16299852-16299952
Bra030753	5	A08	-	19718471-19721071	19721071-19721097	19722000-19722145
Bra034880	5	A08	+	5762086-5764543	5761638-5762086
Bra000126	5	A03	-	9452740-9459754	9459754-9459844
Bra004090	5	A07	+	20055689-20056467	20055494-20055594
Bra039089	5	A09	-	1546631-1548485	1548485-1548517	1548725-1548767
Bra038311	5	A02	+	10347315-10350360	10347007-10347074	10347265-10347315
Bra004561	5	A05	+	805234-806928	805129-805234
Bra032537	5	A09	-	38265565-38268500	38268500-38268520	38268813-38268875
Bra038715	5	A01	+	24321802-24322309	24321800-24321802
Bra023269	5	A09	-	20119707-20119952	20119952-20119979	20120556-20120723
Bra037755	5	A09	-	4019672-4022879	4022879-4022964
Bra024999	5	A06	+	23546696-23548498	23546547-23546696
Bra010116	5	A06	+	14509340-14512449	14509256-14509340
Bra000450	5	A03	+	11203968-11204162	11203307-11203376	11203943-11203968
Bra025639	5	A04	-	7708178-7712600	7712853-7712899
Bra037401	5	A09	+	436782-437678	435987-436017	436750-436782
Bra021870	5	A04	+	15056353-15058420	15056203-15056353
Bra003100	5	A10	-	5258473-5259409	5259409-5259447	5259783-5259884
Bra013211	5	A03	-	19882191-19882646	19882646-19882720	19883308-19883442
Bra020644	5	A02	-	23440259-23440976	23440976-23440988	23441054-23441137	23446115-23446219	23446289-23446471	23446545-23446697	23446769-23447112	23447180-23447329	23447400-23447580	23447655-23447830	23447910-23448164	23448237-23448446	23448533-23448606	23448681-23448793	23448844-23449269	23449354-23450285
Bra002239	5	A10	-	10783721-10784690	10784690-10784727	10785180-10785372
Bra023796	5	A01	+	19143489-19145925	19143386-19143489
Bra019130	5	A03	-	26202135-26203672	26203672-26203693
Bra018458	5	A05	+	8305954-8309298	8305520-8305614	8305858-8305954
Bra034690	5	A05	-	21726425-21728591	21728591-21728633	21728863-21729146
Bra026464	5	A09	+	3099415-3100888	3098319-3098390	3099146-3099415
Bra034212	5	A09	-	1310393-1311118	1311118-1311129	1311746-1311773
Bra024341	5	A06	+	15684271-15686728	15684235-15684271
Bra008800	5	A10	-	12685328-12687807	12687807-12687838	12688223-12688276
Bra025750	5	A06	+	7410022-7411659	7409871-7410022
Bra008056	5	A02	+	11938246-11940078	11938055-11938246
Bra002060	5	A07	+	2217979-2218805	2217610-2217770
Bra026400	5	A01	-	9327447-9327847	9327847-9327861	9327976-9328079
Bra037408	5	A09	-	468826-470949	470949-470951	471347-471482
Bra035717	5	A10	+	4093386-4093902	4092338-4092654	4093361-4093386
Bra036283	5	A09	+	846040-851210	844936-845204
Bra016869	5	A04	+	17919304-17921632	17918990-17919042	17919253-17919304
Bra028940	5	A03	+	5518882-5519382	5517834-5517889	5518862-5518882
Bra026833	5	A09	+	35670246-35671008	35669649-35669861	35670235-35670246
Bra034272	5	A04	-	11931986-11933818	11933818-11933845	11934013-11934216
Bra014796	5	A04	+	3226001-3228726	3225829-3225876
Bra005820	5	A03	+	789516-789923	789189-789240	789494-789516
Bra040966	5	Scaffold000344	+	542-2775	421-542
Bra037770	5	A09	+	4091134-4094940	4090979-4091033	4091125-4091134
Bra017797	5	A03	+	30585277-30590470	30585186-30585277
Bra037848	5	A09	+	4486460-4487335	4485918-4486063	4486452-4486460
Bra020926	5	A08	+	10365783-10367201	10365700-10365783
Bra016248	5	A07	+	21936537-21937391	21935289-21935349	21935440-21936537
Bra003379	5	A07	+	16196888-16197970	16196410-16196559
Bra013137	5	A03	+	20288451-20290154	20274885-20274986	20275115-20275140	20275405-20275472	20275580-20275696	20277167-20277229
Bra009928	5	A06	+	18745695-18747361	18745417-18745695
Bra037880	5	A09	+	15244999-15247355	15244847-15244999
Bra004733	5	A05	-	1559609-1561604	1561604-1561650	1561992-1562268
Bra008248	5	A02	-	13082574-13085101	13085101-13085103	13085228-13085297
Bra005635	5	A05	-	6654769-6655378	6655873-6655909
Bra023023	5	A03	+	8285254-8286427	8285068-8285254
Bra023979	5	A03	-	28507762-28509563	28509563-28509570	28509660-28509702	28509907-28510033
Bra001391	5	A03	-	16158877-16167056	16167056-16167248
Bra035438	5	A01	+	16095291-16099202	16095279-16095291
Bra024986	5	A06	-	23474792-23476483	23476483-23476493	23476583-23476646
Bra000193	5	A03	-	9828909-9829874	9829960-9830034
Bra025092	5	A06	+	24048051-24049775	24047900-24047964	24048036-24048051
Bra031590	5	A09	-	37432393-37432975	37432975-37433003	37433163-37433225
Bra020311	5	A02	+	5129796-5130611	5129565-5129638	5129744-5129796
Bra033346	5	A10	+	2778671-2779841	2778613-2778671
Bra014112	5	A08	-	3380637-3381131	3381131-3382321	3382623-3382889
Bra011409	5	A01	+	2292067-2294194	2291809-2291915	2292019-2292067
Bra012735	5	A03	+	22545991-22546659	22545836-22545898	22545983-22545991
Bra038613	5	A06	+	14797683-14800148	14797664-14797683
Bra027212	5	A05	-	20455781-20456891	20456891-20456902
Bra039538	5	A01	+	11510855-11512648	11510640-11510748	11510827-11510855
Bra019509	5	A06	+	12771760-12772783	12771444-12771529	12771729-12771760
Bra027563	5	A09	+	11802213-11802720	11801678-11801737	11802196-11802213
Bra024084	5	A03	+	27786289-27789062	27786192-27786289
Bra016729	5	A08	+	18920781-18922718	18920487-18920693
Bra017054	5	A04	+	16992920-16994953	16992528-16992733	16992916-16992920
Bra001226	5	A03	-	15441960-15442319	15442319-15442333	15442508-15442629
Bra020276	5	A02	-	4964463-4965071	4965330-4965450
Bra017735	5	A03	+	30168716-30169744	30168616-30168716
Bra000085	5	A03	-	9219240-9221076	9221076-9221079
Bra023710	5	A02	+	3653142-3655556	3652819-3653142
Bra013863	5	A01	-	8134225-8135900	8135900-8135919	8136109-8136254
Bra002483	5	A10	+	9342030-9343466	9341546-9341611	9342028-9342030
Bra019574	5	A06	-	13390809-13391685	13391685-13391698	13391988-13392048
Bra018664	5	A06	-	2731201-2734334	2734334-2734388	2734608-2734832
Bra018624	5	A06	+	2932964-2934266	2930096-2930335
Bra009086	5	A10	+	15280928-15281868	15280210-15280306	15280759-15280844
Bra024577	5	A09	-	25516003-25516443	25516443-25516502
Bra012508	5	A07	-	9345208-9347217	9347217-9347222	9347384-9347488
Bra033281	5	A10	+	3166428-3167486	3166415-3166428
Bra018296	5	A04	+	4721788-4722363	4721385-4721590	4721708-4721788
Bra006991	5	A09	-	28224186-28225332	28225401-28225551
Bra010166	5	A05	-	15024871-15025170	15025683-15025744
Bra037863	5	A09	+	15005864-15008409	15005641-15005719	15005848-15005864
Bra000809	5	A03	-	13304613-13309693	13309693-13309782
Bra002290	5	A10	+	10527463-10528655	10527334-10527392
Bra037108	5	A05	+	9508116-9508491	9507995-9508116
Bra016186	5	A07	+	22282075-22283670	22281750-22282075
Bra012085	5	A07	+	12344150-12347384	12343086-12343212	12343944-12344150
Bra039139	5	A05	+	25160924-25161571	25160293-25160765	25160901-25160924
Bra005958	5	A03	-	1411011-1412214	1412214-1412227	1412533-1412565
Bra034881	5	A08	+	5747986-5748883	5747963-5747986
Bra001604	5	A03	+	17359473-17360080	17359014-17359069	17359436-17359473
Bra003469	5	A07	-	16640492-16643937	16643937-16644031
Bra011073	5	A01	-	4084442-4086019	4086019-4086070
Bra009711	5	A06	-	17306379-17310894	17310894-17311003
Bra003313	5	A07	-	15833112-15835234	15835234-15835357
Bra038280	5	A06	-	11103115-11113113	11113113-11113148
Bra017594	5	A09	-	12366871-12370155	12370155-12370656
Bra011317	5	A01	-	2752087-2753975	2753975-2754050
Bra011298	5	A01	-	2874970-2876258	2876258-2876291	2876453-2876564
Bra034348	5	A04	-	12420441-12422845	12422845-12422993	12423267-12423406
Bra031043	5	A09	+	34529548-34530701	34529514-34529548
Bra006461	5	A03	+	3590484-3591701	3590481-3590484
Bra033846	5	A05	+	15335592-15337828	15335565-15335592
Bra038716	5	A01	-	24319747-24320824	24320824-24320830
Bra035440	5	A01	+	16071212-16074964	16070540-16070599	16071124-16071212
Bra037584	5	A01	-	21292985-21293376	21293376-21293412
Bra023712	5	A02	+	3661781-3663881	3661724-3661781
Bra032482	5	A09	+	38020446-38023513	38020437-38020446
Bra017469	5	A09	+	13483422-13485625	13483242-13483422
Bra036624	5	A09	+	2519757-2523111	2519439-2519505	2519750-2519757
Bra015924	5	A07	-	23478646-23485111	23485111-23485461
Bra036010	5	Scaffold000111	+	519213-521713	519114-519213
Bra006618	5	A03	-	4296513-4297284	4297284-4297304	4297480-4297696
Bra016745	5	A08	+	19011416-19013240	19011276-19011416
Bra000170	5	A03	+	9720466-9720861	9718823-9718923	9719189-9720466
Bra029099	5	A03	+	6352483-6354949	6352368-6352483
Bra024843	5	A06	-	22704471-22707482	22707482-22707619
Bra012689	5	A03	-	22748974-22755373	22755433-22755574	22755726-22755843	22755945-22757138	22757376-22757858	22758353-22758832	22758971-22759279	22759372-22760455	22760535-22760975	22761484-22761589	22761694-22761760	22761837-22761956
Bra010924	5	A08	-	16354998-16358099	16358099-16358332
Bra009942	5	A06	-	18845721-18846065	18846065-18846099	18846705-18846761
Bra006775	5	A03	-	5008248-5010259	5010259-5010322
Bra020301	5	A02	-	5077296-5087818	5087818-5087827
Bra033338	5	A10	-	2804392-2805240	2805240-2805296	2805395-2805427
Bra013381	5	A01	+	5308945-5311449	5308908-5308945
Bra028966	5	A03	+	5628966-5630189	5628814-5628966
Bra026380	5	A01	-	9428123-9428888	9429005-9429075
Bra025239	5	A06	+	21541308-21543544	21541297-21541308
Bra026726	5	A09	-	35169277-35173503	35173503-35173626	35173966-35174141
Bra037392	5	A09	-	398289-398642	398642-398763
Bra007156	5	A09	+	29133530-29134513	29132846-29132993
Bra033055	5	A02	+	22453637-22456999	22453549-22453637
Bra022372	5	A05	-	18829053-18830429	18830429-18830528
Bra024205	5	A03	+	26923620-26925164	26923547-26923620
Bra019131	5	A03	+	26200714-26201834	26200587-26200714
Bra023013	5	A03	+	8231229-8232259	8231006-8231153
Bra003829	5	A07	-	18528638-18528844	18528844-18528849	18528984-18529264
Bra031772	5	A09	-	36560490-36562616	36562616-36562760
Bra008308	5	A02	+	13620334-13622189	13620151-13620204	13620301-13620334
Bra010248	5	A08	-	12628333-12635089	12635089-12635212
Bra035591	5	A02	-	6367595-6367909	6368936-6368976
Bra019275	5	A03	+	25330371-25330934	25329994-25330074	25330363-25330371
Bra023012	5	A03	-	8227783-8230321	8230321-8230362	8230600-8230613
Bra004687	5	A05	+	1362051-1362761	1361982-1362051
Bra022554	5	A02	-	7995512-7996167	7996167-7996179	7996272-7996344
Bra026387	5	A01	-	9400446-9402944	9402944-9402945
Bra034062	5	A01	-	25163858-25169134	25169134-25169155	25169231-25169304
Bra028928	5	A03	+	5452625-5453994	5452246-5452308	5452556-5452625
Bra024777	5	A06	-	22319662-22321728	22321728-22321767
Bra010614	5	A08	+	14815891-14816970	14815669-14815891
Bra030846	5	A08	+	219222-222719	218839-219002	219100-219222
Bra040545	5	Scaffold000217	+	2019-2940	1962-2019
Bra038456	5	A01	-	10900603-10900869	10900869-10901056
Bra040075	5	A08	-	12370578-12372429	12372429-12372435	12373083-12373251
Bra030143	5	A07	+	8460983-8462310	8460851-8460983
Bra037530	5	A06	-	20495397-20496517	20496517-20496855	20496982-20497195	20497273-20497404	20497485-20497567	20497651-20497722	20497810-20497878	20497964-20498101	20498429-20498872
Bra004718	5	A05	+	1504445-1507252	1503824-1503937	1504389-1504445
Bra040247	5	A01	+	25855849-25856114	25855707-25855849
Bra036523	5	A09	+	3009715-3016787	3009706-3009715
Bra005923	5	A03	+	1236291-1237824	1236046-1236127
Bra023401	5	A02	+	2194169-2197303	2194118-2194169
Bra035073	5	A07	+	25323974-25325019	25323942-25323974
Bra002872	5	A10	+	7093652-7097140	7093611-7093652
Bra000471	5	A03	-	11285396-11286292	11286292-11286423
Bra009371	5	A10	-	14095937-14097891	14098244-14098347
Bra017751	5	A03	+	30254416-30257187	30254310-30254416
Bra025155	5	A06	-	22057982-22058256	22058256-22058598	22058684-22058759	22058848-22058948
Bra003464	5	A07	+	16607548-16613040	16607459-16607548
Bra000305	5	A03	-	10460100-10461894	10461894-10461966	10462215-10462420
Bra021483	5	A01	-	26669504-26670725	26670725-26671598
Bra013127	5	A03	+	20334424-20336320	20334101-20334282	20334398-20334424
Bra000169	5	A03	+	9713173-9716706	9713161-9713173
Bra022357	5	A05	-	18913830-18914723	18914723-18914866
Bra001359	5	A03	-	16018114-16021114	16021114-16021134
Bra041170	5	Scaffold004047	+	11-321	2015-04-11
Bra008832	5	A10	-	12831548-12835655	12835655-12835741
Bra028202	5	A04	+	6971521-6975122	6971412-6971521
Bra016668	5	A08	+	18722106-18722753	18721845-18721967	18722102-18722106
Bra031405	5	A01	-	17600200-17600751	17600751-17600859
Bra037526	5	A06	-	20476831-20478610	20478610-20478612
Bra035396	5	Scaffold000104	+	612340-615024	612293-612340
Bra008586	5	A10	+	11735068-11736546	11734894-11734897	11735056-11735068
Bra004218	5	A07	-	20764762-20766571	20766571-20766651
Bra029505	5	A09	+	17850361-17852000	17850245-17850361
Bra015737	5	A07	-	24375488-24378274	24378274-24378284	24378419-24378502
Bra002253	5	A10	-	10714842-10717220	10717220-10717293	10717430-10717525
Bra005680	5	A03	+	105682-107737	105383-105682
Bra029429	5	A09	-	17160590-17163378	17163378-17163576
Bra035598	5	A02	-	6338325-6339760	6339760-6339789	6339872-6339904	6340549-6340680
Bra024861	5	A06	+	22860568-22862936	22860399-22860483	22860560-22860568
Bra019900	5	A06	-	3822326-3825410	3825410-3825689
Bra026223	5	A06	+	5206191-5208682	5206024-5206191
Bra004982	5	A05	-	2795637-2797307	2797307-2797312	2797699-2797882
Bra014675	5	A04	+	2168410-2168895	2168027-2168252	2168362-2168410
Bra002503	5	A10	-	9248745-9252739	9252739-9252748	9253287-9253365
Bra031694	5	A09	+	36965728-36969615	36965358-36965466	36965638-36965728
Bra031701	5	A09	-	36924947-36934906	36934906-36935083
Bra038233	5	A01	+	20586709-20588802	20586209-20586247	20586687-20586709
Bra005039	5	A05	+	3107674-3109792	3107496-3107526	3107603-3107674
Bra028157	5	A04	-	6588343-6588678	6588678-6589048	6589157-6589191
Bra030700	5	A08	-	19982157-19983852	19983852-19983898
Bra021936	5	A04	+	15376961-15378104	15376926-15376961
Bra011805	5	A01	+	431218-431775	430855-431218
Bra032147	5	A04	-	10948129-10951082	10951816-10952843	10953048-10953252
Bra035844	5	A09	-	3937384-3938898	3938898-3938903
Bra008312	5	A02	+	13634485-13635782	13634347-13634485
Bra026346	5	A01	+	9683463-9684197	9682908-9683054
Bra007034	5	A09	-	28455754-28457878	28457878-28457917
Bra013499	5	A01	+	5999185-6005755	5999180-5999185
Bra015883	5	A07	-	23651046-23653632	23653632-23653768
Bra002751	5	A10	-	7929133-7931954	7931954-7932031
Bra037169	5	A09	+	4757835-4759946	4757834-4757835
Bra002124	5	A10	-	11406023-11406313	11406313-11406396
Bra007309	5	A09	-	30028616-30031270	30031270-30031388
Bra000024	5	A03	+	8912612-8914401	8912310-8912353	8912485-8912612
Bra007709	5	A09	-	32006797-32011873	32011873-32011899	32012181-32012273
Bra033604	5	A06	-	24974728-24977304	24977304-24977314	24977847-24977994
Bra007449	5	A09	-	30782515-30784357	30784357-30784377	30784686-30784823
Bra023619	5	A02	+	3196051-3197572	3195952-3196051
Bra009173	5	A10	-	14951992-14952405	14952405-14952427
Bra029292	5	A02	+	25535272-25536139	25535211-25535272
Bra019095	5	A03	-	26375290-26384388	26384388-26384413
Bra026903	5	A09	+	35969309-35971327	35969227-35969309
Bra002294	5	A10	+	10501951-10509069	10501280-10501494	10501601-10501714	10501945-10501951
Bra030899	5	A08	+	665656-666651	665039-665270	665641-665656
Bra011956	5	A07	+	13194193-13196214	13193514-13193642	13194177-13194193
Bra023994	5	A03	+	28400692-28401671	28400397-28400610	28400688-28400692
Bra025263	5	A06	-	21430116-21431631	21431631-21431695
Bra008568	5	A10	+	11661896-11666144	11661875-11661896
Bra030890	5	A08	+	575788-576537	575250-575377	575739-575788
Bra019417	5	A06	-	11467569-11468364	11468425-11468588
Bra032864	5	A09	-	23494267-23505763	23505763-23505870
Bra014403	5	A04	-	338065-339036	339036-339052	339272-339349
Bra005074	5	A05	-	3310690-3311717	3311717-3311723	3311796-3311932
Bra022820	5	A03	+	7263260-7268289	7262577-7262672	7263147-7263260
Bra019675	5	A06	+	5082815-5083633	5082809-5082815
Bra003777	5	A07	+	18290711-18293856	18290679-18290711
Bra012601	5	A03	-	23313066-23313410	23313410-23313444	23313548-23313651
Bra028629	5	A02	+	1398796-1400656	1398779-1398796
Bra000249	5	A03	-	10155259-10156368	10156368-10156432	10157152-10157211
Bra021900	5	A04	-	15208637-15213548	15213548-15213692
Bra028867	5	A02	+	309019-309626	308860-308943
Bra010976	5	A08	+	16580216-16593711	16579980-16580216
Bra033022	5	A02	+	22231715-22232600	22231587-22231715
Bra015536	5	A10	+	710041-715229	709750-709810
Bra022279	5	A05	-	19382460-19387540	19387540-19387552	19387727-19387812
Bra035794	5	A05	+	17954239-17957552	17954209-17954239
Bra002914	5	A10	-	6842731-6843039	6843039-6843099
Bra007572	5	A09	-	31364608-31365155	31365342-31365400
Bra031937	5	A02	-	26113734-26114422	26114422-26114472
Bra038525	5	A09	-	33521712-33521981	33521981-33522039
Bra025146	5	A06	-	22150874-22152681	22152758-22152863
Bra017830	5	A03	+	30793243-30794512	30792931-30793143	30793225-30793243
Bra003346	5	A07	-	16001524-16002444	16002444-16002560
Bra031306	5	A05	-	16861908-16862694	16862694-16863202
Bra029661	5	A05	+	23504048-23505470	23503948-23504048
Bra010082	5	A06	-	14254784-14256130	14256130-14256264
Bra033827	5	A01	+	13220564-13220917	13220132-13220458	13220534-13220564
Bra023692	5	A02	-	3535177-3535353	3535353-3535376	3535593-3535636
Bra005372	5	A05	+	5082614-5084395	5082588-5082614
Bra021127	5	A01	-	22984749-22985402	22985402-22985441	22985812-22985859
Bra039161	5	A05	+	25058654-25058899	25058508-25058566
Bra025494	5	A04	+	8744931-8749079	8741521-8741554	8744910-8744931
Bra006040	5	A03	+	1716723-1717349	1714668-1714828	1714982-1715090	1715251-1715328	1715547-1715580	1715680-1715748	1715846-1716006	1716501-1716575	1716694-1716723
Bra035133	5	A07	+	25602049-25602333	25601471-25601746	25602008-25602049
Bra008749	5	A10	+	12493060-12496412	12492387-12492550	12492899-12492974
Bra002955	5	A10	+	6595228-6597159	6594999-6595228
Bra006557	5	A03	-	4036371-4038437	4038437-4038565
Bra022514	5	A02	+	8302745-8303850	8302708-8302745
Bra009476	5	A10	+	15659670-15662399	15659516-15659670
Bra023084	5	A03	-	8600994-8602166	8602166-8602168	8602378-8602640
Bra006531	5	A03	-	3939367-3940371	3940371-3940376	3943768-3943878
Bra026882	5	A09	+	35844084-35845788	35843970-35844084
Bra030106	5	A07	+	8755221-8756988	8755080-8755221
Bra037482	5	A06	-	20286201-20291062	20291062-20291186
Bra014227	5	A08	+	2373321-2374559	2372786-2372995	2373300-2373321
Bra006546	5	A03	+	3985320-3986022	3984987-3985039	3985309-3985320
Bra026964	5	A09	-	36261946-36263828	36263828-36263915	36264178-36264312
Bra002172	5	A10	-	11158285-11160743	11160743-11161019
Bra019803	5	A06	+	4329568-4331794	4328838-4328862	4329003-4329098	4329494-4329568
Bra017365	5	A09	-	14465789-14466771	14466771-14466821
Bra004268	5	A07	+	21000380-21000586	20999950-21000380
Bra039767	5	A01	-	8777006-8788698	8788698-8788899
Bra023497	5	A02	+	2594468-2596775	2594437-2594468
Bra035544	5	A02	-	6587004-6589805	6589805-6589869
Bra007281	5	A09	+	29872645-29875367	29872615-29872645
Bra006459	5	A03	-	3581285-3584536	3584536-3584594
Bra018681	5	A06	+	2651924-2652790	2651746-2651779	2651889-2651924
Bra030495	5	A08	-	20817058-20817651	20817845-20817922
Bra023789	5	A01	-	19108013-19108898	19108898-19109054
Bra008130	5	A02	-	12319785-12320892	12320892-12320949
Bra016268	5	A07	+	21801152-21801651	21800600-21800623
Bra022891	5	A03	+	7621194-7623038	7621158-7621194
Bra021967	5	A02	+	17674504-17679235	17670166-17670538
Bra006698	5	A03	-	4687140-4690441	4690441-4690494	4690875-4691010
Bra033893	5	A05	-	15836141-15837409	15837409-15837452
Bra028561	5	A02	-	1688861-1689787	1689787-1689794	1689957-1690065
Bra010516	5	A08	+	14172126-14175559	14172054-14172126
Bra029596	5	A05	+	23813462-23816699	23813305-23813462
Bra007336	5	A09	+	30189920-30191700	30189319-30189587	30189805-30189835
Bra038163	5	Scaffold000140	+	230463-232702	230442-230463
Bra005548	5	A05	-	6156847-6157191	6157191-6157273	6157387-6157465
Bra013645	5	A01	+	6837754-6839505	6837630-6837754
Bra021831	5	A04	-	14868119-14871879	14872032-14872396
Bra024763	5	A09	+	24151883-24153849	24151169-24151473	24151843-24151883
Bra035120	5	A07	+	25544132-25547883	25543934-25543975	25544091-25544132
Bra033547	5	A01	+	11022357-11024119	11022104-11022217	11022311-11022357
Bra028857	5	A02	+	347985-349367	347816-347887	347975-347985
Bra005417	5	A05	+	5385891-5386956	5385837-5385891
Bra016611	5	A08	+	18508866-18510914	18508770-18508866
Bra034045	5	A01	-	25246303-25247420	25247420-25247427
Bra031030	5	A09	+	34608843-34612223	34608593-34608843
Bra017857	5	A03	+	31085170-31085644	31085036-31085100	31085164-31085170
Bra004961	5	A05	+	2663969-2665958	2663872-2663969
Bra033242	5	A10	-	3366774-3368219	3373623-3373807
Bra033089	5	A02	-	22617049-22618311	22618311-22618313	22618441-22618528
Bra024566	5	A09	-	25589979-25590265	25590265-25590966
Bra038317	5	A02	+	10317125-10321339	10317111-10317125
Bra037258	5	A09	-	5314805-5318302	5318302-5318323
Bra041021	5	Scaffold000385	+	3587-3861	3464-3587
Bra000742	5	A03	+	12825459-12829145	12825454-12825459
Bra039932	5	A09	+	33264857-33265789	33264632-33264651	33264809-33264857
Bra033249	5	A10	-	3341798-3344134	3344134-3344230
Bra020153	5	A02	-	4262515-4266327	4266327-4266409
Bra040424	5	A04	+	179836-181619	179796-179836
Bra024815	5	A06	-	22513367-22520280	22520280-22520287	22520482-22520570
Bra030555	5	A08	+	20573913-20578205	20573746-20573913
Bra002681	5	A10	+	8339248-8342400	8339032-8339102
Bra003597	5	A07	-	17259263-17263568	17263568-17263583
Bra009165	5	A10	+	14983331-14984177	14983108-14983191
Bra000003	5	A03	+	8812470-8813271	8811748-8812329	8812430-8812470
Bra023549	5	A02	+	2857202-2860165	2857146-2857202
Bra037645	5	A04	+	18459856-18462101	18459804-18459856
Bra034277	5	A04	+	11965099-11967750	11964993-11965062
Bra039438	5	A05	+	24308156-24308912	24308104-24308156
Bra005961	5	A03	-	1419133-1421827	1421827-1422029	1422479-1422668
Bra009190	5	A10	-	14892373-14894387	14894387-14894558
Bra030092	5	A07	-	8862366-8867013	8867013-8867015	8867241-8867336
Bra028187	5	A04	+	6842704-6843732	6842306-6842443
Bra019424	5	A06	+	11547372-11550047	11547040-11547372
Bra000518	5	A03	-	11560384-11561608	11561608-11561631	11561883-11562048
Bra022347	5	A05	+	18997726-18999000	18997567-18997726
Bra014238	5	A08	-	2292070-2296180	2296180-2296240	2296314-2296690
Bra024904	5	A06	-	23140881-23143634	23143634-23143659
Bra001685	5	A03	-	17870822-17871131	17871131-17871148
Bra024242	5	A06	-	15105218-15108404	15108404-15108558
Bra009529	5	A10	+	15905398-15908632	15905212-15905321	15905388-15905398
Bra024631	5	A09	-	25134403-25136179	25136179-25136272
Bra038305	5	A02	+	10366163-10369056	10365737-10365821	10366148-10366163
Bra016813	5	A08	-	19315698-19318715	19318715-19318927
Bra036723	5	A09	-	5831063-5833708	5833708-5833985
Bra000655	5	A03	-	12338876-12340299	12340299-12340326	12340789-12340874
Bra037496	5	A06	+	20361868-20362512	20361824-20361868
Bra008196	5	A02	+	12716282-12717525	12716005-12716282
Bra037170	5	A09	-	4760031-4760924	4760924-4761159
Bra037973	5	A06	+	338913-339660	338641-338913
Bra024527	5	A09	+	25824055-25827000	25823665-25823778	25824023-25824055
Bra013859	5	A01	+	8119506-8120487	8119345-8119506
Bra039889	5	Scaffold000180	+	143708-144394	143623-143708
Bra002266	5	A10	+	10662299-10662937	10662214-10662299
Bra029587	5	A05	+	23859936-23863164	23859733-23859936
Bra036360	5	A02	+	21201771-21202616	21201342-21201554	21201649-21201771
Bra007910	5	A02	-	10795896-10799956	10799956-10800162
Bra001366	5	A03	+	16037603-16041067	16037385-16037603
Bra000299	5	A03	-	10434161-10434379	10434379-10434924
Bra009186	5	A10	-	14906510-14907968	14907968-14908058
Bra029541	5	A09	+	18127232-18132631	18127180-18127232
Bra006827	5	A03	+	5221823-5223557	5221610-5221684	5221807-5221823
Bra008177	5	A02	+	12602190-12603138	12602035-12602190
Bra018653	5	A06	-	2807798-2809972	2809972-2810077
Bra028237	5	A04	+	7305738-7307756	7305728-7305738
Bra037714	5	A04	-	18209835-18210412	18210583-18210635
Bra029018	5	A03	-	5890448-5892732	5892732-5892781	5893293-5893423
Bra020820	5	A08	-	11110565-11113112	11113112-11113163
Bra033141	5	A02	+	16556554-16558992	16556508-16556554
Bra019500	5	A06	-	12632122-12635286	12635286-12635304
Bra005875	5	A03	-	1019607-1021037	1021037-1021080	1021369-1021509
Bra024276	5	A06	-	15284146-15285671	15285671-15285764
Bra018699	5	A06	-	2552660-2554728	2554728-2554734
Bra008738	5	A10	+	12443577-12444806	12441931-12443577
Bra026810	5	A09	+	35565524-35567726	35565233-35565524
Bra019026	5	A03	-	26702782-26704833	26704833-26704883
Bra036598	5	A09	+	2652641-2655728	2652111-2652334	2652619-2652641
Bra023233	5	A09	-	20491713-20494148	20494148-20494186
Bra009126	5	A10	+	15140588-15144446	15140412-15140588
Bra035982	5	Scaffold000111	+	236883-239661	236676-236804
Bra019952	5	A06	+	3550202-3552661	3550156-3550202
Bra012845	5	A03	-	21967989-21968994	21968994-21969053	21969133-21969170
Bra029177	5	A03	+	6717380-6718537	6716147-6717380
Bra021659	5	A04	-	13786678-13788846	13788846-13788858	13789394-13789451
Bra006806	5	A03	-	5111133-5112778	5113076-5113135
Bra010379	5	A08	+	13418825-13419037	13417839-13417907	13418408-13418825
Bra023630	5	A02	-	3235741-3236238	3236238-3236241	3243126-3244634	3244709-3246147	3246722-3247343
Bra003499	5	A07	+	16770648-16771037	16769347-16769406	16770012-16770648
Bra005852	5	A03	+	926845-927831	926557-926673	926818-926845
Bra013341	5	A01	+	5111940-5113552	5111011-5111250	5111937-5111940
Bra027442	5	A09	+	10833394-10834510	10828365-10828709	10828965-10829042	10829769-10829865	10833187-10833394
Bra007020	5	A09	-	28376318-28378421	28378421-28378679
Bra040086	5	A08	+	12261490-12263528	12261403-12261490
Bra011682	5	A01	+	1072884-1075495	1072760-1072884
Bra026376	5	A01	-	9440106-9440828	9440828-9440872	9441467-9441554
Bra018064	5	A06	-	9646652-9650142	9650142-9650166
Bra026125	5	A06	+	5660203-5662797	5660170-5660203
Bra004545	5	A05	+	735659-739689	735295-735494	735642-735659
Bra032283	5	A05	-	12074165-12075422	12075422-12075492
Bra022000	5	A02	+	18025918-18027378	18025812-18025918
[truncated: 4,800 more rows]
[truncated: 46 more columns]
