# Supplementary material for: Physiological Characterization and Comparative Transcriptome Analysis of a Slow-Growing Reduced-Thylakoid Mutant of Chinese Cabbage (Brassica campestris ssp. pekinensis)
Source: Front Plant Sci. 2016 Jan 26;7:3. doi: 10.3389/fpls.2016.00003 (PMC4726769; doi:10.3389/fpls.2016.00003)
Supplement: Table S3 — Summary of extended genes detected in the drm (DRM2, DRM4, DRM5) libraries (XLS). [file Table3.XLS]

## Sheet: DRM2_ExtendGene
Gene	5' or 3' end	Chromosome	Strand	Original region	Extended region
Bra024958	5	A06	+	23329695-23332396	23327146-23327205	23327299-23327598	23327710-23327796	23327887-23328020	23328512-23328656	23328886-23329531	23329645-23329695
Bra013385	5	A01	+	5328524-5331207	5327969-5328117	5328513-5328524
Bra020566	5	A02	-	23987290-23989009	23989009-23989203
Bra011873	5	A01	-	131632-133177	133177-133202	133561-133714
Bra030658	5	A08	-	20150906-20154424	20154424-20154531
Bra021400	5	A04	+	19157824-19164302	19156035-19156113	19156212-19156302
Bra006275	5	A03	-	2783006-2787136	2787136-2787186
Bra031675	5	A09	+	37047443-37051602	37047176-37047297	37047430-37047443
Bra003634	5	A07	+	17446586-17447670	17446574-17446586
Bra024633	5	A09	-	25126155-25132184	25132184-25132228	25132329-25132526
Bra028814	5	A02	-	549860-550054	550054-550055	550246-550332
Bra000878	5	A03	+	13676462-13683499	13676352-13676462
Bra033807	5	A01	-	13449924-13452173	13452173-13452364	13452763-13453003	13453083-13453586	13453669-13453860	13453957-13454064	13454160-13454381	13454485-13455735
Bra038761	5	A03	-	24250965-24257267	24257267-24257307
Bra029650	5	A05	+	23534717-23535199	23534560-23534717
Bra005330	5	A05	+	4871705-4874555	4871563-4871705
Bra003326	5	A07	+	15893230-15894743	15893161-15893230
Bra033884	5	A01	+	22793722-22794471	22791147-22792354	22792497-22793330	22793571-22793722
Bra000005	5	A03	-	8818081-8820123	8820123-8820247
Bra020334	5	A02	+	5246770-5248295	5246473-5246614	5246737-5246770
Bra005459	5	A05	+	5596280-5597789	5596169-5596280
Bra008551	5	A02	+	15486609-15487944	15486295-15486347
Bra000466	5	A03	+	11257522-11259236	11257087-11257211	11257294-11257448	11257517-11257522
Bra015179	5	A07	+	4818325-4819242	4817580-4818325
Bra009577	5	A10	-	16084501-16085321	16085402-16085461
Bra012353	5	A07	-	10512407-10513163	10513163-10513185
Bra020135	5	A02	+	4172345-4173684	4172239-4172345
Bra025741	5	A06	+	7373270-7374325	7373111-7373270
Bra008861	5	A10	+	12978026-12980080	12977982-12978026
Bra002497	5	A10	+	9282542-9284617	9282253-9282342	9282460-9282542
Bra006609	5	A03	+	4244964-4246049	4244582-4244964
Bra026579	5	A02	+	20328502-20330470	20328438-20328502
Bra033329	5	A10	+	2864342-2865601	2862403-2862734	2862843-2862942	2863027-2863122	2863217-2863269	2863372-2863418	2863505-2863552	2863644-2863725	2863826-2864342
Bra004101	5	A07	-	20132718-20136265	20136265-20136366
Bra005849	5	A03	+	914703-915737	914188-914299	914554-914600
Bra022146	5	A02	+	19342073-19342547	19341727-19341836	19342060-19342073
Bra020764	5	A05	-	24038697-24040515	24040515-24040851
Bra034612	5	A08	-	11747852-11749207	11749207-11749462
Bra040611	5	A05	-	24880622-24882958	24883642-24883892
Bra039958	5	A05	-	16379401-16381752	16381752-16381779	16381893-16381985
Bra005322	5	A05	-	4825068-4826940	4826940-4826943
Bra014386	5	A04	+	273858-274835	273822-273858
Bra016344	5	A08	-	17206003-17206896	17206896-17206905	17207286-17207344
Bra013762	5	A01	+	7652693-7657085	7652573-7652693
Bra014744	5	A04	-	2757426-2759500	2759500-2759630
Bra001398	5	A03	-	16201375-16201950	16201950-16202121
Bra008255	5	A02	-	13127011-13130188	13130188-13130190	13130380-13130635
Bra010101	5	A06	-	14405823-14413744	14413744-14413942
Bra009163	5	A10	-	14987687-14995690	14995690-14995707	14996647-14996760
Bra015795	5	A07	+	24109381-24111301	24109348-24109381
Bra012912	5	A03	-	21573997-21575445	21575445-21575464	21575585-21575615
Bra004949	5	A05	-	2609296-2611075	2611075-2611078	2611278-2611499	2611989-2612102
Bra001450	5	A03	+	16439541-16440674	16439439-16439541
Bra018323	5	A05	+	7468043-7469911	7467885-7467994
Bra011721	5	A01	-	875241-881972	881972-882128
Bra016770	5	A08	-	19111166-19117127	19117127-19117156	19117233-19117333
Bra014801	5	A04	+	3250396-3253853	3250350-3250396
Bra037991	5	A06	-	260134-261976	261976-262005	262531-262570
Bra015395	5	A10	+	1621610-1624875	1621298-1621610
Bra023980	5	A03	+	28504184-28507480	28504040-28504184
Bra024469	5	A06	+	16591397-16591705	16590936-16591006	16591363-16591397
Bra005395	5	A05	+	5215124-5217323	5215081-5215124
Bra013958	5	A08	-	4968938-4970790	4970790-4970840	4970933-4970959
Bra002866	5	A10	-	7128030-7129621	7129621-7129687
Bra039329	5	A04	-	18698284-18704359	18704359-18704560
Bra031712	5	A09	+	36866525-36868442	36866341-36866525
Bra026493	5	A09	-	3244838-3245933	3245933-3245952	3246072-3246101
Bra000279	5	A03	+	10335920-10339466	10335266-10335471	10335903-10335920
Bra035289	5	A09	+	16274202-16277174	16273749-16274202
Bra034704	5	A05	+	21781166-21782163	21781159-21781166
Bra030718	5	A08	+	19899361-19900998	19899299-19899361
Bra030270	5	A04	+	9833296-9834967	9832615-9832783	9833262-9833296
Bra009215	5	A10	-	14795094-14796683	14796683-14796695	14797078-14797314	14797420-14797583
Bra005574	5	A05	-	6289224-6290270	6290270-6290277
Bra000940	5	A03	+	14063558-14066097	14063363-14063558
Bra019255	5	A03	+	25446636-25449715	25446242-25446553	25446628-25446636
Bra034735	5	A05	+	21936217-21937316	21936145-21936217
Bra003521	5	A07	+	16879483-16881180	16877692-16878021	16878365-16878441	16879155-16879483
Bra013947	5	A01	+	8653559-8656282	8653535-8653559
Bra006243	5	A03	-	2664007-2666895	2666895-2667334
Bra014580	5	A04	+	1558552-1559585	1558407-1558552
Bra004296	5	A07	+	21101037-21102153	21100855-21100922	21101027-21101037
Bra027080	5	A09	+	8712891-8714632	8712781-8712891
Bra024051	5	A03	-	28009090-28012136	28012136-28012175	28012251-28012279
Bra039312	5	A04	+	18771382-18773799	18771323-18771382
Bra008597	5	A10	-	11788732-11790024	11790024-11790208
Bra021844	5	A04	-	14925727-14929035	14929035-14929050	14929343-14929405	14929495-14929566	14929699-14929784	14929874-14930050
Bra040998	5	Scaffold000365	-	6548-9115	9115-9383
Bra033583	5	A06	+	25049632-25050420	25048963-25049021	25049612-25049632
Bra037737	5	A04	-	18077604-18080283	18080283-18080299
Bra014945	5	A07	-	7251508-7252164	7252580-7252647
Bra000239	5	A03	+	10118820-10120001	10118755-10118820
Bra034868	5	A05	-	22533130-22535477	22535477-22535533
Bra011912	5	A07	-	13614296-13623138	13623138-13623281
Bra014731	5	A04	-	2638000-2639514	2639571-2639611
Bra039332	5	A04	-	18692211-18694822	18694822-18694824	18694912-18694957
Bra015522	5	A10	+	788959-794626	788929-788959
Bra037029	5	A03	+	28878897-28880658	28878475-28878631	28878865-28878897
Bra018448	5	A05	-	8271413-8276002	8276002-8276007	8276137-8276163
Bra014308	5	A08	+	1764324-1768432	1763990-1764030	1764304-1764324
Bra015582	5	A10	+	413687-415761	413631-413687
Bra034566	5	A08	-	12006532-12007629	12007629-12007762
Bra019613	5	A06	-	13723932-13726274	13726274-13726354
Bra020705	5	A02	-	23102914-23105135	23105135-23105172	23105309-23105696
Bra019378	5	A03	+	24576675-24578319	24576573-24576675
Bra036971	5	A03	+	29240180-29241322	29240019-29240180
Bra035706	5	A04	-	12759512-12764338	12764338-12764342
Bra009966	5	A06	+	18972990-18975240	18972810-18972990
Bra036635	5	A09	-	6370567-6373593	6373593-6373635	6374386-6374428
Bra035697	5	A04	+	12832589-12835372	12832402-12832589
Bra040023	5	A01	-	25419171-25420320	25420424-25420518
Bra031220	5	A09	+	33707536-33710394	33707437-33707536
Bra008210	5	A02	+	12859718-12860394	12859631-12859718
Bra001629	5	A03	+	17560178-17561235	17560089-17560178
Bra039174	5	A05	+	24991757-24997517	24991730-24991757
Bra026045	5	A06	+	6062228-6066137	6061951-6062154
Bra036850	5	A09	+	26935381-26936820	26934860-26935133	26935374-26935381
Bra015284	5	A10	+	2241089-2241553	2240755-2241089
Bra017091	5	A04	+	16765025-16766288	16764962-16765025
Bra016581	5	A09	+	19805575-19806334	19805202-19805412	19805483-19805575
Bra023834	5	A01	-	19471221-19471442	19471442-19471527
Bra019936	5	A06	-	3626402-3629024	3629024-3629062
Bra004206	5	A07	-	20685715-20701307	20701307-20701381
Bra019694	5	A06	+	4941976-4946661	4941314-4941463	4941918-4941976
Bra028145	5	A04	-	6452287-6453671	6453671-6454326	6454552-6454629
Bra019507	5	A06	+	12759041-12760748	12758850-12758926
Bra037192	5	A09	+	4857038-4860461	4856921-4857038
Bra010552	5	A08	+	14352487-14357387	14352253-14352487
Bra019074	5	A03	-	26486389-26489368	26489368-26489374	26491917-26492059	26492159-26492443	26492541-26492579	26492673-26493290	26493370-26493663	26493823-26493994
Bra038321	5	A02	-	10294469-10295051	10295051-10295075	10295638-10295795
Bra021343	5	A05	-	9976807-9977638	9977737-9977764	9977881-9978217	9978651-9978884
Bra010176	5	A05	+	14930620-14931265	14930347-14930620
Bra034031	5	A02	+	9076309-9078279	9076289-9076309
Bra003417	5	A07	-	16384363-16387113	16387113-16387197
Bra000733	5	A03	+	12752667-12757234	12752331-12752667
Bra011427	5	A01	+	2216241-2220577	2215443-2216241
Bra002926	5	A10	+	6770104-6771451	6769850-6770011
Bra019452	5	A06	+	11940951-11946853	11940845-11940951
Bra015592	5	A10	+	314535-317162	314053-314331	314465-314535
Bra009901	5	A06	+	18593541-18595144	18592876-18593304	18593392-18593541
Bra028091	5	A07	+	1186345-1186825	1186282-1186345
Bra007480	5	A09	-	30929109-30931454	30931454-30931475
Bra035503	5	A08	+	7969166-7970455	7968926-7969166
Bra004366	5	A07	-	21539836-21545598	21545598-21545712
Bra034767	5	A05	-	22056653-22058580	22058580-22058673
Bra020251	5	A02	-	4844256-4845695	4845695-4845697	4853487-4853531
Bra014897	5	A07	+	7677677-7679467	7677621-7677677
Bra041171	5	A08	+	20716682-20716906	20715162-20716019	20716487-20716682
Bra023954	5	A03	+	28652616-28654596	28652588-28652616
Bra032120	5	A04	-	11130654-11135435	11135435-11135492
Bra035564	5	A02	-	6491445-6494416	6494416-6494438	6494660-6494847
Bra026328	5	A01	-	9776165-9779686	9779686-9779897
Bra006067	5	A03	+	1845501-1849500	1845461-1845501
Bra016246	5	A07	-	21941553-21942766	21942766-21942932
Bra026712	5	A09	+	35103835-35106613	35103830-35103835
Bra038557	5	A09	-	5698163-5698796	5698796-5698924
Bra024389	5	A06	+	16051568-16052177	15938882-15938894	16051472-16051568
Bra015913	5	A07	+	23523685-23525328	23523422-23523685
Bra026410	5	A01	+	9257304-9263864	9257234-9257304
Bra027248	5	A05	-	20660348-20663352	20663352-20663360
Bra004281	5	A07	+	21042483-21044863	21042457-21042483
Bra008966	5	A10	-	13461950-13464166	13464353-13464445
Bra032787	5	A09	-	23986672-23987974	24014269-24014435	24014547-24014887
Bra010599	5	A08	+	14667349-14669206	14667024-14667158	14667334-14667349
Bra027459	5	A09	-	10934010-10934885	10934885-10934901	10935067-10935194
Bra016748	5	A08	+	19028965-19030272	19028694-19028748	19028941-19028965
Bra020584	5	A02	+	23889451-23894088	23889438-23889451
Bra037215	5	A09	+	5031438-5035306	5031385-5031438
Bra017252	5	A04	-	15843949-15845700	15845700-15845728	15846054-15846094
Bra017298	5	A04	-	15600066-15600236	15600236-15600293
Bra010037	5	A06	-	19391143-19391985	19391985-19392026	19392313-19392416
Bra029861	5	A05	+	22689963-22693264	22689883-22689963
Bra034729	5	A05	+	21919994-21921818	21919880-21919994
Bra026144	5	A06	-	5595672-5596912	5597051-5597086
Bra025920	5	A06	-	6693034-6702476	6702476-6702488	6702808-6702822
Bra022242	5	A05	+	19595634-19599564	19595506-19595634
Bra029485	5	A09	+	17676195-17679223	17676142-17676195
Bra006084	5	A03	-	1912944-1913444	1913444-1913519
Bra024113	5	A03	+	27570587-27570859	27570524-27570587
Bra005013	5	A05	-	2982254-2983807	2983807-2983893
Bra005261	5	A05	+	4342916-4345567	4342855-4342916
Bra029846	5	A05	-	22739021-22742258	22742258-22742439	22742531-22742629
Bra020323	5	A02	+	5196113-5196448	5195931-5196113
Bra004497	5	A05	-	451830-453207	453207-453209	453355-453391
Bra015291	5	A10	+	2197335-2202618	2196872-2197108	2197246-2197335
Bra031685	5	A01	+	2837704-2839006	2836666-2837704
Bra000368	5	A03	-	10788574-10788822	10788822-10788840	10789190-10789340
Bra025124	5	A06	-	22259774-22260217	22260217-22260248	22260599-22260658
Bra035494	5	A08	+	7858553-7860325	7858079-7858262
Bra015004	5	A07	+	6624147-6627613	6623924-6623993	6624102-6624147
Bra038729	5	A01	+	24272544-24275333	24271985-24272181	24272516-24272544
Bra009827	5	A06	-	18162741-18167375	18167375-18167387	18167750-18167912
Bra025697	5	A06	+	7070099-7072609	7069590-7069747	7070095-7070099
Bra016139	5	A07	-	22526930-22529161	22529161-22529285
Bra033532	5	A01	-	11104608-11105107	11105107-11105269
Bra037091	5	A05	-	9374723-9376623	9376623-9376695
Bra020940	5	A08	+	10269540-10272804	10269338-10269540
Bra003890	5	A07	-	18870340-18870820	18870820-18870841
Bra002411	5	A10	+	9834439-9835350	9834053-9834104	9834185-9834218
Bra002656	5	A10	+	8431839-8434112	8431590-8431659	8431807-8431839
Bra003766	5	A07	-	18255208-18255474	18255474-18255481	18255599-18255635
Bra006895	5	A09	-	27551386-27553489	27553489-27553512	27553804-27553918
Bra026391	5	A01	-	9388462-9391260	9391260-9391481
Bra039750	5	A02	-	8717568-8718356	8718356-8718404	8721123-8721333
Bra029988	5	A01	-	14964103-14965497	14965497-14965509	14965648-14965822
Bra009724	5	A06	-	17467448-17469887	17469887-17469917	17471806-17471998
Bra028728	5	A02	-	967071-968487	968487-968536	968636-968783
Bra017287	5	A04	+	15635893-15638084	15635683-15635788	15635879-15635893
Bra023378	5	A02	-	2055303-2056404	2056404-2056408	2056521-2056730
Bra003467	5	A07	-	16627383-16632822	16632822-16633233
Bra008840	5	A10	-	12864107-12867155	12867155-12867231
Bra006852	5	A03	+	5356113-5358418	5356050-5356113
Bra030066	5	A07	+	9059318-9060187	9059243-9059318
Bra031063	5	A09	-	34431863-34436955	34436955-34436966	34437148-34437369
Bra024086	5	A03	+	27767729-27771007	27767633-27767729
Bra031595	5	A09	-	37419892-37420693	37420693-37420706	37420818-37420895
Bra008443	5	A02	-	14673014-14674393	14674393-14674407	14674567-14674612
Bra040347	5	A08	-	6010379-6012651	6012651-6012741
Bra033076	5	A02	-	22564171-22565755	22565755-22565805
Bra018257	5	A05	-	6970272-6973752	6973752-6973875
Bra012580	5	A03	+	23460136-23460952	23459976-23460029
Bra000973	5	A03	-	14219510-14222426	14222426-14222482
Bra006825	5	A03	-	5212632-5214943	5214943-5215046
Bra021240	5	A01	+	22295358-22296636	22295292-22295358
Bra039093	5	A09	+	1538904-1540051	1538469-1538604	1538888-1538904
Bra003718	5	A07	+	17961251-17961813	17960648-17960744	17961206-17961251
Bra021282	5	A01	-	21956948-21960309	21960309-21960319	21960484-21960696
Bra013151	5	A03	+	20199397-20200676	20199267-20199397
Bra039121	5	A05	-	25225970-25226555	25226555-25226569	25227008-25227076
Bra004969	5	A05	-	2710895-2712965	2712965-2713081
Bra035798	5	A05	-	17979897-17980861	17980861-17980871	17981344-17981413
Bra021517	5	A01	+	23997690-23999471	23997026-23997201	23997688-23997690
Bra005491	5	A05	-	5793825-5797427	5797427-5797525
Bra000807	5	A03	-	13289748-13293793	13293793-13293935	13294831-13294874
Bra028130	5	A04	-	6341270-6344810	6344810-6344938	6345276-6345402
Bra005990	5	A03	+	1515385-1519906	1515114-1515385
Bra007247	5	A09	+	29706964-29712551	29706944-29706964
Bra027183	5	A05	+	20292345-20294460	20292314-20292345
Bra012260	5	A07	+	11248186-11255865	11247965-11248061	11248175-11248186
Bra007877	5	A02	+	10500662-10501329	10500219-10500267	10500369-10500662
Bra013846	5	A01	-	8056572-8056979	8056979-8057063
Bra040747	5	Scaffold000247	-	47880-48763	48883-48918
Bra010490	5	A08	-	14017751-14018744	14018744-14018755	14018887-14018970
Bra007777	5	A09	-	32351898-32352404	32352404-32352418	32352565-32352662
Bra031486	5	A01	-	16857205-16858632	16858632-16858696
Bra040986	5	Scaffold000355	+	10436-14966	9980-10254	10394-10436
Bra029666	5	A05	-	23468546-23470139	23470139-23470151	23470711-23470854
Bra019557	5	A06	+	13248065-13250383	13247745-13247800
Bra040575	5	Scaffold000219	+	38337-39218	37897-37978	38331-38337
Bra028942	5	A03	+	5534112-5537393	5533247-5533342	5534018-5534112
Bra016998	5	A04	-	17300344-17300826	17300826-17300920
Bra030314	5	A04	-	9526806-9528733	9528733-9528789	9528916-9529021
Bra010575	5	A08	-	14494582-14495453	14495453-14495485	14495746-14495839
Bra025027	5	A06	-	23691459-23693855	23693855-23693960
Bra009551	5	A10	-	16009079-16009759	16009759-16009845
Bra033467	5	A04	+	4721689-4722363	4721373-4721590
Bra010696	5	A08	-	15253100-15253744	15253836-15253925
Bra001613	5	A03	-	17417846-17424053	17424053-17424093	17424274-17424477
Bra039009	5	A07	-	663780-665076	665076-665094
Bra002425	5	A10	-	9718715-9720333	9720333-9720367
Bra005200	5	A05	+	3966807-3969158	3966253-3966483	3966791-3966807
Bra009607	5	A10	-	16232505-16233485	16233485-16233935
Bra006091	5	A03	-	1951374-1954524	1954524-1954544	1954665-1954723
Bra002296	5	A10	-	10493164-10497160	10497160-10497340
Bra022512	5	A02	-	8313295-8314137	8314137-8314184
Bra037586	5	A01	-	21301465-21305166	21305166-21305174
Bra013506	5	A01	-	6029808-6031709	6031709-6031712	6031801-6031927
Bra024821	5	A06	-	22563406-22564615	22564741-22564939
Bra007371	5	A09	-	30381117-30383503	30383503-30383597
Bra035424	5	A01	-	16246916-16249933	16249933-16249940	16250121-16250161
Bra029603	5	A05	-	23768030-23768870	23768870-23769111
Bra023178	5	A09	+	21017487-21019862	21017348-21017386
Bra004806	5	A05	-	1902291-1903374	1903374-1903379	1903620-1903670
Bra014342	5	A08	-	1499087-1500387	1500387-1500516
Bra029593	5	A05	+	23829385-23834059	23829214-23829385
Bra013748	5	A01	+	7576266-7579272	7575780-7576186	7576258-7576266
Bra000055	5	A03	+	9112184-9114770	9112112-9112184
Bra038172	5	Scaffold000140	+	345722-347203	345544-345576
Bra009952	5	A06	-	18896362-18900489	18900489-18900496	18900710-18900777
Bra033862	5	A05	-	15539529-15541874	15541874-15541885
Bra021785	5	A04	-	14548360-14549508	14549508-14549527	14549750-14549790
Bra030404	5	A05	+	11010570-11011083	11010259-11010319	11010550-11010570
Bra023576	5	A02	+	2974104-2974709	2972693-2972824	2973531-2973660	2974013-2974104
Bra020172	5	A02	-	4383340-4385433	4385433-4385758	4385842-4386034	4386577-4386630
Bra011627	5	A01	-	1353940-1356154	1356154-1356159	1356376-1356433
Bra004379	5	A07	+	21611976-21612977	21611909-21611976
Bra021721	5	A04	+	14197974-14204097	14197894-14197974
Bra011648	5	A01	-	1266338-1267126	1267126-1267170
Bra037465	5	A06	-	20222246-20224028	20224570-20224621	20224727-20224862
Bra008817	5	A10	-	12773213-12775393	12775393-12775514
Bra004486	5	A05	+	384786-388050	384224-384337	384780-384786
Bra004356	5	A07	-	21464589-21467664	21467664-21467727
Bra019037	5	A03	-	26650074-26653263	26653263-26653273	26653417-26653494
Bra015505	5	A10	+	879919-880533	879835-879919
Bra015678	5	A07	-	24680686-24687908	24687908-24687920	24688141-24688182
Bra001484	5	A03	-	16642077-16643523	16643523-16643946	16644517-16644725
Bra007127	5	A09	-	28985351-28990434	28990434-28990582
Bra002273	5	A10	+	10623048-10624208	10622878-10622942	10623033-10623048
Bra008234	5	A02	-	12993386-12995012	12995085-12995181
Bra021686	5	A04	-	13954515-13956233	13956233-13956248	13956570-13956654
Bra027630	5	A09	+	7701451-7703394	7701228-7701275	7701401-7701451
Bra020377	5	A02	-	5435518-5437106	5437106-5437811	5438425-5438643
Bra026389	5	A01	+	9394329-9396400	9394323-9394329
Bra022556	5	A02	+	7945941-7947543	7945683-7945807	7945929-7945941
Bra023437	5	A02	+	2342513-2344724	2341897-2342105	2342495-2342513
Bra004837	5	A05	+	2042204-2066541	2042147-2042204
Bra030262	5	A04	+	9888481-9895948	9887970-9888088	9888400-9888481
Bra012087	5	A07	-	12323059-12328618	12328618-12328670	12329170-12329375
Bra031295	5	A05	+	16964607-16966579	16964341-16964534
Bra014503	5	A04	-	1070557-1071167	1071264-1071323
Bra037410	5	A09	+	479878-488068	479787-479878
Bra026819	5	A09	-	35620967-35623677	35623677-35623703	35624104-35624160
Bra025973	5	A06	+	6403135-6405867	6402593-6402730	6403103-6403135
Bra000353	5	A03	-	10723006-10725726	10725726-10725995
Bra001714	5	A03	+	18033036-18034222	18032052-18032517
Bra034053	5	A01	-	25214532-25214870	25214870-25214913
Bra027728	5	A09	+	7027797-7031863	7027773-7027797
Bra000661	5	A03	+	12366522-12367715	12366476-12366522
Bra036186	5	A09	-	2041459-2041948	2042044-2042136
Bra029570	5	A09	+	18371419-18371880	18370652-18370704	18370963-18371419
Bra013852	5	A01	+	8078157-8079393	8077747-8077883	8078070-8078157
Bra029457	5	A09	-	17448900-17450168	17450168-17450252	17450329-17450405	17450476-17450505
Bra036788	5	A09	-	27337129-27337479	27337479-27337579	27338085-27338110
Bra038513	5	A09	-	33447168-33448186	33448186-33448275
Bra010168	5	A05	+	15012631-15019451	15010222-15011166	15011482-15012440	15012626-15012631
Bra028708	5	A02	+	1057198-1058814	1056784-1056825
Bra036795	5	A09	+	27290045-27293420	27290020-27290045
Bra016023	5	A07	-	23091147-23094456	23094456-23094744
Bra002036	5	A07	-	2372762-2375707	2375707-2375751
Bra029375	5	A02	-	25013270-25019406	25019406-25019425
Bra000857	5	A03	-	13544282-13546517	13546517-13546527
Bra029327	5	A02	-	25310683-25311534	25311534-25311795
Bra020200	5	A02	-	4501096-4503274	4503274-4503470
Bra025940	5	A06	-	6574626-6575476	6575851-6575967
Bra011714	5	A01	+	915371-917741	915202-915230	915364-915371
Bra028563	5	A02	-	1683399-1686062	1686062-1686115
Bra006079	5	A03	-	1891738-1894404	1894404-1894699
Bra020142	5	A02	+	4213509-4215728	4213397-4213509
Bra005191	5	A05	-	3908117-3908735	3908735-3908741	3908808-3909099
Bra033464	5	A04	+	4683759-4684855	4683394-4683543	4683732-4683759
Bra010347	5	A08	+	13235038-13238719	13234904-13235038
Bra017961	5	A06	-	8800150-8802315	8802315-8802519
Bra036475	5	A07	-	167888-168529	168529-168556	168632-168661
Bra017131	5	A04	-	16556647-16561143	16561143-16561332
Bra025042	5	A06	-	23783538-23788265	23788265-23788341
Bra027810	5	A09	-	6441695-6444178	6444178-6444191	6444276-6444308
Bra036486	5	A08	+	17256207-17257202	17255514-17255711
Bra009304	5	A10	-	14410255-14411081	14411081-14411135
Bra040280	5	A01	-	25669257-25670902	25670902-25671060
Bra013238	5	A03	-	19734163-19742775	19742775-19742812	19743039-19743265
Bra007764	5	A09	-	32300510-32304612	32304612-32304725
Bra019621	5	A06	+	13776021-13779338	13775990-13776021
Bra034258	5	A04	+	11828116-11829975	11827636-11827774	11828094-11828116
Bra036287	5	A09	-	831801-833636	833636-833743
Bra018214	5	A06	-	10830491-10832992	10832992-10833011	10833141-10833385
Bra022011	5	A02	+	18177132-18177780	18176781-18176905	18177120-18177132
Bra006686	5	A03	-	4628376-4629603	4629603-4629621	4630005-4630078
Bra027886	5	A09	+	10035227-10036411	10035022-10035227
Bra040302	5	Scaffold000196	+	13448-16961	13341-13448
Bra011916	5	A07	+	13586182-13587422	13586113-13586182
Bra005700	5	A03	-	181950-183264	183264-184237	184469-184724
Bra000374	5	A03	+	10820100-10824139	10820005-10820100
Bra034003	5	A02	+	9320421-9320696	9320127-9320221	9320404-9320421
Bra027035	5	A09	-	8217824-8219358	8222846-8223520
Bra040934	5	Scaffold000318	-	4853-7846	7846-7877
Bra032595	5	A09	+	38527651-38529786	38527212-38527259	38527481-38527651
Bra014116	5	A08	-	3337690-3339788	3339788-3339955	3340100-3340347
Bra019696	5	A06	-	4928163-4930395	4930395-4930409
Bra014673	5	A04	+	2155744-2159065	2155698-2155744
Bra001285	5	A03	-	15699786-15701218	15701218-15701412
Bra034830	5	A05	-	22351076-22356424	22356424-22356519
Bra011844	5	A01	+	256520-258980	255992-256068	256518-256520
Bra015918	5	A07	-	23504471-23506858	23506858-23506908
Bra039808	5	A04	-	3760044-3761738	3761738-3761740	3762150-3762259
Bra000563	5	A03	+	11810611-11815350	11810411-11810611
Bra033236	5	A10	+	3394621-3395124	3394501-3394621
Bra019603	5	A06	-	13641870-13646915	13646915-13646942	13647040-13647223
Bra017693	5	A03	-	29856645-29858994	29858994-29859092
Bra011849	5	A01	+	236266-240324	235921-236109	236259-236266
Bra028531	5	A07	+	14584334-14596906	14584263-14584334
Bra025039	5	A06	-	23769805-23770458	23770458-23770573
Bra029931	5	A01	-	14419028-14419968	14419968-14419981	14420292-14420330
Bra013313	5	A01	+	4931672-4936158	4931633-4931672
Bra031089	5	A09	+	34270633-34271239	34270386-34270633
Bra030040	5	A07	-	9222963-9224464	9224464-9224503	9225174-9225438
Bra015866	5	A07	-	23723493-23726428	23726428-23726610
Bra036853	5	A09	+	26927599-26928426	26927570-26927599
Bra040317	5	A04	+	18634242-18634640	18633282-18633473	18633549-18633671	18633870-18634242
Bra035611	5	A02	+	6281001-6284127	6279920-6280000	6280912-6281001
Bra002432	5	A10	-	9674704-9678023	9678023-9678058
Bra023500	5	A02	+	2606028-2608120	2605845-2606028
Bra000867	5	A03	+	13605023-13605964	13604954-13605023
Bra000339	5	A03	+	10644038-10651786	10644016-10644038
Bra027476	5	A09	+	11077919-11081316	11077888-11077919
Bra018824	5	A06	+	1763742-1765464	1763740-1763742
Bra012040	5	A07	-	12663261-12665345	12665345-12665420
Bra031185	5	A09	-	33858439-33860391	33860391-33860429
Bra034447	5	A05	+	14233294-14234375	14233004-14233111
Bra013903	5	A01	+	8388029-8390980	8387609-8387786	8388020-8388029
Bra016890	5	A04	+	17842784-17843350	17842256-17842324	17842767-17842784
Bra018194	5	A06	-	10662900-10664235	10664235-10664288
Bra008742	5	A10	+	12463079-12466968	12462314-12462643	12462925-12463079
Bra006447	5	A03	-	3519879-3523226	3523226-3523355
Bra035443	5	A01	+	16049235-16050381	16049019-16049051	16049200-16049235
Bra016497	5	A08	+	17988459-17990821	17988413-17988459
Bra002947	5	A10	+	6631436-6633606	6631367-6631436
Bra010297	5	A08	+	12934937-12936859	12933905-12934089	12934210-12934283	12934905-12934937
Bra008462	5	A02	-	14797491-14800120	14800120-14800521	14800647-14800799	14800901-14800954	14801040-14801147	14801235-14801351	14801433-14801519	14801627-14801715	14801820-14801895	14801980-14802091	14802154-14802283	14802355-14802602
Bra002186	5	A10	-	11099753-11100564	11100564-11100585	11100703-11100744
Bra017563	5	A09	+	12614687-12620601	12614583-12614687
Bra005187	5	A05	+	3895384-3897595	3895300-3895384
Bra022283	5	A05	+	19369365-19371141	19369344-19369365
Bra004590	5	A05	+	925034-929735	924854-924865	925031-925034
Bra025957	5	A06	-	6455920-6457819	6457819-6457863
Bra035608	5	A02	-	6307537-6309639	6309702-6309746	6310069-6310151
Bra037295	5	A09	+	5095782-5096978	5095735-5095782
Bra036885	5	A01	+	12218356-12220619	12218239-12218356
Bra024047	5	A03	-	28026131-28028419	28028419-28028547	28029368-28029529
Bra038436	5	A08	+	8798209-8799568	8798035-8798094	8798208-8798209
Bra005135	5	A05	+	3617582-3618698	3617297-3617362	3617572-3617582
Bra030795	5	A08	-	19572220-19573095	19573095-19573096
Bra006934	5	A09	+	27828383-27832395	27828337-27828383
Bra024918	5	A06	+	23180776-23182674	23180368-23180551	23180731-23180776
Bra003187	5	A07	-	15017568-15020430	15020430-15020500	15020631-15020664
Bra001676	5	A03	+	17833555-17836622	17833402-17833555
Bra007864	5	A02	+	10384450-10385461	10384271-10384321	10384429-10384450
Bra028971	5	A03	-	5655951-5658083	5658083-5658280
Bra027441	5	A09	-	10830707-10831249	10831249-10831312
Bra006157	5	A03	-	2273695-2278581	2278813-2278906
Bra022495	5	A02	-	8415827-8417652	8417652-8417663	8417921-8418100
Bra032560	5	A09	+	38383015-38384591	38382958-38383015
Bra030997	5	A09	+	34760014-34761276	34760011-34760014
Bra010618	5	A08	+	14832949-14834106	14832632-14832710	14832927-14832949
Bra040201	5	Scaffold000191	+	81484-87703	81482-81484
Bra011163	5	A01	+	3582555-3584963	3582478-3582555
Bra026959	5	A09	+	36238939-36240728	36238386-36238582	36238900-36238939
Bra034431	5	A05	+	14021963-14023003	14021766-14021963
Bra009965	5	A06	+	18970808-18972419	18970773-18970808
Bra020592	5	A02	+	23830351-23835424	23830171-23830203	23830313-23830351
Bra006156	5	A03	-	2270990-2271992	2271992-2272094	2272653-2272730
Bra000991	5	A03	-	14315022-14315399	14315399-14315404	14315525-14315576
Bra028234	5	A04	+	7284871-7286313	7284273-7284377	7284855-7284871
Bra001025	5	A03	-	14453903-14456356	14456356-14456596	14456827-14456886
Bra017915	5	A06	+	8529216-8530442	8527770-8528105	8528660-8529216
Bra016193	5	A07	+	22232994-22235003	22232810-22232994
Bra020446	5	A02	-	5796641-5797249	5797249-5797271
Bra032669	5	A09	+	38868314-38873254	38868171-38868192	38868270-38868314
Bra013417	5	A01	-	5528258-5530517	5530517-5530527	5530968-5531150
Bra033693	5	A06	+	24530864-24532881	24530791-24530864
Bra040426	5	A04	-	170655-177750	178640-178716	179127-179586
Bra005570	5	A05	-	6275657-6276073	6276073-6276115	6276355-6276424
Bra025266	5	A06	-	21413816-21419738	21419738-21419782	21420313-21420395
Bra019547	5	A06	-	13144903-13146413	13146413-13146421
Bra040683	5	Scaffold000232	+	62616-64889	62095-62155	62261-62289	62549-62616
Bra006633	5	A03	-	4378460-4382950	4382950-4383086
Bra015368	5	A10	+	1773936-1777526	1773707-1773732	1773914-1773936
Bra021651	5	A04	+	13755882-13757787	13754225-13754327	13755555-13755654
Bra034108	5	A01	-	24949134-24950085	24950085-24950138	24950354-24950394
Bra025969	5	A06	+	6420668-6420901	6420413-6420476
Bra001329	5	A03	-	15885780-15887574	15887574-15887735
Bra007037	5	A09	-	28483332-28486219	28486219-28486300	28486391-28486625
Bra026362	5	A01	-	9580060-9582489	9582489-9582604
Bra009386	5	A10	+	14046025-14046280	14045305-14045402	14045652-14046025
Bra009431	5	A10	-	15427900-15428310	15428310-15428341	15428731-15428772
Bra030505	5	A08	+	20762370-20765619	20762301-20762370
Bra026893	5	A09	+	35925951-35927060	35925220-35925318	35925919-35925951
Bra010273	5	A08	+	12787982-12792046	12787687-12787982
Bra025975	5	A06	-	6393380-6396329	6396329-6396442
Bra018698	5	A06	-	2558589-2560761	2560761-2560773	2560953-2560997
Bra005877	5	A03	+	1024878-1026254	1024037-1024209	1024810-1024878
Bra001262	5	A03	+	15580621-15582819	15580553-15580621
Bra036182	5	A09	-	2061481-2064070	2064070-2064077	2064197-2064316
Bra023671	5	A02	-	3439059-3444983	3444983-3445871	3445965-3446765
Bra007526	5	A09	+	31136520-31140609	31136250-31136289	31136392-31136520
Bra011795	5	A01	+	474977-476733	474904-474977
Bra009950	5	A06	-	18880178-18887604	18887604-18887622
Bra010654	5	A08	+	15022204-15023388	15022162-15022204
Bra027224	5	A05	-	20514465-20515666	20515893-20516639	20516763-20516842	20516938-20517004	20517476-20517526	20517675-20517760	20517956-20518099	20519083-20519312	20519392-20519508	20519615-20519717	20519809-20519899	20519997-20520075	20520415-20520507	20520726-20520752	20520927-20521387	20521487-20521642	20521725-20521893	20521984-20522350
Bra002798	5	A10	-	7571609-7572294	7572294-7572333	7572460-7572503
Bra003591	5	A07	+	17239515-17241671	17239119-17239189	17239491-17239515
Bra007899	5	A02	+	10718591-10720901	10718451-10718491	10718559-10718591
Bra038757	5	A03	+	24275881-24279414	24274130-24274388	24275735-24275881
Bra012496	5	A07	-	9421550-9422191	9422191-9422211	9422508-9422720
Bra026904	5	A09	+	35973199-35974801	35973077-35973123
Bra029771	5	A05	-	23063070-23063742	23063822-23063920
Bra039777	5	A04	+	3961512-3964566	3961406-3961512
Bra038143	5	A05	+	10258572-10259177	10258383-10258421	10258556-10258572
Bra038697	5	A01	+	24401217-24403090	24401032-24401217
Bra029076	5	A03	+	6230229-6231210	6229983-6230116	6230210-6230229
Bra027255	5	A05	+	20685422-20685979	20685146-20685422
Bra006339	5	A03	-	3090202-3090890	3090890-3090930	3091162-3091232
Bra000316	5	A03	-	10542936-10543603	10543603-10543645	10543924-10543993
Bra019414	5	A06	+	11418574-11418981	11418066-11418272	11418550-11418574
Bra032366	5	A09	-	22185721-22186835	22186835-22186862	22187138-22187220
Bra001356	5	A03	-	16003371-16011335	16011335-16011418	16011658-16011950
Bra031529	5	A01	-	16542495-16546796	16546796-16546841
Bra039725	5	A08	+	6399828-6400479	6399433-6399567	6399822-6399828
Bra013737	5	A01	+	7517007-7518768	7516700-7516725	7516973-7517007
Bra027670	5	A09	-	7426126-7429287	7429287-7429298	7429385-7429436
Bra001984	5	A07	+	2854593-2856791	2854572-2854593
Bra014952	5	A07	+	7152398-7158424	7151978-7152226	7152389-7152398
Bra036946	5	Scaffold000123	-	230206-232304	232304-232346	238963-239542
Bra015596	5	A10	-	284375-285426	285426-286615
Bra032608	5	A09	+	38580796-38581005	38580692-38580796
Bra005967	5	A03	+	1433460-1434200	1432989-1433142	1433437-1433460
Bra033167	5	A02	+	16817752-16819944	16817627-16817752
Bra037591	5	A01	-	21319736-21320358	21320358-21320434
Bra021647	5	A04	-	13736788-13739933	13739933-13739976
Bra033772	5	A01	-	13824203-13825673	13825673-13825715
Bra010303	5	A08	-	12965208-12969762	12969762-12969817	12970480-12970734
Bra006161	5	A03	-	2297341-2299894	2299894-2299991
Bra028402	5	A07	-	13767940-13769940	13769940-13770020
Bra025137	5	A06	-	22209306-22210813	22210813-22210888	22211811-22211930
Bra037647	5	A04	+	18448229-18455545	18447990-18448034	18448145-18448229
Bra004830	5	A05	+	1999513-2001278	1999458-1999513
Bra011293	5	A01	+	2894430-2895861	2893763-2893917	2894384-2894430
Bra035233	5	A09	+	16780517-16783279	16780439-16780517
Bra004554	5	A05	+	788051-789406	787956-788051
Bra035720	5	A10	-	4110389-4115889	4115889-4115960
Bra028297	5	A10	-	4774198-4775885	4775885-4776596
Bra018150	5	A06	+	10355969-10357632	10355010-10355184	10355943-10355969
Bra002505	5	A10	+	9237373-9238041	9237024-9237131	9237366-9237373
Bra012990	5	A03	-	21199353-21200453	21200453-21200489	21200752-21200863
Bra008448	5	A02	-	14703956-14704982	14704982-14705514	14705588-14705706	14705791-14705869	14705950-14706046	14706137-14706200	14706286-14706418	14706506-14706750	14706848-14707021	14707202-14707873
Bra024724	5	A09	-	24546206-24548068	24548068-24548231	24548593-24548776
Bra025106	5	A06	-	24123526-24133324	24133324-24133344
Bra029796	5	A05	+	22970633-22972852	22970596-22970633
Bra027153	5	A09	+	9258705-9259982	9258208-9258240	9258684-9258705
Bra030541	5	A08	+	20632523-20633720	20632466-20632523
Bra036867	5	A01	-	12396597-12400342	12400342-12400363	12400566-12400593
Bra022043	5	A02	-	18489951-18490699	18490699-18491277
Bra014849	5	A04	-	3595399-3599424	3599424-3599606
Bra014087	5	A08	-	3633810-3635057	3635057-3635248
Bra020684	5	A02	-	23217156-23217863	23217863-23217868	23218046-23218088
Bra020975	5	A08	-	10024585-10027024	10027024-10027060	10027983-10028115
Bra039062	5	A09	+	1669960-1673825	1669771-1669960
Bra037063	5	A05	+	9083474-9087290	9083145-9083227	9083442-9083474
Bra032553	5	A09	+	38339158-38341633	38338943-38339158
Bra027386	5	A05	-	21368336-21371901	21371901-21372024
Bra023282	5	A09	-	20015303-20015971	20015971-20016154
Bra031650	5	A09	-	37143400-37143948	37143948-37144164	37144949-37145862
Bra021053	5	A08	-	9390985-9394705	9394705-9394740
Bra025360	5	A06	-	20904304-20910823	20910823-20910834	20910924-20911037
Bra026036	5	A06	+	6109559-6112708	6109176-6109297	6109524-6109559
Bra011792	5	A01	+	485035-488151	484831-484934	485022-485035
Bra032763	5	A04	+	5135360-5137014	5134563-5134735	5134924-5135038	5135153-5135246
Bra020038	5	A02	+	3721366-3726955	3721051-3721366
Bra007791	5	A09	+	32408735-32411173	32408638-32408735
Bra009544	5	A10	+	15978517-15979409	15978339-15978406	15978513-15978517
Bra007677	5	A09	+	31881926-31882120	31881384-31881462	31881905-31881926
Bra030393	5	A05	+	10931019-10931700	10930892-10930929
Bra028879	5	A02	+	236623-238014	236010-236056	236619-236623
Bra008185	5	A02	+	12663428-12664312	12662906-12663219	12663379-12663428
Bra035471	5	A01	-	15739966-15741039	15741039-15741252	15741620-15741684
Bra031888	5	A02	+	26355715-26359530	26355669-26355715
Bra035888	5	A09	-	3679015-3689775	3689775-3689862
Bra038427	5	A08	+	8907723-8909327	8907677-8907723
Bra004414	5	A05	-	18375-19887	19887-19997
Bra020282	5	A02	+	4980543-4982369	4980397-4980463	4980538-4980543
Bra030584	5	A08	-	20440771-20442666	20442666-20442697	20442938-20443011
Bra027869	5	A09	+	9853122-9857255	9852402-9852652	9853010-9853122
Bra012052	5	A07	-	12527284-12532573	12532654-12532831
Bra004359	5	A07	+	21495464-21496185	21493411-21493520	21493927-21495464
Bra026962	5	A09	-	36256107-36257613	36257613-36257631	36257709-36257813
Bra026629	5	A02	+	19834619-19835720	19832149-19832492	19832590-19832690	19832816-19833024	19833553-19834563
Bra017100	5	A04	-	16713556-16718721	16718721-16719064
Bra008001	5	A02	+	11473562-11474686	11473281-11473562
Bra007729	5	A09	-	32114768-32115506	32115506-32115531	32115693-32115859
Bra022316	5	A05	+	19168202-19170234	19168076-19168202
Bra015703	5	A07	-	24567032-24567685	24567685-24567741
Bra008913	5	A10	-	13189217-13191792	13191792-13191805
Bra028607	5	A02	+	1493100-1493657	1492349-1492521
Bra005769	5	A03	-	500967-503434	503434-503465
Bra023252	5	A09	-	20284588-20286856	20286856-20286967	20287341-20287468	20287666-20287886
Bra009404	5	A10	-	15306582-15309859	15309922-15309995
Bra037974	5	A06	-	337200-337732	337865-337953
Bra025642	5	A04	-	7682601-7684179	7684179-7684193	7684320-7684443
Bra024792	5	A06	-	22400631-22402702	22402702-22402703	22402854-22403062
Bra024136	5	A03	-	27412752-27413507	27413507-27413543	27413625-27413707
Bra024539	5	A09	+	25749269-25749758	25749251-25749269
Bra031426	5	A01	-	17396637-17399900	17399900-17400028
Bra000931	5	A03	+	14015376-14017360	14014775-14014888	14015354-14015376
Bra001660	5	A03	+	17752642-17753986	17752341-17752387	17752601-17752642
Bra008041	5	A02	+	11807985-11808332	11807312-11807455	11807945-11807985
Bra018088	5	A06	-	9845817-9846266	9846266-9846359
Bra017625	5	A03	-	29447848-29449696	29449696-29449701
Bra019008	5	A06	+	785456-785674	784766-784844	785455-785456
Bra011666	5	A01	-	1178219-1182945	1182945-1182950
Bra016558	5	A08	+	18285258-18290495	18285033-18285258
Bra013303	5	A01	+	4876066-4877199	4875996-4876066
Bra024544	5	A09	-	25719171-25723868	25723868-25723945
Bra037261	5	A09	+	5292168-5292720	5291766-5292168
Bra039407	5	A05	-	24200619-24202660	24202660-24202738	24203133-24203257
Bra034346	5	A04	-	12412114-12414922	12414922-12414962
Bra028955	5	A03	+	5590868-5592954	5590415-5590442	5590773-5590868
Bra039647	5	Scaffold000172	+	183655-200912	183464-183655
Bra023374	5	A02	+	2034976-2039336	2034641-2034976
Bra030739	5	A08	-	19783026-19791407	19791590-19791837
Bra019256	5	A03	-	25435335-25435925	25435925-25435945
Bra007320	5	A09	+	30090247-30091335	30090037-30090247
Bra033235	5	A10	-	3395616-3397394	3397394-3397493
Bra039979	5	A04	+	13306192-13307259	13305236-13305388	13306189-13306192
Bra023386	5	A02	-	2094827-2104601	2104601-2104628	2104712-2104811
Bra019001	5	A06	+	814701-817286	814674-814701
Bra034797	5	A05	-	22179675-22188287	22188287-22188334
Bra029586	5	A05	+	23866202-23868886	23866171-23866202
Bra011042	5	A01	+	4276343-4278188	4275933-4276082	4276304-4276343
Bra025173	5	A06	-	21877315-21878271	21878271-21878277	21878465-21878616
Bra036189	5	A09	-	2037237-2038538	2038538-2038549
Bra025492	5	A04	-	8756261-8757487	8757574-8757622
Bra021699	5	A04	-	14046509-14049292	14049292-14049372
Bra032082	5	A04	+	11379739-11380704	11379578-11379636
Bra037905	5	A09	+	15944900-15945211	15944550-15944681	15944870-15944900
Bra005090	5	A05	-	3375128-3378180	3378180-3378281
Bra030608	5	A08	+	20344055-20346193	20343979-20344055
Bra036640	5	A09	+	6336639-6341378	6336585-6336639
Bra012838	5	A03	-	22003534-22006530	22006530-22006880
Bra029529	5	A09	-	18000127-18005669	18005669-18005763
Bra036269	5	A09	-	954347-956193	956193-956269
Bra037196	5	A09	-	4895518-4896282	4896282-4896327
Bra026751	5	A09	+	35277495-35282887	35277124-35277237	35277452-35277495
Bra019070	5	A03	-	26501359-26502237	26502357-26502409
Bra019569	5	A06	-	13359958-13362886	13362886-13362888
Bra008984	5	A10	+	13529507-13532262	13529258-13529374	13529497-13529507
Bra012257	5	A07	+	11270914-11273861	11270537-11270684	11270901-11270914
Bra035154	5	A07	-	25677358-25679905	25679905-25679922
Bra036309	5	A09	+	688002-689095	687767-688002
Bra017107	5	A04	-	16683674-16684874	16684874-16684880	16685312-16685407
Bra019202	5	A03	-	25756359-25756767	25756767-25756889
Bra013807	5	A01	-	7862196-7865554	7865554-7865616	7865736-7865749
Bra013653	5	A01	+	6888844-6890468	6888803-6888844
Bra004051	5	A07	-	19828704-19831025	19831025-19831058
Bra009112	5	A10	-	15194654-15195646	15195646-15195673	15195883-15195992
Bra024117	5	A03	-	27526787-27533594	27533594-27533619	27533761-27533979
Bra036714	5	A09	+	5897352-5899325	5897082-5897193	5897341-5897352
Bra003715	5	A07	-	17934666-17935230	17935230-17935236	17935328-17935582
Bra024422	5	A06	-	16317727-16319616	16319616-16319652
Bra013452	5	A01	+	5766309-5767138	5766129-5766228	5766295-5766309
Bra025935	5	A06	+	6599326-6607070	6599297-6599326
Bra003221	5	A07	+	15270048-15271695	15269881-15270048
Bra022691	5	A02	+	6962365-6962550	6961702-6962052	6962204-6962365
Bra011133	5	A01	+	3743597-3746706	3737964-3738306	3741824-3741879	3741956-3742056	3743037-3743115	3743209-3743597
Bra038227	5	A01	-	20635084-20636493	20636493-20636559
Bra007747	5	A09	-	32209561-32215621	32216918-32217101
Bra016419	5	A08	+	17608326-17610573	17608189-17608326
Bra013689	5	A01	+	7156952-7157986	7156864-7156952
Bra027393	5	A05	+	21403761-21403970	21402794-21402870	21403749-21403761
Bra022846	5	A03	+	7388922-7391998	7388870-7388922
Bra023695	5	A02	+	3542246-3546527	3542190-3542246
Bra035524	5	A08	+	8204932-8211220	8204566-8204932
Bra023756	5	A01	-	18842145-18844564	18844564-18844608	18844708-18844872
Bra036433	5	A01	-	26171943-26172842	26173371-26173467
Bra019780	5	A06	+	4452804-4454420	4452309-4452524	4452731-4452804
Bra016459	5	A08	-	17802456-17804688	17805660-17805819
Bra024802	5	A06	+	22451642-22455260	22451617-22451642
Bra032170	5	A04	+	10746796-10749069	10745658-10745769	10746066-10746184	10746475-10746598	10746677-10746796
Bra002163	5	A10	-	11232779-11234757	11234757-11234771	11235278-11235467
Bra027496	5	A09	+	11277412-11288339	11277377-11277412
Bra016743	5	A08	-	19001776-19003357	19003357-19003385
Bra011263	5	A01	-	3029845-3030999	3030999-3031084
Bra016010	5	A07	-	23139324-23140162	23140521-23140584
Bra014712	5	A04	-	2465487-2466200	2466200-2466784	2466864-2466994	2467105-2467254	2467342-2467488	2467583-2467777	2467868-2468035	2468134-2468229	2468314-2468541	2468626-2469823	2469961-2470086
Bra007662	5	A09	-	31827377-31829428	31829736-31829851	31830190-31830317
Bra002733	5	A10	-	8017627-8022510	8022510-8022555
Bra003344	5	A07	-	15992668-15995488	15995488-15995851
Bra010410	5	A08	+	13614376-13615026	13613801-13613844	13614330-13614376
Bra011884	5	A01	-	83900-85942	85942-86073
Bra011320	5	A01	+	2740739-2742983	2740609-2740739
Bra031258	5	A05	-	17325398-17326895	17326895-17326898	17327381-17327614
Bra014356	5	A08	-	1437846-1439301	1439301-1439375
Bra025972	5	A06	+	6406638-6409137	6406212-6406255	6406610-6406638
Bra012661	5	A03	-	22898742-22899607	22899607-22899668	22899957-22900065
Bra027652	5	A09	+	7543111-7548812	7542367-7542564	7543070-7543111
Bra000525	5	A03	+	11599345-11600658	11597140-11597291	11597362-11599345
Bra010117	5	A06	+	14519485-14521610	14519355-14519395
Bra006905	5	A09	-	27593006-27593514	27613915-27614010	27614117-27614173	27614459-27614518	27614682-27614814	27615026-27615106	27615206-27615282	27615377-27615453	27615641-27615749	27615857-27615901	27615994-27616066	27616180-27616267
Bra030651	5	A08	-	20179002-20181724	20181724-20181768	20182026-20182172
Bra024272	5	A06	+	15272822-15274102	15272796-15272822
Bra011516	5	A01	+	1855180-1856889	1855124-1855180
Bra040696	5	A01	-	11829391-11832428	11832428-11832494	11832666-11832955
Bra031752	5	A09	+	36676606-36678945	36676545-36676606
Bra021202	5	A01	-	22554176-22555910	22555910-22555939	22556069-22556155
Bra002043	5	A07	+	2328667-2331287	2328405-2328667
Bra006211	5	A03	-	2538095-2541196	2541196-2541214	2541287-2541336
Bra002823	5	A10	+	7413753-7414811	7413215-7413315	7413726-7413753
Bra036797	5	A09	+	27282520-27286573	27282286-27282432	27282519-27282520
Bra036919	5	A01	-	11905279-11905686	11905686-11905791
Bra026218	5	A06	-	5236744-5236968	5236968-5236994
Bra002238	5	A10	-	10790212-10793576	10793576-10793597
Bra014457	5	A04	-	764362-766983	766983-766987	767068-767094
Bra004796	5	A05	-	1866075-1868706	1868706-1868713
Bra027599	5	A09	+	12135196-12139127	12135120-12135196
Bra010044	5	A06	-	13802663-13807239	13807239-13807326	13807922-13808336
Bra018464	5	A05	-	8331427-8334181	8334181-8334261
Bra025327	5	A06	-	21068330-21070362	21070362-21070402
Bra020373	5	A02	-	5425974-5427471	5427471-5427556
Bra036615	5	A09	+	2551808-2553162	2551565-2551697
Bra040361	5	A01	+	25550672-25555217	25550293-25550672
Bra033036	5	A02	-	22309339-22309766	22309766-22309775
Bra018832	5	A06	-	1714314-1717939	1717939-1718098
Bra030421	5	A05	-	11206431-11207859	11207859-11207863	11207989-11208336
Bra008580	5	A10	-	11707711-11715054	11715054-11715239
Bra005718	5	A03	+	266573-268796	257636-257935	258014-259120	259221-260290	260379-260519	260770-261013	261096-261797	262013-262207	262317-262885	263097-263148	263227-263845	263991-264154	264234-264751	264850-264954	265044-265110	265197-265274	265349-265417	265507-265608	265758-266246	266480-266573
Bra004761	5	A05	-	1708413-1712679	1712679-1712889
Bra010849	5	A08	-	16002650-16003909	16003909-16003939	16004405-16004535
Bra035437	5	A01	+	16120327-16121651	16119953-16120037	16120322-16120327
Bra013870	5	A01	-	8166209-8167304	8167304-8167307	8167478-8167502
Bra001583	5	A03	+	17210630-17212522	17210609-17210630
Bra033590	5	A06	+	25029647-25030345	25029430-25029647
Bra026385	5	A01	-	9413161-9415527	9415527-9415702
Bra006796	5	A03	+	5071860-5073568	5069412-5069898	5070143-5070189	5070425-5070591	5070677-5071353	5071453-5071860
Bra037400	5	A09	+	431191-433752	431186-431191
Bra020630	5	A02	-	23531842-23532499	23532499-23532707
Bra001911	5	A03	+	19331513-19332141	19331307-19331372
Bra017603	5	A09	-	12277396-12278604	12278604-12278610	12278821-12278916
Bra009927	5	A06	+	18742935-18744063	18742434-18742504	18742862-18742935
Bra006822	5	A03	-	5203372-5204205	5204205-5205420	5205490-5206038
Bra034833	5	A05	+	22369246-22369960	22369085-22369094
Bra009940	5	A06	-	18836511-18837321	18837514-18837557
Bra017737	5	A03	-	30172476-30174843	30174843-30174851	30174923-30175079
Bra004528	5	A05	+	648253-648832	648239-648253
Bra006298	5	A03	+	2915279-2916685	2914802-2914905	2915141-2915188	2915272-2915279
Bra034733	5	A05	+	21929268-21931331	21929158-21929193
Bra030095	5	A07	+	8835925-8836431	8835906-8835925
Bra006500	5	A03	-	3803890-3807813	3807813-3807833
Bra024060	5	A03	-	27946379-27948930	27948930-27948935	27949238-27949300
Bra035082	5	A07	-	25375233-25381846	25381846-25381980	25382072-25382331
Bra029066	5	A03	+	6150415-6152850	6149851-6150147	6150273-6150415
Bra030162	5	A07	+	8312072-8312428	8310551-8310686	8310784-8310902	8311006-8311216	8311330-8311561	8311658-8311808	8312042-8312072
Bra020056	5	A02	+	3808796-3810376	3808681-3808796
Bra001502	5	A03	-	16725942-16727476	16727476-16727565
Bra029517	5	A09	+	17919988-17921044	17919605-17919691	17919975-17919988
Bra035527	5	A08	-	8257497-8259134	8259134-8259270
Bra016810	5	A08	-	19306955-19308320	19308320-19308341	19308607-19308633
Bra011385	5	A01	+	2408027-2416834	2407802-2407945
Bra001539	5	A03	-	16938403-16939767	16939767-16939769	16939876-16940035
Bra007945	5	A02	-	11033189-11034070	11034070-11034097
Bra005862	5	A03	-	973099-974459	974459-974465	974656-974736
Bra029681	5	A05	-	23415148-23416817	23416817-23416825	23417071-23417352
Bra036458	5	A07	+	278687-279735	278637-278687
Bra014101	5	A08	+	3471468-3495474	3471444-3471468
Bra027138	5	A09	+	9163363-9164852	9163269-9163363
Bra003603	5	A07	+	17297980-17302505	17297409-17297534	17297845-17297980
Bra040146	5	A01	-	26043306-26045353	26045438-26045519
Bra001090	5	A03	+	14702904-14706863	14702364-14702433	14702881-14702904
Bra007221	5	A09	-	29572041-29575437	29575437-29575548
Bra037942	5	A10	+	3716703-3717675	3716357-3716525	3716596-3716703
Bra004928	5	A05	-	2530305-2532747	2532747-2532770	2533167-2533443
Bra006476	5	A03	+	3674969-3676735	3674485-3674530	3674902-3674969
Bra012415	5	A07	-	10045855-10047296	10047296-10047317
Bra005909	5	A03	-	1160655-1162196	1162196-1162297
Bra032190	5	A05	-	13207584-13209254	13209254-13209437
Bra038308	5	A02	+	10356802-10357392	10355855-10356138
Bra021469	5	A01	-	26603586-26606489	26606489-26606593
Bra021038	5	A08	-	9488727-9491037	9491037-9491304
Bra015351	5	A10	+	1858421-1860649	1858387-1858421
Bra031345	5	A05	-	16561677-16564862	16564862-16565178
Bra005115	5	A05	-	3507221-3507670	3507670-3507871
Bra029496	5	A09	-	17751992-17754576	17754576-17754622
Bra026257	5	A01	+	10141953-10143465	10141904-10141953
Bra010902	5	A08	+	16241139-16242704	16240784-16240913	16241132-16241139
Bra011252	5	A01	+	3076923-3079065	3076675-3076718
Bra025662	5	A04	+	7518195-7518776	7515826-7516927	7517613-7518195
Bra006582	5	A03	-	4149145-4149420	4149420-4149532
Bra014498	5	A04	-	1052111-1054419	1054419-1054467
Bra029546	5	A09	+	18174032-18174661	18173709-18173730	18174001-18174032
Bra000625	5	A03	+	12143420-12145034	12143273-12143420
Bra015862	5	A07	-	23740784-23742399	23742399-23742424	23742707-23743076
Bra028392	5	A07	-	13711948-13715359	13715359-13715513
Bra039629	5	A07	+	1564937-1566427	1564462-1564661	1564930-1564937
Bra028805	5	A02	+	579653-582672	578712-578967	579631-579653
Bra004060	5	A07	+	19889002-19892954	19864368-19864692	19864813-19865637	19865743-19865828	19868009-19868119	19868247-19868548	19868639-19868724
Bra024059	5	A03	+	27956496-27965598	27956446-27956496
Bra015105	5	A07	+	5681306-5683457	5680992-5681165	5681291-5681306
Bra005463	5	A05	+	5611289-5614753	5611219-5611289
Bra011649	5	A01	+	1257978-1260616	1257668-1257821	1257945-1257978
Bra030343	5	A04	-	9374412-9374893	9374893-9375046
Bra038552	5	A09	+	5661477-5664682	5661297-5661360	5661453-5661477
Bra009598	5	A10	-	16192292-16200279	16200279-16200381	16200476-16200600
Bra011035	5	A01	+	4325212-4326560	4324771-4324833	4325201-4325212
Bra004801	5	A05	+	1877612-1879360	1877327-1877387	1877561-1877612
Bra033468	5	A04	-	4727733-4728113	4728113-4728275	4734351-4735188
Bra028986	5	A03	-	5729462-5732027	5732027-5732052	5732369-5732548
Bra004259	5	A07	-	20968158-20970702	20970702-20970849
Bra009591	5	A10	-	16154647-16158225	16158225-16158230	16158300-16158518
Bra005034	5	A05	-	3086253-3086530	3086530-3086545
Bra001246	5	A03	-	15520646-15523946	15523946-15523982	15524169-15524277
Bra026393	5	A01	+	9379580-9383162	9379538-9379580
Bra025205	5	A06	-	21725533-21726606	21726606-21726622	21726953-21727037
Bra022277	5	A05	-	19401263-19403224	19403224-19403289
Bra024714	5	A09	+	24605876-24606682	24605861-24605876
Bra026689	5	A09	+	34980824-34981108	34980666-34980824
Bra007887	5	A02	-	10607934-10609007	10609007-10610236	10610609-10611343
Bra032689	5	A04	+	5831266-5839632	5830924-5831137
Bra033553	5	A06	+	25203602-25204632	25203420-25203602
Bra018036	5	A06	+	9392367-9394581	9391942-9392067	9392332-9392367
Bra004475	5	A05	-	321123-322340	322657-322757
Bra030277	5	A04	+	9780218-9786068	9780193-9780218
Bra038336	5	A02	+	10185024-10186638	10184079-10184362	10184612-10185024
Bra014299	5	A08	-	1846491-1849773	1849773-1849865	1850699-1850913
Bra015991	5	A07	+	23204407-23210549	23204340-23204407
Bra006140	5	A03	-	2194834-2197777	2197777-2197806	2198012-2198271
Bra027908	5	A09	+	10177120-10180716	10177046-10177120
Bra026569	5	A02	-	20400046-20401012	20401012-20401058	20401150-20401268
Bra001877	5	A03	-	19132173-19133033	19133033-19133069	19133256-19133350
Bra003808	5	A07	+	18446321-18447207	18442471-18443804	18443894-18444075	18444169-18444791	18444874-18445351	18445445-18446321
Bra019079	5	A03	-	26469107-26474201	26474201-26474363
Bra002745	5	A10	+	7967539-7969347	7967279-7967443	7967521-7967539
Bra013799	5	A01	+	7804144-7807044	7803627-7803690	7804142-7804144
Bra003265	5	A07	+	15543847-15545066	15543612-15543847
Bra019983	5	A06	-	3397514-3400516	3400516-3400609	3400940-3401048
Bra037229	5	A09	-	5501418-5502722	5502722-5502726	5503440-5503568
Bra015457	5	A10	+	1167425-1169001	1166992-1167068	1167404-1167425
Bra006762	5	A03	-	4942996-4945573	4945573-4945734
Bra004710	5	A05	-	1453372-1458564	1458564-1458602	1458702-1458784
Bra035290	5	A09	+	16263824-16266312	16263793-16263824
Bra011462	5	A01	-	2079638-2080603	2080815-2080863
Bra018759	5	A06	-	2160278-2162251	2162251-2162263	2162602-2162675
Bra005596	5	A05	+	6434543-6436675	6433972-6434019	6434509-6434543
Bra014865	5	A04	-	3707392-3708771	3708771-3708781	3709205-3709236
Bra026229	5	A01	-	10299850-10301722	10301722-10301735	10301919-10301990
Bra028031	5	A09	+	19284368-19286570	19284367-19284368
Bra022743	5	A02	+	6649078-6651716	6648792-6649078
Bra037363	5	A09	-	268123-270457	270457-270462	271117-271175
Bra003405	5	A07	-	16335205-16335621	16335621-16336176	16336328-16336362
Bra014366	5	A08	-	1389035-1389627	1389627-1389671	1390010-1390082
Bra040053	5	A01	+	25297815-25300428	25297092-25297236	25297720-25297815
Bra009290	5	A10	+	14465085-14466611	14464974-14465001	14465069-14465085
Bra007401	5	A09	+	30522471-30524702	30522306-30522471
Bra008561	5	A10	-	11614369-11617940	11617940-11617947	11618040-11618173
Bra011053	5	A01	-	4218837-4227568	4227818-4227924
Bra015153	5	A07	+	5241196-5241633	5241182-5241196
Bra015464	5	A10	-	1131509-1136920	1136920-1136965	1137283-1137388
Bra019010	5	A06	+	778806-781569	778371-778536	778725-778806
Bra003847	5	A07	+	18624177-18625624	18624103-18624177
Bra025504	5	A04	-	8647582-8648565	8648565-8648626	8649268-8649408
Bra013808	5	A01	+	7866260-7867827	7866169-7866260
Bra001945	5	A03	+	19529749-19531820	19529571-19529749
Bra011642	5	A01	+	1296259-1300668	1296025-1296193
Bra039379	5	Scaffold000164	-	195151-198050	198050-198107
Bra006123	5	A03	-	2114993-2116088	2116088-2116098	2116518-2116596	2117055-2117110
Bra032612	5	A09	+	38597540-38598938	38597398-38597413	38597538-38597540
Bra015640	5	A07	+	24885405-24890906	24885162-24885405
Bra023461	5	A02	-	2420780-2421794	2421794-2421810
Bra000118	5	A03	-	9359722-9360426	9360426-9360427	9361054-9361268
Bra039834	5	Scaffold000178	-	147398-149723	149723-149843
Bra038036	5	A06	+	1592-3704	1204-1244	1568-1592
Bra000186	5	A03	-	9799253-9799958	9799958-9799965	9800195-9800239
Bra013534	5	A01	+	6183708-6188719	6183597-6183708
Bra026187	5	A06	-	5390796-5394314	5394314-5394327	5394434-5395475	5395572-5395726	5395983-5396084	5396200-5396295	5396380-5396424	5396526-5396612	5396715-5397827	5397927-5398037	5398133-5398250	5398344-5398380	5398580-5398835	5398911-5399155
Bra000387	5	A03	-	10883175-10885809	10885809-10885844
Bra005195	5	A05	-	3936683-3938386	3938386-3938387	3938486-3938570	3939005-3939085	3939216-3939290
Bra007465	5	A09	+	30856750-30858369	30856490-30856570	30856719-30856750
Bra019068	5	A03	-	26505372-26506093	26506093-26506138	26506356-26506476
Bra028449	5	A07	+	14078162-14079983	14077990-14078162
Bra001416	5	A03	-	16295126-16301062	16301062-16301109
Bra024196	5	A03	+	26985029-26986039	26984589-26985029
Bra011075	5	A01	-	4078631-4081317	4081317-4081684
Bra014766	5	A04	-	2920479-2921955	2921955-2922026	2922582-2922582
Bra001156	5	A03	+	15028866-15029735	15028711-15028778
Bra038035	5	A06	+	4679-4953	4499-4605	4677-4679
Bra026938	5	A09	-	36156910-36158734	36158734-36158744	36158937-36159040
Bra005502	5	A05	-	5832776-5834424	5834424-5834510	5835056-5835332
Bra017803	5	A03	+	30629468-30631626	30629306-30629371
Bra023708	5	A02	-	3648764-3650614	3650614-3650686
Bra013745	5	A01	-	7546634-7547239	7547239-7547261
Bra035238	5	A09	+	16749183-16752327	16749085-16749183
Bra018743	5	A06	+	2243959-2245259	2243612-2243771	2243952-2243959
Bra008111	5	A02	+	12200584-12201438	12200569-12200584
Bra025968	5	A06	-	6421342-6421829	6421829-6421876	6422430-6422492	6422598-6422889	6423038-6423118	6423339-6423423	6423496-6423731	6424487-6424636
Bra021939	5	A04	-	15387736-15390312	15390312-15390597
Bra005751	5	A03	-	433865-435637	435637-435757
Bra025691	5	A06	-	7029966-7031144	7031144-7031182	7031307-7031376
Bra004728	5	A05	+	1548021-1551340	1547301-1547340	1547866-1547922	1548013-1548021
Bra010553	5	A08	+	14368085-14370471	14367949-14368085
Bra014363	5	A08	-	1402281-1403060	1403060-1403104	1403459-1403686
Bra019233	5	A03	-	25616786-25619407	25619407-25619433	25619519-25619686
Bra005683	5	A03	-	113583-118295	118295-118314
Bra009885	5	A06	-	18506327-18507206	18507206-18507208	18507295-18507559
Bra009311	5	A10	+	14364998-14371260	14364851-14364998
Bra012004	5	A07	+	12889180-12889829	12889047-12889091	12889177-12889180
Bra006969	5	A09	-	28093843-28094644	28094855-28094863
Bra013909	5	A01	-	8409673-8410245	8410245-8410317	8414922-8415097	8415564-8415689
Bra007083	5	A09	-	28725353-28727215	28727215-28727283
Bra006373	5	A03	+	3240309-3241761	3239825-3239985
Bra040529	5	Scaffold000215	+	25328-27095	24747-24831	25245-25328
Bra017976	5	A06	-	8924098-8925579	8925579-8925626
Bra035103	5	A07	-	25464588-25467583	25467583-25467930
Bra033611	5	A06	-	24957346-24961016	24961016-24961155
Bra023895	5	A01	+	20047353-20049359	20047298-20047353
Bra000614	5	A03	+	12084794-12085842	12084587-12084794
Bra031424	5	A01	-	17427989-17428381	17428381-17428900
Bra009813	5	A06	-	18050205-18052848	18052848-18053107
Bra012411	5	A07	-	10078792-10082061	10082061-10082204
Bra023418	5	A02	+	2261226-2261549	2260813-2261226
Bra037909	5	A09	+	15967733-15968968	15967604-15967733
Bra011155	5	A01	+	3628209-3629464	3628085-3628209
Bra006803	5	A03	+	5096264-5096827	5096147-5096264
Bra023103	5	A03	+	8716382-8717546	8716266-8716382
Bra021248	5	A01	+	22248491-22250348	22248245-22248314	22248408-22248491
Bra019829	5	A06	+	4136665-4137390	4135967-4136061	4136648-4136665
Bra026787	5	A09	-	35453802-35455352	35455352-35455379
Bra026637	5	A02	+	19722680-19725677	19722658-19722680
Bra034611	5	A08	-	11750354-11752345	11752345-11752422
Bra032930	5	A02	-	21649026-21649340	21649340-21649356	21649442-21649486
Bra013500	5	A01	-	6006134-6007558	6007558-6007581	6007676-6007801
Bra011910	5	A07	-	13630794-13632917	13632917-13632937	13633369-13633416
Bra014387	5	A04	+	275758-276820	275502-275606
Bra017348	5	A09	-	14699840-14703113	14703113-14703137	14703307-14703357
Bra036466	5	A07	-	217200-219692	219692-219726	219807-219849
Bra004471	5	A05	-	306836-309751	309751-309757
Bra029700	5	A05	+	23328459-23331300	23328306-23328381	23328457-23328459
Bra011626	5	A01	-	1358958-1361016	1361016-1361118
Bra019558	5	A06	-	13253782-13254753	13254753-13254772
Bra030387	5	A05	-	10881256-10882542	10882542-10882579	10883016-10883061
Bra024907	5	A06	-	23147814-23148907	23148907-23149622	23149830-23149966	23150162-23150257	23150361-23151784	23151839-23152234
Bra011148	5	A01	+	3681154-3687047	3681147-3681154
Bra036679	5	A09	+	6112182-6113879	6111930-6111985	6112172-6112182
Bra037999	5	A06	+	192313-193185	191950-191987	192312-192313
Bra035126	5	A07	+	25571050-25577376	25570950-25571050
Bra025281	5	A06	-	21347819-21350265	21350265-21350300
Bra024329	5	A06	+	15623897-15625854	15623645-15623897
Bra004348	5	A07	+	21435282-21437309	21434831-21435007	21435145-21435282
Bra007260	5	A09	+	29765076-29767322	29764572-29764760	29764949-29765076
Bra019175	5	A03	-	25897759-25898143	25898143-25898233	25898300-25898519
Bra020249	5	A02	-	4835102-4839772	4839772-4839891	4839981-4840258
Bra024363	5	A06	-	15841255-15842263	15842263-15842271
Bra010203	5	A05	-	14530486-14532095	14532095-14532290
Bra033037	5	A02	+	22311449-22314552	22311431-22311449
Bra006012	5	A03	-	1611375-1614527	1614527-1614531	1615189-1615346
Bra005371	5	A05	+	5071548-5076362	5071500-5071548
Bra038825	5	A07	-	1114301-1116968	1116968-1117252	1117963-1118174
Bra014014	5	A08	-	4567558-4568847	4569035-4569344
Bra034268	5	A04	-	11905117-11906059	11906059-11906148
Bra031337	5	A05	+	16609039-16611564	16608708-16608934	16609029-16609039
Bra003049	5	A10	-	5758467-5760326	5760416-5760438
Bra011470	5	A01	+	2043324-2048368	2042813-2042939
Bra039010	5	A07	+	658788-660629	656942-658788
Bra022860	5	A03	+	7434325-7441245	7434111-7434325
Bra005805	5	A03	-	726395-728900	728900-728968	729110-729168
Bra022715	5	A02	+	6823555-6825790	6823198-6823343	6823552-6823555
Bra005764	5	A03	-	478973-482563	482563-482643
Bra040447	5	A04	-	21319-24187	24187-24189	24445-24539
Bra033418	5	A04	+	4368377-4373082	4368175-4368377
Bra037277	5	A09	+	5198849-5201287	5198268-5198513	5198784-5198849
Bra021372	5	A01	-	26359606-26366243	26366243-26366519
Bra009978	5	A06	-	19056501-19058713	19058713-19058735	19059014-19059079
Bra013778	5	A01	-	7732211-7733882	7733882-7734021
Bra018995	5	A06	-	846455-848022	848022-848047
Bra009704	5	A06	-	17269521-17270222	17270222-17270237	17270344-17270378
Bra015646	5	A07	+	24852377-24854251	24851854-24852096	24852236-24852282	24852363-24852377
Bra009368	5	A10	+	14113572-14114456	14113533-14113572
Bra027294	5	A05	-	20889534-20893797	20893797-20893828
Bra004887	5	A05	-	2305445-2305696	2305696-2305718	2306153-2306184
Bra022165	5	A05	+	20100469-20100858	20089269-20089923	20100028-20100469
Bra013915	5	A01	-	8434400-8435434	8435546-8435630
Bra011396	5	A01	+	2349468-2356330	2349399-2349468
Bra028291	5	A10	-	4689541-4690254	4690254-4690316
Bra034644	5	A08	-	11526817-11527682	11527682-11527691	11527894-11527989
Bra032570	5	A09	+	38429319-38432471	38429025-38429186	38429305-38429319
Bra031856	5	A02	+	26536046-26536669	26535536-26535629	26535936-26536046
Bra040654	5	Scaffold000228	+	67336-68077	66978-67336
Bra002871	5	A10	+	7101900-7102230	7100762-7100985
Bra008279	5	A02	-	13306098-13310905	13310905-13310916	13311041-13311206
Bra025742	5	A06	+	7375627-7379951	7375319-7375404	7375592-7375627
Bra001111	5	A03	+	14826599-14829478	14825733-14825869	14826064-14826599
Bra009347	5	A10	+	14190285-14191508	14189565-14189717	14190051-14190285
Bra028846	5	A02	-	386116-387084	387084-387215
Bra035723	5	A10	+	4133444-4134764	4133362-4133444
Bra003122	5	A10	+	5006236-5006505	5005947-5006236
Bra031676	5	A09	-	37044573-37046725	37046725-37046764	37046857-37046979
Bra011104	5	A01	-	3856665-3862557	3862557-3862596
Bra020167	5	A02	+	4344557-4346439	4344175-4344363
Bra026030	5	A06	+	6143227-6150141	6142807-6143182
Bra013578	5	A01	+	6444230-6445001	6443997-6444103	6444213-6444230
Bra029697	5	A05	+	23346104-23348965	23345904-23346104
Bra013380	5	A01	-	5306123-5308582	5308582-5308739
Bra032941	5	A02	-	21704296-21705281	21705281-21705292	21705385-21705575
Bra010792	5	A08	+	15692786-15693391	15692003-15692035	15692282-15692786
Bra011318	5	A01	-	2746696-2750981	2750981-2751008	2751133-2751214
Bra028833	5	A02	+	452809-453541	452629-452685	452800-452809
Bra000976	5	A03	+	14242496-14245428	14242357-14242496
Bra000196	5	A03	+	9841595-9843698	9841343-9841595
Bra008930	5	A10	-	13274134-13276023	13276023-13276488
Bra013325	5	A01	-	5018279-5019072	5019072-5019075	5019446-5019553
Bra008979	5	A10	-	13508303-13511612	13511612-13511624	13511797-13511896
Bra033056	5	A02	-	22457261-22459150	22459150-22460257	22460336-22460719	22464408-22464974
Bra021387	5	A04	+	19105639-19106528	19105179-19105252	19105611-19105639
Bra001929	5	A03	-	19429888-19431772	19431772-19431803	19432035-19432119
Bra023702	5	A02	+	3602181-3604209	3601844-3601898	3602110-3602181
Bra031654	5	A09	+	37130559-37134439	37130112-37130559
Bra040289	5	A01	-	25630195-25632162	25632162-25632300
Bra025520	5	A04	+	8506795-8512805	8506739-8506795
Bra008643	5	A10	-	12008526-12009330	12009330-12009340	12009708-12009785
Bra000398	5	A03	+	10950650-10951162	10950387-10950507
Bra005418	5	A05	+	5387873-5388337	5387833-5387873
Bra002308	5	A10	+	10451342-10453414	10451250-10451342
Bra013132	5	A03	+	20310691-20311469	20310497-20310547
Bra019198	5	A03	-	25770315-25771152	25771152-25771236	25771330-25771442
Bra022104	5	A02	-	19072266-19073973	19073973-19074104	19074378-19074517
Bra028473	5	A07	-	14228712-14232481	14232481-14232502
Bra004467	5	A05	-	290873-294758	294758-294761	295805-296179
Bra031983	5	A05	-	24671813-24673467	24673467-24673500	24674023-24674085
Bra028759	5	A02	+	795693-796610	795172-795215	795670-795693
Bra033200	5	A02	+	17266490-17268133	17266426-17266490
Bra025318	5	A06	-	21132434-21139155	21139155-21139168
Bra037411	5	A09	-	490837-492061	492061-492063	492271-492293
Bra036811	5	A09	+	27177546-27179517	27177363-27177546
Bra014402	5	A04	-	334381-337538	337538-337593
Bra001350	5	A03	+	15980586-15982785	15980008-15980160	15980498-15980586
Bra021709	5	A04	-	14118120-14120375	14120375-14120387	14120466-14120538
Bra008803	5	A10	+	12702662-12703366	12702635-12702662
Bra011704	5	A01	-	959189-962829	962829-962883
Bra021474	5	A01	-	26631984-26637241	26637241-26637253
Bra027003	5	A09	+	7912804-7913004	7912458-7912804
Bra003041	5	A10	-	5882857-5886306	5886306-5886377	5886566-5886672
Bra015330	5	A10	+	1979312-1984660	1978740-1978895	1979300-1979312
Bra037489	5	A06	-	20325995-20328276	20328276-20328278	20328505-20328581	20329074-20329249
Bra033486	5	A04	+	4915949-4917119	4915823-4915949
Bra032103	5	A04	+	11266927-11268790	11266174-11266382	11266766-11266927
Bra024299	5	A06	+	15415358-15419315	15415160-15415257
Bra021981	5	A02	-	17788010-17790205	17790205-17790211	17790555-17790597
Bra010481	5	A08	+	13978395-13981065	13975863-13976131	13976241-13976355	13976695-13976785	13976857-13977002	13977083-13977302	13977378-13977741	13977822-13978395
Bra041066	5	Scaffold000444	-	2725-4206	4206-4400
Bra033582	5	A06	+	25053995-25055657	25053635-25053821	25053932-25053995
Bra016109	5	A07	-	22646296-22646613	22646613-22646685	22647316-22647840	22647922-22648008	22648097-22648474	22648562-22648696	22649145-22649294	22649370-22649452	22649530-22649626	22649706-22650050
Bra002100	5	A07	+	1835204-1838422	1835170-1835204
Bra018226	5	A05	+	6840472-6841877	6840404-6840472
Bra025264	5	A06	+	21424098-21427509	21423702-21423813	21424035-21424098
Bra001584	5	A03	-	17213164-17219538	17219538-17219699
Bra025974	5	A06	+	6401748-6402092	6401084-6401288	6401702-6401748
Bra022329	5	A05	-	19084315-19087943	19087943-19087986	19088185-19088244
Bra019746	5	A06	+	4662895-4664243	4662000-4662200	4662868-4662895
Bra001745	5	A03	+	18238787-18239935	18238603-18238636	18238785-18238787
Bra020573	5	A02	-	23934072-23935773	23935773-23935874
Bra005939	5	A03	-	1323553-1324377	1324377-1324438
Bra001501	5	A03	+	16723176-16725355	16722592-16722778	16723143-16723176
Bra011337	5	A01	-	2668630-2674496	2674496-2674653
Bra000808	5	A03	-	13298783-13304093	13304093-13304094
Bra036496	5	A07	+	70503-72040	70248-70503
Bra007007	5	A09	+	28300560-28302900	28300479-28300560
Bra032432	5	A09	-	37803481-37805376	37805376-37805392	37805601-37805687
Bra021885	5	A04	-	15133507-15136039	15136039-15136275
Bra020076	5	A02	+	3909688-3911792	3909674-3909688
Bra029328	5	A02	+	25307904-25309539	25307476-25307518	25307846-25307904
Bra039936	5	A09	-	33240924-33245982	33245982-33245988
Bra029622	5	A05	+	23672990-23677638	23672572-23672657	23672741-23672990
Bra013126	5	A03	-	20336890-20339213	20339213-20339389
Bra036109	5	A09	+	2427879-2428696	2427835-2427879
Bra036729	5	A09	+	5804702-5807087	5804007-5804336	5804617-5804702
Bra006382	5	A03	+	3270445-3278036	3270420-3270445
Bra033471	5	A07	-	14927535-14928430	14928430-14928655
Bra032603	5	A09	-	38556545-38557977	38557977-38558022	38558130-38558248
Bra040814	5	Scaffold000267	-	27674-30201	30201-30304
Bra039090	5	A09	+	1544475-1545713	1544157-1544252	1544394-1544475
Bra036550	5	A09	+	2854962-2856984	2854807-2854962
Bra027023	5	A09	+	8120211-8121128	8119645-8119829	8120174-8120211
Bra018632	5	A06	-	2897691-2900372	2900478-2900595
Bra022356	5	A05	-	18923492-18924704	18924704-18924714	18925199-18925351
Bra025911	5	A06	+	6751236-6764214	6751159-6751236
Bra008772	5	A10	+	12590323-12593997	12590283-12590323
Bra018818	5	A06	+	1782499-1784750	1782142-1782267
Bra028357	5	A01	-	18094576-18096473	18096473-18096542	18096743-18096843
Bra028353	5	A01	+	18130704-18134600	18130664-18130704
Bra020089	5	A02	+	3956951-3957449	3956753-3956807	3956941-3956951
Bra008427	5	A02	-	14577949-14586025	14586025-14586069
Bra027434	5	A05	-	21624542-21625847	21625847-21625851	21626034-21626276
Bra001771	5	A03	+	18375994-18379621	18375303-18375549	18375653-18375994
Bra013724	5	A01	-	7418148-7421465	7421465-7421476	7421701-7421747
Bra018437	5	A05	-	8218337-8223857	8223857-8223898	8224163-8224269
Bra018059	5	A06	-	9603459-9605611	9605611-9605650
Bra009337	5	A10	+	14238804-14240864	14238387-14238804
Bra003738	5	A07	-	18070148-18073280	18073280-18073445
Bra013167	5	A03	-	20115538-20120585	20120585-20120701
Bra022281	5	A05	+	19373594-19377954	19373166-19373594
Bra014104	5	A08	+	3434680-3436482	3434373-3434465
Bra031247	5	A05	+	17408693-17409007	17408596-17408693
Bra002633	5	A10	-	8535904-8538214	8538214-8539801	8539999-8540205
Bra014186	5	A08	+	2716005-2716615	2715706-2716005
Bra022143	5	A02	-	19332808-19334277	19334277-19334431	19334551-19334764
Bra032249	5	A05	+	12466071-12466637	12463012-12463035	12466062-12466071
Bra017749	5	A03	+	30238501-30239804	30238460-30238501
Bra003190	5	A07	+	15041827-15044782	15041800-15041827
Bra007140	5	A09	-	29036363-29039752	29039752-29039843
Bra027470	5	A09	-	11028139-11029333	11029333-11029636
Bra010824	5	A08	+	15883186-15884153	15883022-15883186
Bra024865	5	A06	+	22899274-22900056	22899249-22899274
Bra005071	5	A05	-	3296508-3298112	3298112-3298124	3298881-3299053
Bra027516	5	A09	+	11471170-11473592	11471167-11471170
Bra026224	5	A01	+	10355172-10356270	10355023-10355172
Bra001125	5	A03	-	14888661-14892595	14892595-14892671
Bra002248	5	A10	+	10743707-10744162	10743601-10743707
Bra007000	5	A09	-	28263328-28265763	28265763-28265852
Bra011939	5	A07	-	13357799-13360106	13360106-13360333
Bra000220	5	A03	+	9974630-9985804	9974613-9974630
Bra018009	5	A06	+	9211074-9212803	9211049-9211074
Bra035048	5	A07	+	25232006-25234369	25231759-25231806
Bra018343	5	A05	-	7610308-7612188	7612188-7612210	7612455-7612518
Bra028026	5	A09	+	19332963-19333666	19332599-19332671
Bra034244	5	A09	+	1445612-1446919	1445453-1445492	1445590-1445612
Bra017933	5	A06	+	8644916-8650820	8644555-8644916
Bra016549	5	A08	-	18227225-18235245	18235245-18235298	18235655-18235729
Bra031879	5	A02	-	26419925-26422186	26422186-26422466
Bra002196	5	A10	+	11018880-11020388	11018709-11018880
Bra010877	5	A08	+	16124312-16124844	16124281-16124312
Bra021744	5	A04	-	14316309-14319741	14319741-14319789
Bra041150	5	Scaffold001267	+	486-1035	3-486
Bra039237	5	A09	+	32853674-32856005	32853571-32853674
Bra014839	5	A04	+	3543563-3545965	3543447-3543563
Bra016216	5	A07	+	22115328-22117372	22115324-22115328
Bra001406	5	A03	-	16249006-16250017	16250214-16250286
Bra004137	5	A07	+	20324783-20326508	20315580-20315679	20315767-20315971	20324768-20324783
Bra036909	5	A01	-	11967508-11968029	11968029-11968070
Bra020220	5	A02	-	4598685-4601507	4601507-4601551
Bra039084	5	A09	-	1565907-1568614	1568614-1568654	1568907-1568983
Bra006677	5	A03	-	4587644-4591955	4591955-4591961	4592496-4592605
Bra028455	5	A07	-	14106694-14109363	14109363-14109369	14109534-14109654
Bra013209	5	A03	+	19892812-19895123	19892743-19892812
Bra007377	5	A09	-	30406812-30408678	30408678-30408680	30408795-30408830
Bra011000	5	A08	-	16734742-16744788	16744788-16744800
Bra036448	5	A01	+	26246912-26248806	26246852-26246912
Bra009785	5	A06	+	17872837-17875030	17872488-17872728	17872829-17872837
Bra002433	5	A10	+	9672128-9674238	9671786-9672128
Bra003448	5	A07	+	16526311-16530887	16526221-16526311
Bra020518	5	A02	-	24271444-24274991	24274991-24275034
Bra012044	5	A07	-	12633718-12636429	12636429-12636434	12636823-12636985
Bra004064	5	A07	-	19903417-19905679	19905679-19905813	19908498-19908553
Bra000161	5	A03	+	9657713-9658704	9657513-9657567
Bra006587	5	A03	-	4169132-4172015	4172015-4172045	4173327-4173598
Bra029530	5	A09	+	18011044-18018435	18010928-18011044
Bra036864	5	A01	-	12413088-12415060	12415060-12415318
Bra024554	5	A09	+	25669093-25670109	25667759-25669093
Bra014079	5	A08	+	3753207-3754715	3753157-3753207
Bra031661	5	A09	+	37100395-37102449	37100313-37100395
Bra016539	5	A08	-	18162008-18166623	18166623-18166700
Bra018583	5	A06	+	3135026-3137864	3133949-3134121	3135017-3135026
Bra032657	5	A09	+	38805250-38806378	38805096-38805151
Bra025926	5	A06	+	6673259-6675029	6673152-6673259
Bra031393	5	A01	+	17729644-17731103	17729586-17729644
Bra009595	5	A10	+	16182058-16182453	16181997-16182058
Bra037775	5	A09	-	4114735-4115710	4115710-4115735
Bra018372	5	A05	-	7826716-7829141	7829141-7829143	7829281-7829394
Bra034318	5	A04	-	12239110-12243733	12243733-12243736	12244646-12244788
Bra018540	5	A02	-	15834316-15838403	15838403-15838532
Bra012456	5	A07	+	9734932-9735704	9734918-9734932
Bra007080	5	A09	+	28702185-28702861	28702003-28702047	28702151-28702185
Bra016530	5	A08	+	18123670-18124981	18123573-18123670
Bra025730	5	A06	+	7259688-7260386	7259088-7259177
Bra024760	5	A09	+	24179389-24180542	24179283-24179389
Bra032519	5	A09	+	38178234-38179105	38178056-38178148
Bra038875	5	A01	-	15454073-15455401	15455401-15455406
Bra012744	5	A03	+	22500167-22501636	22500162-22500167
Bra021858	5	A04	+	14993545-14999426	14993485-14993545
Bra007461	5	A09	+	30842761-30844466	30842731-30842761
Bra028188	5	A04	-	6847133-6848871	6848871-6848889	6849161-6849263
Bra018136	5	A06	-	10219766-10221350	10221350-10221384	10221582-10221624
Bra026542	5	A02	-	20616402-20617968	20617968-20617994	20618262-20618360	20618453-20618530
Bra033557	5	A06	+	25179585-25185515	25179564-25179585
Bra010716	5	A08	+	15323419-15323979	15322826-15322906	15323183-15323419
Bra021875	5	A04	-	15085426-15087948	15087948-15087999
Bra023030	5	A03	+	8318836-8319383	8317646-8317772
Bra013379	5	A01	-	5302655-5304607	5304607-5305013	5305152-5305399
Bra032650	5	A09	+	38781660-38782791	38781373-38781485	38781587-38781660
Bra038230	5	A01	+	20594513-20600846	20594084-20594255	20594480-20594513
Bra015867	5	A07	-	23720536-23722140	23722140-23722235
Bra035433	5	A01	+	16165095-16173844	16164926-16165095
Bra028727	5	A02	-	969694-977982	977982-978101
Bra020781	5	A05	+	24098748-24100522	24098705-24098748
Bra030756	5	A08	+	19707397-19709394	19707318-19707397
Bra033832	5	A01	-	13151410-13156342	13156342-13156387	13156582-13156633
Bra011860	5	A01	+	191317-206106	190898-191085	191298-191317
Bra014290	5	A08	-	1890584-1892883	1892883-1892893
Bra013910	5	A01	+	8412704-8413953	8412410-8412462	8412556-8412704
Bra000011	5	A03	-	8842732-8843775	8843775-8843829	8844141-8844271
Bra019877	5	A06	+	3925944-3928634	3925815-3925849	3925932-3925944
Bra040161	5	A01	+	4397423-4399088	4397228-4397423
Bra004363	5	A07	+	21523365-21524270	21522837-21522982	21523357-21523365
Bra018588	5	A06	+	3103816-3107716	3103777-3103816
Bra020885	5	A08	-	10653453-10653922	10653922-10653925	10654256-10654975
Bra022529	5	A02	-	8201854-8204546	8204546-8204557	8204642-8204740
Bra014271	5	A08	+	2073046-2075610	2072922-2073046
Bra017986	5	A06	-	9000082-9001872	9001872-9001909	9002762-9002809
Bra035480	5	A08	+	7726147-7727957	7726004-7726147
Bra010437	5	A08	-	13749885-13750459	13750459-13750491	13750777-13750877
Bra023454	5	A02	+	2400826-2403192	2397727-2398004	2398232-2398347	2398425-2398671	2398789-2398846	2398939-2399028	2399235-2399300	2399472-2399561	2399655-2399813	2399910-2400031	2400144-2400216	2400302-2400826
Bra029005	5	A03	-	5832910-5834754	5834754-5834867
Bra013882	5	A01	-	8229117-8230244	8230244-8230584
Bra029506	5	A09	-	17853172-17853765	17853765-17853774	17854010-17854079
Bra037443	5	A06	+	20092537-20096516	20092530-20092537
Bra015251	5	A07	-	3178327-3191556	3191556-3191641
Bra006406	5	A03	+	3377224-3381792	3377173-3377224
Bra026702	5	A09	+	35032496-35033112	35032431-35032496
Bra005265	5	A05	+	4377584-4381874	4377558-4377584
Bra026239	5	A01	+	10248034-10249299	10247858-10248034
Bra021777	5	A04	-	14495645-14500473	14500473-14500639
Bra010207	5	A05	+	14487908-14489221	14487853-14487908
Bra014405	5	A04	+	358169-361636	358093-358169
Bra013802	5	A01	+	7834578-7835828	7834376-7834402	7834557-7834578
Bra034276	5	A04	-	11952611-11956763	11956763-11957089
Bra020134	5	A02	-	4169023-4171698	4171775-4171831	4171907-4172018
Bra011162	5	A01	+	3589431-3591875	3588739-3588889	3589398-3589431
Bra000869	5	A03	+	13622768-13636237	13622706-13622768
Bra003878	5	A07	+	18799857-18801090	18799545-18799754	18799845-18799857
Bra009982	5	A06	+	19070967-19081655	19070847-19070967
Bra032314	5	A09	-	22672022-22673720	22673720-22674195
Bra019593	5	A06	-	13582014-13586397	13586397-13586532
Bra020266	5	A02	+	4906121-4907608	4905643-4906121
Bra036611	5	A09	+	2566088-2566900	2565908-2565917
Bra021902	5	A04	-	15223253-15224172	15224172-15224274
Bra021719	5	A04	+	14186114-14187407	14185971-14186011	14186094-14186114
Bra025238	5	A06	+	21545201-21547097	21544005-21544036	21545175-21545201
Bra024359	5	A06	-	15785045-15787210	15787210-15787294
Bra038262	5	A01	+	20407724-20407996	20407480-20407724
Bra000509	5	A03	+	11524072-11524921	11523712-11523867	11524068-11524072
Bra000550	5	A03	+	11731851-11735493	11731685-11731851
Bra021397	5	A04	+	19142404-19146848	19142326-19142404
Bra022986	5	A03	-	8110060-8111433	8111433-8112330
Bra015231	5	A07	+	3438232-3440161	3438185-3438232
Bra021442	5	A04	+	19216250-19216840	19216069-19216250
Bra008317	5	A02	-	13671721-13680666	13680666-13680792
Bra026811	5	A09	+	35572383-35575289	35572120-35572193	35572288-35572383
Bra019272	5	A03	+	25356537-25358546	25356500-25356537
Bra023618	5	A02	+	3185639-3188333	3185605-3185639
Bra020637	5	A02	-	23492755-23493320	23493320-23493337	23493584-23493665
Bra038617	5	A06	-	14809789-14811755	14811755-14811798
Bra006999	5	A09	+	28262217-28262903	28261420-28262217
Bra040738	5	Scaffold000247	-	3573-4351	4351-4369	4595-4711
Bra034627	5	A08	-	11620210-11624925	11624925-11625157
Bra011880	5	A01	+	103695-106639	103283-103370	103523-103695
Bra006033	5	A03	+	1691175-1692553	1690624-1690691	1691167-1691175
Bra031594	5	A09	+	37421353-37421664	37421123-37421158	37421327-37421353
Bra027835	5	A09	+	9524409-9529526	9524296-9524409
Bra030307	5	A04	+	9582382-9584045	9581943-9581982	9582261-9582308
Bra009203	5	A10	+	14853944-14858763	14853597-14853731	14853927-14853944
Bra024886	5	A06	+	23038837-23041123	23038512-23038577	23038825-23038837
Bra019990	5	A06	-	3369223-3373677	3373677-3373736
Bra011700	5	A01	-	979768-982914	982914-983024
Bra029784	5	A05	+	23014340-23014543	23013590-23013690
Bra018705	5	A06	+	2450018-2475314	2449868-2450018
Bra033075	5	A02	-	22560724-22562248	22562248-22562257	22562624-22562678
Bra039667	5	A06	+	636969-638327	635400-635480	635911-635977
Bra036958	5	Scaffold000123	-	427928-429386	429386-429520
Bra037838	5	A09	-	4449052-4449388	4449388-4449473
Bra025727	5	A06	-	7242750-7243433	7243433-7243466	7244067-7244211
Bra012895	5	A03	-	21680623-21681762	21681762-21681816	21682042-21682227
Bra023965	5	A03	+	28596199-28597784	28596174-28596199
Bra017887	5	A03	+	31394356-31396341	31394117-31394356
Bra019254	5	A03	+	25451840-25452588	25451665-25451840
Bra009127	5	A10	+	15130822-15133691	15130782-15130822
Bra013957	5	A08	-	4977598-4980186	4980186-4980204	4980727-4980905
Bra019953	5	A06	+	3542969-3546585	3542635-3542667	3542747-3542818	3542912-3542969
Bra029419	5	A09	-	17077722-17081118	17081118-17081159
Bra015483	5	A10	+	1041630-1042889	1041265-1041630
Bra037416	5	A09	+	518009-519467	517630-517709
Bra023962	5	A03	+	28605374-28608811	28605363-28605374
Bra015405	5	A10	+	1576975-1578342	1576843-1576894
Bra007173	5	A09	+	29241928-29242879	29241628-29241750	29241906-29241928
Bra001868	5	A03	+	19095190-19095624	19094870-19094988	19095185-19095190
Bra037337	5	A09	-	132832-135890	135890-136156
Bra008052	5	A02	-	11871617-11872827	11872827-11872941	11873262-11873508
Bra010470	5	A08	-	13924548-13925697	13925697-13925712	13928136-13928403
Bra039307	5	A04	+	18784307-18785767	18784250-18784307
Bra027195	5	A05	-	20339978-20344440	20344440-20344470
Bra019885	5	A06	+	3884546-3888564	3884424-3884546
Bra020549	5	A02	-	24096913-24100014	24100107-24100168	24100268-24100328	24100419-24100607
Bra030757	5	A08	-	19704911-19706806	19706806-19706850	19706947-19706979
Bra006753	5	A03	-	4911563-4911846	4911846-4912092	4912254-4912326	4912526-4912579
Bra039098	5	A09	+	1520707-1521286	1518834-1519047	1519271-1519501	1519612-1519782	1519896-1520707
Bra036074	5	A09	-	26620438-26627104	26627104-26627136	26627245-26627437
Bra035446	5	A01	+	16018720-16022213	16018595-16018720
Bra006911	5	A09	+	27631275-27633660	27631242-27631275
Bra022931	5	A03	-	7830026-7833137	7833137-7833258
Bra017971	5	A06	+	8891442-8893202	8891193-8891274	8891404-8891442
Bra027548	5	A09	-	11688691-11691917	11691917-11692042
Bra010667	5	A08	-	15099846-15103552	15103602-15103717
Bra031294	5	A05	+	16970783-16972392	16970262-16970584	16970669-16970783
Bra034054	5	A01	+	25209968-25214339	25209827-25209968
Bra010498	5	A08	-	14055269-14058075	14058075-14058125
Bra005177	5	A05	+	3850124-3851209	3849463-3849656	3850076-3850124
Bra019110	5	A03	-	26321465-26323195	26323195-26323201
Bra017526	5	A09	-	13039824-13040471	13040471-13040490	13040622-13040847
Bra034299	5	A04	+	12115920-12118463	12115835-12115920
Bra012463	5	A07	+	9678907-9679335	9678553-9678907
Bra038682	5	A01	-	24504207-24507529	24507610-24507668
Bra038936	5	A08	+	8401314-8402538	8400982-8401064	8401294-8401314
Bra035074	5	A07	+	25326228-25329871	25325988-25326051	25326193-25326228
Bra029527	5	A09	-	17973104-17976659	17976659-17976784	17977697-17977871
Bra024160	5	A03	+	27286010-27287286	27285744-27285791	27285922-27286010
Bra030717	5	A08	+	19901748-19904474	19901716-19901748
Bra002116	5	A10	-	11425946-11429427	11429427-11429446	11430278-11430373
Bra015396	5	A10	+	1609018-1611995	1608951-1609018
Bra037934	5	A10	+	3865785-3866796	3865715-3865785
Bra002593	5	A10	+	8761901-8766431	8761900-8761901
Bra003409	5	A07	-	16347874-16350339	16350339-16350587
Bra031991	5	A05	+	24716018-24717647	24715962-24716018
Bra000300	5	A03	-	10438442-10440250	10440250-10440291	10440898-10441023
Bra026242	5	A01	+	10237368-10238674	10237135-10237368
Bra033593	5	A06	-	25020005-25021074	25021343-25021417
Bra035877	5	A09	-	3760144-3764494	3764494-3764515	3764645-3764758
Bra016441	5	A08	-	17716632-17717585	17717585-17717591	17717663-17717823
Bra007733	5	A09	-	32128688-32130154	32130154-32130186
Bra030935	5	A08	+	940008-941848	939431-940008
Bra009158	5	A10	-	15014797-15019840	15019840-15019845
Bra030394	5	A05	+	10940281-10942469	10939831-10940033	10940224-10940281
Bra007739	5	A09	+	32183062-32184670	32182834-32183062
Bra035248	5	A09	+	16602883-16604128	16602756-16602883
Bra035967	5	Scaffold000111	-	82938-85952	85952-85990
Bra021848	5	A04	+	14961932-14962189	14961581-14961932
Bra006317	5	A03	+	2981865-2983172	2981552-2981639	2981729-2981865
Bra029867	5	A05	+	22662986-22664648	22662764-22662986
Bra028755	5	A02	+	809190-821032	808947-809190
Bra008923	5	A10	+	13231244-13233454	13231151-13231244
Bra036524	5	A09	+	2997735-3000746	2997732-2997735
Bra019109	5	A03	-	26323968-26324936	26324936-26324974	26325198-26325309
Bra031555	5	A09	+	37604620-37606061	37604536-37604620
Bra022881	5	A03	+	7559215-7561429	7559120-7559215
Bra002974	5	A10	+	6407063-6409070	6406512-6406550	6407009-6407063
Bra024401	5	A06	+	16131181-16134826	16130912-16131181
Bra005988	5	A03	-	1506873-1512465	1512465-1512613
Bra029837	5	A05	-	22790606-22793566	22793566-22793577
Bra006794	5	A03	-	5068171-5068853	5068853-5068856	5068993-5069023
Bra002805	5	A10	+	7545706-7547427	7545418-7545517
Bra035470	5	A01	-	15751076-15753302	15753302-15753362
Bra036820	5	A09	-	27136777-27137400	27137546-27137582
Bra032933	5	A02	+	21658715-21659586	21658704-21658715
Bra015856	5	A07	-	23769060-23769322	23769322-23769333
Bra007750	5	A09	-	32227064-32227435	32227435-32227444	32227522-32227635
Bra007828	5	A09	-	32633599-32637696	32637696-32637717
Bra016204	5	A07	+	22171353-22173535	22170951-22171353
Bra015362	5	A10	-	1794695-1797807	1797807-1797863
Bra038161	5	Scaffold000140	-	213695-215300	215300-215366	216104-216274
Bra025240	5	A06	-	21537887-21540640	21540640-21540680	21540941-21541059
Bra040539	5	Scaffold000215	-	70208-70682	70682-70704	70921-71002
Bra006088	5	A03	+	1936337-1936990	1936274-1936337
Bra009039	5	A10	+	13793451-13794777	13793275-13793363
Bra040058	5	A01	+	25279820-25281995	25279237-25279319	25279773-25279820
Bra016557	5	A08	+	18267539-18271178	18267402-18267539
Bra006898	5	A09	+	27562853-27563062	27562675-27562701	27562785-27562853
Bra006975	5	A09	+	28118154-28122433	28118122-28118154
Bra001342	5	A03	+	15946266-15953877	15945965-15946266
Bra034264	5	A04	-	11871298-11871591	11871591-11871643	11871725-11872018
Bra022785	5	A03	-	7053772-7057188	7057188-7057299
Bra003623	5	A07	+	17396031-17398636	17395993-17396031
Bra032587	5	A09	-	38498858-38500151	38500151-38500220
Bra021376	5	A01	-	26380703-26383548	26383548-26383613
Bra008844	5	A10	+	12888988-12890658	12888691-12888756	12888960-12888988
Bra039014	5	A07	-	646499-647532	647532-647542	647638-647660
Bra018586	5	A06	-	3115684-3119656	3119656-3120100
Bra025284	5	A06	-	21323772-21325313	21325313-21325563
Bra003689	5	A07	+	17767244-17769382	17767036-17767085
Bra033918	5	A05	+	16181358-16186667	16180415-16180451	16181060-16181112	16181215-16181358
Bra018432	5	A05	+	8192737-8193243	8192328-8192383	8192734-8192737
Bra013911	5	A01	-	8414268-8414849	8414849-8415097	8415564-8415689
Bra018037	5	A06	-	9395704-9399474	9399474-9399529
Bra037669	5	A04	+	18356243-18359084	18355062-18355136	18356241-18356243
Bra032014	5	A05	-	24818303-24820953	24820953-24821304
Bra028975	5	A03	+	5684954-5686467	5684946-5684954
Bra030642	5	A08	-	20206136-20209983	20209983-20209997	20210434-20210567
Bra017499	5	A09	-	13325244-13327033	13327033-13327049	13327254-13327525
Bra035518	5	A08	-	8114540-8117115	8117115-8117156
Bra032385	5	A09	-	21923494-21932618	21932618-21932720	21933166-21933330
Bra027894	5	A09	-	10094104-10094659	10094659-10094749	10094861-10094934
Bra016608	5	A08	+	18498444-18500273	18498290-18498380
Bra019100	5	A03	-	26350723-26352978	26352978-26353134
Bra026009	5	A06	-	6241313-6243425	6243425-6243433	6243641-6243808
Bra003009	5	A10	+	6154442-6160001	6154402-6154442
Bra025226	5	A06	+	21611469-21613220	21611144-21611219	21611448-21611469
Bra002518	5	A10	-	9139465-9141881	9141881-9142082
Bra021678	5	A04	+	13920485-13921171	13920357-13920391	13920478-13920485
Bra014524	5	A04	+	1222631-1225338	1222050-1222559
Bra035269	5	A09	+	16472308-16474009	16472228-16472308
Bra034252	5	A04	+	11785239-11787188	11784897-11785102	11785214-11785239
Bra039449	5	A05	-	24359718-24361279	24361279-24361286
Bra003044	5	A10	+	5842487-5843097	5842281-5842487
Bra019078	5	A03	-	26476152-26479045	26479045-26479111
Bra025891	5	A06	+	8465662-8467011	8465632-8465662
Bra009210	5	A10	+	14824040-14831862	14823630-14823729	14824022-14824040
Bra038779	5	A03	-	24112669-24119325	24119325-24119329	24119543-24119627
Bra010171	5	A05	-	14978448-14979844	14979844-14980061
Bra007710	5	A09	+	32013012-32014349	32012823-32013012
Bra039708	5	A08	-	6553205-6555085	6555085-6555106	6555347-6555417
Bra037452	5	A06	+	20159238-20161256	20159094-20159238
Bra010097	5	A06	-	14379432-14382586	14382586-14382659
Bra006893	5	A09	-	27548749-27549780	27549780-27549819
Bra029191	5	A03	+	6779097-6784686	6779064-6779097
Bra002134	5	A10	+	11384224-11385507	11384191-11384224
Bra006346	5	A03	+	3115889-3121100	3115436-3115630	3115867-3115889
Bra019069	5	A03	-	26502847-26504766	26504766-26504774	26504882-26504946
Bra017949	5	A06	+	8736590-8738862	8736327-8736590
Bra021228	5	A01	+	22392188-22392927	22387295-22387546	22387658-22387712	22387784-22387840	22387925-22388002	22388084-22388437
Bra036463	5	A07	-	242159-246857	246857-246940	247260-247414
Bra022100	5	A02	-	18985623-18986601	18986601-18986630	18990043-18990081
Bra028864	5	A02	-	318647-319637	319637-319696
Bra001767	5	A03	+	18350965-18351609	18350669-18350965
Bra009908	5	A06	-	18615006-18617721	18617721-18617779
Bra037728	5	A04	-	18142974-18145968	18146040-18146182
Bra003618	5	A07	+	17374130-17375902	17373750-17373799	17374103-17374130
Bra005578	5	A05	+	6307647-6310068	6307558-6307647
Bra007088	5	A09	+	28754969-28762106	28754680-28754969
Bra027765	5	A09	+	6784514-6787334	6784273-6784514
Bra010949	5	A08	+	16458734-16460170	16457570-16457873	16458688-16458734
Bra008888	5	A10	+	13100861-13106392	13100805-13100861
Bra012055	5	A07	-	12498095-12499447	12499447-12499515
Bra037827	5	A09	+	4405714-4409609	4405597-4405714
Bra009071	5	A10	-	13933972-13940591	13940591-13940612
Bra025819	5	A06	-	7930863-7932174	7932174-7932183	7932426-7932451
Bra007814	5	A09	-	32531219-32538833	32538833-32538845	32539244-32539368
Bra038379	5	A09	-	15592918-15596129	15596129-15596141	15596387-15596491
Bra021132	5	A01	-	22965039-22968156	22968156-22968160	22968522-22968643
Bra010274	5	A08	-	12792513-12794628	12794628-12794792
Bra013057	5	A03	+	20759269-20760469	20759175-20759269
Bra005305	5	A05	-	4683596-4686512	4686512-4686582
Bra009322	5	A10	+	14318106-14320941	14317521-14317676	14317845-14318106
Bra037732	5	A04	-	18107718-18110871	18110871-18110970
Bra023138	5	A09	-	21502175-21504010	21504010-21504067
Bra038124	5	A05	-	10413001-10419143	10419143-10419311
Bra005444	5	A05	-	5516463-5517308	5517308-5517354	5517460-5517489
Bra038903	5	A01	+	15660689-15661003	15660493-15660544	15660687-15660689
Bra040830	5	A05	+	16284528-16285412	16284031-16284151
Bra001505	5	A03	-	16738983-16740972	16740972-16740997	16741090-16741186
Bra039955	5	A05	-	16386441-16386890	16386890-16386900	16387293-16387370
Bra032695	5	A04	+	5771654-5772457	5771639-5771654
Bra035876	5	A09	-	3776485-3781122	3781122-3781149	3781245-3781354
Bra030966	5	A08	+	1185693-1187835	1185665-1185693
Bra029735	5	A05	+	23197157-23203422	23196956-23197157
Bra021100	5	A01	+	23139461-23142932	23139156-23139461
Bra029677	5	A05	-	23427570-23431937	23431937-23432062
Bra013928	5	A01	+	8509670-8511723	8507995-8508121	8508518-8508928	8509013-8509670
Bra039374	5	Scaffold000164	-	175929-178420	178420-178442
Bra035850	5	A09	-	3911265-3913069	3913069-3913108
Bra036027	5	A09	-	26291829-26292668	26292668-26292881
Bra019313	5	A03	+	25066741-25070437	25066723-25066741
Bra034070	5	A01	-	25127219-25127793	25127875-25127966
Bra024144	5	A03	-	27379873-27380371	27380371-27380388	27380768-27380872
Bra019970	5	A06	-	3459096-3462862	3462862-3462950
Bra029577	5	A09	+	18413560-18419287	18413415-18413560
Bra000865	5	A03	+	13595929-13599094	13595864-13595929
Bra021601	5	A04	-	13427717-13428049	13428049-13428067	13428445-13428524
Bra031382	5	A09	-	25992382-25993743	25993743-25993851
Bra038908	5	A01	-	15684404-15684751	15684751-15684798
Bra005813	5	A03	-	760548-760898	760898-760919	761383-761431
Bra033752	5	A06	-	24202349-24204129	24204129-24204160
Bra006338	5	A03	-	3083690-3086495	3086900-3086963	3087044-3087222
Bra021766	5	A04	+	14451473-14453788	14450935-14451382
Bra010773	5	A08	-	15563197-15572072	15572072-15572284
Bra015434	5	A10	-	1320225-1321339	1321553-1321646
Bra023243	5	A09	-	20394610-20396742	20396742-20396775	20397058-20397175
Bra024603	5	A09	-	25325939-25328261	25328261-25328366
Bra009278	5	A10	+	14524917-14527573	14524565-14524673	14524817-14524917
Bra032286	5	A05	+	12048902-12049713	12048093-12048318	12048832-12048902
Bra020532	5	A02	+	24191206-24193346	24190843-24191122	24191204-24191206
Bra029515	5	A09	+	17908521-17911892	17908283-17908375	17908512-17908521
Bra001437	5	A03	-	16396380-16397992	16397992-16397996	16398305-16398570
Bra027225	5	A05	-	20516568-20522340	20522340-20522350
Bra020043	5	A02	-	3756900-3758247	3758247-3758288
Bra031747	5	A09	-	36704413-36705825	36705825-36705830	36706192-36706307
Bra031413	5	A01	-	17502423-17504196	17504196-17504303
Bra015443	5	A10	-	1257619-1259136	1259136-1259260	1259336-1259366
Bra029718	5	A05	-	23257788-23258981	23258981-23259110
Bra038698	5	A01	+	24396387-24398630	24396311-24396387
Bra006363	5	A03	-	3186659-3188092	3188092-3188161
Bra028840	5	A02	+	409134-410795	408726-408820	409096-409134
Bra011392	5	A01	+	2375068-2379500	2374275-2374558	2375060-2375068
Bra003964	5	A07	-	19275000-19277823	19277823-19277850	19277984-19278110
Bra021406	5	A01	-	26449923-26454626	26454816-26454876	26455008-26455076
Bra026130	5	A06	+	5635176-5635940	5634451-5634664	5635168-5635176
Bra032169	5	A04	+	10751315-10756246	10751162-10751315
Bra021896	5	A04	+	15190502-15191546	15190166-15190232	15190492-15190502
Bra030945	5	A08	+	987283-991546	987023-987101	987266-987283
Bra004917	5	A05	-	2474179-2477487	2477487-2477753	2477845-2477998
Bra020622	5	A02	+	23603013-23604821	23599233-23599326
Bra001740	5	A03	-	18210920-18212861	18212861-18213093
Bra030245	5	A04	+	10036611-10038720	10036137-10036264	10036581-10036611
Bra029172	5	A03	+	6695110-6695442	6694994-6695110
Bra035620	5	A02	+	6209909-6211317	6209585-6209655	6209892-6209909
Bra034752	5	A05	-	22001195-22003605	22003605-22003643	22003976-22004065
Bra027791	5	A09	+	6573967-6587496	6573941-6573967
Bra022182	5	A05	-	19952772-19954425	19955175-19955312
Bra024833	5	A06	+	22622816-22625669	22622403-22622518	22622772-22622816
Bra031672	5	A09	+	37058603-37062586	37058341-37058412	37058594-37058603
Bra025370	5	A06	+	20842149-20844106	20841972-20842149
Bra008919	5	A10	-	13210858-13213683	13213683-13213726
Bra017808	5	A03	-	30646781-30649609	30649609-30649730
Bra008335	5	A02	-	13800401-13801183	13801183-13801190	13801750-13801861
Bra008121	5	A02	-	12248640-12249150	12250686-12250786
Bra033560	5	A06	-	25173522-25176392	25176392-25176472
Bra034543	5	A08	-	12121879-12123368	12123368-12123499
Bra011501	5	A01	-	1930100-1931467	1931467-1931860
Bra007719	5	A09	+	32038563-32040650	32038479-32038563
Bra012655	5	A03	+	22921984-22923846	22921397-22921592	22921932-22921984
Bra028238	5	A04	-	7308038-7308790	7308790-7308799	7309076-7309342
Bra032842	5	A09	-	23626156-23629108	23629108-23629133	23629224-23629473
Bra040371	5	A01	+	25506606-25508997	25506588-25506606
Bra031331	5	A05	+	16655004-16656649	16654558-16654707	16654977-16655004
Bra025082	5	A06	+	23985155-23986756	23984726-23984814	23985131-23985155
Bra038782	5	A03	-	24090601-24091586	24099065-24099163	24099235-24099267
Bra029372	5	A02	+	25029783-25030250	25029666-25029783
Bra028861	5	A02	-	328140-330882	330882-330892
Bra003304	5	A07	+	15782026-15783150	15777635-15778178	15779054-15779194	15779386-15779726	15779819-15779923	15780043-15780183	15780540-15780743	15780843-15780935	15781017-15781128	15781217-15782026
Bra032762	5	A04	+	5142899-5146175	5142716-5142899
Bra006428	5	A03	+	3468777-3473252	3468761-3468777
Bra013329	5	A01	-	5024135-5032197	5032197-5032204
Bra005829	5	A03	-	823509-825446	825446-825448	825665-825785
Bra011659	5	A01	+	1211896-1228618	1211879-1211896
Bra017894	5	A09	+	22677718-22678459	22674752-22674783	22675713-22677718
Bra016811	5	A08	-	19309787-19311275	19311275-19311279	19311531-19311568
Bra024379	5	A06	-	15961367-15970642	15970642-15970674
Bra036947	5	Scaffold000123	-	235457-239424	239424-239542
Bra016018	5	A07	+	23104681-23106714	23104591-23104681
Bra028688	5	A02	+	1156943-1160502	1156897-1156943
Bra031364	5	A09	-	26126357-26128265	26128516-26128646
Bra030546	5	A08	+	20611852-20613530	20611343-20611469	20611841-20611852
Bra029202	5	A02	+	26017558-26018837	26016253-26016479	26017347-26017558
Bra009603	5	A10	-	16214709-16218751	16218751-16218805
Bra003054	5	A10	+	5703909-5706618	5703279-5703394	5703895-5703909
Bra000693	5	A03	-	12519785-12521111	12521111-12521172	12521362-12521422
Bra010459	5	A08	-	13843056-13845053	13845053-13845058	13845405-13845502
Bra035629	5	A02	+	6118530-6119331	6118380-6118414	6118502-6118530
Bra036651	5	A09	-	6280350-6281957	6281957-6281997
Bra032945	5	A02	+	21722221-21722648	21722133-21722221
Bra002382	5	A10	-	9990757-9996294	9996294-9996400
Bra005273	5	A05	+	4479079-4485601	4478688-4478775	4479069-4479079
Bra006104	5	A03	+	2027478-2031144	2026296-2026550	2027405-2027478
Bra009555	5	A10	+	16022754-16023291	16022470-16022542	16022745-16022754
Bra033259	5	A10	+	3286787-3287802	3286504-3286787
Bra027703	5	A09	+	7232933-7234497	7232187-7232300	7232929-7232933
Bra033017	5	A02	-	22209574-22212041	22212041-22212046
Bra037044	5	A03	-	28779680-28781116	28781116-28781190
Bra038764	5	A03	+	24225333-24229949	24224975-24225333
Bra039799	5	A04	-	3829312-3831950	3831950-3832088
Bra013752	5	A01	+	7603071-7603453	7602875-7603071
Bra019981	5	A06	-	3406445-3407611	3407611-3407876
Bra011966	5	A07	+	13113175-13115101	13112712-13112786	13113159-13113175
Bra039341	5	Scaffold000164	+	10010-11701	9841-9908
Bra010787	5	A08	-	15671975-15673034	15673034-15673065	15673349-15673388
Bra016534	5	A08	-	18138173-18145656	18145656-18145965
Bra011847	5	A01	+	247442-249732	242601-242985
Bra010703	5	A08	+	15276594-15278886	15276583-15276594
Bra031975	5	A05	+	24628360-24631292	24628084-24628194	24628296-24628360
Bra022718	5	A02	-	6805666-6813470	6813470-6813480	6813560-6813676
Bra014676	5	A04	+	2174978-2177399	2174935-2174978
Bra004450	5	A05	-	173223-176202	176202-176265
Bra007107	5	A09	+	28873509-28879199	28873410-28873509
Bra009090	5	A10	-	15265354-15267258	15267258-15267301
Bra010154	5	A05	+	15207223-15207701	15206982-15207223
Bra036193	5	A09	+	2029318-2031420	2029152-2029318
Bra030184	5	A07	-	8094874-8095557	8095557-8095894	8096063-8096232	8096494-8096653	8097088-8097332
Bra023324	5	A02	+	1810719-1812359	1808272-1808380	1810717-1810719
Bra017363	5	A09	+	14505086-14506541	14503278-14503566	14504096-14504144	14505003-14505086
Bra020239	5	A02	+	4767927-4771274	4767890-4767927
Bra041032	5	Scaffold000400	+	2525-3639	2370-2525
Bra020305	5	A02	+	5100729-5101055	5100722-5100729
Bra027593	5	A09	+	12067220-12068829	12067011-12067220
Bra020464	5	A02	-	24666287-24666733	24666733-24666776	24667699-24667786
Bra013375	5	A01	+	5283929-5285250	5283758-5283929
Bra035176	5	A07	-	25746853-25747440	25747440-25747452
Bra029785	5	A05	-	23011612-23013252	23013252-23013387
Bra002710	5	A10	+	8131748-8134531	8131563-8131584	8131723-8131748
Bra036881	5	A01	+	12244506-12247689	12244448-12244506
Bra002746	5	A10	+	7962131-7963085	7961700-7961854
Bra033690	5	A06	+	24540208-24541421	24540108-24540208
Bra034676	5	A08	+	11334298-11335617	11334013-11334115	11334280-11334298
Bra026931	5	A09	+	36133086-36134652	36132800-36132923	36133072-36133086
Bra033619	5	A06	+	24917948-24918405	24916965-24917000	24917858-24917948
Bra011548	5	A01	-	1724526-1727909	1727909-1728017	1728082-1728106
Bra015990	5	A07	+	23211854-23216545	23211392-23211645	23211812-23211854
Bra007033	5	A09	-	28454312-28454755	28454755-28454779	28455045-28455114
Bra008613	5	A10	+	11896006-11900956	11895519-11896006
Bra026867	5	A09	-	35793747-35796169	35796169-35796452
Bra025872	5	A06	-	8327590-8330493	8330493-8330725
Bra012066	5	A07	-	12443853-12444916	12444916-12444957
Bra030474	5	A05	-	11755654-11755984	11755984-11755988
Bra024115	5	A03	+	27556997-27558497	27556912-27556997
Bra029640	5	A05	+	23588111-23590125	23587955-23587988
Bra039499	5	A05	-	8875347-8878148	8878148-8878311
Bra011835	5	A01	-	301416-303357	303449-303524
Bra029308	5	A02	-	25426756-25430570	25430570-25430633
Bra016372	5	A08	-	17334116-17336981	17336981-17337130
Bra022528	5	A02	-	8207141-8209662	8209662-8209748
Bra022572	5	A02	-	7822981-7823400	7823400-7823404	7823528-7823644
Bra020757	5	A05	+	24005377-24007338	24004777-24004840	24005314-24005377
Bra036861	5	A09	-	26886532-26887394	26887394-26887494	26887598-26887629
Bra023095	5	A03	+	8675961-8677891	8675741-8675879
Bra040177	5	A01	-	4514843-4516021	4516384-4516429
Bra022892	5	A03	-	7623459-7626615	7626615-7626621	7626844-7627031
Bra018959	5	A06	+	1022856-1024174	1022752-1022856
Bra004112	5	A07	+	20183592-20184169	20183450-20183592
Bra020180	5	A02	-	4407588-4407854	4407854-4407885	4408107-4408219
Bra031605	5	A09	-	37383699-37385146	37385146-37385165	37385972-37385988
Bra008983	5	A10	-	13525681-13528857	13528857-13528876	13529015-13529069
Bra013046	5	A03	+	20818744-20820956	20818700-20818744
Bra006083	5	A03	+	1911489-1912325	1911300-1911343	1911414-1911489
Bra007214	5	A09	-	29547922-29548470	29548470-29548498	29548934-29549011
Bra026386	5	A01	+	9403568-9412808	9403296-9403372	9403566-9403568
Bra011914	5	A07	+	13612368-13612547	13612244-13612368
Bra037523	5	A06	+	20469423-20470727	20468752-20468785	20469417-20469423
Bra014818	5	A04	+	3374217-3375546	3374038-3374217
Bra027169	5	A05	-	20207105-20208240	20208334-20208412
Bra028851	5	A02	+	361028-361696	361006-361028
Bra013206	5	A03	+	19909550-19909837	19909463-19909550
Bra028003	5	A09	+	19547970-19548767	19547717-19547970
Bra022541	5	A02	-	8133520-8137986	8137986-8138036	8138133-8138341
Bra009327	5	A10	+	14291007-14292401	14290966-14291007
Bra030856	5	A08	-	337331-339100	339100-339237
Bra037330	5	A09	+	108791-110172	108630-108653	108784-108791
Bra011954	5	A07	+	13240033-13241173	13239794-13239905	13240001-13240033
Bra037364	5	A09	+	271450-277762	271414-271450
Bra031967	5	A05	-	24593141-24593952	24593952-24593995	24594110-24594200
Bra017705	5	A03	-	29935560-29938514	29938514-29938868
Bra008098	5	A02	+	12129228-12129491	12128355-12128566	12129206-12129228
Bra003451	5	A07	+	16543169-16544251	16543013-16543169
Bra004032	5	A07	+	19695912-19697045	19695525-19695912
Bra030384	5	A05	-	10852868-10855261	10855261-10855303	10855619-10855722	10855807-10855868
Bra005834	5	A03	-	844479-845750	845750-846174	846244-846329
Bra020747	5	A02	+	22780454-22783117	22780376-22780454
Bra016837	5	A08	-	19437150-19438033	19438033-19438103	19438881-19439027
Bra005063	5	A05	+	3244118-3247972	3244072-3244118
Bra036053	5	A09	-	26503604-26504877	26504877-26505004
Bra007360	5	A09	+	30319814-30321111	30319365-30319518	30319812-30319814
Bra020513	5	A02	+	24310423-24316725	24310333-24310423
Bra008072	5	A02	+	12006712-12007874	12006344-12006389	12006693-12006712
Bra013942	5	A01	+	8592600-8595377	8592557-8592600
Bra036125	5	A09	+	2365007-2366929	2364442-2364655	2364888-2365007
Bra016226	5	A07	-	22049545-22053822	22053822-22053880
Bra013224	5	A03	+	19797885-19801068	19797720-19797885
Bra016481	5	A08	-	17890413-17892286	17892286-17892480
Bra031430	5	A01	-	17367554-17368781	17368781-17369463	17370470-17370530	17371260-17371586
Bra002826	5	A10	+	7390784-7396426	7390712-7390784
Bra039719	5	A08	-	6445191-6448883	6448883-6448958
Bra001096	5	A03	-	14750073-14752347	14752347-14752367
Bra006684	5	A03	+	4616993-4619120	4616876-4616993
Bra027036	5	A09	-	8222835-8223389	8223389-8223520
Bra000286	5	A03	-	10363528-10365953	10365953-10366019	10366491-10366616
Bra030878	5	A08	+	473766-474335	473741-473766
Bra005358	5	A05	-	5012814-5014478	5014478-5014529	5014751-5015051
Bra000117	5	A03	-	9357223-9359412	9359412-9360427	9361054-9361268
Bra012132	5	A07	-	12070627-12077721	12077721-12078683
Bra013368	5	A01	-	5247082-5248123	5248123-5248140	5248372-5248456
Bra031083	5	A09	-	34293191-34295129	34295129-34295248
Bra004993	5	A05	-	2855783-2859109	2859109-2859123
Bra034080	5	A01	+	25090723-25091243	25090339-25090468
Bra028644	5	A02	-	1341525-1341981	1341981-1342000	1342223-1342400
Bra019530	5	A06	+	12961566-12988033	12961498-12961566
Bra001355	5	A03	-	15998202-16002318	16002318-16002331	16002406-16002610
Bra020003	5	A06	-	3328471-3330174	3330174-3330188	3330251-3330409
Bra030652	5	A08	+	20176096-20178512	20175696-20175756	20176091-20176096
Bra037460	5	A06	+	20207624-20209702	20207451-20207624
Bra040743	5	Scaffold000247	-	31599-37237	37237-37260
Bra002174	5	A10	-	11148814-11151371	11151371-11151374	11151467-11151691
Bra006343	5	A03	-	3102921-3105950	3105950-3106113
Bra026041	5	A06	+	6083810-6089469	6083718-6083810
Bra024412	5	A06	-	16242436-16246050	16246050-16246091
Bra005673	5	A03	+	78156-78852	78060-78156
Bra013201	5	A03	+	19923916-19925341	19923780-19923916
Bra004460	5	A05	+	251518-255534	251440-251518
Bra002081	5	A07	-	2004875-2006711	2006711-2006719
Bra009948	5	A06	+	18871402-18876012	18871401-18871402
Bra022989	5	A03	-	8119897-8122983	8122983-8123090
Bra033115	5	A02	+	16265181-16266170	16264957-16265181
Bra013561	5	A01	+	6363255-6365534	6363107-6363130	6363229-6363255
Bra011883	5	A08	+	16300052-16300459	16299560-16299713	16299852-16299952
Bra030753	5	A08	-	19718471-19721071	19721071-19721097	19722000-19722141
Bra034315	5	A04	-	12229562-12231986	12231986-12232088	12232220-12232266
Bra034880	5	A08	+	5762086-5764543	5761675-5762086
Bra000126	5	A03	-	9452740-9459754	9459754-9459850
Bra008342	5	A02	+	13859303-13861155	13859015-13859125	13859293-13859303
Bra002011	5	A07	-	2600744-2606657	2606657-2606787
Bra013675	5	A01	-	7064628-7067377	7067377-7067387	7067587-7067694
Bra009413	5	A10	+	15340506-15342059	15340204-15340326	15340495-15340506
Bra039089	5	A09	-	1546631-1548485	1548485-1548517	1548725-1548767
Bra038311	5	A02	+	10347315-10350360	10347013-10347074	10347265-10347315
Bra032537	5	A09	-	38265565-38268500	38268500-38268520	38268813-38268934
Bra023934	5	A01	-	20303617-20305406	20305406-20305980	20306053-20306209	20306297-20306491	20306683-20306972	20307100-20308405	20308488-20308645	20308746-20308828	20309252-20309319	20309724-20309867
Bra038715	5	A01	+	24321802-24322309	24321799-24321802
Bra023269	5	A09	-	20119707-20119952	20119952-20119979	20120556-20120805
Bra031091	5	A09	-	34261661-34265689	34265689-34265844
Bra037755	5	A09	-	4019672-4022879	4022879-4022888
Bra002048	5	A07	-	2306616-2307829	2307829-2308132
Bra027421	5	A05	+	21542868-21544595	21542300-21542448	21542849-21542868
Bra026907	5	A09	+	35996403-35997090	35995699-35995757	35996330-35996403
Bra037874	5	A09	-	15170352-15171356	15171356-15171424	15171597-15171655
Bra037401	5	A09	+	436782-437678	435976-436017	436692-436782
Bra028057	5	A09	+	18975317-18977344	18975201-18975317
Bra013211	5	A03	-	19882191-19882646	19882646-19882720	19883308-19883408
Bra002239	5	A10	-	10783721-10784690	10784690-10784727	10785180-10785372
Bra037308	5	A09	-	11563-18445	18445-18496
Bra021587	5	A01	+	23501770-23502432	23501337-23501441	23501752-23501770
Bra023829	5	A01	-	19403491-19407924	19407924-19408088
Bra026713	5	A09	-	35107018-35108076	35108076-35108085
Bra033269	5	A10	-	3222490-3231031	3231031-3231094	3231286-3231506
Bra023796	5	A01	+	19143489-19145925	19143364-19143489
Bra018458	5	A05	+	8305954-8309298	8305519-8305614	8305858-8305954
Bra034212	5	A09	-	1310393-1311118	1311118-1311129	1311746-1311770
Bra024341	5	A06	+	15684271-15686728	15684234-15684271
Bra025750	5	A06	+	7410022-7411659	7409899-7410022
Bra007256	5	A09	+	29742810-29746144	29742787-29742810
Bra019057	5	A03	-	26563422-26564128	26564128-26564235
Bra037408	5	A09	-	468826-470949	470949-470951	471515-471663
Bra018233	5	A05	-	6861885-6862386	6862386-6862388
Bra036283	5	A09	+	846040-851210	844950-845204
Bra006555	5	A03	+	4026030-4030058	4026025-4026030
Bra016869	5	A04	+	17919304-17921632	17918996-17919042	17919253-17919304
Bra028940	5	A03	+	5518882-5519382	5517832-5517889	5518862-5518882
Bra023679	5	A02	+	3472191-3474005	3471458-3471686	3472183-3472191
Bra025812	5	A06	-	7869803-7870210	7870210-7870403
Bra005820	5	A03	+	789516-789923	789166-789240	789494-789516
Bra040966	5	Scaffold000344	+	542-2775	404-542
Bra020779	5	A05	+	24091852-24093345	24090407-24091288	24091836-24091852
Bra037770	5	A09	+	4091134-4094940	4090974-4091033	4091125-4091134
Bra003341	5	A07	+	15980092-15983065	15979624-15979745	15979991-15980092
Bra017797	5	A03	+	30585277-30590470	30585135-30585277
Bra002276	5	A10	-	10616060-10617014	10617014-10617391
Bra020926	5	A08	+	10365783-10367201	10365697-10365783
Bra016248	5	A07	+	21936537-21937391	21935105-21935349	21935440-21936537
Bra003379	5	A07	+	16196888-16197970	16196403-16196559
Bra013137	5	A03	+	20288451-20290154	20274898-20274986	20275115-20275140	20275405-20275472	20275580-20275696	20277167-20277229
Bra009928	5	A06	+	18745695-18747361	18745439-18745695
Bra037880	5	A09	+	15244999-15247355	15244850-15244999
Bra005355	5	A05	-	4986762-4987616	4987616-4987628	4987779-4987828
Bra005635	5	A05	-	6654769-6655378	6655873-6655909
Bra023023	5	A03	+	8285254-8286427	8285089-8285254
Bra001391	5	A03	-	16158877-16167056	16167056-16167245
Bra013580	5	A01	-	6447803-6448195	6448195-6448200	6448655-6448729
Bra039927	5	A09	-	33324120-33325712	33325712-33325717	33325886-33325927
Bra024986	5	A06	-	23474792-23476483	23476483-23476493	23476583-23476616
Bra000193	5	A03	-	9828909-9829874	9829960-9830034
Bra025092	5	A06	+	24048051-24049775	24047902-24047964	24048036-24048051
Bra020311	5	A02	+	5129796-5130611	5129567-5129638	5129744-5129796
Bra033346	5	A10	+	2778671-2779841	2778618-2778671
Bra003336	5	A07	+	15946009-15949022	15945905-15946009
Bra009063	5	A10	+	13897575-13899215	13896864-13896970	13897565-13897575
Bra004075	5	A07	+	19968935-19969540	19968842-19968935
Bra035418	5	A01	+	16297639-16302815	16297142-16297481	16297589-16297639
Bra023901	5	A01	+	20070247-20073237	20069419-20069595	20069697-20070247
Bra012735	5	A03	+	22545991-22546659	22545830-22545898	22545983-22545991
Bra032532	5	A09	-	38240645-38245969	38245969-38246007
Bra038613	5	A06	+	14797683-14800148	14797646-14797683
Bra039538	5	A01	+	11510855-11512648	11510656-11510748	11510827-11510855
Bra019509	5	A06	+	12771760-12772783	12771423-12771529	12771729-12771760
Bra027563	5	A09	+	11802213-11802720	11801691-11801737	11802196-11802213
Bra038512	5	A09	+	33442213-33446741	33442203-33442213
Bra016212	5	A07	-	22130572-22131435	22131435-22132277
Bra018949	5	A06	-	1058839-1060390	1060390-1060461
Bra017054	5	A04	+	16992920-16994953	16992578-16992733	16992916-16992920
Bra012320	5	A07	+	10785720-10787190	10785451-10785720
Bra001226	5	A03	-	15441960-15442319	15442319-15442333	15442508-15442629
Bra028958	5	A03	-	5601119-5608550	5608550-5608586
Bra020276	5	A02	-	4964463-4965071	4965330-4965451
Bra034804	5	A05	-	22227518-22229518	22229518-22229523	22229852-22229878
Bra000085	5	A03	-	9219240-9221076	9221076-9221136
Bra006996	5	A09	+	28250625-28251915	28250433-28250625
Bra023710	5	A02	+	3653142-3655556	3652894-3653142
Bra031644	5	A09	-	37174582-37175936	37175936-37175958	37176380-37176458
Bra036375	5	A02	-	21024184-21024351	21024351-21024479
Bra012263	5	A07	-	11219939-11220872	11220872-11220878	11220959-11220971
Bra038663	5	A06	-	15065321-15066245	15066245-15066266
Bra003092	5	A10	+	5328261-5329061	5328146-5328261
Bra034817	5	A05	-	22273357-22275201	22275201-22275348
Bra019574	5	A06	-	13390809-13391685	13391685-13391698	13391988-13392051
Bra024577	5	A09	-	25516003-25516443	25516443-25516474
Bra012508	5	A07	-	9345208-9347217	9347217-9347222	9347384-9347483
Bra033281	5	A10	+	3166428-3167486	3166260-3166428
Bra000424	5	A03	+	11066639-11068670	11066358-11066496	11066629-11066639
Bra018296	5	A04	+	4721788-4722363	4721373-4721590	4721708-4721788
Bra005538	5	A05	-	6075276-6076202	6076202-6076210	6076762-6076836
Bra020124	5	A02	+	4119801-4120997	4119552-4119609	4119799-4119801
Bra036979	5	A03	+	29165236-29166516	29164642-29164778	29165184-29165236
Bra006991	5	A09	-	28224186-28225332	28225401-28225551
Bra037863	5	A09	+	15005864-15008409	15005641-15005748	15005848-15005864
Bra000809	5	A03	-	13304613-13309693	13309693-13309771
Bra002290	5	A10	+	10527463-10528655	10527345-10527392
Bra023035	5	A03	+	8339258-8340547	8339185-8339258
Bra031165	5	A09	-	33970344-33972628	33972628-33972660
Bra039139	5	A05	+	25160924-25161571	25160561-25160765	25160901-25160924
Bra003626	5	A07	+	17404678-17405667	17404590-17404678
Bra034881	5	A08	+	5747986-5748883	5747985-5747986
Bra001604	5	A03	+	17359473-17360080	17359019-17359069	17359436-17359473
Bra030028	5	A07	+	9291552-9294465	9290834-9290887	9291538-9291552
Bra035672	5	A04	-	13008245-13010047	13010047-13010049	13010161-13010385
Bra017594	5	A09	-	12366871-12370155	12370155-12370663
Bra040924	5	Scaffold000316	-	4175-5486	5486-5547
Bra000200	5	A03	+	9856593-9859145	9856588-9856593
Bra030200	5	A04	-	10435791-10436812	10436846-10436879
Bra011298	5	A01	-	2874970-2876258	2876258-2876291	2876453-2876580
Bra034348	5	A04	-	12420441-12422845	12422845-12422993	12423267-12423408
Bra038716	5	A01	-	24319747-24320824	24320824-24320831
Bra035440	5	A01	+	16071212-16074964	16070509-16070599	16071124-16071212
Bra037584	5	A01	-	21292985-21293376	21293376-21293410
Bra023712	5	A02	+	3661781-3663881	3661720-3661781
Bra036624	5	A09	+	2519757-2523111	2519440-2519505	2519750-2519757
Bra030612	5	A08	-	20312525-20316228	20316228-20316291
Bra015924	5	A07	-	23478646-23485111	23485111-23485285
Bra006618	5	A03	-	4296513-4297284	4297284-4297304	4297480-4297672
Bra025613	5	A04	-	7847252-7850115	7850115-7850123	7850469-7850566
Bra029746	5	A05	+	23163874-23168158	23163687-23163874
Bra025618	5	A04	-	7826993-7829290	7829290-7829345
Bra016745	5	A08	+	19011416-19013240	19011153-19011416
Bra029099	5	A03	+	6352483-6354949	6352392-6352483
Bra033575	5	A06	+	25085300-25095232	25085263-25085300
Bra029778	5	A05	-	23038574-23040507	23040507-23040576
Bra009942	5	A06	-	18845721-18846065	18846065-18846099	18846705-18846759
Bra024170	5	A03	-	27182892-27186641	27186641-27186733
Bra006775	5	A03	-	5008248-5010259	5010259-5010337
Bra018259	5	A05	+	6977305-6982370	6977234-6977305
Bra028346	5	A01	+	18218904-18219978	18218743-18218818
Bra017602	5	A09	+	12286730-12290124	12286205-12286372	12286504-12286676
Bra020017	5	A06	+	3271704-3273854	3271148-3271316	3271674-3271704
Bra033338	5	A10	-	2804392-2805240	2805240-2805296	2805395-2805445
Bra006574	5	A03	+	4108593-4110286	4108003-4108593
Bra028966	5	A03	+	5628966-5630189	5628812-5628966
Bra026380	5	A01	-	9428123-9428888	9429005-9429071
Bra004822	5	A05	-	1970933-1973160	1973160-1973211
Bra025239	5	A06	+	21541308-21543544	21541264-21541308
Bra016651	5	A08	+	18653225-18659101	18653006-18653150
Bra026726	5	A09	-	35169277-35173503	35173503-35173626	35173966-35174139
Bra022240	5	A05	-	19602821-19606727	19606727-19606738	19606912-19607090
Bra033055	5	A02	+	22453637-22456999	22453528-22453637
Bra010361	5	A08	-	13318459-13321317	13321317-13321436
Bra023013	5	A03	+	8231229-8232259	8231049-8231153
Bra014425	5	A04	-	569121-571752	571752-571774	572618-572774
Bra024239	5	A06	-	15093758-15094984	15094984-15095001
Bra003829	5	A07	-	18528638-18528844	18528844-18528849	18528984-18529078
Bra008308	5	A02	+	13620334-13622189	13620151-13620204	13620301-13620334
Bra009586	5	A10	+	16135525-16137297	16135054-16135151	16135513-16135525
Bra035591	5	A02	-	6367595-6367909	6368936-6368976
Bra019275	5	A03	+	25330371-25330934	25329985-25330074	25330363-25330371
Bra022554	5	A02	-	7995512-7996167	7996167-7996179	7996272-7996350
Bra026387	5	A01	-	9400446-9402944	9402944-9403017
Bra024777	5	A06	-	22319662-22321728	22321728-22321809
Bra010577	5	A08	+	14510383-14513241	14508478-14509589
Bra030846	5	A08	+	219222-222719	218956-219002	219100-219222
Bra040545	5	Scaffold000217	+	2019-2940	1990-2019
Bra036899	5	A01	-	12053248-12058246	12058246-12058307	12058413-12058453
Bra000029	5	A03	+	8930819-8932540	8930369-8930755
Bra038456	5	A01	-	10900603-10900869	10900869-10901163
Bra031416	5	A01	-	17477223-17478756	17478756-17479300	17479409-17479602
Bra039433	5	A05	-	24290824-24291612	24291612-24291825	24292011-24292118
Bra007684	5	A09	+	31905466-31907408	31905284-31905466
Bra030143	5	A07	+	8460983-8462310	8460868-8460983
Bra037530	5	A06	-	20495397-20496517	20496517-20496855	20496982-20497195	20497273-20497404	20497485-20497567	20497651-20497722	20497810-20497878	20497964-20498101	20498429-20498864
Bra002732	5	A10	+	8032730-8033323	8032642-8032730
Bra040247	5	A01	+	25855849-25856114	25855710-25855849
Bra036523	5	A09	+	3009715-3016787	3009651-3009715
Bra005923	5	A03	+	1236291-1237824	1236063-1236127
Bra035073	5	A07	+	25323974-25325019	25323940-25323974
Bra017118	5	A04	-	16626191-16627934	16627934-16627950	16628083-16628157
Bra002872	5	A10	+	7093652-7097140	7093613-7093652
Bra018581	5	A06	-	3141114-3143523	3143604-3143652
Bra009371	5	A10	-	14095937-14097891	14098244-14098343
Bra012524	5	A03	+	23834935-23843744	23834924-23834935
Bra017751	5	A03	+	30254416-30257187	30254302-30254416
Bra003464	5	A07	+	16607548-16613040	16607458-16607548
Bra000305	5	A03	-	10460100-10461894	10461894-10461966	10462215-10462404
Bra021483	5	A01	-	26669504-26670725	26670725-26670896
Bra000169	5	A03	+	9713173-9716706	9713076-9713173
Bra022357	5	A05	-	18913830-18914723	18914723-18914871
Bra001359	5	A03	-	16018114-16021114	16021114-16021130
Bra016491	5	A08	+	17928864-17930519	17927838-17928142
Bra041170	5	Scaffold004047	+	11-321	2015-01-11
Bra037526	5	A06	-	20476831-20478610	20478610-20478616
Bra035396	5	Scaffold000104	+	612340-615024	612287-612340
Bra008586	5	A10	+	11735068-11736546	11734595-11734769	11734853-11734897	11735056-11735068
Bra006429	5	A03	+	3478083-3481472	3477401-3477487	3478067-3478083
Bra004218	5	A07	-	20764762-20766571	20766571-20766718
Bra012973	5	A03	+	21273386-21274750	21273226-21273256	21273378-21273386
Bra029505	5	A09	+	17850361-17852000	17850295-17850361
Bra015737	5	A07	-	24375488-24378274	24378274-24378284	24378419-24378504
Bra040708	5	Scaffold000237	+	38528-40129	38520-38528
Bra023676	5	A02	+	3463040-3464206	3462972-3463040
Bra005680	5	A03	+	105682-107737	105421-105682
Bra029429	5	A09	-	17160590-17163378	17163378-17163586
Bra035598	5	A02	-	6338325-6339760	6339760-6339789	6339872-6339904	6340549-6340637
Bra014787	5	A04	+	3159586-3161959	3158548-3158754	3159572-3159586
Bra024861	5	A06	+	22860568-22862936	22860407-22860483	22860560-22860568
Bra006201	5	A03	+	2489841-2492012	2489349-2489398	2489809-2489841
Bra026223	5	A06	+	5206191-5208682	5206042-5206191
Bra004982	5	A05	-	2795637-2797307	2797307-2797312	2797699-2797858
Bra002503	5	A10	-	9248745-9252739	9252739-9252748	9253287-9253376
Bra031701	5	A09	-	36924947-36934906	36934906-36935139
Bra025967	5	A06	-	6422461-6424636	6424636-6424777
Bra034144	5	A01	-	24775173-24776150	24776150-24776431
Bra016308	5	A08	+	17052421-17054229	17052019-17052421
Bra038212	5	A01	+	20759771-20760091	20756002-20756053	20756383-20757090	20757194-20757359	20757469-20757592	20757681-20757793	20757871-20758392	20758477-20758761	20758853-20758942	20759046-20759771
Bra015995	5	A07	-	23183203-23186901	23186901-23186970
Bra021936	5	A04	+	15376961-15378104	15376939-15376961
Bra011805	5	A01	+	431218-431775	430857-431218
Bra032147	5	A04	-	10948129-10951082	10951816-10952843	10953048-10953245
Bra005282	5	A05	-	4526665-4527150	4527150-4527200	4527354-4527559
Bra026346	5	A01	+	9683463-9684197	9682913-9683054
Bra001287	5	A03	+	15715789-15722991	15715761-15715789
Bra002440	5	A10	-	9627173-9627772	9627772-9627832	9628448-9628560
Bra007309	5	A09	-	30028616-30031270	30031270-30031334
Bra023341	5	A02	-	1897052-1898204	1898204-1898243
Bra000024	5	A03	+	8912612-8914401	8912282-8912353	8912485-8912612
Bra000263	5	A03	-	10255434-10256119	10260229-10260363
Bra036718	5	A09	+	5870051-5871770	5869153-5869202	5869664-5869755	5869852-5869919	5870050-5870051
Bra033604	5	A06	-	24974728-24977304	24977304-24977314	24977847-24978064
Bra018369	5	A05	-	7807454-7808587	7808587-7809140
Bra006716	5	A03	+	4769190-4770649	4769162-4769190
Bra013477	5	A01	-	5888951-5897504	5897504-5897868
Bra007449	5	A09	-	30782515-30784357	30784357-30784377	30784686-30784801
Bra019095	5	A03	-	26375290-26384388	26384388-26384413
Bra026903	5	A09	+	35969309-35971327	35969296-35969309
Bra016277	5	A08	+	16889510-16890988	16889327-16889389
Bra030899	5	A08	+	665656-666651	665050-665270	665641-665656
Bra023994	5	A03	+	28400692-28401671	28400455-28400610	28400688-28400692
Bra019857	5	A06	-	3997956-4002125	4002125-4002166
Bra032804	5	A09	+	23844486-23845657	23844068-23844486
Bra028782	5	A02	-	699497-701535	701535-701740
Bra025263	5	A06	-	21430116-21431631	21431631-21431690
Bra008568	5	A10	+	11661896-11666144	11661878-11661896
Bra038495	5	A01	-	10660270-10662764	10662764-10663045
Bra007474	5	A09	-	30904406-30910616	30910616-30910671	30910791-30910869
Bra030890	5	A08	+	575788-576537	575254-575377	575739-575788
Bra019417	5	A06	-	11467569-11468364	11468364-11468490
Bra036758	5	A08	+	7293480-7294725	7293461-7293480
Bra001459	5	A03	+	16487735-16489262	16487619-16487735
Bra005074	5	A05	-	3310690-3311717	3311717-3311723	3311796-3311912
Bra036488	5	A07	-	122213-128049	128049-128243	139743-139862	139960-140001	140224-140571	140667-140810	141392-141797	142600-142804
Bra012755	5	A03	-	22432015-22436460	22436460-22436500	22436590-22436647	22436732-22436778
Bra028629	5	A02	+	1398796-1400656	1398780-1398796
Bra000249	5	A03	-	10155259-10156368	10156368-10156432	10157152-10157194
Bra016480	5	A08	-	17888861-17889043	17889043-17889221
Bra021900	5	A04	-	15208637-15213548	15213548-15213679
Bra012003	5	A07	-	12890555-12891302	12891302-12891322	12891578-12891606
Bra028867	5	A02	+	309019-309626	308859-308943
Bra015680	5	A07	-	24671542-24674370	24674370-24674579
Bra032214	5	A05	-	12949616-12951531	12951531-12951605	12951818-12951975
Bra013461	5	A01	+	5821462-5826018	5821451-5821462
Bra010976	5	A08	+	16580216-16593711	16579990-16580216
Bra010043	5	A06	+	13800034-13800742	13799728-13799798	13799984-13800034
Bra036246	5	A09	-	1059281-1060387	1060387-1060420
Bra015273	5	A10	+	2293739-2294992	2293344-2293437	2293736-2293739
Bra028414	5	A07	+	13852135-13855267	13852107-13852135
Bra022279	5	A05	-	19382460-19387540	19387540-19387552	19387727-19387812
Bra002914	5	A10	-	6842731-6843039	6843039-6843183
Bra007572	5	A09	-	31364608-31365155	31365342-31365399
Bra006690	5	A03	+	4649424-4650793	4649280-4649313	4649413-4649424
Bra027845	5	A09	-	9634151-9638351	9638351-9638395	9638674-9638823
Bra001030	5	A03	+	14468447-14469592	14467963-14467988	14468433-14468447
Bra004141	5	A09	-	21503597-21504010	21504010-21504067
Bra005319	5	A05	+	4819313-4822619	4818435-4818540	4819181-4819313
Bra003346	5	A07	-	16001524-16002444	16002444-16002561
Bra010082	5	A06	-	14254784-14256130	14256130-14256206
Bra033827	5	A01	+	13220564-13220917	13220164-13220458	13220534-13220564
Bra023692	5	A02	-	3535177-3535353	3535353-3535376	3535593-3535636
Bra005372	5	A05	+	5082614-5084395	5082584-5082614
Bra021127	5	A01	-	22984749-22985402	22985402-22985441	22985812-22985865
Bra039161	5	A05	+	25058654-25058899	25058508-25058566
Bra025170	5	A06	-	21898085-21899041	21899041-21899167	21899260-21899453
Bra008749	5	A10	+	12493060-12496412	12492428-12492550	12492899-12492974
Bra002955	5	A10	+	6595228-6597159	6595003-6595228
Bra019589	5	A06	+	13549461-13553600	13549115-13549230	13549424-13549461
Bra006557	5	A03	-	4036371-4038437	4038437-4038579
Bra022514	5	A02	+	8302745-8303850	8302713-8302745
Bra006136	5	A03	-	2164159-2167564	2167564-2167653
Bra025338	5	A06	+	21028978-21030921	21028943-21028978
Bra027274	5	A05	-	20781318-20784746	20784746-20784864
Bra034126	5	A01	+	24856940-24861630	24856815-24856940
Bra025159	5	A06	-	21992221-21996578	21996578-21996645
Bra006531	5	A03	-	3939367-3940371	3940371-3940376	3943768-3943900
Bra023683	5	A02	+	3482973-3485055	3482725-3482973
Bra026882	5	A09	+	35844084-35845788	35843812-35844084
Bra000344	5	A03	-	10672410-10674736	10674736-10674789
Bra030106	5	A07	+	8755221-8756988	8755072-8755221
Bra037482	5	A06	-	20286201-20291062	20291062-20291207
Bra006546	5	A03	+	3985320-3986022	3984974-3985039	3985309-3985320
Bra000868	5	A03	+	13617887-13621140	13617278-13617887
Bra002172	5	A10	-	11158285-11160743	11160743-11161016
Bra010674	5	A08	-	15128835-15133037	15133037-15133074	15133180-15133337
Bra017365	5	A09	-	14465789-14466771	14466771-14466880
Bra032851	5	A09	-	23573238-23577044	23577044-23577113	23577333-23577800
Bra031741	5	A09	-	36729287-36735842	36735842-36735846	36735940-36736018	36736337-36736468
Bra009487	5	A10	-	15698978-15699376	15699376-15699624
Bra031655	5	A09	-	37127960-37128707	37128707-37128784
Bra039767	5	A01	-	8777006-8788698	8788698-8788836
Bra032246	5	A05	+	12512613-12517026	12512406-12512613
Bra007281	5	A09	+	29872645-29875367	29872491-29872645
Bra006459	5	A03	-	3581285-3584536	3584536-3584634
Bra030495	5	A08	-	20817058-20817651	20817845-20817921
Bra023789	5	A01	-	19108013-19108898	19108898-19109057
Bra023225	5	A09	-	20565780-20566121	20566121-20566674	20566752-20568210
Bra016268	5	A07	+	21801152-21801651	21800613-21800623
Bra029124	5	A03	+	6479066-6480481	6478573-6478624	6479064-6479066
Bra022891	5	A03	+	7621194-7623038	7621079-7621194
Bra028561	5	A02	-	1688861-1689787	1689787-1689794	1689957-1690084
Bra004106	5	A07	-	20153084-20153515	20153515-20153540	20153627-20153673
Bra038626	5	A06	-	14848518-14849324	14849324-14849405
Bra007336	5	A09	+	30189920-30191700	30189343-30189587	30189805-30189835
Bra015888	5	A07	+	23640677-23642272	23640586-23640677
Bra035456	5	A01	-	15881078-15883145	15883145-15883310
Bra013645	5	A01	+	6837754-6839505	6837647-6837754
Bra035120	5	A07	+	25544132-25547883	25543939-25543975	25544091-25544132
Bra028857	5	A02	+	347985-349367	347833-347887	347972-347985
Bra005417	5	A05	+	5385891-5386956	5385816-5385891
Bra009778	5	A06	-	17813329-17815924	17815924-17816096
Bra033242	5	A10	-	3366774-3368219	3373623-3373870
Bra037207	5	A09	-	4979133-4980831	4980831-4980862	4981138-4981190
Bra009468	5	A10	-	15618050-15621422	15621422-15621428	15621519-15621664	15621959-15622107
[truncated: 5,051 more rows]
[truncated: 45 more columns]

## Sheet: DRM4_ExtendGene
Gene	5' or 3' end	Chromosome	Strand	Original region	Extended region
Bra018605	5	A06	+	3029327-3039006	3029275-3029327
Bra020566	5	A02	-	23987290-23989009	23989009-23989203
Bra021400	5	A04	+	19157824-19164302	19157775-19157824
Bra030735	5	A08	-	19819359-19823698	19823698-19823705	19824138-19824177
Bra015570	5	A10	-	487192-489750	489750-489833	490043-490113
Bra031675	5	A09	+	37047443-37051602	37047188-37047297	37047430-37047443
Bra024633	5	A09	-	25126155-25132184	25132184-25132228	25132329-25132516
Bra028814	5	A02	-	549860-550054	550054-550055	550246-550359
Bra029650	5	A05	+	23534717-23535199	23534613-23534717
Bra011713	5	A01	-	917966-920566	921403-922515	922709-922980
Bra003326	5	A07	+	15893230-15894743	15893152-15893230
Bra000005	5	A03	-	8818081-8820123	8820123-8820222
Bra005459	5	A05	+	5596280-5597789	5596169-5596280
Bra008551	5	A02	+	15486609-15487944	15486295-15486347
Bra007198	5	A09	+	29432327-29434646	29432279-29432327
Bra009577	5	A10	-	16084501-16085321	16085402-16085466
Bra004527	5	A05	+	646088-647257	645577-645683	646074-646088
Bra005220	5	A05	-	4085446-4089688	4089688-4089960
Bra027439	5	A09	+	10826099-10827373	10825969-10826067
Bra014440	5	A04	+	664529-665556	664511-664529
Bra008861	5	A10	+	12978026-12980080	12977978-12978026
Bra009466	5	A10	-	15609616-15611180	15611180-15611240
Bra006609	5	A03	+	4244964-4246049	4244585-4244964
Bra036366	5	A02	+	21147820-21148447	21147583-21147820
Bra011090	5	A01	-	3925172-3929858	3929858-3930114
Bra004101	5	A07	-	20132718-20136265	20136265-20136354
Bra021054	5	A08	+	9383676-9387741	9383347-9383583	9383666-9383676
Bra022146	5	A02	+	19342073-19342547	19341742-19341836	19342060-19342073
Bra020764	5	A05	-	24038697-24040515	24040515-24040849
Bra040611	5	A05	-	24880622-24882958	24883642-24883671
Bra037563	5	A01	-	21129997-21135158	21135158-21135164	21135365-21135397
Bra005322	5	A05	-	4825068-4826940	4826940-4826943
Bra014386	5	A04	+	273858-274835	273816-273858
Bra016344	5	A08	-	17206003-17206896	17206896-17206905	17207286-17207436
Bra013762	5	A01	+	7652693-7657085	7652529-7652583	7652662-7652693
Bra035139	5	A07	-	25622196-25622840	25622840-25623463	25623876-25624178
Bra001398	5	A03	-	16201375-16201950	16201950-16202125
Bra007512	5	A09	-	31090693-31091602	31091668-31091722	31091836-31091900	31091981-31092096
Bra008255	5	A02	-	13127011-13130188	13130188-13130190	13130380-13130675
Bra010101	5	A06	-	14405823-14413744	14413744-14413949
Bra009163	5	A10	-	14987687-14995690	14995690-14996175	14996647-14996771
Bra015795	5	A07	+	24109381-24111301	24109379-24109381
Bra001450	5	A03	+	16439541-16440674	16439439-16439541
Bra018323	5	A05	+	7468043-7469911	7467910-7467994
Bra011721	5	A01	-	875241-881972	881972-882068
Bra037991	5	A06	-	260134-261976	261976-262005	262531-262578
Bra015395	5	A10	+	1621610-1624875	1621299-1621610
Bra024005	5	A03	+	28337019-28340211	28336307-28336340	28337008-28337019
Bra023980	5	A03	+	28504184-28507480	28504035-28504184
Bra024469	5	A06	+	16591397-16591705	16590937-16591006	16591363-16591397
Bra005395	5	A05	+	5215124-5217323	5215027-5215124
Bra027657	5	A09	-	7506588-7507727	7507727-7507762
Bra002866	5	A10	-	7128030-7129621	7129621-7129687
Bra038127	5	A05	+	10402035-10404122	10402030-10402035
Bra039329	5	A04	-	18698284-18704359	18704359-18704572
Bra026697	5	A09	-	35013145-35014617	35014617-35014619	35015648-35015815	35017075-35017158	35017319-35017381	35017664-35017745	35017857-35017949	35018048-35018168	35018277-35018442
Bra026493	5	A09	-	3244838-3245933	3245933-3245952	3246072-3246100
Bra030270	5	A04	+	9833296-9834967	9832638-9832783	9833262-9833296
Bra005301	5	A05	+	4643803-4646678	4643793-4643803
Bra034735	5	A05	+	21936217-21937316	21936061-21936217
Bra003521	5	A07	+	16879483-16881180	16877701-16878021	16878365-16878441	16879155-16879483
Bra006243	5	A03	-	2664007-2666895	2666895-2666989
Bra014580	5	A04	+	1558552-1559585	1558400-1558460
Bra004296	5	A07	+	21101037-21102153	21100855-21100922	21101027-21101037
Bra024051	5	A03	-	28009090-28012136	28012136-28012175	28012251-28012277
Bra019908	5	A06	+	3786394-3787951	3786089-3786235	3786376-3786394
Bra021844	5	A04	-	14925727-14929035	14929035-14929050	14929343-14929405	14929495-14929566	14929699-14929784	14929874-14930068
Bra033583	5	A06	+	25049632-25050420	25048975-25049021	25049612-25049632
Bra014945	5	A07	-	7251508-7252164	7252580-7252654
Bra028494	5	A07	-	14342187-14342553	14342553-14342625	14342985-14343019
Bra034868	5	A05	-	22533130-22535477	22535477-22535521
Bra031360	5	A09	-	26154654-26156069	26156069-26156096	26156344-26156442
Bra030665	5	A08	+	20129184-20134374	20129092-20129184
Bra027165	5	A09	-	9338714-9340118	9340118-9340364
Bra039332	5	A04	-	18692211-18694822	18694822-18694824	18694912-18694957
Bra015522	5	A10	+	788959-794626	788923-788959
Bra037029	5	A03	+	28878897-28880658	28878463-28878631	28878865-28878897
Bra018448	5	A05	-	8271413-8276002	8276002-8276080
Bra014308	5	A08	+	1764324-1768432	1763990-1764030	1764304-1764324
Bra015582	5	A10	+	413687-415761	413615-413687
Bra034566	5	A08	-	12006532-12007629	12007629-12007759
Bra019613	5	A06	-	13723932-13726274	13726274-13726342
Bra020705	5	A02	-	23102914-23105135	23105135-23105172	23105309-23105569
Bra019378	5	A03	+	24576675-24578319	24576581-24576675
Bra017183	5	A04	+	16270157-16270932	16269645-16270048	16270142-16270157
Bra036971	5	A03	+	29240180-29241322	29240018-29240180
Bra034110	5	A01	+	24932402-24944099	24932400-24932402
Bra034014	5	A02	+	9198277-9200397	9197751-9197825	9198259-9198277
Bra002557	5	A10	-	8951864-8952121	8952121-8952132	8952268-8952733
Bra008736	5	A10	-	12435717-12437180	12437180-12437205	12437276-12437338
Bra009966	5	A06	+	18972990-18975240	18972816-18972990
Bra035697	5	A04	+	12832589-12835372	12832405-12832589
Bra008210	5	A02	+	12859718-12860394	12859661-12859718
Bra001629	5	A03	+	17560178-17561235	17560093-17560178
Bra032443	5	A09	-	37850862-37851219	37851219-37851235	37851442-37851525
Bra030057	5	A07	-	9143620-9144703	9144710-9144852
Bra027452	5	A09	+	10890601-10894878	10890212-10890387	10890600-10890601
Bra039174	5	A05	+	24991757-24997517	24991736-24991757
Bra026045	5	A06	+	6062228-6066137	6062018-6062154
Bra015284	5	A10	+	2241089-2241553	2240775-2241089
Bra016581	5	A09	+	19805575-19806334	19805202-19805412	19805483-19805575
Bra023834	5	A01	-	19471221-19471442	19471442-19471527
Bra028145	5	A04	-	6452287-6453671	6453671-6454326	6454552-6454639
Bra019507	5	A06	+	12759041-12760748	12758861-12758926
Bra033869	5	A05	-	15609292-15610937	15610937-15611186
Bra037192	5	A09	+	4857038-4860461	4856897-4857038
Bra010552	5	A08	+	14352487-14357387	14352338-14352487
Bra022249	5	A05	-	19554850-19557276	19557276-19557486
Bra038321	5	A02	-	10294469-10295051	10295051-10295075	10295638-10295816
Bra007415	5	A09	-	30589056-30589841	30589841-30589852	30590135-30590261
Bra034031	5	A02	+	9076309-9078279	9076289-9076309
Bra003417	5	A07	-	16384363-16387113	16387113-16387176
Bra000733	5	A03	+	12752667-12757234	12752374-12752667
Bra006395	5	A03	-	3336175-3340167	3340167-3340317
Bra035280	5	A09	-	16348227-16350781	16350781-16351158
Bra000533	5	A03	+	11632356-11633814	11632134-11632224	11632350-11632356
Bra019452	5	A06	+	11940951-11946853	11940847-11940951
Bra033556	5	A06	-	25185981-25187621	25187621-25187749
Bra009901	5	A06	+	18593541-18595144	18592948-18593304	18593392-18593541
Bra005806	5	A03	-	729734-732151	732151-732156	732279-732446
Bra028091	5	A07	+	1186345-1186825	1186281-1186345
Bra016152	5	A07	+	22457256-22460616	22457190-22457256
Bra007480	5	A09	-	30929109-30931454	30931454-30931487
Bra035503	5	A08	+	7969166-7970455	7968928-7969166
Bra003208	5	A07	-	15159488-15161759	15161759-15161882	15162168-15162230
Bra004366	5	A07	-	21539836-21545598	21545598-21545676
Bra041171	5	A08	+	20716682-20716906	20715162-20716019	20716487-20716682
Bra017997	5	A06	-	9100403-9104310	9104310-9104348	9104571-9104599
Bra032120	5	A04	-	11130654-11135435	11135435-11135495
Bra035564	5	A02	-	6491445-6494416	6494416-6494438	6494660-6494785
Bra023485	5	A02	+	2542918-2545292	2540179-2540328	2542895-2542918
Bra023204	5	A09	+	20778271-20783843	20777891-20778054	20778244-20778271
Bra001163	5	A03	-	15056782-15069736	15069736-15069790	15070109-15070193
Bra026328	5	A01	-	9776165-9779686	9779686-9779880
Bra016246	5	A07	-	21941553-21942766	21942766-21942928
Bra038557	5	A09	-	5698163-5698796	5698796-5698950
Bra024389	5	A06	+	16051568-16052177	16051445-16051568
Bra015913	5	A07	+	23523685-23525328	23523428-23523685
Bra019208	5	A03	+	25731910-25735587	25731371-25731544	25731826-25731910
Bra008966	5	A10	-	13461950-13464166	13464353-13464440
Bra032787	5	A09	-	23986672-23987974	24014269-24014435	24014547-24014887
Bra038508	5	A09	-	33424794-33427224	33427224-33427265
Bra010599	5	A08	+	14667349-14669206	14667037-14667158	14667334-14667349
Bra004995	5	A05	+	2869464-2870782	2869402-2869464
Bra025590	5	A04	+	8011846-8012463	7999703-7999799	7999961-8000003	8000313-8004265	8004344-8004376
Bra027459	5	A09	-	10934010-10934885	10934885-10934901	10935067-10935194
Bra037215	5	A09	+	5031438-5035306	5031383-5031438
Bra017252	5	A04	-	15843949-15845700	15845700-15845728	15846054-15846095
Bra001132	5	A03	+	14929190-14930686	14929077-14929190
Bra018676	5	A07	+	24202110-24204329	24202059-24202110
Bra017298	5	A04	-	15600066-15600236	15600236-15600284
Bra003374	5	A07	+	16182188-16183803	16182122-16182188
Bra011296	5	A01	+	2882042-2883961	2881615-2881756	2881964-2882042
Bra010037	5	A06	-	19391143-19391985	19391985-19392026	19392313-19392448
Bra006857	5	A03	+	5376983-5378160	5376272-5376301	5376943-5376983
Bra000872	5	A03	+	13645700-13647623	13645567-13645700
Bra029861	5	A05	+	22689963-22693264	22689865-22689963
Bra023866	5	A01	-	19735595-19742433	19742433-19742553
Bra034729	5	A05	+	21919994-21921818	21919891-21919994
Bra018713	5	A06	+	2406758-2407451	2406329-2406369	2406756-2406758
Bra030808	5	A08	+	8219-10186	8005-8219
Bra025019	5	A06	-	23655425-23659453	23659453-23659458
Bra029485	5	A09	+	17676195-17679223	17676141-17676195
Bra006084	5	A03	-	1912944-1913444	1913444-1913522
Bra007267	5	A09	+	29804220-29806291	29804151-29804220
Bra024113	5	A03	+	27570587-27570859	27570517-27570587
Bra005013	5	A05	-	2982254-2983807	2983807-2983865
Bra005261	5	A05	+	4342916-4345567	4342848-4342916
Bra029846	5	A05	-	22739021-22742258	22742258-22742439	22742531-22742632
Bra001105	5	A03	+	14788348-14791046	14788343-14788348
Bra013525	5	A01	-	6132014-6136198	6136198-6136248
Bra020323	5	A02	+	5196113-5196448	5195933-5196113
Bra000368	5	A03	-	10788574-10788822	10788822-10788840	10789190-10789275
Bra004085	5	A07	+	20031211-20036908	20031208-20031211
Bra025124	5	A06	-	22259774-22260217	22260217-22260248	22260599-22260660
Bra035494	5	A08	+	7858553-7860325	7858109-7858262
Bra029073	5	A03	-	6219793-6222984	6222984-6223172
Bra015004	5	A07	+	6624147-6627613	6623924-6623993	6624102-6624147
Bra038729	5	A01	+	24272544-24275333	24271985-24272181	24272516-24272544
Bra024492	5	A06	+	16810482-16811066	16809628-16809895	16809970-16810110	16810170-16810482
Bra010951	5	A08	+	16470173-16473769	16469666-16469746	16469957-16470173
Bra009827	5	A06	-	18162741-18167375	18167375-18167387	18167750-18167912
Bra025697	5	A06	+	7070099-7072609	7069609-7069747	7070095-7070099
Bra016139	5	A07	-	22526930-22529161	22529161-22529283
Bra033532	5	A01	-	11104608-11105107	11105107-11105316
Bra037091	5	A05	-	9374723-9376623	9376623-9376657
Bra020940	5	A08	+	10269540-10272804	10269390-10269540
Bra003890	5	A07	-	18870340-18870820	18870820-18870843
Bra029406	5	A02	-	24793161-24796836	24796836-24796860	24797063-24797311
Bra008068	5	A02	-	11995596-11996204	11996204-11996220	11996529-11996646
Bra002411	5	A10	+	9834439-9835350	9834076-9834104	9834185-9834218
Bra002656	5	A10	+	8431839-8434112	8431579-8431659	8431807-8431839
Bra003766	5	A07	-	18255208-18255474	18255474-18255481	18255599-18255625
Bra000162	5	A03	+	9661886-9670204	9661194-9661395	9661877-9661886
Bra008758	5	A10	+	12536788-12538788	12536185-12536288	12536752-12536788
Bra026391	5	A01	-	9388462-9391260	9391260-9391455
Bra029988	5	A01	-	14964103-14965497	14965497-14965509	14965648-14965889
Bra040446	5	A04	+	26180-31987	25832-25928	26164-26180
Bra028728	5	A02	-	967071-968487	968487-968536	968636-968726
Bra007275	5	A09	+	29829499-29831647	29829360-29829499
Bra019832	5	A06	-	4113599-4115036	4115036-4115250
Bra008840	5	A10	-	12864107-12867155	12867155-12867246
Bra012683	5	A03	-	22782406-22784623	22784623-22784648
Bra024086	5	A03	+	27767729-27771007	27767632-27767729
Bra031595	5	A09	-	37419892-37420693	37420693-37420706	37420818-37420881
Bra010393	5	A08	-	13505762-13512276	13512276-13512289
Bra025446	5	A04	-	9051637-9052810	9052810-9052815
Bra026851	5	A09	-	35736202-35737211	35737211-35737364	35737466-35737519	35737623-35737797
Bra010118	5	A06	+	14526350-14527440	14526050-14526178	14526330-14526350
Bra011404	5	A01	-	2318789-2320114	2320114-2320206	2320317-2320541
Bra018257	5	A05	-	6970272-6973752	6973752-6973852
Bra034906	5	A08	-	5430039-5430648	5430648-5430903
Bra003002	5	A10	-	6201430-6202825	6202825-6203662	6203892-6204256	6205357-6205443	6205557-6205793	6205881-6205989	6206110-6206423	6207236-6207451	6208059-6208938
Bra000973	5	A03	-	14219510-14222426	14222426-14222720
Bra006825	5	A03	-	5212632-5214943	5214943-5215079
Bra021240	5	A01	+	22295358-22296636	22295272-22295358
Bra039093	5	A09	+	1538904-1540051	1538470-1538604	1538888-1538904
Bra018855	5	A06	-	1602719-1604972	1604972-1605016
Bra003718	5	A07	+	17961251-17961813	17960652-17960744	17961206-17961251
Bra037190	5	A09	+	4847219-4848565	4846489-4846847	4847199-4847219
Bra033671	5	A06	+	24647663-24649238	24646990-24647041	24647641-24647663
Bra017584	5	A09	-	12462084-12462729	12462729-12462831
Bra018589	5	A06	+	3102121-3103018	3101539-3101705	3102118-3102121
Bra035278	5	A09	+	16370168-16370596	16370154-16370168
Bra026382	5	A01	-	9418973-9426849	9426849-9426925
Bra039121	5	A05	-	25225970-25226555	25226555-25226569	25227008-25227062
Bra004969	5	A05	-	2710895-2712965	2712965-2713048
Bra035798	5	A05	-	17979897-17980861	17980861-17980871	17981344-17981434
Bra021517	5	A01	+	23997690-23999471	23997012-23997201	23997688-23997690
Bra005990	5	A03	+	1515385-1519906	1515121-1515385
Bra012260	5	A07	+	11248186-11255865	11247956-11248061	11248175-11248186
Bra007877	5	A02	+	10500662-10501329	10500224-10500267	10500369-10500662
Bra013846	5	A01	-	8056572-8056979	8056979-8057120
Bra040747	5	Scaffold000247	-	47880-48763	48883-48919
Bra010490	5	A08	-	14017751-14018744	14018744-14018755	14018887-14018970
Bra002147	5	A10	+	11337134-11338675	11336799-11336953
Bra019557	5	A06	+	13248065-13250383	13247724-13247800
Bra016998	5	A04	-	17300344-17300826	17300982-17300990
Bra013459	5	A01	-	5814977-5816697	5816962-5817169
Bra030314	5	A04	-	9526806-9528733	9528733-9528789	9528916-9529005
Bra010575	5	A08	-	14494582-14495453	14495453-14495485	14495746-14495840
Bra025027	5	A06	-	23691459-23693855	23693855-23693952
Bra009551	5	A10	-	16009079-16009759	16009759-16009848
Bra033467	5	A04	+	4721689-4722363	4721385-4721590
Bra010696	5	A08	-	15253100-15253744	15253836-15253922
Bra037471	5	A06	+	20249214-20250085	20249036-20249072	20249180-20249214
Bra002425	5	A10	-	9718715-9720333	9720333-9720366
Bra005200	5	A05	+	3966807-3969158	3966297-3966483	3966791-3966807
Bra009607	5	A10	-	16232505-16233485	16233485-16233852
Bra002296	5	A10	-	10493164-10497160	10497160-10497234
Bra019137	5	A03	+	26162705-26165812	26161945-26162068	26162677-26162705
Bra037586	5	A01	-	21301465-21305166	21305166-21305205
Bra013506	5	A01	-	6029808-6031709	6031709-6031712	6031801-6031887
Bra011256	5	A01	-	3056516-3057846	3057846-3057862	3058389-3058522
Bra007371	5	A09	-	30381117-30383503	30383503-30383608
Bra024806	5	A06	-	22477484-22479640	22479640-22479683	22480146-22480264
Bra029603	5	A05	-	23768030-23768870	23768870-23769110
Bra020895	5	A08	-	10552412-10554935	10554935-10554985
Bra032358	5	A09	+	22305665-22306861	22305231-22305394	22305594-22305665
Bra014342	5	A08	-	1499087-1500387	1500387-1500514
Bra034298	5	A04	-	12102013-12104345	12104345-12104422
Bra029593	5	A05	+	23829385-23834059	23829197-23829385
Bra038172	5	Scaffold000140	+	345722-347203	345558-345576
Bra006605	5	A03	-	4230832-4236064	4236064-4236177
Bra009952	5	A06	-	18896362-18900489	18900489-18900496	18900710-18900778
Bra018666	5	A06	+	2722035-2727034	2721860-2722035
Bra033862	5	A05	-	15539529-15541874	15541874-15541885
Bra032912	5	A09	-	23029328-23030790	23030790-23030803	23031079-23031165
Bra020967	5	A08	+	10092683-10093485	10092324-10092409	10092655-10092683
Bra030404	5	A05	+	11010570-11011083	11010259-11010319	11010550-11010570
Bra025724	5	A06	-	7215246-7218515	7218515-7218568
Bra010342	5	A08	-	13192438-13194983	13194983-13195033
Bra016184	5	A07	+	22286100-22288895	22286040-22286100
Bra011627	5	A01	-	1353940-1356154	1356154-1356159	1356376-1356441
Bra026742	5	A09	-	35224294-35226795	35226878-35226949
Bra037465	5	A06	-	20222246-20224028	20224570-20224621	20224727-20224855
Bra004486	5	A05	+	384786-388050	384224-384337	384780-384786
Bra004356	5	A07	-	21464589-21467664	21467664-21467683
Bra015505	5	A10	+	879919-880533	879835-879919
Bra015678	5	A07	-	24680686-24687908	24687908-24687920	24688141-24688181
Bra022080	5	A02	+	18811345-18811788	18811098-18811128	18811217-18811345
Bra002273	5	A10	+	10623048-10624208	10622878-10622942	10623033-10623048
Bra006472	5	A03	+	3652432-3656636	3652349-3652432
Bra021686	5	A04	-	13954515-13956233	13956233-13956248	13956570-13956633
Bra020377	5	A02	-	5435518-5437106	5437106-5437811	5438425-5438606
Bra022556	5	A02	+	7945941-7947543	7945706-7945807	7945929-7945941
Bra023437	5	A02	+	2342513-2344724	2341872-2342105	2342495-2342513
Bra004837	5	A05	+	2042204-2066541	2042148-2042204
Bra030262	5	A04	+	9888481-9895948	9887912-9888088	9888400-9888481
Bra031295	5	A05	+	16964607-16966579	16964343-16964534
Bra014503	5	A04	-	1070557-1071167	1071264-1071324
Bra022483	5	A02	+	8481185-8481710	8481027-8481185
Bra037113	5	A09	+	4510071-4512239	4509903-4510071
Bra026819	5	A09	-	35620967-35623677	35623677-35623703	35624104-35624160
Bra025973	5	A06	+	6403135-6405867	6402608-6402730	6403103-6403135
Bra038973	5	Scaffold000157	-	27729-28919	28919-28928
Bra000353	5	A03	-	10723006-10725726	10725726-10725989
Bra027728	5	A09	+	7027797-7031863	7027756-7027797
Bra000661	5	A03	+	12366522-12367715	12366470-12366522
Bra036186	5	A09	-	2041459-2041948	2042044-2042135
Bra029570	5	A09	+	18371419-18371880	18370650-18370704	18370963-18371419
Bra013852	5	A01	+	8078157-8079393	8077759-8077883	8078070-8078157
Bra036788	5	A09	-	27337129-27337479	27337479-27337580
Bra038513	5	A09	-	33447168-33448186	33448186-33448282
Bra010168	5	A05	+	15012631-15019451	15010214-15011166	15011482-15012247	15012338-15012440	15012626-15012631
Bra028708	5	A02	+	1057198-1058814	1056785-1056825
Bra016023	5	A07	-	23091147-23094456	23094456-23094744
Bra013813	5	A01	+	7894981-7897969	7894891-7894981
Bra019433	5	A06	-	11677140-11682517	11682517-11682534	11682696-11682761	11683215-11683321
Bra020200	5	A02	-	4501096-4503274	4503274-4503452
Bra016666	5	A08	-	18715625-18719139	18719139-18719153
Bra025940	5	A06	-	6574626-6575476	6575851-6575983
Bra006689	5	A03	+	4635607-4637644	4635346-4635421
Bra011714	5	A01	+	915371-917741	915200-915230	915364-915371
Bra039075	5	A09	+	1599616-1600214	1599597-1599616
Bra028563	5	A02	-	1683399-1686062	1686062-1686094
Bra008163	5	A02	-	12536342-12538420	12538420-12538445	12539040-12539131
Bra033742	5	A06	+	24249183-24251739	24249145-24249183
Bra020142	5	A02	+	4213509-4215728	4213491-4213509
Bra005191	5	A05	-	3908117-3908735	3908735-3908741	3908808-3909246
Bra033464	5	A04	+	4683759-4684855	4683350-4683543	4683732-4683759
Bra010347	5	A08	+	13235038-13238719	13234924-13235038
Bra017961	5	A06	-	8800150-8802315	8802315-8802504
Bra036475	5	A07	-	167888-168529	168529-168556	168632-168660
Bra014791	5	A04	+	3191161-3194817	3190890-3190982	3191152-3191161
Bra015741	5	A07	-	24355909-24357651	24357651-24357975
Bra025042	5	A06	-	23783538-23788265	23788265-23788340
Bra016083	5	A07	+	22795327-22795775	22795284-22795327
Bra027810	5	A09	-	6441695-6444178	6444178-6444191	6444276-6444312
Bra036486	5	A08	+	17256207-17257202	17255514-17255711
Bra009304	5	A10	-	14410255-14411081	14411081-14411144
Bra040280	5	A01	-	25669257-25670902	25670902-25671056
Bra013238	5	A03	-	19734163-19742775	19742775-19742823	19743039-19743104
Bra007764	5	A09	-	32300510-32304612	32304612-32304728
Bra019621	5	A06	+	13776021-13779338	13775970-13776021
Bra034258	5	A04	+	11828116-11829975	11827687-11827774	11828094-11828116
Bra036287	5	A09	-	831801-833636	833636-833743
Bra004727	5	A05	-	1536334-1539005	1539005-1539017	1539953-1540316
Bra007376	5	A09	+	30404203-30405787	30403165-30403299	30404130-30404203
Bra006686	5	A03	-	4628376-4629603	4629603-4629621	4630005-4630109
Bra011916	5	A07	+	13586182-13587422	13586114-13586182
Bra027698	5	A09	-	7283221-7284451	7284451-7284471	7284667-7284706
Bra008314	5	A02	-	13650144-13655041	13655041-13655068	13655316-13655457
Bra035360	5	Scaffold000104	-	162078-164068	164068-164169	164470-164517
Bra014116	5	A08	-	3337690-3339788	3339788-3339955	3340100-3340335
Bra021754	5	A04	-	14378668-14381833	14381833-14381964
Bra019696	5	A06	-	4928163-4930395	4930395-4930460	4930569-4930675	4930988-4931237
Bra002935	5	A10	+	6705710-6710160	6705695-6705710
Bra025117	5	A06	-	22284755-22285916	22285916-22285946
Bra002527	5	A10	-	9114159-9115599	9115599-9115605	9115708-9115845
Bra039265	5	A04	-	18944149-18945130	18945130-18945226
Bra034830	5	A05	-	22351076-22356424	22356424-22356530
Bra011844	5	A01	+	256520-258980	256007-256068	256518-256520
Bra039808	5	A04	-	3760044-3761738	3761738-3761740	3762150-3762264
Bra000563	5	A03	+	11810611-11815350	11810390-11810611
Bra033236	5	A10	+	3394621-3395124	3393848-3394621
Bra019603	5	A06	-	13641870-13646915	13646915-13646942	13647040-13647146
Bra028789	5	A02	-	662726-664972	664972-664974	665069-665152
Bra017693	5	A03	-	29856645-29858994	29858994-29859123
Bra023848	5	A01	+	19554002-19557025	19553578-19553828
Bra029931	5	A01	-	14419028-14419968	14419968-14419981	14420292-14420326
Bra031184	5	A09	-	33861370-33867964	33867964-33868197
Bra005408	5	A05	+	5351759-5352706	5351534-5351591	5351749-5351759
Bra040317	5	A04	+	18634242-18634640	18633310-18633473	18633549-18633671	18633870-18634242
Bra035611	5	A02	+	6281001-6284127	6279922-6280000	6280912-6281001
Bra039141	5	A05	+	25154589-25157171	25154546-25154589
Bra002432	5	A10	-	9674704-9678023	9678023-9678057
Bra023500	5	A02	+	2606028-2608120	2605815-2606028
Bra012646	5	A03	-	22981893-22983409	22983409-22983479	22983563-22983623
Bra000867	5	A03	+	13605023-13605964	13604956-13605023
Bra027476	5	A09	+	11077919-11081316	11077825-11077919
Bra003665	5	A07	-	17624306-17626028	17626028-17626101
Bra031185	5	A09	-	33858439-33860391	33860391-33860477
Bra034447	5	A05	+	14233294-14234375	14233015-14233111
Bra013903	5	A01	+	8388029-8390980	8387633-8387786	8388020-8388029
Bra016890	5	A04	+	17842784-17843350	17842256-17842324	17842767-17842784
Bra014428	5	A04	+	593898-595445	593680-593898
Bra008742	5	A10	+	12463079-12466968	12462293-12462643	12462925-12463079
Bra004443	5	A05	+	145324-147574	144867-144959	145280-145324
Bra006447	5	A03	-	3519879-3523226	3523226-3523345
Bra016497	5	A08	+	17988459-17990821	17987711-17987822	17988383-17988459
Bra002947	5	A10	+	6631436-6633606	6631356-6631436
Bra010297	5	A08	+	12934937-12936859	12933909-12934089	12934210-12934283	12934905-12934937
Bra035001	5	Scaffold000100	+	781233-782355	781192-781233
Bra008462	5	A02	-	14797491-14800120	14800120-14800521	14800647-14800799	14800901-14800954	14801040-14801147	14801235-14801351	14801433-14801519	14801627-14801715	14801820-14801895	14801980-14802091	14802154-14802283	14802355-14802604
Bra033958	5	A02	+	9596238-9605880	9596063-9596238
Bra017563	5	A09	+	12614687-12620601	12614660-12614687
Bra005187	5	A05	+	3895384-3897595	3895300-3895384
Bra000012	5	A03	+	8855368-8857389	8855353-8855368
Bra027448	5	A09	+	10863792-10864559	10862522-10862756	10862829-10862964	10863210-10863268	10863391-10863470	10863739-10863792
Bra009445	5	A10	+	15487290-15488681	15487175-15487290
Bra022283	5	A05	+	19369365-19371141	19369342-19369365
Bra011397	5	A01	-	2346152-2347182	2347182-2347198
Bra025957	5	A06	-	6455920-6457819	6457819-6457903
Bra035608	5	A02	-	6307537-6309639	6309702-6309746	6310069-6310157
Bra026798	5	A09	+	35504694-35510305	35504526-35504694
Bra003585	5	A07	+	17207220-17209635	17206985-17207034	17207219-17207220
Bra037295	5	A09	+	5095782-5096978	5095700-5095782
Bra036885	5	A01	+	12218356-12220619	12218253-12218356
Bra024047	5	A03	-	28026131-28028419	28028419-28028547	28029368-28029517
Bra017577	5	A09	-	12513590-12515243	12515243-12515410
Bra005135	5	A05	+	3617582-3618698	3617295-3617362	3617572-3617582
Bra030795	5	A08	-	19572220-19573095	19573095-19573096
Bra001676	5	A03	+	17833555-17836622	17833433-17833555
Bra013803	5	A01	+	7836749-7843342	7836734-7836749
Bra030202	5	A04	-	10411329-10413038	10413038-10413057
Bra028971	5	A03	-	5655951-5658083	5658083-5658169
Bra022495	5	A02	-	8415827-8417652	8417652-8417663	8417921-8418091
Bra002917	5	A10	-	6821692-6825645	6825645-6825679	6826059-6826119
Bra030997	5	A09	+	34760014-34761276	34759990-34760014
Bra015682	5	A07	-	24662668-24664804	24664804-24664835	24665018-24665136
Bra006042	5	A03	+	1722390-1725463	1722295-1722390
Bra020611	5	A02	+	23669053-23671736	23668927-23669053
Bra010618	5	A08	+	14832949-14834106	14832583-14832710	14832927-14832949
Bra000247	5	A03	-	10147963-10150891	10150891-10150943
Bra040201	5	Scaffold000191	+	81484-87703	81482-81484
Bra028234	5	A04	+	7284871-7286313	7284327-7284377	7284855-7284871
Bra016193	5	A07	+	22232994-22235003	22232690-22232994
Bra032669	5	A09	+	38868314-38873254	38868184-38868195	38868270-38868314
Bra013417	5	A01	-	5528258-5530517	5530517-5530527	5530968-5531150
Bra040426	5	A04	-	170655-177750	178640-178716	179127-179586
Bra005570	5	A05	-	6275657-6276073	6276073-6276115	6276355-6276424
Bra011168	5	A01	-	3541857-3546694	3546694-3546759	3547637-3547925
Bra040683	5	Scaffold000232	+	62616-64889	62015-62155	62252-62289	62549-62616
Bra006633	5	A03	-	4378460-4382950	4382950-4383086
Bra015368	5	A10	+	1773936-1777526	1773705-1773732	1773914-1773936
Bra009613	5	A10	-	16247932-16250093	16250093-16250281
Bra025969	5	A06	+	6420668-6420901	6420413-6420476
Bra023130	5	A09	+	21569081-21571914	21568782-21569081
Bra001329	5	A03	-	15885780-15887574	15887574-15888280
Bra029130	5	A03	-	6501107-6501316	6501316-6501397	6501570-6501882
Bra015287	5	A10	-	2215206-2219889	2219889-2219920	2220138-2220302
Bra006738	5	A03	+	4848275-4849950	4847970-4848035	4848127-4848275
Bra000301	5	A03	+	10448912-10449536	10448857-10448912
Bra030505	5	A08	+	20762370-20765619	20762292-20762370
Bra024732	5	A09	-	24475074-24476548	24477017-24477091
Bra026893	5	A09	+	35925951-35927060	35925922-35925951
Bra010273	5	A08	+	12787982-12792046	12787698-12787982
Bra004124	5	A07	-	20249599-20251054	20251054-20251070	20251291-20251371
Bra018698	5	A06	-	2558589-2560761	2560761-2560773	2560953-2560999
Bra001373	5	A03	-	16069119-16074347	16074347-16074425
Bra005877	5	A03	+	1024878-1026254	1024037-1024209	1024810-1024878
Bra001262	5	A03	+	15580621-15582819	15580553-15580621
Bra036182	5	A09	-	2061481-2064070	2064070-2064077	2064197-2064320
Bra023671	5	A02	-	3439059-3444983	3444983-3445871	3445965-3446950
Bra007526	5	A09	+	31136520-31140609	31136250-31136289	31136392-31136520
Bra011795	5	A01	+	474977-476733	474926-474977
Bra010654	5	A08	+	15022204-15023388	15022168-15022204
Bra002798	5	A10	-	7571609-7572294	7572294-7572333	7572460-7572488
Bra007899	5	A02	+	10718591-10720901	10718445-10718491	10718559-10718591
Bra012496	5	A07	-	9421550-9422191	9422191-9422211	9422508-9422715
Bra026904	5	A09	+	35973199-35974801	35973073-35973123
Bra029771	5	A05	-	23063070-23063742	23063822-23063881
Bra039777	5	A04	+	3961512-3964566	3961405-3961512
Bra034173	5	A01	+	24615275-24616210	24614859-24615013	24615273-24615275
Bra018403	5	A05	+	7998963-7999538	7998920-7998963
Bra038143	5	A05	+	10258572-10259177	10258383-10258421	10258556-10258572
Bra038697	5	A01	+	24401217-24403090	24401069-24401217
Bra029076	5	A03	+	6230229-6231210	6229985-6230116	6230210-6230229
Bra027255	5	A05	+	20685422-20685979	20685185-20685422
Bra029907	5	A01	+	14188352-14189468	14185875-14185916
Bra027893	5	A09	-	10086379-10087464	10087464-10087641	10088014-10088155
Bra006339	5	A03	-	3090202-3090890	3090890-3090930	3091162-3091241
Bra000316	5	A03	-	10542936-10543603	10543603-10543645	10543924-10543983
Bra019414	5	A06	+	11418574-11418981	11418054-11418272	11418550-11418574
Bra032366	5	A09	-	22185721-22186835	22186835-22186862	22187138-22187227
Bra001356	5	A03	-	16003371-16011335	16011335-16011418	16011658-16011757
Bra001964	5	A07	+	3070838-3071590	3068881-3069124	3069758-3069973	3070050-3070838
Bra005662	5	A03	+	38301-41720	33092-33339	33511-33641	33735-33885	34065-34136	34229-34300	34388-34531	34620-34691	34787-34858	34942-35016	35123-35191	35270-35338	35428-35499	35609-35695	35785-35853	35937-36439	36508-36666	36746-37029	37102-37153	37233-37483	37555-38301
Bra039725	5	A08	+	6399828-6400479	6399433-6399567	6399822-6399828
Bra023137	5	A09	+	21506295-21509806	21505831-21506007	21506259-21506295
Bra027290	5	A05	+	20865370-20869463	20864654-20864950	20865310-20865370
Bra019905	5	A06	+	3806208-3809264	3805921-3806208
Bra013737	5	A01	+	7517007-7518768	7516698-7516725	7516973-7517007
Bra027670	5	A09	-	7426126-7429287	7429287-7429298	7429385-7429437
Bra001984	5	A07	+	2854593-2856791	2854585-2854593
Bra036946	5	Scaffold000123	-	230206-232304	232304-232346	238963-239504
Bra015596	5	A10	-	284375-285426	285426-286599
Bra003698	5	A07	-	17836756-17840925	17841383-17841894
Bra031787	5	A09	+	36509979-36512060	36509957-36509979
Bra005967	5	A03	+	1433460-1434200	1433016-1433142	1433437-1433460
Bra008711	5	A10	+	12311056-12317152	12310928-12311056
Bra027306	5	A05	-	20955757-20963084	20963084-20963247
Bra010745	5	A08	+	15447551-15450339	15447260-15447334	15447543-15447551
Bra028402	5	A07	-	13767940-13769940	13769940-13769988
Bra010386	5	A08	+	13448987-13451035	13448845-13448925
Bra032430	5	A09	+	37789273-37793389	37789200-37789273
Bra004830	5	A05	+	1999513-2001278	1999460-1999513
Bra003753	5	A07	+	18173010-18174639	18172487-18172580	18172939-18173010
Bra000537	5	A03	+	11649669-11652378	11649646-11649669
Bra004743	5	A05	+	1606719-1607477	1606687-1606719
Bra011293	5	A01	+	2894430-2895861	2893755-2893917	2894384-2894430
Bra001935	5	A03	+	19468200-19472617	19468014-19468200
Bra035233	5	A09	+	16780517-16783279	16780437-16780517
Bra033843	5	A01	-	12961256-12966922	12966922-12967122
Bra020139	5	A02	-	4183232-4186560	4186560-4186575	4186887-4187042
Bra004554	5	A05	+	788051-789406	787958-788051
Bra022409	5	A05	-	18604293-18605920	18605920-18605968	18606703-18606844
Bra002505	5	A10	+	9237373-9238041	9237056-9237131	9237366-9237373
Bra012990	5	A03	-	21199353-21200453	21200453-21200489	21200752-21200836
Bra023219	5	A09	-	20627199-20629602	20629602-20629638	20631109-20631188
Bra024724	5	A09	-	24546206-24548068	24548068-24548231	24548593-24548848
Bra029796	5	A05	+	22970633-22972852	22970544-22970633
Bra027153	5	A09	+	9258705-9259982	9258196-9258240	9258684-9258705
Bra036867	5	A01	-	12396597-12400342	12400342-12400363	12400566-12400636
Bra022043	5	A02	-	18489951-18490699	18490699-18490907
Bra016641	5	A08	-	18623426-18627107	18627107-18627140	18627374-18627452
Bra014087	5	A08	-	3633810-3635057	3635057-3635188
Bra020684	5	A02	-	23217156-23217863	23217863-23217868	23218046-23218090
Bra039062	5	A09	+	1669960-1673825	1669796-1669960
Bra037063	5	A05	+	9083474-9087290	9083117-9083227	9083442-9083474
Bra013860	5	A01	+	8124351-8128048	8124344-8124351
Bra032553	5	A09	+	38339158-38341633	38338945-38339158
Bra027386	5	A05	-	21368336-21371901	21371901-21372030
Bra023282	5	A09	-	20015303-20015971	20015971-20016084
Bra031650	5	A09	-	37143400-37143948	37143948-37144164	37144949-37145862
Bra025360	5	A06	-	20904304-20910823	20910823-20910834	20910924-20911056
Bra032763	5	A04	+	5135360-5137014	5134647-5134735	5134924-5135038	5135153-5135246
Bra020038	5	A02	+	3721366-3726955	3721079-3721366
Bra009196	5	A10	-	14872314-14875847	14875847-14876094	14876208-14876358
Bra007791	5	A09	+	32408735-32411173	32408630-32408735
Bra007677	5	A09	+	31881926-31882120	31881383-31881462	31881905-31881926
Bra030393	5	A05	+	10931019-10931700	10930897-10930929
Bra030089	5	A07	+	8885890-8886786	8885665-8885709	8885884-8885890
Bra031888	5	A02	+	26355715-26359530	26355671-26355715
Bra035888	5	A09	-	3679015-3689775	3689775-3689882
Bra038427	5	A08	+	8907723-8909327	8907698-8907723
Bra004414	5	A05	-	18375-19887	20044-20153
Bra024352	5	A06	-	15745765-15747756	15747756-15747778	15747925-15748011
Bra020282	5	A02	+	4980543-4982369	4980398-4980463	4980538-4980543
Bra017399	5	A09	+	14135926-14137023	14135888-14135926
Bra027869	5	A09	+	9853122-9857255	9852388-9852652	9853010-9853122
Bra004359	5	A07	+	21495464-21496185	21493397-21493520	21493927-21495464
Bra030557	5	A08	-	20565090-20567014	20567014-20567081
Bra006047	5	A03	+	1748128-1749637	1747944-1747997	1748099-1748128
Bra009183	5	A10	-	14915425-14917665	14917665-14917678
Bra026962	5	A09	-	36256107-36257613	36257613-36257631	36257709-36257776
Bra032144	5	A04	-	10973531-10975289	10975289-10975329
Bra027635	5	A09	-	7660425-7663974	7663974-7664188
Bra008001	5	A02	+	11473562-11474686	11473340-11473562
Bra007729	5	A09	-	32114768-32115506	32115506-32115531	32115693-32115862
Bra015703	5	A07	-	24567032-24567685	24567685-24567744
Bra008913	5	A10	-	13189217-13191792	13191792-13191805
Bra029703	5	A05	-	23320841-23322994	23322994-23323085
Bra018717	5	A06	+	2377289-2377453	2377023-2377289
Bra028607	5	A02	+	1493100-1493657	1492392-1492521
Bra005550	5	A05	-	6161405-6164358	6164358-6164359
Bra006080	5	A03	+	1895451-1898088	1895372-1895451
Bra005769	5	A03	-	500967-503434	503434-503478
Bra009404	5	A10	-	15306582-15309859	15309922-15309989
Bra000108	5	A03	+	9292400-9295663	9291832-9291898	9292353-9292400
Bra027236	5	A05	-	20581681-20582001	20582001-20582063
Bra011751	5	A01	+	732416-734733	732320-732416
Bra020682	5	A02	+	23223621-23225190	23220725-23221009	23221613-23221673	23223590-23223621
Bra008841	5	A10	+	12867436-12869691	12867413-12867436
Bra025642	5	A04	-	7682601-7684179	7684179-7684193	7684320-7684443
Bra021067	5	A08	-	9273387-9295897	9295897-9296124
Bra034681	5	A05	-	21663256-21666522	21666522-21666638	21666728-21666901
Bra024792	5	A06	-	22400631-22402702	22402702-22402703	22402854-22403054
Bra024136	5	A03	-	27412752-27413507	27413507-27413543	27413625-27413691
Bra031426	5	A01	-	17396637-17399900	17399900-17400126
Bra000931	5	A03	+	14015376-14017360	14014774-14014888	14015354-14015376
Bra001660	5	A03	+	17752642-17753986	17752333-17752387	17752601-17752642
Bra018088	5	A06	-	9845817-9846266	9846266-9846358
Bra014359	5	A08	+	1417965-1419188	1417573-1417685	1417959-1417965
Bra017625	5	A03	-	29447848-29449696	29449696-29449704
Bra019008	5	A06	+	785456-785674	784766-784844	785455-785456
Bra013303	5	A01	+	4876066-4877199	4875996-4876066
Bra003165	5	A07	-	14927327-14928430	14928430-14928761
Bra024544	5	A09	-	25719171-25723868	25723868-25723958
Bra035263	5	A09	-	16488816-16490113	16490113-16490161	16490442-16490489
Bra039407	5	A05	-	24200619-24202660	24202660-24202738	24203133-24203257
Bra024402	5	A06	-	16139056-16140886	16140886-16141096
Bra039647	5	Scaffold000172	+	183655-200912	183462-183655
Bra030739	5	A08	-	19783026-19791407	19791590-19791833
Bra007320	5	A09	+	30090247-30091335	30090068-30090112	30090233-30090247
Bra039979	5	A04	+	13306192-13307259	13305249-13305388	13306189-13306192
Bra001341	5	A03	+	15941763-15944871	15941722-15941763
Bra034797	5	A05	-	22179675-22188287	22188512-22188551
Bra000271	5	A03	-	10296143-10297396	10297396-10297898
Bra029586	5	A05	+	23866202-23868886	23866167-23866202
Bra025173	5	A06	-	21877315-21878271	21878271-21878277	21878465-21878672
Bra025492	5	A04	-	8756261-8757487	8757574-8757622
Bra028526	5	A07	-	14559979-14561271	14561271-14561497
Bra037280	5	A09	-	5182044-5183925	5183925-5184067
Bra021699	5	A04	-	14046509-14049292	14049292-14049378
Bra028027	5	A09	-	19321416-19322976	19322976-19323089	19323302-19323470
Bra032082	5	A04	+	11379739-11380704	11379553-11379636
Bra036113	5	A09	-	2414903-2415953	2415953-2415970	2416091-2416202
Bra018397	5	A05	+	7967962-7969409	7967807-7967962
Bra037905	5	A09	+	15944900-15945211	15944549-15944681	15944870-15944900
Bra005090	5	A05	-	3375128-3378180	3378180-3378281
Bra036640	5	A09	+	6336639-6341378	6336577-6336639
Bra029529	5	A09	-	18000127-18005669	18005669-18005787
Bra010245	5	A08	-	12620939-12622237	12622237-12622255	12622686-12622908
Bra036269	5	A09	-	954347-956193	956193-956241
Bra037196	5	A09	-	4895518-4896282	4896282-4896293
Bra007123	5	A09	-	28956971-28960107	28960107-28960254
Bra027656	5	A09	+	7508278-7512535	7508217-7508278
Bra014247	5	A08	+	2222043-2224382	2222007-2222043
Bra033475	5	A04	-	4771755-4773936	4773936-4774096
Bra019569	5	A06	-	13359958-13362886	13362886-13362895
Bra008984	5	A10	+	13529507-13532262	13529286-13529374	13529497-13529507
Bra012257	5	A07	+	11270914-11273861	11270538-11270684	11270901-11270914
Bra035154	5	A07	-	25677358-25679905	25679905-25679909
Bra036309	5	A09	+	688002-689095	687766-688002
Bra017107	5	A04	-	16683674-16684874	16684874-16684880	16685312-16685420
Bra019202	5	A03	-	25756359-25756767	25756767-25756874
Bra004051	5	A07	-	19828704-19831025	19831025-19831047
Bra031123	5	A09	+	34121363-34124073	34121326-34121363
Bra009112	5	A10	-	15194654-15195646	15195646-15195673	15195883-15195997
Bra036714	5	A09	+	5897352-5899325	5897121-5897193	5897341-5897352
Bra003715	5	A07	-	17934666-17935230	17935230-17935236	17935328-17935501
Bra033361	5	A10	+	2723384-2724674	2723374-2723384
Bra022691	5	A02	+	6962365-6962550	6961607-6962052	6962204-6962365
Bra038650	5	A06	-	15012713-15015573	15015573-15015627
Bra013689	5	A01	+	7156952-7157986	7156896-7156952
Bra003671	5	A07	-	17660048-17662763	17662763-17663445	17663656-17663688	17664058-17664155	17664233-17664373
Bra027393	5	A05	+	21403761-21403970	21402781-21402870	21403749-21403761
Bra022846	5	A03	+	7388922-7391998	7388872-7388922
Bra023695	5	A02	+	3542246-3546527	3542217-3542246
Bra035524	5	A08	+	8204932-8211220	8204587-8204932
Bra036433	5	A01	-	26171943-26172842	26173371-26173474
Bra020857	5	A08	-	10849654-10852533	10852533-10852572	10853004-10853057
Bra019780	5	A06	+	4452804-4454420	4452272-4452524	4452731-4452804
Bra016459	5	A08	-	17802456-17804688	17805660-17805792
Bra024802	5	A06	+	22451642-22455260	22451596-22451642
Bra032170	5	A04	+	10746796-10749069	10745639-10745769	10746066-10746184	10746475-10746598	10746677-10746796
Bra016743	5	A08	-	19001776-19003357	19003357-19003397
Bra011263	5	A01	-	3029845-3030999	3030999-3031088
Bra002193	5	A10	-	11040486-11040739	11040739-11040757
Bra016010	5	A07	-	23139324-23140162	23140521-23140585
Bra007662	5	A09	-	31827377-31829428	31829736-31829777
Bra009045	5	A10	+	13818142-13820832	13818110-13818142
Bra003344	5	A07	-	15992668-15995488	15995488-15995959
Bra010410	5	A08	+	13614376-13615026	13613801-13613844	13614330-13614376
Bra031643	5	A09	+	37177079-37185819	37176625-37176702	37176791-37176893	37177054-37177079
Bra019994	5	A06	-	3355127-3356641	3356641-3356694
Bra000125	5	A03	-	9443907-9446069	9446238-9446292
Bra041154	5	A09	+	25367309-25367704	25366553-25367309
Bra011884	5	A01	-	83900-85942	85942-86067
Bra011320	5	A01	+	2740739-2742983	2740636-2740739
Bra014356	5	A08	-	1437846-1439301	1439301-1439392
Bra025972	5	A06	+	6406638-6409137	6406215-6406255	6406610-6406638
Bra027652	5	A09	+	7543111-7548812	7542374-7542564	7543070-7543111
Bra015032	5	A07	+	6319183-6320844	6318872-6318955
Bra008584	5	A10	-	11729173-11731457	11731457-11731473
Bra034160	5	A01	-	24687174-24690324	24690324-24690440
Bra000525	5	A03	+	11599345-11600658	11597234-11597291	11597362-11599345
Bra038714	5	A01	-	24322901-24325143	24325143-24325154	24325535-24325640
Bra002277	5	A10	+	10613769-10615870	10613690-10613769
Bra026162	5	A06	-	5523429-5527019	5527019-5527046
Bra010117	5	A06	+	14519485-14521610	14519345-14519395
Bra030651	5	A08	-	20179002-20181724	20181724-20181768	20182026-20182253
Bra024272	5	A06	+	15272822-15274102	15272803-15272822
Bra011516	5	A01	+	1855180-1856889	1855128-1855180
Bra040696	5	A01	-	11829391-11832428	11832428-11832494	11832666-11832944
Bra031752	5	A09	+	36676606-36678945	36676549-36676606
Bra006211	5	A03	-	2538095-2541196	2541196-2541214	2541287-2541336
Bra004858	5	A05	+	2153663-2157318	2153628-2153663
Bra030256	5	A04	-	9930768-9933400	9933400-9933429	9933580-9933648
Bra002823	5	A10	+	7413753-7414811	7413207-7413315	7413726-7413753
Bra024029	5	A03	+	28151274-28165859	28150934-28151073	28151217-28151274
Bra040686	5	A04	+	4015542-4017067	4015098-4015542
Bra036797	5	A09	+	27282520-27286573	27282386-27282432	27282519-27282520
Bra036919	5	A01	-	11905279-11905686	11905686-11905795
Bra026218	5	A06	-	5236744-5236968	5236968-5236994
Bra002238	5	A10	-	10790212-10793576	10793576-10793597
Bra014457	5	A04	-	764362-766983	766983-766987	767068-767105
Bra004796	5	A05	-	1866075-1868706	1868706-1868715
Bra027599	5	A09	+	12135196-12139127	12135134-12135196
Bra002638	5	A10	-	8502097-8505678	8505678-8505754
Bra013929	5	A01	-	8512348-8519491	8519491-8519628	8519995-8520161
Bra018464	5	A05	-	8331427-8334181	8334181-8334301
Bra020373	5	A02	-	5425974-5427471	5427471-5427533
Bra011863	5	A01	+	163461-164736	162949-163106	163441-163461
Bra012994	5	A03	+	21183873-21186331	21183834-21183873
Bra036615	5	A09	+	2551808-2553162	2551565-2551697
Bra040361	5	A01	+	25550672-25555217	25550309-25550672
Bra033036	5	A02	-	22309339-22309766	22309766-22309774	22310154-22310189
Bra030421	5	A05	-	11206431-11207859	11207859-11207863	11207989-11208096
Bra008580	5	A10	-	11707711-11715054	11715054-11715258
Bra003912	5	A07	-	18990502-18997129	18997129-18997195	18997302-18997463
Bra038662	5	A06	+	15063739-15064923	15062393-15062595	15063566-15063739
Bra016412	5	A08	+	17554307-17562596	17554283-17554307
Bra004761	5	A05	-	1708413-1712679	1712679-1712872
Bra010849	5	A08	-	16002650-16003909	16003909-16003939	16004405-16004566
Bra038213	5	A01	+	20756468-20759252	20756024-20756053	20756383-20756468
Bra035437	5	A01	+	16120327-16121651	16119959-16120037	16120322-16120327
Bra013870	5	A01	-	8166209-8167304	8167304-8167307	8167478-8167502
Bra001583	5	A03	+	17210630-17212522	17210609-17210630
Bra017033	5	A04	+	17117531-17119321	17117351-17117531
Bra033590	5	A06	+	25029647-25030345	25029529-25029647
Bra025336	5	A06	+	21032831-21034550	21032806-21032831
Bra008246	5	A02	+	13063622-13065213	13063354-13063378	13063618-13063622
Bra001911	5	A03	+	19331513-19332141	19331323-19331372
Bra017603	5	A09	-	12277396-12278604	12278604-12278610	12278821-12278927
Bra034833	5	A05	+	22369246-22369960	22369085-22369094
Bra009940	5	A06	-	18836511-18837321	18837514-18837620
Bra026039	5	A06	-	6092111-6094733	6094733-6094739	6094936-6094969
Bra009367	5	A10	-	14116603-14117857	14117857-14118016	14118658-14118819
Bra004528	5	A05	+	648253-648832	648239-648253
Bra006298	5	A03	+	2915279-2916685	2915137-2915188	2915272-2915279
Bra034733	5	A05	+	21929268-21931331	21929160-21929193
Bra029123	5	A03	-	6474331-6476223	6476223-6476314
Bra024882	5	A06	-	23011268-23014167	23014167-23014250
Bra009574	5	A10	-	16076226-16077185	16077185-16077216
Bra035082	5	A07	-	25375233-25381846	25381846-25381980	25382072-25382326
Bra016646	5	A08	-	18636366-18640746	18640746-18640777
Bra030162	5	A07	+	8312072-8312428	8310551-8310686	8310784-8310902	8311006-8311216	8311330-8311561	8311658-8311808	8312042-8312072
Bra001784	5	A03	-	18446921-18447568	18447568-18447610
Bra020056	5	A02	+	3808796-3810376	3808706-3808796
Bra029517	5	A09	+	17919988-17921044	17919584-17919691	17919975-17919988
Bra016810	5	A08	-	19306955-19308320	19308320-19308341	19311531-19311562
Bra009357	5	A10	+	14156105-14159139	14155221-14155301	14156080-14156105
Bra007945	5	A02	-	11033189-11034070	11034070-11034106
Bra000165	5	A03	-	9677469-9677813	9677939-9678098
Bra005862	5	A03	-	973099-974459	974459-974465	974656-974738
Bra029681	5	A05	-	23415148-23416817	23416817-23416825	23417071-23417350
Bra036458	5	A07	+	278687-279735	278634-278687
Bra027138	5	A09	+	9163363-9164852	9163289-9163363
Bra040369	5	A01	+	25513305-25515636	25513147-25513305
Bra009683	5	A06	-	17142189-17147890	17147890-17147939	17148022-17148391
Bra018520	5	A02	-	15987086-15991975	15991975-15992092
Bra040195	5	Scaffold000191	-	53947-56221	56221-56274
Bra001090	5	A03	+	14702904-14706863	14702371-14702433	14702881-14702904
Bra007221	5	A09	-	29572041-29575437	29575437-29575570
Bra004928	5	A05	-	2530305-2532747	2532747-2532770	2533167-2533495
Bra006476	5	A03	+	3674969-3676735	3674453-3674530	3674902-3674969
Bra012415	5	A07	-	10045855-10047296	10047296-10047316
Bra015965	5	A07	+	23311800-23312009	23311576-23311628	23311793-23311800
Bra021469	5	A01	-	26603586-26606489	26606489-26606585
Bra021038	5	A08	-	9488727-9491037	9491037-9491203
Bra015351	5	A10	+	1858421-1860649	1858411-1858421
Bra031345	5	A05	-	16561677-16564862	16564862-16565145
Bra028179	5	A04	-	6766233-6766980	6766980-6767042	6767142-6767220	6767559-6767643	6767917-6768002	6768097-6768289	6768558-6768736
Bra040725	5	Scaffold000240	-	40985-42400	42400-42405
Bra026257	5	A01	+	10141953-10143465	10141904-10141953
Bra038398	5	A09	-	15340701-15341505	15341505-15341531	15341609-15341694
Bra011252	5	A01	+	3076923-3079065	3076669-3076718
Bra012470	5	A07	-	9602327-9610431	9610431-9610518
Bra033776	5	A01	+	13782389-13784248	13782077-13782301	13782386-13782389
Bra032613	5	A09	+	38604393-38606557	38604166-38604316
Bra013669	5	A01	-	6996160-7000914	7000914-7000924	7001091-7001297
Bra015862	5	A07	-	23740784-23742399	23742399-23742424	23742707-23743055
Bra028392	5	A07	-	13711948-13715359	13715359-13715518
Bra028805	5	A02	+	579653-582672	578771-578967	579631-579653
Bra038497	5	A01	-	10645404-10650033	10650033-10650192
Bra004060	5	A07	+	19889002-19892954	19864368-19864692	19864813-19865637	19865743-19865828	19868009-19868119	19868247-19868548	19868639-19868724
Bra005463	5	A05	+	5611289-5614753	5611220-5611289
Bra027017	5	A09	+	8063235-8064861	8063216-8063235
Bra030343	5	A04	-	9374412-9374893	9374893-9375771	9375869-9376237
Bra033992	5	A02	+	9373674-9378181	9373487-9373674
Bra019807	5	A06	-	4318876-4320680	4320680-4320689	4320887-4320946
Bra017168	5	A04	+	16330258-16331609	16330048-16330258
Bra033746	5	A06	-	24222549-24224596	24224596-24224740
Bra015020	5	A07	-	6445383-6455786	6455786-6456029
Bra011035	5	A01	+	4325212-4326560	4324753-4324833	4325201-4325212
Bra032946	5	A02	-	21726189-21726794	21726794-21726997	21727175-21727378
Bra004801	5	A05	+	1877612-1879360	1877344-1877387	1877561-1877612
Bra028155	5	A04	+	6579841-6582468	6579617-6579712	6579825-6579841
Bra033468	5	A04	-	4727733-4728113	4728113-4728275	4734351-4735152
Bra004259	5	A07	-	20968158-20970702	20970702-20970844
Bra021042	5	A08	+	9462180-9463322	9462069-9462180
Bra025831	5	A06	-	7986746-7988800	7988800-7988829
Bra011444	5	A01	+	2147742-2150790	2147556-2147686
Bra001246	5	A03	-	15520646-15523946	15523946-15523982	15524169-15524371
Bra026393	5	A01	+	9379580-9383162	9379497-9379580
Bra002773	5	A10	+	7768437-7770508	7768208-7768308	7768419-7768437
Bra025205	5	A06	-	21725533-21726606	21726606-21726622	21726953-21727031
Bra031828	5	A02	+	26771344-26772899	26771336-26771344
Bra016047	5	A07	-	22975118-22975948	22975948-22976055
Bra022277	5	A05	-	19401263-19403224	19403224-19403274
Bra030490	5	A05	-	11938562-11941645	11941645-11941956
Bra040939	5	Scaffold000320	-	14773-17063	17063-17066	17349-17386
Bra032689	5	A04	+	5831266-5839632	5830915-5831137
Bra033553	5	A06	+	25203602-25204632	25203384-25203602
Bra018036	5	A06	+	9392367-9394581	9391975-9392067	9392332-9392367
Bra017638	5	A03	-	29523360-29526439	29526439-29526449	29526551-29526692
Bra004475	5	A05	-	321123-322340	322657-322757
Bra030277	5	A04	+	9780218-9786068	9780192-9780218
Bra009309	5	A10	+	14380124-14381596	14379666-14379761	14380109-14380124
Bra020011	5	A06	-	3306908-3307884	3307884-3307919	3308201-3308210
Bra005006	5	A05	+	2932092-2934035	2932056-2932092
Bra015991	5	A07	+	23204407-23210549	23204341-23204407
Bra006140	5	A03	-	2194834-2197777	2197777-2197806	2198012-2198136
Bra026569	5	A02	-	20400046-20401012	20401012-20401058	20401150-20401225
Bra001877	5	A03	-	19132173-19133033	19133033-19133069	19133256-19133370
Bra010788	5	A08	+	15676692-15678681	15675969-15676139	15676226-15676296	15676677-15676692
Bra012642	5	A03	+	22998441-23001305	22997509-22997637	22998379-22998441
Bra014330	5	A08	+	1583063-1585667	1582908-1583063
Bra003808	5	A07	+	18446321-18447207	18442482-18443804	18443894-18444075	18444169-18446321
Bra013799	5	A01	+	7804144-7807044	7803607-7803690	7804142-7804144
Bra019983	5	A06	-	3397514-3400516	3400516-3400609	3400940-3401038
Bra037229	5	A09	-	5501418-5502722	5502722-5502726	5503440-5503585
Bra006762	5	A03	-	4942996-4945573	4945573-4945587
Bra004710	5	A05	-	1453372-1458564	1458564-1458602	1458702-1458797
Bra034253	5	A04	+	11793994-11797877	11793971-11793994
Bra009474	5	A10	-	15652358-15656627	15656627-15656897
Bra035290	5	A09	+	16263824-16266312	16263798-16263824
Bra011462	5	A01	-	2079638-2080603	2080815-2080889
Bra018759	5	A06	-	2160278-2162251	2162251-2162263	2162602-2162668
Bra005596	5	A05	+	6434543-6436675	6433851-6434019	6434477-6434543
Bra014865	5	A04	-	3707392-3708771	3708771-3708781	3709205-3709249
Bra026229	5	A01	-	10299850-10301722	10301722-10301735	10301919-10301993
Bra007608	5	A09	+	31517150-31522973	31517012-31517150
Bra022743	5	A02	+	6649078-6651716	6649049-6649078
Bra037363	5	A09	-	268123-270457	270457-270462	271117-271188
Bra003405	5	A07	-	16335205-16335621	16335621-16336176	16336328-16336363
Bra014366	5	A08	-	1389035-1389627	1389627-1389671	1390010-1390064
Bra006340	5	A03	+	3093500-3094445	3093136-3093187	3093489-3093500
Bra008561	5	A10	-	11614369-11617940	11617940-11617947	11618040-11618172
Bra015464	5	A10	-	1131509-1136920	1136920-1136965	1137283-1137387
Bra017938	5	A06	-	8666155-8666334	8666334-8666361	8666509-8666807
Bra028948	5	A03	+	5560032-5562363	5559969-5560032
Bra019010	5	A06	+	778806-781569	778400-778536	778725-778806
Bra025504	5	A04	-	8647582-8648565	8648565-8648626	8649268-8649428
Bra013808	5	A01	+	7866260-7867827	7866151-7866260
Bra001945	5	A03	+	19529749-19531820	19529518-19529749
Bra031041	5	A09	-	34535492-34537104	34539081-34539379
Bra011642	5	A01	+	1296259-1300668	1296064-1296193
Bra039379	5	Scaffold000164	-	195151-198050	198050-198105
Bra038387	5	A09	-	15499650-15501371	15501371-15501416
Bra006123	5	A03	-	2114993-2116088	2116088-2116098	2116518-2116596	2117055-2117101
Bra032612	5	A09	+	38597540-38598938	38597399-38597413	38597538-38597540
Bra015640	5	A07	+	24885405-24890906	24885174-24885405
Bra000118	5	A03	-	9359722-9360426	9360426-9360427	9361054-9361227
Bra039834	5	Scaffold000178	-	147398-149723	149723-149844
Bra034007	5	A02	-	9252262-9256569	9256569-9256642	9256784-9256862
Bra038036	5	A06	+	1592-3704	1205-1244	1568-1592
Bra026545	5	A02	+	20594757-20595169	20594259-20594309	20594724-20594757
Bra024330	5	A06	+	15626600-15626986	15626257-15626328	15626567-15626600
Bra016508	5	A08	-	18025125-18026259	18026259-18026306	18026387-18026482
Bra023592	5	A02	-	3073822-3077851	3077851-3077853	3077992-3078031
Bra022507	5	A02	+	8349795-8352826	8349662-8349795
Bra005195	5	A05	-	3936683-3938386	3938386-3938387	3938486-3938570	3939005-3939058
Bra038209	5	A01	-	20778224-20781369	20781369-20781430	20781817-20781930
Bra007465	5	A09	+	30856750-30858369	30856499-30856570	30856719-30856750
Bra019068	5	A03	-	26505372-26506093	26506093-26506138	26506356-26506503
Bra028449	5	A07	+	14078162-14079983	14077984-14078162
Bra007408	5	A09	-	30562384-30567488	30567488-30567569	30568040-30568082
Bra000231	5	A03	+	10072134-10073879	10071480-10071586	10071720-10072134
Bra024196	5	A03	+	26985029-26986039	26984589-26985029
Bra008145	5	A02	-	12414391-12414765	12414765-12414781	12415467-12415801
Bra001564	5	A03	+	17094760-17096321	17091931-17092252	17092514-17092731	17092840-17093087	17093178-17093547	17093633-17093986
Bra011075	5	A01	-	4078631-4081317	4081317-4081654
Bra012800	5	A03	-	22184512-22187572	22187572-22187727
Bra001156	5	A03	+	15028866-15029735	15028746-15028778
Bra038035	5	A06	+	4679-4953	4518-4605	4677-4679
Bra023559	5	A02	+	2899944-2903558	2899823-2899944
Bra026938	5	A09	-	36156910-36158734	36158734-36158744	36158937-36159006
Bra013745	5	A01	-	7546634-7547239	7547239-7547285
Bra035238	5	A09	+	16749183-16752327	16749017-16749183
Bra001164	5	A03	-	15076404-15077733	15077733-15077811	15078137-15078248
Bra018743	5	A06	+	2243959-2245259	2243625-2243771	2243952-2243959
Bra025245	5	A06	-	21520727-21521909	21521997-21522037
Bra029373	5	A02	+	25025272-25029079	25024772-25024942	25025103-25025272
Bra021939	5	A04	-	15387736-15390312	15390312-15390555
Bra005751	5	A03	-	433865-435637	435637-435730
Bra025691	5	A06	-	7029966-7031144	7031144-7031182	7031307-7031379
Bra004728	5	A05	+	1548021-1551340	1547809-1547922	1548013-1548021
Bra013437	5	A01	+	5670600-5670939	5668060-5668102	5668412-5670498	5670588-5670600
Bra010553	5	A08	+	14368085-14370471	14367952-14368085
Bra012004	5	A07	+	12889180-12889829	12889047-12889091	12889177-12889180
Bra023840	5	A01	-	19499084-19500663	19500663-19500987
Bra013909	5	A01	-	8409673-8410245	8410245-8410317	8414922-8415097	8415564-8415712
Bra030564	5	A08	+	20525461-20533788	20524914-20525104	20525448-20525461
Bra006373	5	A03	+	3240309-3241761	3239827-3239985
Bra040529	5	Scaffold000215	+	25328-27095	24741-24831	25245-25328
Bra033611	5	A06	-	24957346-24961016	24961016-24961301
Bra031126	5	A09	-	34117200-34118354	34118354-34118634
Bra000094	5	A03	+	9245181-9247831	9245168-9245181
Bra023895	5	A01	+	20047353-20049359	20047298-20047353
Bra000614	5	A03	+	12084794-12085842	12084581-12084794
Bra009813	5	A06	-	18050205-18052848	18052848-18053106
Bra012411	5	A07	-	10078792-10082061	10082061-10082076
Bra023418	5	A02	+	2261226-2261549	2260695-2261226
Bra002907	5	A10	+	6908734-6909042	6908687-6908734
Bra011155	5	A01	+	3628209-3629464	3628059-3628209
Bra007448	5	A09	-	30777883-30780591	30780591-30780900	30781033-30781074
Bra006803	5	A03	+	5096264-5096827	5096176-5096264
Bra023103	5	A03	+	8716382-8717546	8716251-8716382
Bra021248	5	A01	+	22248491-22250348	22248245-22248314	22248408-22248491
Bra037590	5	A01	-	21314577-21317847	21317847-21317885	21318120-21318383
Bra028135	5	A04	+	6391349-6392704	6391345-6391349
Bra019829	5	A06	+	4136665-4137390	4135969-4136061	4136648-4136665
Bra026637	5	A02	+	19722680-19725677	19722674-19722680
Bra034611	5	A08	-	11750354-11752345	11752345-11752415
Bra032930	5	A02	-	21649026-21649340	21649340-21649356	21649442-21649482
Bra011919	5	A07	+	13575572-13578351	13575107-13575205	13575565-13575572
Bra013500	5	A01	-	6006134-6007558	6007558-6007581	6007676-6007815
Bra014387	5	A04	+	275758-276820	275504-275606
Bra036466	5	A07	-	217200-219692	219692-219726	219807-219862
Bra004471	5	A05	-	306836-309751	309751-309759
Bra020039	5	A02	+	3731497-3735081	3730889-3730956	3731470-3731497
Bra011260	5	A01	-	3037320-3040329	3040329-3040466
Bra020324	5	A02	+	5197616-5198629	5197364-5197616
Bra030387	5	A05	-	10881256-10882542	10882542-10882579	10883016-10883057
Bra031233	5	A09	-	33619438-33626542	33626542-33626596	33626866-33626972
Bra036679	5	A09	+	6112182-6113879	6111954-6111985	6112172-6112182
Bra037999	5	A06	+	192313-193185	191944-191987	192312-192313
Bra035126	5	A07	+	25571050-25577376	25570951-25571050
Bra021078	5	A08	-	9225446-9227916	9227916-9227958	9228070-9228164
Bra024329	5	A06	+	15623897-15625854	15623640-15623897
Bra004348	5	A07	+	21435282-21437309	21434841-21435007	21435145-21435282
Bra019175	5	A03	-	25897759-25898143	25898143-25898233	25898300-25898525
Bra018940	5	A06	+	1130456-1134594	1129652-1129685	1130427-1130456
Bra010203	5	A05	-	14530486-14532095	14532095-14532284
Bra038825	5	A07	-	1114301-1116968	1116968-1117252	1117963-1118176
Bra014014	5	A08	-	4567558-4568847	4569035-4569295
Bra034268	5	A04	-	11905117-11906059	11906059-11906099
Bra031337	5	A05	+	16609039-16611564	16608709-16608934	16609029-16609039
Bra003049	5	A10	-	5758467-5760326	5760416-5760449	5760681-5760774
Bra004107	5	A07	-	20154375-20155136	20155136-20155150	20155395-20155549
Bra011470	5	A01	+	2043324-2048368	2042823-2042939
Bra022860	5	A03	+	7434325-7441245	7434081-7434325
Bra022715	5	A02	+	6823555-6825790	6823089-6823180	6823301-6823343	6823552-6823555
Bra003159	5	A07	-	14898534-14900306	14900306-14900354	14900429-14900449
Bra001346	5	A03	-	15965442-15966133	15966133-15966187	15966295-15966540
Bra034267	5	A04	-	11878917-11888445	11888445-11888709
Bra005764	5	A03	-	478973-482563	482563-482591	482704-482863
Bra027557	5	A09	+	11771047-11773112	11770654-11770845	11771002-11771047
Bra033418	5	A04	+	4368377-4373082	4368193-4368377
Bra009978	5	A06	-	19056501-19058713	19058713-19058735	19059014-19059079
Bra000756	5	A03	-	12924587-12927036	12927036-12927135
Bra009368	5	A10	+	14113572-14114456	14113532-14113572
Bra025562	5	A04	-	8202869-8203986	8203986-8204097
Bra014011	5	A08	-	4600786-4603293	4603293-4603301	4603493-4603623
Bra010925	5	A08	-	16372117-16376052	16376271-16376443
Bra027294	5	A05	-	20889534-20893797	20893797-20893854
Bra004887	5	A05	-	2305445-2305696	2305696-2305718	2306153-2306205
Bra004390	5	A07	+	21667624-21669131	21658570-21658956	21659045-21659140	21659212-21659430	21659599-21659695	21659788-21659850	21659952-21660228
Bra013915	5	A01	-	8434400-8435434	8435546-8435630
Bra028291	5	A10	-	4689541-4690254	4690254-4690329
Bra034644	5	A08	-	11526817-11527682	11527682-11527691	11527894-11527945
Bra031856	5	A02	+	26536046-26536669	26535518-26535629	26535936-26536046
Bra031078	5	A09	+	34329089-34330539	34325696-34325778
Bra040705	5	Scaffold000237	-	28992-30201	30201-30304
Bra040654	5	Scaffold000228	+	67336-68077	66975-67336
Bra009672	5	A06	-	17088863-17089501	17089501-17089528
Bra002871	5	A10	+	7101900-7102230	7100756-7100985
Bra008279	5	A02	-	13306098-13310905	13310905-13310916	13311041-13311185
Bra025742	5	A06	+	7375627-7379951	7375316-7375404	7375592-7375627
Bra001111	5	A03	+	14826599-14829478	14825747-14825869	14826064-14826599
Bra009347	5	A10	+	14190285-14191508	14189554-14189717	14190051-14190285
Bra028846	5	A02	-	386116-387084	387084-387192
Bra026256	5	A01	+	10145068-10146256	10143981-10144611	10144714-10145068
Bra030941	5	A08	-	969907-971289	971289-971297
Bra030771	5	A08	-	19654774-19656916	19656916-19656980
Bra011200	5	A01	+	3369207-3373328	3368707-3369012	3369112-3369207
Bra031676	5	A09	-	37044573-37046725	37046725-37046764	37046857-37046965
Bra012487	5	A07	+	9488221-9488827	9488208-9488221
Bra025112	5	A06	-	24150830-24151741	24151741-24151759	24152268-24152348
Bra009475	5	A10	-	15652358-15652672	15652672-15653850	15653930-15654094	15654171-15654664	15654765-15654915	15655198-15655265	15655372-15655450	15655622-15656897
Bra020167	5	A02	+	4344557-4346439	4344160-4344363
Bra030948	5	A08	-	1007674-1009440	1009440-1009629
Bra034434	5	A05	-	14073766-14075910	14075910-14076006
Bra020876	5	A08	-	10703736-10707482	10707482-10707612	10707721-10707796	10707908-10708203
Bra032251	5	A05	-	12444576-12444902	12444902-12444904
Bra013380	5	A01	-	5306123-5308582	5308582-5308711
Bra016686	5	A08	-	18783638-18784459	18784459-18784469	18784974-18785132
Bra011318	5	A01	-	2746696-2750981	2750981-2751008	2751133-2751209
Bra028833	5	A02	+	452809-453541	452627-452685	452800-452809
Bra030036	5	A07	-	9244395-9246145	9246145-9246213	9246388-9246687
Bra000976	5	A03	+	14242496-14245428	14242285-14242496
Bra008930	5	A10	-	13274134-13276023	13276023-13276253
Bra013325	5	A01	-	5018279-5019072	5019072-5019075	5019446-5019510
Bra029920	5	A01	-	14361446-14362201	14362201-14362359
Bra037208	5	A09	-	4982968-4992648	4992648-4992692	4992989-4993201
Bra033056	5	A02	-	22457261-22459150	22459150-22460257	22460336-22460719	22464408-22464929
Bra021387	5	A04	+	19105639-19106528	19105154-19105252	19105611-19105639
Bra001929	5	A03	-	19429888-19431772	19431772-19431803	19432035-19432133
Bra023702	5	A02	+	3602181-3604209	3601753-3601898	3602110-3602181
Bra007725	5	A09	-	32092571-32094621	32094621-32094729
Bra007520	5	A09	-	31115585-31116729	31116729-31116905
Bra006008	5	A03	+	1595665-1597676	1595281-1595355	1595615-1595665
Bra031654	5	A09	+	37130559-37134439	37130123-37130559
Bra040289	5	A01	-	25630195-25632162	25632162-25632307
Bra008643	5	A10	-	12008526-12009330	12009330-12009340	12009708-12009797
Bra002510	5	A10	+	9212951-9215808	9212587-9212951
Bra000398	5	A03	+	10950650-10951162	10950372-10950507
Bra012612	5	A03	-	23246873-23247924	23247924-23247949	23258520-23258578
Bra031737	5	A09	-	36749368-36752972	36752972-36753078
Bra004100	5	A07	+	20127192-20131220	20127164-20127192
Bra022104	5	A02	-	19072266-19073973	19073973-19074104	19074378-19074518
Bra006625	5	A03	+	4327381-4331509	4327075-4327101	4327364-4327381
Bra032616	5	A09	-	38614803-38616003	38616003-38616159
Bra010534	5	A08	-	14244157-14246026	14246026-14246049	14246136-14246204
Bra028759	5	A02	+	795693-796610	795172-795215	795670-795693
Bra033200	5	A02	+	17266490-17268133	17266442-17266490
Bra004324	5	A07	-	21272695-21274809	21274809-21274810
Bra037411	5	A09	-	490837-492061	492061-492063	492271-492344
Bra005003	5	A05	-	2915208-2916102	2916102-2916152	2916373-2916514
Bra014402	5	A04	-	334381-337538	337538-337578
Bra012471	5	A07	+	9597110-9598738	9597019-9597110
Bra002971	5	A10	-	6419765-6421877	6421877-6421893	6421995-6422132
Bra021709	5	A04	-	14118120-14120375	14120375-14120387	14120466-14120527
Bra000306	5	A03	-	10464722-10465973	10465973-10466238	10466596-10467230
Bra008803	5	A10	+	12702662-12703366	12702635-12702662
Bra013814	5	A01	-	7898467-7902935	7902935-7903254
Bra006793	5	A03	+	5065863-5066533	5064981-5065438	5065830-5065863
Bra038671	5	A01	+	24561405-24562040	24561325-24561405
Bra027003	5	A09	+	7912804-7913004	7912568-7912804
Bra003041	5	A10	-	5882857-5886306	5886306-5886377	5886566-5886673
Bra010055	5	A06	-	13893957-13897126	13897126-13897313
Bra037489	5	A06	-	20325995-20328276	20328276-20328278	20328505-20328581	20329074-20329240
Bra033486	5	A04	+	4915949-4917119	4915868-4915949
Bra016633	5	A08	+	18584221-18584855	18584210-18584221
Bra032103	5	A04	+	11266927-11268790	11266805-11266927
Bra024299	5	A06	+	15415358-15419315	15415154-15415257	15415336-15415358
Bra021981	5	A02	-	17788010-17790205	17790205-17790211	17790555-17790582
Bra010481	5	A08	+	13978395-13981065	13978303-13978395
Bra041066	5	Scaffold000444	-	2725-4206	4206-4276
Bra016109	5	A07	-	22646296-22646613	22646613-22646685	22647316-22647450
Bra002407	5	A10	+	9867725-9870386	9867655-9867725
Bra003614	5	A07	+	17351730-17364340	17351634-17351730
Bra025264	5	A06	+	21424098-21427509	21423739-21423813	21424035-21424098
Bra001584	5	A03	-	17213164-17219538	17219538-17219673
Bra025974	5	A06	+	6401748-6402092	6401229-6401288	6401702-6401748
Bra008059	5	A02	-	11955597-11956043	11956043-11956132
Bra020573	5	A02	-	23934072-23935773	23935773-23935871
Bra001501	5	A03	+	16723176-16725355	16722597-16722778	16723143-16723176
Bra029139	5	A03	+	6525079-6526337	6525029-6525079
Bra011337	5	A01	-	2668630-2674496	2674496-2674653
Bra036496	5	A07	+	70503-72040	70446-70503
Bra007007	5	A09	+	28300560-28302900	28300470-28300560
Bra032432	5	A09	-	37803481-37805376	37805376-37805392	37805601-37805687
Bra021885	5	A04	-	15133507-15136039	15136039-15136145
Bra029622	5	A05	+	23672990-23677638	23672570-23672657	23672741-23672990
Bra009639	5	A10	+	16359302-16361711	16359188-16359241
Bra013126	5	A03	-	20336890-20339213	20339213-20339401
Bra026847	5	A09	+	35730612-35731580	35730493-35730612
Bra006382	5	A03	+	3270445-3278036	3270417-3270445
Bra032603	5	A09	-	38556545-38557977	38557977-38558022	38558130-38558225
Bra039090	5	A09	+	1544475-1545713	1544152-1544252	1544394-1544475
Bra036550	5	A09	+	2854962-2856984	2854811-2854962
Bra027023	5	A09	+	8120211-8121128	8119709-8119829	8120174-8120211
Bra018632	5	A06	-	2897691-2900372	2900478-2900580
Bra030710	5	A08	+	19929510-19932378	19929123-19929221	19929488-19929510
Bra008772	5	A10	+	12590323-12593997	12590288-12590323
Bra031637	5	A09	+	37220727-37223532	37220699-37220727
Bra022792	5	A03	-	7083416-7083946	7083946-7083956
Bra034183	5	A09	-	1172565-1177069	1177069-1177085
Bra018818	5	A06	+	1782499-1784750	1782144-1782267
Bra028357	5	A01	-	18094576-18096473	18096473-18096542	18096743-18096820
Bra028353	5	A01	+	18130704-18134600	18130664-18130704
Bra020089	5	A02	+	3956951-3957449	3956753-3956807	3956941-3956951
Bra027434	5	A05	-	21624542-21625847	21625847-21625851	21626034-21626276
Bra018437	5	A05	-	8218337-8223857	8223857-8223898	8224163-8224269
Bra018059	5	A06	-	9603459-9605611	9605611-9605681
Bra009337	5	A10	+	14238804-14240864	14238353-14238804
Bra005439	5	A05	-	5489686-5491990	5491990-5492047
Bra008426	5	A02	-	14572716-14576001	14576001-14576222
Bra013167	5	A03	-	20115538-20120585	20120585-20120693
Bra022281	5	A05	+	19373594-19377954	19373194-19373594
Bra014104	5	A08	+	3434680-3436482	3434383-3434465
Bra031247	5	A05	+	17408693-17409007	17408595-17408693
Bra002633	5	A10	-	8535904-8538214	8538214-8539801	8539999-8540213
Bra022143	5	A02	-	19332808-19334277	19334277-19334431	19334551-19334612
Bra014315	5	A08	+	1697496-1701182	1697156-1697496
Bra017749	5	A03	+	30238501-30239804	30238436-30238501
Bra027470	5	A09	-	11028139-11029333	11029333-11029439
Bra041004	5	Scaffold000366	+	17414-18156	17213-17414
Bra010824	5	A08	+	15883186-15884153	15883034-15883186
Bra024865	5	A06	+	22899274-22900056	22899257-22899274
Bra013569	5	A01	-	6388667-6389488	6389488-6389490	6389853-6389919
Bra001125	5	A03	-	14888661-14892595	14892595-14892663
Bra002248	5	A10	+	10743707-10744162	10743570-10743707
Bra007000	5	A09	-	28263328-28265763	28265763-28265819
Bra011939	5	A07	-	13357799-13360106	13360106-13360340
Bra007218	5	A09	+	29562036-29563855	29561860-29562036
Bra018009	5	A06	+	9211074-9212803	9211050-9211074
Bra035048	5	A07	+	25232006-25234369	25231757-25231806
Bra031602	5	A09	-	37392933-37394378	37395462-37395683
Bra017001	5	A04	+	17297360-17298284	17297341-17297360
Bra034244	5	A09	+	1445612-1446919	1445458-1445492	1445590-1445612
Bra017933	5	A06	+	8644916-8650820	8644545-8644916
Bra000236	5	A03	-	10092906-10104722	10104722-10104751
Bra016549	5	A08	-	18227225-18235245	18235245-18235284	18235655-18235734
Bra016448	5	A08	+	17752190-17754972	17751837-17751980	17752178-17752190
Bra002196	5	A10	+	11018880-11020388	11018739-11018880
Bra010877	5	A08	+	16124312-16124844	16124237-16124312
Bra021744	5	A04	-	14316309-14319741	14319741-14319788
Bra041150	5	Scaffold001267	+	486-1035	1-486
Bra039237	5	A09	+	32853674-32856005	32853562-32853674
Bra014179	5	A08	-	2762669-2763953	2763953-2764088
Bra000564	5	A03	+	11817955-11822618	11817911-11817955
Bra023707	5	A02	+	3647559-3648209	3643945-3644305
Bra037358	5	A09	+	251711-252979	251499-251576	251709-251711
Bra001406	5	A03	-	16249006-16250017	16250214-16250297
Bra004137	5	A07	+	20324783-20326508	20315580-20315679	20315767-20315971	20324768-20324783
Bra036909	5	A01	-	11967508-11968029	11968029-11968074
Bra012965	5	A03	-	21306364-21307815	21307815-21307980
Bra020220	5	A02	-	4598685-4601507	4601507-4601555
Bra039084	5	A09	-	1565907-1568614	1568614-1568654	1568907-1568996
Bra006677	5	A03	-	4587644-4591955	4591955-4591961	4592496-4592600
Bra020024	5	A06	-	3240531-3242304	3242304-3242319	3242592-3242681
Bra025508	5	A04	+	8626979-8631281	8626703-8626750	8626966-8626979
Bra024885	5	A06	+	23032783-23034710	23032547-23032783
Bra028501	5	A07	-	14404205-14407655	14407655-14407776
Bra013209	5	A03	+	19892812-19895123	19892581-19892812
Bra007377	5	A09	-	30406812-30408678	30408678-30408680	30408795-30408832
Bra034072	5	A01	-	25119139-25121069	25121069-25121134
Bra018091	5	A06	+	9854380-9856705	9854341-9854380
Bra002433	5	A10	+	9672128-9674238	9671805-9672128
Bra009692	5	A06	+	17205355-17206505	17205020-17205102	17205344-17205355
Bra003448	5	A07	+	16526311-16530887	16526163-16526311
Bra020518	5	A02	-	24271444-24274991	24274991-24275113
Bra030073	5	A07	+	9022475-9023474	9022409-9022475
Bra012044	5	A07	-	12633718-12636429	12636429-12636434	12636823-12637006
Bra036289	5	A09	+	803115-808683	802995-803115
Bra000161	5	A03	+	9657713-9658704	9657143-9657215	9657518-9657567
Bra027842	5	A09	-	9603897-9609895	9609895-9609916
Bra024554	5	A09	+	25669093-25670109	25667745-25669093
Bra014079	5	A08	+	3753207-3754715	3753158-3753207
Bra031661	5	A09	+	37100395-37102449	37100314-37100395
Bra032657	5	A09	+	38805250-38806378	38805096-38805151
Bra000946	5	A03	+	14106507-14106984	14106132-14106282	14106351-14106507
Bra009783	5	A06	-	17846095-17846376	17846376-17846487
Bra018372	5	A05	-	7826716-7829141	7829141-7829143	7829281-7829418
Bra034318	5	A04	-	12239110-12243733	12243733-12243736	12244646-12244732
Bra018540	5	A02	-	15834316-15838403	15838403-15838572
Bra029930	5	A01	+	14417337-14418609	14415594-14417337
Bra012456	5	A07	+	9734932-9735704	9734918-9734932
Bra016530	5	A08	+	18123670-18124981	18123547-18123670
Bra032519	5	A09	+	38178234-38179105	38178073-38178148
Bra038875	5	A01	-	15454073-15455401	15455401-15455407
Bra040863	5	Scaffold000286	+	13854-16656	13815-13854
Bra012744	5	A03	+	22500167-22501636	22500089-22500167
Bra021858	5	A04	+	14993545-14999426	14993481-14993545
Bra034193	5	A09	+	1209477-1211279	1209438-1209477
Bra039427	5	A05	+	24267427-24267847	24266919-24266991	24267410-24267427
Bra028188	5	A04	-	6847133-6848871	6848871-6848889	6849161-6849301
Bra016637	5	A08	+	18600361-18607192	18600226-18600361
Bra018136	5	A06	-	10219766-10221350	10221350-10221384	10221582-10221630
Bra033557	5	A06	+	25179585-25185515	25179564-25179585
Bra010716	5	A08	+	15323419-15323979	15322790-15322906	15323183-15323419
Bra021875	5	A04	-	15085426-15087948	15087948-15088042
Bra022440	5	A05	+	18390262-18393241	18390255-18390262
Bra013379	5	A01	-	5302655-5304607	5304607-5305013	5305152-5305391
Bra021803	5	A04	-	14685309-14687537	14687537-14687557
Bra033408	5	A10	+	2469036-2475175	2468861-2469036
Bra020781	5	A05	+	24098748-24100522	24098697-24098748
Bra024903	5	A06	+	23134642-23140295	23134564-23134642
Bra003997	5	A07	-	19462054-19467133	19467133-19467413	19467494-19467663	19467767-19467815	19467888-19467926	19468169-19468682
Bra035202	5	A07	+	25859226-25860086	25859164-25859226
Bra038553	5	A09	+	5671486-5673996	5671414-5671486
Bra030756	5	A08	+	19707397-19709394	19707316-19707397
Bra011860	5	A01	+	191317-206106	191010-191085	191298-191317
Bra035944	5	A09	+	3407613-3408724	3407332-3407364	3407600-3407613
Bra036521	5	A09	+	3021488-3023896	3021256-3021384	3021451-3021488
Bra014290	5	A08	-	1890584-1892883	1892883-1892894
Bra000011	5	A03	-	8842732-8843775	8843775-8843829	8844141-8844283
Bra004363	5	A07	+	21523365-21524270	21522885-21522982	21523357-21523365
Bra007428	5	A09	-	30679974-30680569	30680660-30680756
Bra029087	5	A03	-	6293339-6294944	6294944-6294996	6295073-6295113
Bra020103	5	A02	-	4012111-4015909	4015909-4015969
Bra029662	5	A05	-	23502912-23503608	23503608-23503700
Bra022529	5	A02	-	8201854-8204546	8204546-8204557	8204642-8204739
Bra015706	5	A07	-	24554241-24554546	24554546-24554600	24554687-24555408
Bra010437	5	A08	-	13749885-13750459	13750459-13750491	13750777-13750882
Bra003583	5	A07	+	17200594-17201820	17200372-17200464	17200566-17200594
Bra023454	5	A02	+	2400826-2403192	2397751-2398004	2398232-2398347	2398425-2398671	2398789-2398846	2398939-2399028	2399235-2399300	2399472-2399561	2399655-2399813	2399910-2400031	2400144-2400216	2400302-2400826
Bra029005	5	A03	-	5832910-5834754	5834754-5834847
Bra015663	5	A07	-	24755047-24757573	24757573-24757608	24758156-24758339
Bra004588	5	A05	-	915771-918519	918519-918533	918926-918968
Bra007686	5	A09	-	31910853-31912892	31912892-31913120
Bra008188	5	A02	-	12673972-12674831	12674831-12674848
Bra034471	5	Scaffold000096	-	146866-148170	148170-148198	148606-148696
Bra013882	5	A01	-	8229117-8230244	8230244-8230701
Bra003662	5	A07	+	17600953-17601972	17600849-17600953
Bra015251	5	A07	-	3178327-3191556	3191556-3191638
Bra006406	5	A03	+	3377224-3381792	3377210-3377224
Bra037564	5	A01	+	21142851-21144788	21142638-21142657	21142825-21142851
Bra022801	5	A03	-	7133620-7137186	7137186-7137495
Bra002682	5	A10	+	8335354-8337670	8335161-8335187	8335269-8335354
Bra005265	5	A05	+	4377584-4381874	4377556-4377584
Bra006308	5	A03	+	2943034-2946574	2943030-2943034
Bra013802	5	A01	+	7834578-7835828	7834377-7834402	7834557-7834578
Bra004906	5	A05	-	2411256-2412722	2412722-2412745
Bra020134	5	A02	-	4169023-4171698	4171775-4172068
Bra011162	5	A01	+	3589431-3591875	3588759-3588889	3589398-3589431
Bra000869	5	A03	+	13622768-13636237	13622437-13622768
Bra005466	5	A05	+	5656901-5657619	5656865-5656901
Bra009982	5	A06	+	19070967-19081655	19070821-19070967
Bra032314	5	A09	-	22672022-22673720	22673720-22674010
Bra019593	5	A06	-	13582014-13586397	13586397-13586449
Bra020266	5	A02	+	4906121-4907608	4905450-4906121
Bra034579	5	A08	-	11954277-11959461	11959461-11959527
Bra021902	5	A04	-	15223253-15224172	15224172-15224271
Bra025238	5	A06	+	21545201-21547097	21545151-21545201
Bra024359	5	A06	-	15785045-15787210	15787210-15787297
Bra021491	5	A01	-	24155674-24157586	24157586-24157889	24158114-24158265
Bra000509	5	A03	+	11524072-11524921	11523729-11523867	11524068-11524072
Bra015635	5	A07	+	24913293-24916273	24913137-24913191	24913286-24913293
Bra000550	5	A03	+	11731851-11735493	11731663-11731851
Bra039162	5	A05	-	25056092-25058219	25058219-25058290
Bra021397	5	A04	+	19142404-19146848	19142273-19142404
Bra011579	5	A01	-	1595117-1599103	1599103-1599184	1599284-1599532
Bra022986	5	A03	-	8110060-8111433	8111433-8112327
Bra003546	5	A07	-	17011521-17012809	17012809-17012836	17012904-17012960
Bra015231	5	A07	+	3438232-3440161	3438158-3438232
Bra021442	5	A04	+	19216250-19216840	19216060-19216250
Bra008317	5	A02	-	13671721-13680666	13680666-13680805
Bra003364	5	A07	+	16114527-16128249	16114399-16114527
Bra020637	5	A02	-	23492755-23493320	23493320-23493337	23493584-23493670
Bra038617	5	A06	-	14809789-14811755	14811755-14811795
Bra037536	5	A01	+	20878298-20885051	20878177-20878298
Bra007987	5	A02	-	11293564-11294184	11294184-11294197	11294360-11294410
Bra028320	5	A01	-	18420535-18426628	18426628-18426652	18426730-18426846
Bra033474	5	A04	+	4766020-4769531	4765980-4766020
Bra006033	5	A03	+	1691175-1692553	1690627-1690691	1691167-1691175
Bra027835	5	A09	+	9524409-9529526	9524318-9524409
Bra031435	5	A01	+	17325297-17326705	17325080-17325172	17325263-17325297
Bra040892	5	Scaffold000300	-	1032-4955	4955-5036
Bra030307	5	A04	+	9582382-9584045	9581944-9581982	9582261-9582308
Bra009203	5	A10	+	14853944-14858763	14853641-14853731	14853927-14853944
Bra012703	5	A03	-	22666627-22675105	22675105-22675178
Bra030554	5	A08	-	20578846-20583177	20583177-20583194	20583496-20583613
Bra029784	5	A05	+	23014340-23014543	23013609-23013690
Bra040478	5	A04	+	19052232-19053113	19052007-19052125
Bra018705	5	A06	+	2450018-2475314	2449863-2450018
Bra039667	5	A06	+	636969-638327	635406-635480	635911-635977
Bra000071	5	A03	+	9167977-9171476	9167817-9167840	9167975-9167977
Bra037838	5	A09	-	4449052-4449388	4449388-4449439
Bra030681	5	A08	-	20059381-20063759	20063759-20063781
Bra025727	5	A06	-	7242750-7243433	7243433-7243466	7244067-7244204
Bra017887	5	A03	+	31394356-31396341	31394141-31394356
Bra019254	5	A03	+	25451840-25452588	25451715-25451840
Bra009127	5	A10	+	15130822-15133691	15130785-15130822
Bra013957	5	A08	-	4977598-4980186	4980186-4980204	4980727-4980896
Bra019953	5	A06	+	3542969-3546585	3542637-3542667	3542747-3542818	3542912-3542969
Bra037416	5	A09	+	518009-519467	517631-517709
Bra015422	5	A10	-	1374834-1376640	1376640-1376641
Bra001868	5	A03	+	19095190-19095624	19094899-19094988	19095185-19095190
Bra037337	5	A09	-	132832-135890	135890-136122
Bra018828	5	A06	+	1734752-1754130	1734702-1734752
Bra010470	5	A08	-	13924548-13925697	13925697-13925712	13932354-13932714
Bra039307	5	A04	+	18784307-18785767	18784257-18784307
Bra030757	5	A08	-	19704911-19706806	19706806-19706850	19706947-19706981
Bra006753	5	A03	-	4911563-4911846	4911846-4912092	4912254-4912326	4912526-4912598
Bra015142	5	A07	+	5346238-5346723	5345330-5345374	5346156-5346238
Bra002069	5	A07	-	2115770-2117665	2117665-2117683
Bra039098	5	A09	+	1520707-1521286	1518860-1519047	1519271-1519501	1519612-1519782	1519896-1520707
Bra038380	5	A09	-	15579301-15580405	15580405-15580514
Bra036074	5	A09	-	26620438-26627104	26627104-26627136	26627245-26627414
Bra001559	5	A03	+	17073870-17074478	17073359-17073470	17073801-17073870
Bra006911	5	A09	+	27631275-27633660	27631241-27631275
Bra017971	5	A06	+	8891442-8893202	8891184-8891274	8891404-8891442
Bra036685	5	A09	+	6057510-6062369	6057393-6057510
Bra027548	5	A09	-	11688691-11691917	11691917-11692045
Bra010667	5	A08	-	15099846-15103552	15103602-15103711
Bra032451	5	A09	+	37887292-37887810	37887207-37887292
Bra035744	5	A05	-	17606263-17608638	17608638-17608649
Bra031294	5	A05	+	16970783-16972392	16970256-16970584	16970669-16970783
Bra007620	5	A09	-	31590125-31591615	31591615-31591626	31591745-31591826
Bra005177	5	A05	+	3850124-3851209	3849521-3849656	3850076-3850124
Bra017526	5	A09	-	13039824-13040471	13040471-13040490	13040622-13040846
Bra010702	5	A08	+	15274111-15275646	15273582-15273758	15274060-15274111
Bra036036	5	A09	+	26347215-26348857	26346423-26346725	26347189-26347215
Bra038682	5	A01	-	24504207-24507529	24507610-24507669
Bra035074	5	A07	+	25326228-25329871	25325983-25326051	25326193-25326228
Bra035597	5	A02	+	6341916-6342871	6341616-6341916
Bra024160	5	A03	+	27286010-27287286	27285737-27285791	27285922-27286010
Bra029509	5	A09	-	17869079-17869972	17869972-17869989	17870106-17870200
Bra004537	5	A05	-	687357-690331	690331-690363	690508-690766
Bra030717	5	A08	+	19901748-19904474	19901717-19901748
Bra019170	5	A03	+	25917642-25919357	25917346-25917379	25917563-25917642
Bra002116	5	A10	-	11425946-11429427	11429427-11429446	11430278-11430380
Bra015396	5	A10	+	1609018-1611995	1608954-1609018
Bra037934	5	A10	+	3865785-3866796	3865705-3865785
Bra019909	5	A06	+	3781321-3781980	3781197-3781321
Bra031991	5	A05	+	24716018-24717647	24715988-24716018
Bra000300	5	A03	-	10438442-10440250	10440250-10440291	10440898-10441121
Bra026242	5	A01	+	10237368-10238674	10237187-10237368
Bra033593	5	A06	-	25020005-25021074	25021343-25021422
Bra035877	5	A09	-	3760144-3764494	3764494-3764515	3764645-3764776
Bra007733	5	A09	-	32128688-32130154	32130154-32130186
Bra030935	5	A08	+	940008-941848	939795-940008
Bra002227	5	A10	+	10846121-10847740	10845741-10845821	10846119-10846121
Bra018084	5	A06	+	9832893-9834443	9832576-9832851
Bra007739	5	A09	+	32183062-32184670	32182744-32183062
Bra021848	5	A04	+	14961932-14962189	14961577-14961740	14961824-14961932
Bra006317	5	A03	+	2981865-2983172	2981536-2981639	2981729-2981865
Bra025936	5	A06	-	6592933-6595193	6595193-6595221	6595617-6595668	6596213-6596241
Bra001033	5	A03	+	14481788-14482924	14481405-14481663	14481737-14481788
Bra015196	5	A07	-	3977312-3980780	3980780-3980874
Bra028755	5	A02	+	809190-821032	808979-809190
Bra008923	5	A10	+	13231244-13233454	13231128-13231244
Bra038181	5	Scaffold000141	+	45244-50943	45210-45244
Bra029198	5	A02	-	26049525-26052833	26052833-26052917
Bra019109	5	A03	-	26323968-26324936	26324936-26324974	26325198-26325309
Bra014628	5	A04	-	1874601-1876122	1876122-1876297
Bra022881	5	A03	+	7559215-7561429	7559134-7559215
Bra015997	5	A07	-	23173864-23175179	23175179-23175285
Bra002974	5	A10	+	6407063-6409070	6407049-6407063
Bra010760	5	A08	-	15511187-15511782	15512161-15512239
Bra005988	5	A03	-	1506873-1512465	1512465-1512620
Bra029837	5	A05	-	22790606-22793566	22793566-22793578
Bra006794	5	A03	-	5068171-5068853	5068853-5068856	5068993-5069023
Bra002805	5	A10	+	7545706-7547427	7545414-7545517
Bra035470	5	A01	-	15751076-15753302	15753302-15753359
Bra038828	5	A07	-	1075139-1078308	1078308-1078365
Bra036820	5	A09	-	27136777-27137400	27137546-27137579
Bra030749	5	A08	-	19739487-19740143	19740143-19740148	19740466-19740502
Bra006088	5	A03	+	1936337-1936990	1936271-1936337
Bra009039	5	A10	+	13793451-13794777	13793275-13793363
Bra016557	5	A08	+	18267539-18271178	18267401-18267539
Bra034264	5	A04	-	11871298-11871591	11871591-11871643	11871725-11872015
Bra003623	5	A07	+	17396031-17398636	17395992-17396031
Bra032587	5	A09	-	38498858-38500151	38500151-38500220
Bra026056	5	A06	+	6015035-6016722	6013383-6013603	6013756-6013821	6014029-6014637	6014876-6015035
Bra008844	5	A10	+	12888988-12890658	12888684-12888756	12888960-12888988
Bra039014	5	A07	-	646499-647532	647532-647542	647638-647671
Bra018586	5	A06	-	3115684-3119656	3119656-3120108
Bra004642	5	A05	-	1188265-1192111	1192111-1192142
Bra003689	5	A07	+	17767244-17769382	17767056-17767085
Bra005107	5	A05	-	3458343-3463745	3463745-3463961
Bra014351	5	A08	+	1474314-1475600	1474245-1474314
Bra033918	5	A05	+	16181358-16186667	16181231-16181358
Bra018432	5	A05	+	8192737-8193243	8192332-8192383	8192734-8192737
Bra030889	5	A08	+	572748-573792	572475-572512	572726-572748
Bra003861	5	A07	+	18695743-18699881	18695724-18695743
Bra026665	5	A02	-	19483151-19489148	19489148-19489169	19489379-19489523
Bra018037	5	A06	-	9395704-9399474	9399474-9399645
Bra028975	5	A03	+	5684954-5686467	5684942-5684954
Bra030642	5	A08	-	20206136-20209983	20209983-20209997	20210434-20210524
Bra017499	5	A09	-	13325244-13327033	13327033-13327049	13327254-13327527
Bra035518	5	A08	-	8114540-8117115	8117115-8117157
Bra032385	5	A09	-	21923494-21932618	21932618-21932720	21933166-21933370
Bra027894	5	A09	-	10094104-10094659	10094659-10094749	10094861-10094944	10095067-10095187	10095268-10095752
Bra040518	5	A01	+	26767669-26776112	26767543-26767669
Bra016608	5	A08	+	18498444-18500273	18498294-18498380
Bra033881	5	A05	+	15735025-15736429	15734190-15734269	15735017-15735025
Bra026009	5	A06	-	6241313-6243425	6243425-6243433	6243641-6243774
Bra003009	5	A10	+	6154442-6160001	6154402-6154442
Bra025226	5	A06	+	21611469-21613220	21611151-21611219	21611448-21611469
Bra002518	5	A10	-	9139465-9141881	9141881-9142086
Bra016499	5	A08	+	17999660-18001901	17999585-17999660
Bra014524	5	A04	+	1222631-1225338	1222066-1222559
Bra035269	5	A09	+	16472308-16474009	16472262-16472308
Bra034252	5	A04	+	11785239-11787188	11784892-11785102	11785214-11785239
Bra039449	5	A05	-	24359718-24361279	24361279-24361292
Bra003044	5	A10	+	5842487-5843097	5842282-5842487
Bra029870	5	A05	-	22650244-22652386	22652386-22652467
Bra019078	5	A03	-	26476152-26479045	26479045-26479099
Bra009354	5	A10	-	14168965-14171031	14171031-14171114
Bra009210	5	A10	+	14824040-14831862	14823612-14823729	14824022-14824040
Bra038779	5	A03	-	24112669-24119325	24119325-24119329	24119543-24119646
Bra010604	5	A08	+	14707533-14708079	14706851-14706912	14707483-14707533
Bra010171	5	A05	-	14978448-14979844	14979844-14980035	14980225-14980386
Bra039708	5	A08	-	6553205-6555085	6555085-6555106	6555347-6555388
Bra037452	5	A06	+	20159238-20161256	20159088-20159238
Bra021171	5	A01	-	22765495-22766645	22766726-22766916
Bra010097	5	A06	-	14379432-14382586	14382586-14382817
Bra006893	5	A09	-	27548749-27549780	27549780-27549822
Bra029191	5	A03	+	6779097-6784686	6778995-6779028
Bra005894	5	A03	+	1090199-1091530	1089976-1090199
Bra002134	5	A10	+	11384224-11385507	11384187-11384224
Bra007017	5	A09	+	28366061-28366639	28359923-28360061	28363802-28363942	28364040-28364068	28364351-28364416	28364506-28364613	28364983-28365048	28365141-28365261	28365400-28365481	28365583-28366061
Bra015470	5	A10	+	1113995-1114921	1113485-1113521	1113981-1113995
Bra019069	5	A03	-	26502847-26504766	26504766-26504774	26504882-26504917
Bra021228	5	A01	+	22392188-22392927	22387295-22387546	22387658-22387712	22387784-22387840	22387925-22388002	22388084-22388445
Bra001767	5	A03	+	18350965-18351609	18350660-18350965
Bra025314	5	A06	+	21167360-21168205	21167075-21167131	21167346-21167360
Bra012384	5	A07	-	10292511-10294420	10294420-10294432	10295513-10295528
Bra009908	5	A06	-	18615006-18617721	18617721-18617781
Bra037728	5	A04	-	18142974-18145968	18146040-18146168
Bra003618	5	A07	+	17374130-17375902	17373753-17373799	17374103-17374130
Bra005578	5	A05	+	6307647-6310068	6307482-6307647
Bra003684	5	A07	-	17732088-17739021	17739073-17739175	17739294-17739423	17739555-17739678
Bra036517	5	A09	+	3039113-3041585	3038740-3039113
Bra027765	5	A09	+	6784514-6787334	6784291-6784514
Bra006826	5	A03	-	5215669-5220373	5220373-5220433	5221313-5221413
Bra010949	5	A08	+	16458734-16460170	16457571-16457873	16458688-16458734
Bra010720	5	A08	+	15332647-15333596	15332131-15332162	15332644-15332647
Bra025381	5	A06	-	20791604-20793857	20793857-20793882	20794551-20794574
Bra020065	5	A02	-	3851940-3857517	3857517-3857603
Bra008888	5	A10	+	13100861-13106392	13100804-13100861
Bra012055	5	A07	-	12498095-12499447	12499447-12499495
Bra037827	5	A09	+	4405714-4409609	4405568-4405714
Bra013344	5	A01	+	5116794-5119400	5116787-5116794
Bra025819	5	A06	-	7930863-7932174	7932174-7932183	7932426-7932470
Bra029289	5	A02	-	25550568-25553784	25554080-25554227
Bra038379	5	A09	-	15592918-15596129	15596129-15596141	15596387-15596477
Bra021132	5	A01	-	22965039-22968156	22968156-22968160	22968522-22968642
Bra013057	5	A03	+	20759269-20760469	20759159-20759269
Bra004222	5	A07	-	20798146-20802383	20802491-20802525
Bra037732	5	A04	-	18107718-18110871	18110871-18110955
Bra023138	5	A09	-	21502175-21504010	21504010-21504048
Bra038124	5	A05	-	10413001-10419143	10419143-10419394
Bra032021	5	A05	-	24841037-24843949	24843949-24843952
Bra005444	5	A05	-	5516463-5517308	5517308-5517354	5517460-5517692
Bra040830	5	A05	+	16284528-16285412	16284088-16284151
Bra001505	5	A03	-	16738983-16740972	16740972-16740997	16741090-16741180
Bra039955	5	A05	-	16386441-16386890	16386890-16386900	16387293-16387375
Bra032695	5	A04	+	5771654-5772457	5771639-5771654
Bra035745	5	A05	+	17608983-17613314	17608900-17608983
Bra030966	5	A08	+	1185693-1187835	1185672-1185693
Bra029735	5	A05	+	23197157-23203422	23196949-23197157
Bra007222	5	A09	+	29584411-29586179	29584355-29584411
Bra027611	5	A09	+	7821113-7827056	7819970-7820050	7821100-7821113
Bra021100	5	A01	+	23139461-23142932	23139203-23139461
Bra029677	5	A05	-	23427570-23431937	23431937-23432021
Bra013928	5	A01	+	8509670-8511723	8508012-8508121	8508518-8508928	8509013-8509670
Bra035850	5	A09	-	3911265-3913069	3913069-3913108
Bra036095	5	A09	+	26775451-26776105	26775401-26775451
Bra034070	5	A01	-	25127219-25127793	25127875-25127953
Bra024144	5	A03	-	27379873-27380371	27380371-27380388	27380768-27380857
Bra019970	5	A06	-	3459096-3462862	3462862-3462955
Bra026306	5	A01	+	9897278-9898692	9894759-9895571	9895743-9895845	9895930-9896033	9896310-9896401	9896494-9896591	9896674-9897278
Bra000865	5	A03	+	13595929-13599094	13595864-13595929
Bra021601	5	A04	-	13427717-13428049	13428049-13428067	13428445-13428526
Bra010206	5	A05	-	14490388-14492249	14492249-14492577
Bra038908	5	A01	-	15684404-15684751	15684751-15684791
Bra005813	5	A03	-	760548-760898	760898-760919	761383-761429
Bra006338	5	A03	-	3083690-3086495	3086900-3086963	3087044-3087220
Bra021766	5	A04	+	14451473-14453788	14450976-14451382
Bra010773	5	A08	-	15563197-15572072	15572072-15572165	15572592-15572804
Bra008935	5	A10	-	13285464-13287060	13287060-13287067
Bra015434	5	A10	-	1320225-1321339	1321553-1321608
Bra024603	5	A09	-	25325939-25328261	25328261-25328347	25329156-25329251
Bra032286	5	A05	+	12048902-12049713	12048121-12048318	12048832-12048902
Bra020532	5	A02	+	24191206-24193346	24190843-24191122	24191204-24191206
Bra015488	5	A10	+	1007201-1008229	1006749-1007010	1007138-1007201
Bra029515	5	A09	+	17908521-17911892	17908315-17908375	17908512-17908521
Bra018485	5	A05	+	8542871-8544106	8542839-8542871
Bra014323	5	A08	+	1635091-1638632	1634755-1635091
Bra031413	5	A01	-	17502423-17504196	17504196-17504303
Bra035136	5	A07	+	25610346-25614921	25610186-25610225	25610316-25610346
Bra015443	5	A10	-	1257619-1259136	1259136-1259260	1259336-1259365
Bra029718	5	A05	-	23257788-23258981	23258981-23259109
Bra038698	5	A01	+	24396387-24398630	24396309-24396387
Bra028840	5	A02	+	409134-410795	408731-408820	409096-409134
Bra040839	5	A08	-	11273407-11274384	11274384-11274552
Bra022976	5	A03	-	8054232-8055032	8055032-8055078
Bra012557	5	A03	-	23591496-23593839	23593839-23593849	23594746-23594878
Bra007016	5	A09	+	28363804-28365625	28359923-28360061	28363802-28363804
Bra032360	5	A09	-	22251691-22252721	22252721-22252723	22253109-22253248
Bra022239	5	A05	-	19608907-19611441	19611441-19611495
Bra000977	5	A03	-	14246003-14246941	14246941-14246942	14247240-14247374
Bra032169	5	A04	+	10751315-10756246	10751223-10751315
Bra017914	5	A06	-	8523300-8524962	8524962-8525101
Bra007054	5	A09	+	28579400-28580055	28579328-28579400
Bra021896	5	A04	+	15190502-15191546	15190164-15190232	15190492-15190502
Bra030945	5	A08	+	987283-991546	987018-987101	987266-987283
Bra004917	5	A05	-	2474179-2477487	2477487-2477753	2477845-2478000
Bra024547	5	A09	-	25698520-25700202	25700202-25700246
Bra020622	5	A02	+	23603013-23604821	23599288-23599326
Bra007394	5	A09	-	30499795-30502354	30502354-30502465
Bra001740	5	A03	-	18210920-18212861	18212861-18213088
Bra007730	5	A09	+	32116539-32118146	32116126-32116246	32116527-32116539
Bra029172	5	A03	+	6695110-6695442	6695015-6695110
Bra035620	5	A02	+	6209909-6211317	6209588-6209655	6209892-6209909
Bra034752	5	A05	-	22001195-22003605	22003605-22003630
Bra028252	5	A10	-	4298775-4302468	4302468-4302521
Bra022182	5	A05	-	19952772-19954425	19955175-19955313
Bra031672	5	A09	+	37058603-37062586	37057764-37058053	37058302-37058412	37058594-37058603
Bra025370	5	A06	+	20842149-20844106	20841972-20842149
Bra023555	5	A02	+	2876920-2882829	2876896-2876920
Bra036299	5	A09	+	748087-752611	747937-747961	748083-748087
Bra008335	5	A02	-	13800401-13801183	13801183-13801190	13801750-13801840
Bra022771	5	A03	+	6971946-6976797	6971827-6971946
Bra008121	5	A02	-	12248640-12249150	12250686-12250786
Bra037859	5	A09	+	14957909-14960232	14957794-14957909
Bra012655	5	A03	+	22921984-22923846	22921395-22921592	22921932-22921984
Bra040371	5	A01	+	25506606-25508997	25506593-25506606
Bra020977	5	A08	-	10011090-10013688	10013688-10014166	10014496-10014686	10015002-10015207
Bra031331	5	A05	+	16655004-16656649	16654575-16654707	16654977-16655004
Bra025082	5	A06	+	23985155-23986756	23984742-23984814	23985131-23985155
Bra038782	5	A03	-	24090601-24091586	24099065-24099163	24099235-24099260
Bra009502	5	A10	-	15757570-15757947	15758030-15758093	15758171-15758257	15758346-15758482	15758590-15758655	15758791-15758880	15759077-15759142	15759235-15759310	15759398-15759481	15759568-15759668	15759743-15759850	15760013-15760408
Bra016806	5	A08	-	19296686-19297822	19297822-19297853	19297969-19297996
Bra002777	5	A10	-	7709311-7712297	7712297-7712349
Bra003304	5	A07	+	15782026-15783150	15777643-15778178	15779054-15779194	15779386-15779726	15779819-15779923	15780043-15780183	15780540-15780743	15780843-15780935	15781017-15781128	15781217-15782026
Bra032762	5	A04	+	5142899-5146175	5142820-5142899
Bra013329	5	A01	-	5024135-5032197	5032197-5032213
Bra034196	5	A09	+	1221076-1223000	1220413-1220501	1221065-1221076
Bra005829	5	A03	-	823509-825446	825446-825448	825665-825785
Bra011659	5	A01	+	1211896-1228618	1211885-1211896
Bra017894	5	A09	+	22677718-22678459	22674752-22674783	22675713-22677718
Bra016811	5	A08	-	19309787-19311275	19311275-19311279	19311531-19311576
Bra024379	5	A06	-	15961367-15970642	15970642-15970703
Bra010571	5	A08	+	14469824-14471667	14469784-14469824
Bra036947	5	Scaffold000123	-	235457-239424	239424-239504
Bra028856	5	A02	-	349711-350307	350549-350582
Bra020685	5	A02	-	23214632-23216182	23216182-23216192	23216295-23216525
Bra028688	5	A02	+	1156943-1160502	1156913-1156943
Bra000552	5	A03	-	11750733-11756057	11756057-11756116
Bra037657	5	A04	+	18404935-18408878	18404615-18404672	18404916-18404935
Bra031364	5	A09	-	26126357-26128265	26128516-26128674
Bra030546	5	A08	+	20611852-20613530	20611376-20611469	20611841-20611852
Bra029202	5	A02	+	26017558-26018837	26016258-26016479	26017347-26017558
Bra009603	5	A10	-	16214709-16218751	16218751-16218804
Bra003054	5	A10	+	5703909-5706618	5703285-5703394	5703895-5703909
Bra000693	5	A03	-	12519785-12521111	12521111-12521172	12521362-12521422
Bra010459	5	A08	-	13843056-13845053	13845053-13845058	13845405-13845493
Bra035629	5	A02	+	6118530-6119331	6118380-6118414	6118502-6118530
Bra032945	5	A02	+	21722221-21722648	21718274-21718564	21718890-21718939	21719056-21720351	21720546-21720634	21720825-21720927	21721009-21721113	21721246-21721366	21721446-21721625	21721692-21722221
Bra024105	5	A03	+	27640138-27644708	27639166-27639358	27640070-27640138
Bra005273	5	A05	+	4479079-4485601	4478687-4478775	4479069-4479079
Bra028050	5	A09	-	19044375-19047501	19047501-19047674	19047752-19047956
Bra006104	5	A03	+	2027478-2031144	2027459-2027478
Bra029849	5	A05	-	22726040-22728286	22728286-22728292	22728388-22728450
Bra009555	5	A10	+	16022754-16023291	16022470-16022542	16022745-16022754
Bra013170	5	A03	+	20093237-20095910	20093203-20093237
Bra008929	5	A10	-	13270422-13271475	13271475-13271535
Bra033017	5	A02	-	22209574-22212041	22212041-22212073
Bra037044	5	A03	-	28779680-28781116	28781116-28781203
Bra038764	5	A03	+	24225333-24229949	24224986-24225333
Bra039799	5	A04	-	3829312-3831950	3831950-3832095
Bra013752	5	A01	+	7603071-7603453	7602872-7603071
Bra019981	5	A06	-	3406445-3407611	3407611-3407932
Bra011847	5	A01	+	247442-249732	242612-242985
Bra010703	5	A08	+	15276594-15278886	15276583-15276594
Bra022718	5	A02	-	6805666-6813470	6813470-6813480	6813560-6813682
Bra004450	5	A05	-	173223-176202	176202-176292
Bra009195	5	A10	+	14878775-14880965	14878464-14878775
Bra023651	5	A02	+	3353640-3356224	3353481-3353640
Bra032852	5	A09	+	23568001-23571646	23567462-23567620	23567938-23568001
Bra038685	5	A01	+	24486838-24494494	24486531-24486595	24486820-24486838
Bra010154	5	A05	+	15207223-15207701	15207114-15207223
Bra036193	5	A09	+	2029318-2031420	2029265-2029318
Bra030184	5	A07	-	8094874-8095557	8095557-8095894	8096063-8096232	8096494-8096653	8097088-8097298
Bra020239	5	A02	+	4767927-4771274	4767877-4767927
Bra020305	5	A02	+	5100729-5101055	5100722-5100729
Bra027593	5	A09	+	12067220-12068829	12066980-12067220
Bra037299	5	A09	-	5071201-5079249	5079249-5079409
Bra020464	5	A02	-	24666287-24666733	24666733-24666776	24667699-24667787
Bra012047	5	A07	+	12580721-12581212	12580572-12580603	12580695-12580721
Bra000341	5	A03	-	10658608-10659652	10659652-10659679
Bra013375	5	A01	+	5283929-5285250	5283758-5283929
Bra018927	5	A06	-	1228945-1232404	1232404-1232486	1232974-1233090
Bra004001	5	A07	-	19504043-19505998	19505998-19506082
Bra035176	5	A07	-	25746853-25747440	25747440-25747452
Bra029785	5	A05	-	23011612-23013252	23013252-23013363
Bra010884	5	A08	+	16170404-16171291	16170352-16170404
Bra002710	5	A10	+	8131748-8134531	8131566-8131584	8131723-8131748
Bra036881	5	A01	+	12244506-12247689	12244325-12244399	12244485-12244506
Bra026208	5	A06	-	5277494-5279279	5279279-5279347
Bra033690	5	A06	+	24540208-24541421	24540108-24540208
Bra035474	5	A01	+	15721637-15722707	15721293-15721410	15721624-15721637
Bra033619	5	A06	+	24917948-24918405	24916965-24917000	24917858-24917948
Bra011548	5	A01	-	1724526-1727909	1727909-1728017	1728082-1728112
Bra007033	5	A09	-	28454312-28454755	28454755-28454779	28455045-28455114
Bra008613	5	A10	+	11896006-11900956	11895844-11896006
Bra026867	5	A09	-	35793747-35796169	35796169-35796180
Bra030474	5	A05	-	11755654-11755984	11755984-11755988
Bra024115	5	A03	+	27556997-27558497	27556913-27556997
Bra032569	5	A09	+	38423107-38424496	38423015-38423107
Bra039499	5	A05	-	8875347-8878148	8878148-8878221
Bra011835	5	A01	-	301416-303357	303449-303519
Bra018198	5	A06	+	10683582-10685660	10679965-10681170	10681477-10681698	10681793-10681900	10681996-10682187	10682270-10682518	10682592-10682846	10682938-10683142	10683454-10683582
Bra029308	5	A02	-	25426756-25430570	25430570-25430644
Bra016372	5	A08	-	17334116-17336981	17336981-17337092
Bra022528	5	A02	-	8207141-8209662	8209662-8209715
Bra022572	5	A02	-	7822981-7823400	7823400-7823404	7823528-7823646
Bra020757	5	A05	+	24005377-24007338	24004772-24004840	24005314-24005377
Bra017658	5	A03	-	29612378-29614267	29614267-29614398
Bra023095	5	A03	+	8675961-8677891	8675741-8675879
Bra024508	5	A06	-	16900130-16900921	16900921-16900931	16901206-16901359
Bra040284	5	A01	-	25645961-25647861	25647861-25647898	25648210-25648389
Bra022892	5	A03	-	7623459-7626615	7626615-7626621	7626844-7627046
Bra036239	5	A09	-	1080719-1089155	1089155-1089248
Bra020180	5	A02	-	4407588-4407854	4407854-4407885	4408107-4408234
Bra001124	5	A03	+	14885269-14888295	14884606-14884816	14885217-14885269
Bra031605	5	A09	-	37383699-37385146	37385146-37385165	37385972-37385987
Bra008983	5	A10	-	13525681-13528857	13528857-13528876	13529015-13529078
Bra003217	5	A07	-	15222660-15223556	15223664-15223706
Bra013046	5	A03	+	20818744-20820956	20818695-20818744
Bra029324	5	A02	+	25321703-25322863	25321094-25321322
Bra007214	5	A09	-	29547922-29548470	29548470-29548498	29548934-29549053
Bra011914	5	A07	+	13612368-13612547	13612299-13612368
Bra037523	5	A06	+	20469423-20470727	20468753-20468785	20469417-20469423
Bra000079	5	A03	-	9197103-9197811	9203187-9203264	9203383-9203686
Bra027169	5	A05	-	20207105-20208240	20208334-20208421
Bra028851	5	A02	+	361028-361696	361006-361028
Bra013206	5	A03	+	19909550-19909837	19909401-19909550
Bra030856	5	A08	-	337331-339100	339100-339245
Bra031967	5	A05	-	24593141-24593952	24593952-24593995	24594110-24594200
Bra017705	5	A03	-	29935560-29938514	29938514-29938873
Bra003451	5	A07	+	16543169-16544251	16543006-16543169
Bra033470	5	A07	-	14927327-14928430	14928430-14928761
Bra024393	5	A06	-	16078745-16081693	16081693-16081813
Bra015447	5	A10	+	1239460-1240770	1238874-1239460
Bra004032	5	A07	+	19695912-19697045	19695525-19695912
Bra005834	5	A03	-	844479-845750	845750-846174	846244-846348	846494-846509
Bra030342	5	A04	-	9375387-9376185	9376185-9376237
Bra016837	5	A08	-	19437150-19438033	19438033-19438103	19438881-19439049
Bra017233	5	A04	-	15963675-15971588	15971588-15971707
Bra036053	5	A09	-	26503604-26504877	26504877-26505004
Bra025983	5	A06	+	6344454-6346071	6344029-6344058	6344436-6344454
Bra007705	5	A09	+	31986167-31989116	31986111-31986167
Bra007360	5	A09	+	30319814-30321111	30319365-30319518	30319812-30319814
Bra008072	5	A02	+	12006712-12007874	12006297-12006389	12006693-12006712
Bra036125	5	A09	+	2365007-2366929	2364440-2364655	2364888-2365007
Bra016226	5	A07	-	22049545-22053822	22053822-22053900
Bra016481	5	A08	-	17890413-17892286	17892286-17892460
Bra002826	5	A10	+	7390784-7396426	7390717-7390784
Bra012961	5	A03	-	21326869-21328218	21328423-21328503
Bra000286	5	A03	-	10363528-10365953	10365953-10366019	10366491-10366618
Bra029209	5	A02	+	25996656-25999033	25996651-25996656
Bra018831	5	A06	+	1719460-1721215	1719445-1719460
Bra030878	5	A08	+	473766-474335	473759-473766
Bra000117	5	A03	-	9357223-9359412	9359412-9360427	9361054-9361227
Bra012132	5	A07	-	12070627-12077721	12077721-12078538
Bra031083	5	A09	-	34293191-34295129	34295129-34295252
Bra004993	5	A05	-	2855783-2859109	2859109-2859114
Bra034080	5	A01	+	25090723-25091243	25090339-25090468
Bra028644	5	A02	-	1341525-1341981	1341981-1342000	1342223-1342269
Bra019530	5	A06	+	12961566-12988033	12961498-12961566
Bra036211	5	A09	+	1919796-1920191	1918223-1918308	1918387-1918519	1918600-1918634	1918707-1918782	1918987-1919103	1919244-1919796
Bra001355	5	A03	-	15998202-16002318	16002318-16002331	16002406-16002589
Bra034166	5	A01	+	24648808-24657031	24648599-24648808
Bra007513	5	A09	-	31092494-31096007	31096007-31096017	31096108-31096279
Bra037460	5	A06	+	20207624-20209702	20207543-20207624
Bra040743	5	Scaffold000247	-	31599-37237	37237-37267
Bra002174	5	A10	-	11148814-11151371	11151371-11151374	11151467-11151766
Bra020969	5	A08	-	10086785-10088924	10088924-10088957
Bra009340	5	A10	-	14221237-14226287	14226287-14226348	14226466-14226563
Bra024263	5	A06	-	15212587-15213916	15213916-15214061	15214537-15214610
Bra024412	5	A06	-	16242436-16246050	16246050-16246083
Bra005673	5	A03	+	78156-78852	78067-78156
Bra013201	5	A03	+	19923916-19925341	19923784-19923916
Bra004460	5	A05	+	251518-255534	251438-251518
Bra006203	5	A03	+	2498205-2499510	2497675-2497756	2498197-2498205
Bra009948	5	A06	+	18871402-18876012	18871396-18871402
Bra028305	5	A10	+	4835378-4836762	4835233-4835378
Bra022989	5	A03	-	8119897-8122983	8122983-8123090
Bra011883	5	A08	+	16300052-16300459	16299534-16299713	16299852-16299952
Bra034315	5	A04	-	12229562-12231986	12231986-12232026	12232220-12232276
Bra034880	5	A08	+	5762086-5764543	5761981-5762086
Bra029911	5	A01	+	14255467-14255676	14255323-14255467
Bra000126	5	A03	-	9452740-9459754	9459754-9459798
Bra008342	5	A02	+	13859303-13861155	13858982-13859125	13859293-13859303
Bra029827	5	A05	+	22860928-22862121	22860649-22860684	22860924-22860928
Bra013675	5	A01	-	7064628-7067377	7067377-7067387	7067587-7067679
Bra039089	5	A09	-	1546631-1548485	1548485-1548517	1548725-1548766
Bra032537	5	A09	-	38265565-38268500	38268500-38268520	38268813-38268875
Bra038715	5	A01	+	24321802-24322309	24321800-24321802
Bra023269	5	A09	-	20119707-20119952	20119952-20119979	20120556-20120767
Bra037755	5	A09	-	4019672-4022879	4022879-4022892
Bra024854	5	A06	+	22787128-22790585	22786844-22786982	22787105-22787128
Bra002048	5	A07	-	2306616-2307829	2307829-2307926
Bra027421	5	A05	+	21542868-21544595	21542300-21542448	21542849-21542868
Bra010116	5	A06	+	14509340-14512449	14509244-14509340
Bra026907	5	A09	+	35996403-35997090	35995699-35995757	35996330-35996403
Bra028969	5	A03	+	5650080-5652521	5649357-5650080
Bra040704	5	Scaffold000237	-	26440-27972	27972-29350	29441-30025	30129-30304
Bra009741	5	A06	+	17566299-17574395	17566111-17566223
Bra021870	5	A04	+	15056353-15058420	15056196-15056353
Bra013211	5	A03	-	19882191-19882646	19882646-19882720	19883308-19883403
Bra002239	5	A10	-	10783721-10784690	10784690-10784727	10785180-10785372
Bra037308	5	A09	-	11563-18445	18445-18529
Bra023829	5	A01	-	19403491-19407924	19407924-19408032
Bra021688	5	A04	-	13965892-13967962	13967962-13968041
Bra023796	5	A01	+	19143489-19145925	19143402-19143489
Bra018738	5	A06	+	2258827-2261165	2258774-2258827
Bra034690	5	A05	-	21726425-21728591	21728591-21728633	21728863-21729146
Bra034212	5	A09	-	1310393-1311118	1311118-1311129	1311746-1311772
Bra032135	5	A04	+	11048725-11049244	11046838-11047226	11047349-11047534	11047619-11047745	11047885-11047998	11048107-11048725
Bra024341	5	A06	+	15684271-15686728	15684234-15684271
Bra000538	5	A03	+	11663078-11665462	11662958-11663078
Bra025750	5	A06	+	7410022-7411659	7409843-7410022
Bra008056	5	A02	+	11938246-11940078	11937928-11938246
Bra038286	5	A06	+	11176086-11178179	11175364-11175473	11175567-11175686	11176036-11176086
Bra039673	5	A06	-	607018-610604	610604-610757
Bra037533	5	A01	-	20861076-20862587	20862587-20862619	20863293-20863442
Bra037408	5	A09	-	468826-470949	470949-470951	471515-471678
Bra036283	5	A09	+	846040-851210	844950-845204
Bra006555	5	A03	+	4026030-4030058	4025813-4026030
Bra040187	5	Scaffold000191	+	13974-16343	13801-13839	13966-13974
Bra028940	5	A03	+	5518882-5519382	5517830-5517889	5518862-5518882
Bra034272	5	A04	-	11931986-11933818	11933818-11933845	11934013-11934125
Bra005820	5	A03	+	789516-789923	789200-789240	789494-789516
Bra040966	5	Scaffold000344	+	542-2775	451-542
Bra037770	5	A09	+	4091134-4094940	4090968-4091033	4091125-4091134
Bra017797	5	A03	+	30585277-30590470	30585250-30585277
Bra002276	5	A10	-	10616060-10617014	10617014-10617388
Bra002153	5	A10	+	11279455-11287038	11279050-11279455
Bra020826	5	A08	-	11041061-11044671	11044671-11044707	11044934-11045205
Bra020926	5	A08	+	10365783-10367201	10365702-10365783
Bra016248	5	A07	+	21936537-21937391	21935294-21935349	21935440-21936537
Bra003379	5	A07	+	16196888-16197970	16196399-16196559
Bra009928	5	A06	+	18745695-18747361	18745454-18745695
Bra037880	5	A09	+	15244999-15247355	15244851-15244999
Bra002498	5	A10	+	9274027-9277939	9273913-9274027
Bra023023	5	A03	+	8285254-8286427	8285075-8285254
Bra023979	5	A03	-	28507762-28509563	28509563-28509570	28509660-28509702	28509907-28510044
Bra017738	5	A03	+	30178527-30179743	30178237-30178362	30178515-30178527
Bra039927	5	A09	-	33324120-33325712	33325712-33325717	33325886-33325924
Bra024986	5	A06	-	23474792-23476483	23476483-23476493	23476583-23476615
Bra008635	5	A10	+	11982711-11984237	11982410-11982601
Bra000193	5	A03	-	9828909-9829874	9829960-9830034
Bra025092	5	A06	+	24048051-24049775	24047932-24047964	24048036-24048051
Bra031590	5	A09	-	37432393-37432975	37432975-37433003	37433163-37433226
Bra020311	5	A02	+	5129796-5130611	5129571-5129638	5129744-5129796
Bra033346	5	A10	+	2778671-2779841	2778630-2778671
Bra003336	5	A07	+	15946009-15949022	15945787-15945833	15945956-15946009
Bra035418	5	A01	+	16297639-16302815	16297133-16297481	16297589-16297639
Bra032532	5	A09	-	38240645-38245969	38245969-38245974
Bra039538	5	A01	+	11510855-11512648	11510655-11510748	11510827-11510855
Bra019509	5	A06	+	12771760-12772783	12771452-12771529	12771729-12771760
Bra024084	5	A03	+	27786289-27789062	27785933-27786289
Bra016729	5	A08	+	18920781-18922718	18920482-18920693
Bra006276	5	A03	-	2788568-2794804	2794804-2794806	2794898-2795189
Bra018949	5	A06	-	1058839-1060390	1060390-1060465
Bra001226	5	A03	-	15441960-15442319	15442319-15442333	15442508-15442701
Bra028958	5	A03	-	5601119-5608550	5608550-5608598
Bra020276	5	A02	-	4964463-4965071	4965330-4965451
Bra003542	5	A07	+	16980592-16987645	16980555-16980592
Bra013089	5	A03	-	20560563-20560811	20560811-20560880
Bra000085	5	A03	-	9219240-9221076	9221076-9221254
Bra000283	5	A03	+	10351025-10352836	10350515-10350740	10351016-10351025
Bra006996	5	A09	+	28250625-28251915	28250397-28250625
Bra023710	5	A02	+	3653142-3655556	3652950-3653142
Bra012263	5	A07	-	11219939-11220872	11220872-11220878	11220959-11220971
Bra013863	5	A01	-	8134225-8135900	8135900-8135919	8136109-8136250
Bra019574	5	A06	-	13390809-13391685	13391685-13391698	13391988-13392046
Bra002874	5	A10	-	7085243-7086735	7086735-7086790	7086914-7086996
Bra024577	5	A09	-	25516003-25516443	25516443-25516475
Bra012508	5	A07	-	9345208-9347217	9347217-9347222	9347384-9347481
Bra033281	5	A10	+	3166428-3167486	3166270-3166428
Bra000424	5	A03	+	11066639-11068670	11066362-11066496	11066629-11066639
Bra018296	5	A04	+	4721788-4722363	4721385-4721590	4721708-4721788
Bra005538	5	A05	-	6075276-6076202	6076202-6076210	6076762-6076853
Bra020124	5	A02	+	4119801-4120997	4119554-4119609	4119799-4119801
Bra023593	5	A02	+	3079488-3086924	3079288-3079488
Bra006991	5	A09	-	28224186-28225332	28225401-28225551
Bra010166	5	A05	-	15024871-15025170	15025683-15025779
Bra000809	5	A03	-	13304613-13309693	13309693-13309801
Bra002290	5	A10	+	10527463-10528655	10527336-10527392
Bra023035	5	A03	+	8339258-8340547	8339162-8339258
Bra035363	5	Scaffold000104	+	191427-192893	191140-191183	191409-191427
Bra039146	5	A05	-	25130872-25133224	25133224-25133235	25133554-25133722
Bra039139	5	A05	+	25160924-25161571	25160566-25160765	25160901-25160924
Bra039416	5	A05	+	24235491-24238759	24235460-24235491
Bra009788	5	A06	+	17885254-17886736	17885145-17885232
Bra003626	5	A07	+	17404678-17405667	17404617-17404678
Bra034881	5	A08	+	5747986-5748883	5747961-5747986
Bra003469	5	A07	-	16640492-16643937	16643937-16643971
Bra012659	5	A03	+	22902623-22904391	22902443-22902623
Bra009711	5	A06	-	17306379-17310894	17310894-17311060
Bra003313	5	A07	-	15833112-15835234	15835234-15835334
Bra035672	5	A04	-	13008245-13010047	13010047-13010049	13010161-13010189
Bra000200	5	A03	+	9856593-9859145	9856538-9856593
Bra011298	5	A01	-	2874970-2876258	2876258-2876291	2876453-2876563
Bra034348	5	A04	-	12420441-12422845	12422845-12422993	12423267-12423433
Bra031043	5	A09	+	34529548-34530701	34529489-34529548
Bra038716	5	A01	-	24319747-24320824	24320824-24320830
Bra035440	5	A01	+	16071212-16074964	16070489-16070599	16071124-16071212
Bra037584	5	A01	-	21292985-21293376	21293376-21293409
Bra023712	5	A02	+	3661781-3663881	3661724-3661781
Bra006618	5	A03	-	4296513-4297284	4297284-4297304	4297480-4297696
Bra027705	5	A09	-	7227542-7228696	7228696-7228713
Bra021909	5	A04	-	15258934-15259419	15259419-15259798
Bra016745	5	A08	+	19011416-19013240	19011270-19011416
Bra029099	5	A03	+	6352483-6354949	6352400-6352483
Bra012689	5	A03	-	22748974-22755373	22755433-22755475
Bra029778	5	A05	-	23038574-23040507	23040507-23040588
Bra032478	5	A09	+	38005186-38009083	38003574-38003726	38005156-38005186
Bra030064	5	A07	-	9069876-9072669	9072669-9072690	9072939-9073024
Bra010012	5	A06	+	19240468-19243526	19240239-19240468
Bra001240	5	A03	+	15500972-15502226	15500775-15500972
Bra028346	5	A01	+	18218904-18219978	18218632-18218818
Bra020017	5	A06	+	3271704-3273854	3271159-3271316	3271674-3271704
Bra028966	5	A03	+	5628966-5630189	5628813-5628966
Bra026380	5	A01	-	9428123-9428888	9429005-9429075
Bra025239	5	A06	+	21541308-21543544	21541302-21541308
Bra026726	5	A09	-	35169277-35173503	35173503-35173626	35173966-35174154
Bra007156	5	A09	+	29133530-29134513	29132869-29132993
Bra010361	5	A08	-	13318459-13321317	13321317-13321444
Bra031627	5	A09	+	37263457-37266320	37263449-37263457
Bra024205	5	A03	+	26923620-26925164	26923527-26923620
Bra019131	5	A03	+	26200714-26201834	26200657-26200714
Bra023013	5	A03	+	8231229-8232259	8231032-8231153
Bra014425	5	A04	-	569121-571752	571752-571774	572618-572733
Bra003829	5	A07	-	18528638-18528844	18528844-18528849	18528984-18529159
Bra031772	5	A09	-	36560490-36562616	36562616-36562759
Bra008308	5	A02	+	13620334-13622189	13620151-13620204	13620301-13620334
Bra010248	5	A08	-	12628333-12635089	12635089-12635204
Bra038589	5	Scaffold000149	-	295770-297290	297290-297296	298031-298060
Bra035591	5	A02	-	6367595-6367909	6368936-6368976
Bra019275	5	A03	+	25330371-25330934	25329985-25330074	25330363-25330371
Bra022554	5	A02	-	7995512-7996167	7996167-7996179	7996272-7996345
Bra026387	5	A01	-	9400446-9402944	9402944-9403030
Bra010614	5	A08	+	14815891-14816970	14815160-14815278	14815445-14815891
Bra030846	5	A08	+	219222-222719	218957-219002	219100-219222
Bra000029	5	A03	+	8930819-8932540	8930421-8930755
Bra028641	5	A02	+	1346762-1347103	1346366-1346407	1346729-1346762
Bra038456	5	A01	-	10900603-10900869	10900869-10901145
Bra031416	5	A01	-	17477223-17478756	17478756-17479300	17479409-17479599
Bra039433	5	A05	-	24290824-24291612	24291612-24291825	24292011-24292126
Bra000351	5	A03	+	10711013-10714550	10710401-10710470	10710807-10710874	10710971-10711013
Bra011269	5	A01	-	3001799-3003000	3003000-3003067
Bra030143	5	A07	+	8460983-8462310	8460877-8460983
Bra004718	5	A05	+	1504445-1507252	1503839-1503937	1504389-1504445
Bra002732	5	A10	+	8032730-8033323	8032688-8032730
Bra040247	5	A01	+	25855849-25856114	25855772-25855849
Bra005923	5	A03	+	1236291-1237824	1236066-1236127
Bra023401	5	A02	+	2194169-2197303	2194112-2194169
Bra035073	5	A07	+	25323974-25325019	25323940-25323974
Bra038945	5	A08	+	8481839-8484909	8481756-8481839
Bra017118	5	A04	-	16626191-16627934	16627934-16627950	16628083-16628115
Bra002872	5	A10	+	7093652-7097140	7093616-7093652
Bra021103	5	A01	-	23134148-23134582	23134582-23134601	23134683-23134764
Bra039784	5	A04	-	3923342-3923578	3931921-3932196
Bra009371	5	A10	-	14095937-14097891	14098244-14098346
Bra003464	5	A07	+	16607548-16613040	16607462-16607548
Bra000305	5	A03	-	10460100-10461894	10461894-10461966	10462215-10462448
Bra013127	5	A03	+	20334424-20336320	20334103-20334282	20334398-20334424
Bra000169	5	A03	+	9713173-9716706	9713073-9713173
Bra022357	5	A05	-	18913830-18914723	18914723-18914872
Bra001359	5	A03	-	16018114-16021114	16021114-16021154
Bra016491	5	A08	+	17928864-17930519	17928635-17928657
Bra041170	5	Scaffold004047	+	11-321	2015-02-11
Bra008832	5	A10	-	12831548-12835655	12835655-12835719
Bra028202	5	A04	+	6971521-6975122	6971412-6971521
Bra016668	5	A08	+	18722106-18722753	18721938-18721967	18722102-18722106
Bra037526	5	A06	-	20476831-20478610	20478610-20478614
Bra012174	5	A07	+	11786278-11790867	11786160-11786278
Bra035396	5	Scaffold000104	+	612340-615024	612294-612340
Bra006429	5	A03	+	3478083-3481472	3477382-3477487	3478067-3478083
Bra004218	5	A07	-	20764762-20766571	20766571-20766698
Bra029505	5	A09	+	17850361-17852000	17850294-17850361
Bra015737	5	A07	-	24375488-24378274	24378274-24378284	24378419-24378507
Bra029429	5	A09	-	17160590-17163378	17163378-17163555
Bra035598	5	A02	-	6338325-6339760	6339760-6339789	6339872-6339904	6340549-6340643
Bra014787	5	A04	+	3159586-3161959	3158610-3158754	3159572-3159586
Bra040745	5	Scaffold000247	+	41649-44197	41412-41649
Bra024861	5	A06	+	22860568-22862936	22860408-22860483	22860560-22860568
Bra019900	5	A06	-	3822326-3825410	3825410-3825553
Bra004982	5	A05	-	2795637-2797307	2797307-2797312	2797699-2797881
Bra031694	5	A09	+	36965728-36969615	36965358-36965466	36965638-36965728
Bra031701	5	A09	-	36924947-36934906	36934906-36935092
Bra025967	5	A06	-	6422461-6424636	6424636-6424774
Bra016308	5	A08	+	17052421-17054229	17051837-17052421
Bra038839	5	A07	+	967410-969988	967186-967410
Bra026003	5	A06	-	6273889-6277580	6277580-6277737	6278324-6278473
Bra021936	5	A04	+	15376961-15378104	15376932-15376961
Bra011805	5	A01	+	431218-431775	430896-431218
Bra032147	5	A04	-	10948129-10951082	10951816-10952843	10953048-10953244
Bra002042	5	A07	-	2331648-2333219	2333219-2333249
Bra005282	5	A05	-	4526665-4527150	4527150-4527200	4527354-4527578
Bra026346	5	A01	+	9683463-9684197	9682919-9683054
Bra001287	5	A03	+	15715789-15722991	15715735-15715789
Bra038642	5	A06	+	14937160-14939183	14936796-14936835	14936938-14937160
Bra007309	5	A09	-	30028616-30031270	30031270-30031378
Bra002470	5	A10	+	9407066-9409208	9406573-9406792	9407064-9407066
Bra035061	5	A07	-	25281350-25282754	25282754-25282779
Bra008081	5	A02	-	12035488-12037505	12037505-12037555	12037672-12037716
Bra023341	5	A02	-	1897052-1898204	1898204-1898235
Bra026186	5	A06	-	5395394-5397275	5397275-5397827	5397927-5398037	5398133-5398250	5398344-5398380	5398580-5398835	5398911-5399108
Bra000263	5	A03	-	10255434-10256119	10260229-10260371
Bra036718	5	A09	+	5870051-5871770	5869658-5869755	5869852-5869919	5870050-5870051
Bra007709	5	A09	-	32006797-32011873	32011873-32012134
Bra017936	5	A06	+	8659336-8660074	8659139-8659212	8659325-8659336
Bra010853	5	A08	-	16012715-16014168	16014168-16014193
Bra001175	5	A03	-	15145899-15152027	15152027-15152063
Bra006716	5	A03	+	4769190-4770649	4768851-4768858	4769165-4769190
Bra029518	5	A09	-	17921620-17925331	17925331-17925387
Bra013477	5	A01	-	5888951-5897504	5897504-5897662
Bra039272	5	A04	+	18912410-18913492	18911518-18911672	18912398-18912410
Bra007449	5	A09	-	30782515-30784357	30784357-30784377	30784686-30784762
Bra029292	5	A02	+	25535272-25536139	25535048-25535272
Bra019095	5	A03	-	26375290-26384388	26384388-26384401
Bra026903	5	A09	+	35969309-35971327	35969233-35969309
Bra036542	5	A09	+	2913117-2915111	2912950-2913117
Bra002294	5	A10	+	10501951-10509069	10501249-10501494	10501578-10501714	10501888-10501951
Bra011956	5	A07	+	13194193-13196214	13193498-13193642	13194177-13194193
Bra023994	5	A03	+	28400692-28401671	28400449-28400610	28400688-28400692
Bra028782	5	A02	-	699497-701535	701535-701722
Bra025263	5	A06	-	21430116-21431631	21431631-21431695
Bra002380	5	A10	-	10008655-10009968	10009968-10009989	10010121-10010132
Bra035885	5	A09	-	3714409-3716705	3716705-3716802
Bra038495	5	A01	-	10660270-10662764	10662764-10663041
Bra007474	5	A09	-	30904406-30910616	30910616-30910671	30910791-30910867
Bra003852	5	A07	+	18646309-18647984	18646303-18646309
Bra019539	5	A06	-	13103617-13104393	13104393-13104408
Bra032864	5	A09	-	23494267-23505763	23505763-23505848
Bra014403	5	A04	-	338065-339036	339036-339052	339272-339332
Bra005074	5	A05	-	3310690-3311717	3311717-3311723	3311796-3311899
Bra022820	5	A03	+	7263260-7268289	7262577-7262672	7263147-7263260
Bra035298	5	Scaffold000103	+	138014-139735	137888-137921	138001-138014
Bra012755	5	A03	-	22432015-22436460	22436460-22436500	22436590-22436647	22436732-22436788
Bra012601	5	A03	-	23313066-23313410	23313410-23313444	23313548-23313657
Bra000249	5	A03	-	10155259-10156368	10156368-10156432	10157152-10157210
Bra016480	5	A08	-	17888861-17889043	17889043-17889207
Bra021900	5	A04	-	15208637-15213548	15213548-15213661
Bra026273	5	A01	-	10047094-10047354	10047354-10047490
Bra028867	5	A02	+	309019-309626	308866-308943
Bra038015	5	A06	-	111800-114987	114987-114988
Bra036246	5	A09	-	1059281-1060387	1060387-1060421
Bra015273	5	A10	+	2293739-2294992	2293353-2293437	2293736-2293739
Bra015536	5	A10	+	710041-715229	709767-709810
Bra034156	5	A01	+	24716594-24721752	24716472-24716594
Bra022279	5	A05	-	19382460-19387540	19387540-19387552	19387727-19387800
Bra035794	5	A05	+	17954239-17957552	17954209-17954239
Bra002914	5	A10	-	6842731-6843039	6843039-6843102
Bra006690	5	A03	+	4649424-4650793	4649280-4649313	4649413-4649424
Bra031937	5	A02	-	26113734-26114422	26114422-26114473
Bra004141	5	A09	-	21503597-21504010	21504010-21504048
Bra031306	5	A05	-	16861908-16862694	16862694-16863120
Bra023045	5	A03	-	8381992-8384815	8384815-8384882	8385163-8385211	8385299-8385378	8385461-8385461
Bra010082	5	A06	-	14254784-14256130	14256130-14256206
Bra023692	5	A02	-	3535177-3535353	3535353-3535376	3535593-3535638
Bra021127	5	A01	-	22984749-22985402	22985402-22985441	22985812-22985849
Bra039161	5	A05	+	25058654-25058899	25058508-25058566
Bra012243	5	A07	+	11340832-11343765	11340803-11340832
Bra025170	5	A06	-	21898085-21899041	21899041-21899167	21899260-21899417
Bra008749	5	A10	+	12493060-12496412	12492428-12492550	12492899-12492974
Bra002955	5	A10	+	6595228-6597159	6595010-6595228
Bra019589	5	A06	+	13549461-13553600	13549113-13549230	13549424-13549461
Bra022514	5	A02	+	8302745-8303850	8302706-8302745
Bra027274	5	A05	-	20781318-20784746	20784746-20784761
Bra025159	5	A06	-	21992221-21996578	21996578-21996699
Bra016284	5	A08	+	16918954-16922452	16918942-16918954
Bra026882	5	A09	+	35844084-35845788	35843812-35844084
Bra038339	5	A02	-	10166110-10170375	10170375-10170382	10170906-10171088
Bra030106	5	A07	+	8755221-8756988	8755070-8755221
Bra001201	5	A03	-	15294735-15296715	15296715-15296808
Bra037482	5	A06	-	20286201-20291062	20291062-20291167
Bra014227	5	A08	+	2373321-2374559	2372884-2372995	2373300-2373321
Bra002481	5	A10	+	9348083-9352914	9347792-9348083
Bra006546	5	A03	+	3985320-3986022	3984974-3985039	3985309-3985320
Bra026964	5	A09	-	36261946-36263828	36263828-36263915	36264178-36264321
Bra002172	5	A10	-	11158285-11160743	11160743-11161013
Bra019803	5	A06	+	4329568-4331794	4328865-4328924	4329003-4329098	4329494-4329568
Bra010674	5	A08	-	15128835-15133037	15133037-15133074	15133180-15133347
Bra017365	5	A09	-	14465789-14466771	14466771-14466859
Bra031741	5	A09	-	36729287-36735842	36735842-36735846	36735940-36736004
Bra009487	5	A10	-	15698978-15699376	15699376-15699520
Bra031655	5	A09	-	37127960-37128707	37128707-37128774
Bra039767	5	A01	-	8777006-8788698	8788698-8788840
Bra023497	5	A02	+	2594468-2596775	2594463-2594468
Bra007281	5	A09	+	29872645-29875367	29872614-29872645
Bra006459	5	A03	-	3581285-3584536	3584536-3584604
Bra030495	5	A08	-	20817058-20817651	20817845-20817922
Bra023789	5	A01	-	19108013-19108898	19108898-19109047
Bra027192	5	A05	-	20332447-20333151	20333258-20333364
Bra023225	5	A09	-	20565780-20566121	20566121-20566674	20566752-20568136
Bra016268	5	A07	+	21801152-21801651	21800600-21800623
Bra040485	5	A04	+	19019990-19021446	19019896-19019990
Bra034085	5	A01	-	25075805-25077296	25077296-25077421
Bra021967	5	A02	+	17674504-17679235	17670286-17670538
Bra028561	5	A02	-	1688861-1689787	1689787-1689794	1689957-1690044
Bra010516	5	A08	+	14172126-14175559	14172052-14172126
Bra029596	5	A05	+	23813462-23816699	23813366-23813462
Bra004106	5	A07	-	20153084-20153515	20153515-20153540	20153627-20153672
Bra038163	5	Scaffold000140	+	230463-232702	230449-230463
Bra019380	5	A03	+	24572023-24572866	24571531-24571744	24571980-24572023
Bra013469	5	A01	-	5848601-5850910	5850910-5850935
Bra035456	5	A01	-	15881078-15883145	15883145-15883285
Bra013645	5	A01	+	6837754-6839505	6837644-6837754
Bra021831	5	A04	-	14868119-14871879	14872032-14872473
Bra035120	5	A07	+	25544132-25547883	25544074-25544132
Bra005417	5	A05	+	5385891-5386956	5385847-5385891
Bra009933	5	A06	-	18786276-18787665	18787665-18787688
Bra034045	5	A01	-	25246303-25247420	25247420-25247427
Bra009778	5	A06	-	17813329-17815924	17815924-17815934
Bra040592	5	A05	-	24945384-24946465	24946465-24946497
Bra031030	5	A09	+	34608843-34612223	34608592-34608843
Bra033242	5	A10	-	3366774-3368219	3373623-3373817
Bra033089	5	A02	-	22617049-22618311	22618311-22618313	22618441-22618552
Bra024566	5	A09	-	25589979-25590265	25590319-25590869
Bra009468	5	A10	-	15618050-15621422	15621422-15621428	15621519-15621664	15621959-15622112
Bra030706	5	A08	-	19946857-19948390	19948390-19948403	19948817-19948868
Bra004387	5	A07	+	21644910-21645913	21644413-21644587	21644908-21644910
Bra038317	5	A02	+	10317125-10321339	10317116-10317125
Bra037258	5	A09	-	5314805-5318302	5318302-5318323
Bra041021	5	Scaffold000385	+	3587-3861	3517-3587
Bra008389	5	A02	-	14252318-14258991	14258991-14259152	14259256-14259492
Bra009148	5	A10	-	15056449-15058488	15058488-15058515
Bra020153	5	A02	-	4262515-4266327	4266327-4266409
Bra024815	5	A06	-	22513367-22520280	22520280-22520287	22520482-22520546
Bra003597	5	A07	-	17259263-17263568	17263568-17263593
Bra009165	5	A10	+	14983331-14984177	14983033-14983191
Bra000003	5	A03	+	8812470-8813271	8811793-8812329	8812430-8812470
Bra022721	5	A02	-	6786456-6787172	6787172-6787287
Bra037645	5	A04	+	18459856-18462101	18459819-18459856
Bra034277	5	A04	+	11965099-11967750	11964903-11965062
Bra004953	5	A05	-	2643040-2643861	2643861-2643889	2644304-2644399
Bra004749	5	A05	+	1650658-1654221	1650570-1650658
Bra009190	5	A10	-	14892373-14894387	14894387-14894523
Bra030092	5	A07	-	8862366-8867013	8867013-8867015	8867241-8867305
Bra028187	5	A04	+	6842704-6843732	6842331-6842443
Bra014238	5	A08	-	2292070-2296180	2296180-2296240	2296314-2296695
Bra024904	5	A06	-	23140881-23143634	23143634-23143665
Bra001685	5	A03	-	17870822-17871131	17871131-17871148
Bra032203	5	A05	-	13053755-13060400	13060400-13060715
Bra012724	5	A03	+	22584334-22585180	22583782-22583905	22584328-22584334
Bra038305	5	A02	+	10366163-10369056	10365777-10365821	10366148-10366163
Bra016813	5	A08	-	19315698-19318715	19318715-19318929
Bra024175	5	A03	-	27154649-27156063	27156063-27156147
Bra002839	5	A10	+	7281062-7282150	7281007-7281062
Bra016886	5	A04	-	17852925-17854913	17854913-17855279
Bra032632	5	A09	+	38692462-38693264	38692433-38692462
Bra026738	5	A09	-	35208629-35212769	35212769-35212900
Bra036723	5	A09	-	5831063-5833708	5833708-5833987
[truncated: 5,056 more rows]
[truncated: 43 more columns]

## Sheet: DRM5_ExtendGene
Gene	5' or 3' end	Chromosome	Strand	Original region	Extended region
Bra024958	5	A06	+	23329695-23332396	23329274-23329531	23329645-23329695
Bra013385	5	A01	+	5328524-5331207	5327963-5328117	5328513-5328524
Bra020566	5	A02	-	23987290-23989009	23989009-23989202
Bra030658	5	A08	-	20150906-20154424	20154424-20154535
Bra006809	5	A03	+	5135930-5137982	5135859-5135930
Bra015570	5	A10	-	487192-489750	489750-489833	490043-490119
Bra030766	5	A08	+	19666557-19668051	19666333-19666557
Bra031675	5	A09	+	37047443-37051602	37047184-37047297	37047430-37047443
Bra008628	5	A10	-	11955208-11960232	11960232-11960264	11960559-11960810
Bra006993	5	A09	+	28230084-28232381	28230077-28230084
Bra003634	5	A07	+	17446586-17447670	17446574-17446586
Bra024633	5	A09	-	25126155-25132184	25132184-25132228	25132329-25132524
Bra028814	5	A02	-	549860-550054	550054-550055	550246-550339
Bra029650	5	A05	+	23534717-23535199	23534590-23534717
Bra011713	5	A01	-	917966-920566	921403-922515	922709-922915
Bra039578	5	Scaffold000169	-	141815-143464	143464-143576
Bra003326	5	A07	+	15893230-15894743	15893174-15893230
Bra000005	5	A03	-	8818081-8820123	8820123-8820243
Bra020334	5	A02	+	5246770-5248295	5246501-5246614	5246737-5246770
Bra005459	5	A05	+	5596280-5597789	5596165-5596280
Bra008551	5	A02	+	15486609-15487944	15486298-15486347
Bra000466	5	A03	+	11257522-11259236	11257152-11257211	11257294-11257448	11257517-11257522
Bra009577	5	A10	-	16084501-16085321	16085402-16085453
Bra004527	5	A05	+	646088-647257	645563-645683	646074-646088
Bra017859	5	A03	-	31095571-31097469	31097469-31097513
Bra005220	5	A05	-	4085446-4089688	4089688-4089921
Bra014440	5	A04	+	664529-665556	664518-664529
Bra025741	5	A06	+	7373270-7374325	7373109-7373270
Bra010129	5	A06	+	14596445-14599490	14596112-14596280	14596427-14596445
Bra008861	5	A10	+	12978026-12980080	12977973-12978026
Bra007012	5	A09	-	28340792-28343341	28343341-28343413	28343630-28343738
Bra006609	5	A03	+	4244964-4246049	4244567-4244964
Bra036366	5	A02	+	21147820-21148447	21147615-21147820
Bra009935	5	A06	-	18792975-18794467	18794467-18794526
Bra004101	5	A07	-	20132718-20136265	20136265-20136352
Bra033288	5	A10	+	3137283-3141012	3136734-3137283
Bra028655	5	A02	+	1287618-1291476	1287017-1287618
Bra021054	5	A08	+	9383676-9387741	9383373-9383583	9383666-9383676
Bra022146	5	A02	+	19342073-19342547	19341753-19341836	19342060-19342073
Bra020764	5	A05	-	24038697-24040515	24040515-24040849
Bra040611	5	A05	-	24880622-24882958	24883642-24883831
Bra020004	5	A06	+	3326829-3327903	3326636-3326829
Bra039958	5	A05	-	16379401-16381752	16381752-16381779	16381893-16382052
Bra005322	5	A05	-	4825068-4826940	4826940-4826943
Bra014386	5	A04	+	273858-274835	273807-273858
Bra016344	5	A08	-	17206003-17206896	17206896-17206905	17207286-17207346
Bra035139	5	A07	-	25622196-25622840	25622840-25622935
Bra001398	5	A03	-	16201375-16201950	16201950-16202135
Bra007512	5	A09	-	31090693-31091602	31091668-31091722	31091836-31091900	31091981-31092092
Bra011528	5	A01	-	1815546-1816261	1816261-1816728
Bra008255	5	A02	-	13127011-13130188	13130188-13130190	13130380-13130636
Bra010101	5	A06	-	14405823-14413744	14413744-14413893
Bra009163	5	A10	-	14987687-14995690	14995690-14995707	14996647-14996750
Bra015795	5	A07	+	24109381-24111301	24109379-24109381
Bra004949	5	A05	-	2609296-2611075	2611075-2611078	2611278-2611499	2611989-2612090
Bra001450	5	A03	+	16439541-16440674	16439441-16439541
Bra037991	5	A06	-	260134-261976	261976-262005	262531-262590
Bra024005	5	A03	+	28337019-28340211	28336322-28336340	28337008-28337019
Bra004158	5	A07	-	20403596-20405557	20405557-20405574	20405836-20405914
Bra023980	5	A03	+	28504184-28507480	28503987-28504184
Bra001352	5	A03	-	15985912-15986835	15986835-15987056
Bra005395	5	A05	+	5215124-5217323	5215062-5215124
Bra002866	5	A10	-	7128030-7129621	7129621-7129687
Bra026697	5	A09	-	35013145-35014617	35014617-35014619	35015648-35015815	35017075-35017158	35017319-35017381	35017664-35017745	35017857-35017949	35018048-35018168	35018277-35018474
Bra026493	5	A09	-	3244838-3245933	3245933-3245952	3246072-3246101
Bra039381	5	Scaffold000164	-	203034-206924	206924-206999
Bra040740	5	Scaffold000247	-	12700-13778	13879-13955
Bra035289	5	A09	+	16274202-16277174	16273741-16274202
Bra034704	5	A05	+	21781166-21782163	21781159-21781166
Bra024095	5	A03	+	27718204-27721509	27718145-27718204
Bra039116	5	A05	-	25248341-25249549	25249549-25249961
Bra002978	5	A10	-	6383388-6385871	6385871-6385999
Bra019255	5	A03	+	25446636-25449715	25446241-25446553	25446628-25446636
Bra034735	5	A05	+	21936217-21937316	21936139-21936217
Bra003521	5	A07	+	16879483-16881180	16877673-16878021	16878365-16878441	16879155-16879483
Bra014580	5	A04	+	1558552-1559585	1558400-1558460
Bra028165	5	A04	+	6666806-6673900	6666764-6666806
Bra024051	5	A03	-	28009090-28012136	28012136-28012175	28012251-28012279
Bra005148	5	A05	-	3723266-3725230	3725230-3725442
Bra019908	5	A06	+	3786394-3787951	3786087-3786235	3786376-3786394
Bra021844	5	A04	-	14925727-14929035	14929035-14929050	14929343-14929405	14929495-14929566	14929699-14929784	14929874-14930041
Bra037737	5	A04	-	18077604-18080283	18080283-18080315
Bra014945	5	A07	-	7251508-7252164	7252580-7252658
Bra034868	5	A05	-	22533130-22535477	22535477-22535521
Bra014731	5	A04	-	2638000-2639514	2639571-2639611
Bra039332	5	A04	-	18692211-18694822	18694822-18694824	18694912-18694958
Bra015522	5	A10	+	788959-794626	788930-788959
Bra002841	5	A10	+	7264441-7267268	7263942-7264122	7264393-7264441
Bra037029	5	A03	+	28878897-28880658	28878438-28878631	28878865-28878897
Bra018448	5	A05	-	8271413-8276002	8276002-8276007	8276137-8276269
Bra036682	5	A09	+	6093503-6098922	6093374-6093503
Bra014308	5	A08	+	1764324-1768432	1763992-1764030	1764304-1764324
Bra015582	5	A10	+	413687-415761	413662-413687
Bra034566	5	A08	-	12006532-12007629	12007629-12007759
Bra019613	5	A06	-	13723932-13726274	13726274-13726342
Bra020705	5	A02	-	23102914-23105135	23105135-23105172	23105309-23105574
Bra019378	5	A03	+	24576675-24578319	24576583-24576675
Bra017183	5	A04	+	16270157-16270932	16269629-16270048	16270142-16270157
Bra018633	5	A06	+	2895559-2897406	2895498-2895559
Bra036971	5	A03	+	29240180-29241322	29240018-29240180
Bra012718	5	A03	-	22595725-22596803	22596803-22596831	22596939-22596983
Bra002557	5	A10	-	8951864-8952121	8952121-8952132	8952268-8952673
Bra009966	5	A06	+	18972990-18975240	18972796-18972990
Bra035697	5	A04	+	12832589-12835372	12832436-12832589
Bra031220	5	A09	+	33707536-33710394	33707470-33707536
Bra008210	5	A02	+	12859718-12860394	12859669-12859718
Bra013717	5	A01	+	7372446-7373680	7371319-7371349	7371422-7371523	7372376-7372446
Bra001629	5	A03	+	17560178-17561235	17560093-17560178
Bra026455	5	A01	-	9014329-9014772	9014772-9014796	9014990-9015080
Bra032443	5	A09	-	37850862-37851219	37851219-37851235	37851442-37851530
Bra030057	5	A07	-	9143620-9144703	9144710-9144857
Bra039174	5	A05	+	24991757-24997517	24991734-24991757
Bra026045	5	A06	+	6062228-6066137	6062004-6062154
Bra015284	5	A10	+	2241089-2241553	2240702-2241089
Bra032960	5	A02	-	21839437-21841935	21841935-21842235	21842760-21843072
Bra016581	5	A09	+	19805575-19806334	19805202-19805412	19805483-19805575
Bra011509	5	A01	+	1885257-1888021	1885246-1885257
Bra038252	5	A01	+	20450704-20457781	20450681-20450704
Bra023834	5	A01	-	19471221-19471442	19471442-19471526
Bra006679	5	A03	-	4596838-4601158	4601158-4601164	4601608-4601829
Bra019936	5	A06	-	3626402-3629024	3629024-3629096
Bra028145	5	A04	-	6452287-6453671	6453671-6454326	6454552-6454629
Bra019507	5	A06	+	12759041-12760748	12758846-12758926
Bra010552	5	A08	+	14352487-14357387	14352359-14352487
Bra022249	5	A05	-	19554850-19557276	19557276-19557484
Bra007415	5	A09	-	30589056-30589841	30589841-30589852	30590135-30590293
Bra015859	5	A07	+	23749784-23752892	23748955-23749066	23749755-23749784
Bra010176	5	A05	+	14930620-14931265	14930330-14930620
Bra034031	5	A02	+	9076309-9078279	9076289-9076309
Bra003417	5	A07	-	16384363-16387113	16387113-16387197
Bra000733	5	A03	+	12752667-12757234	12752574-12752667
Bra005482	5	A05	-	5740119-5742293	5742293-5742324	5742436-5742506	5742595-5742665
Bra002926	5	A10	+	6770104-6771451	6769836-6770011
Bra024510	5	A06	+	16920568-16921368	16920144-16920295	16920533-16920568
Bra019452	5	A06	+	11940951-11946853	11940836-11940951
Bra033556	5	A06	-	25185981-25187621	25187621-25187697
Bra009901	5	A06	+	18593541-18595144	18592908-18593304	18593392-18593541
Bra005806	5	A03	-	729734-732151	732151-732156	732279-732436
Bra028091	5	A07	+	1186345-1186825	1186281-1186345
Bra016152	5	A07	+	22457256-22460616	22457190-22457256
Bra007480	5	A09	-	30929109-30931454	30931454-30931568
Bra037384	5	A09	+	373351-374379	371586-371916	372045-373351
Bra035503	5	A08	+	7969166-7970455	7968934-7969166
Bra016931	5	A04	-	17649549-17650647	17650647-17650765
Bra035112	5	A07	+	25513305-25516299	25513183-25513305
Bra003208	5	A07	-	15159488-15161759	15161759-15161882	15162168-15162230
Bra033756	5	A06	+	24177762-24181851	24177740-24177762
Bra014897	5	A07	+	7677677-7679467	7677653-7677677
Bra041171	5	A08	+	20716682-20716906	20715162-20716019	20716487-20716682
Bra017997	5	A06	-	9100403-9104310	9104310-9104348	9104571-9104598
Bra006451	5	A03	-	3547700-3549530	3549530-3549683	3549866-3553018	3553106-3553888
Bra035564	5	A02	-	6491445-6494416	6494416-6494438	6494660-6494841
Bra023485	5	A02	+	2542918-2545292	2540182-2540328	2542895-2542918
Bra023204	5	A09	+	20778271-20783843	20777857-20778054	20778244-20778271
Bra004903	5	A05	-	2403356-2405194	2405194-2405199
Bra026328	5	A01	-	9776165-9779686	9779686-9779886
Bra006067	5	A03	+	1845501-1849500	1845468-1845501
Bra016246	5	A07	-	21941553-21942766	21942766-21942932
Bra019975	5	A06	-	3428201-3433396	3433396-3433405	3435051-3435541
Bra024389	5	A06	+	16051568-16052177	16050768-16050965	16051472-16051568
Bra023558	5	A02	+	2893241-2897796	2892842-2893033	2893215-2893241
Bra021247	5	A01	-	22251274-22251423	22251423-22251432	22251711-22251805	22251929-22252194	22252382-22252643	22252743-22252804	22252929-22252979	22253060-22253091	22253256-22253363	22253592-22253784	22253937-22254119
Bra015913	5	A07	+	23523685-23525328	23523293-23523685
Bra019208	5	A03	+	25731910-25735587	25731883-25731910
Bra004281	5	A07	+	21042483-21044863	21042328-21042483
Bra008966	5	A10	-	13461950-13464166	13464353-13464465
Bra032787	5	A09	-	23986672-23987974	24014269-24014435	24014547-24014897
Bra023021	5	A03	-	8277842-8278111	8278111-8278458
Bra011467	5	A01	+	2061487-2064860	2061466-2061487
Bra029889	5	A05	-	22583823-22584767	22584767-22584826
Bra027459	5	A09	-	10934010-10934885	10934885-10934901	10935067-10935189
Bra016748	5	A08	+	19028965-19030272	19028720-19028748	19028941-19028965
Bra040089	5	A08	-	12247340-12248581	12248581-12249007
Bra017252	5	A04	-	15843949-15845700	15845700-15845728	15846054-15846090
Bra001132	5	A03	+	14929190-14930686	14928943-14929190
Bra017298	5	A04	-	15600066-15600236	15600236-15600292
Bra013514	5	A01	-	6081631-6084088	6084088-6084092	6084264-6084499
Bra011296	5	A01	+	2882042-2883961	2881632-2881756	2881964-2882042
Bra010037	5	A06	-	19391143-19391985	19391985-19392026	19392313-19392448
Bra018941	5	A06	+	1122525-1125172	1122497-1122525
Bra026315	5	A01	+	9858704-9860647	9856224-9856640	9856722-9857022	9857126-9857655	9857737-9858357	9858586-9858628
Bra030037	5	A07	-	9239291-9243104	9243104-9243154	9243565-9243814
Bra034729	5	A05	+	21919994-21921818	21919888-21919994
Bra001345	5	A03	+	15964146-15964487	15964008-15964146
Bra030808	5	A08	+	8219-10186	8004-8219
Bra006084	5	A03	-	1912944-1913444	1913444-1913557
Bra005709	5	A03	+	224718-225219	224696-224718
Bra024113	5	A03	+	27570587-27570859	27570524-27570587
Bra005013	5	A05	-	2982254-2983807	2983807-2983857
Bra005261	5	A05	+	4342916-4345567	4342854-4342916
Bra029846	5	A05	-	22739021-22742258	22742258-22742439	22742531-22742558
Bra013525	5	A01	-	6132014-6136198	6136198-6136294
Bra020323	5	A02	+	5196113-5196448	5195931-5196113
Bra006261	5	A03	-	2736930-2741640	2741640-2741823
Bra000368	5	A03	-	10788574-10788822	10788822-10788840	10789190-10789274
Bra004085	5	A07	+	20031211-20036908	20031206-20031211
Bra025124	5	A06	-	22259774-22260217	22260217-22260248	22260599-22260677
Bra035494	5	A08	+	7858553-7860325	7858088-7858262
Bra021790	5	A04	-	14577303-14580783	14580783-14580832
Bra029073	5	A03	-	6219793-6222984	6222984-6223146
Bra015004	5	A07	+	6624147-6627613	6623924-6623993	6624102-6624147
Bra038729	5	A01	+	24272544-24275333	24272017-24272181	24272516-24272544
Bra024492	5	A06	+	16810482-16811066	16809122-16809419	16809500-16809895	16809970-16810110	16810170-16810482
Bra009827	5	A06	-	18162741-18167375	18167375-18167387	18167750-18167914
Bra025697	5	A06	+	7070099-7072609	7069609-7069747	7070095-7070099
Bra016139	5	A07	-	22526930-22529161	22529161-22529176
Bra037091	5	A05	-	9374723-9376623	9376623-9376713
Bra003890	5	A07	-	18870340-18870820	18870820-18870846
Bra008068	5	A02	-	11995596-11996204	11996204-11996220	11996529-11996680
Bra002411	5	A10	+	9834439-9835350	9834136-9834218
Bra002656	5	A10	+	8431839-8434112	8431599-8431659	8431807-8431839
Bra003766	5	A07	-	18255208-18255474	18255474-18255481	18255599-18255630
Bra000162	5	A03	+	9661886-9670204	9661299-9661395	9661877-9661886
Bra039750	5	A02	-	8717568-8718356	8718356-8718404	8721123-8721332
Bra029988	5	A01	-	14964103-14965497	14965497-14965509	14965648-14965689
Bra040674	5	Scaffold000232	+	14998-17506	14874-14998
Bra040446	5	A04	+	26180-31987	25832-25928	26164-26180
Bra007275	5	A09	+	29829499-29831647	29829367-29829499
Bra004829	5	A05	+	1997885-1999084	1997555-1997668	1997808-1997885
Bra000512	5	A03	-	11535824-11536234	11536234-11536260	11536477-11536515
Bra023378	5	A02	-	2055303-2056404	2056404-2056408	2056521-2056754
Bra007367	5	A09	+	30354731-30360719	30354547-30354602	30354697-30354731
Bra003467	5	A07	-	16627383-16632822	16632822-16633236
Bra021384	5	A01	+	26422045-26424547	26422000-26422045
Bra012683	5	A03	-	22782406-22784623	22784623-22784644
Bra006852	5	A03	+	5356113-5358418	5356034-5356113
Bra036164	5	A09	-	2132463-2133310	2133310-2133315
Bra031063	5	A09	-	34431863-34436955	34436955-34436966	34437148-34437364
Bra024086	5	A03	+	27767729-27771007	27767639-27767729
Bra031595	5	A09	-	37419892-37420693	37420693-37420706	37420818-37420876
Bra010393	5	A08	-	13505762-13512276	13512276-13512289
Bra001825	5	A03	-	18694015-18695906	18695906-18695920	18696014-18696082
Bra025446	5	A04	-	9051637-9052810	9052810-9052815
Bra040347	5	A08	-	6010379-6012651	6012651-6012722
Bra010118	5	A06	+	14526350-14527440	14526050-14526095	14526330-14526350
Bra011404	5	A01	-	2318789-2320114	2320114-2320206	2320317-2320534
Bra018257	5	A05	-	6970272-6973752	6973752-6973836
Bra012580	5	A03	+	23460136-23460952	23459935-23460029
Bra005638	5	A05	+	6678593-6683165	6677849-6677950	6678027-6678086	6678166-6678254	6678401-6678593
Bra003002	5	A10	-	6201430-6202825	6202825-6203662	6203892-6204256	6205357-6205443	6205557-6205793	6205881-6205989	6206110-6206423	6207236-6207451	6208059-6208791
Bra000973	5	A03	-	14219510-14222426	14222426-14222488	14222947-14223239
Bra006825	5	A03	-	5212632-5214943	5214943-5215052
Bra021240	5	A01	+	22295358-22296636	22295291-22295358
Bra039093	5	A09	+	1538904-1540051	1538469-1538604	1538888-1538904
Bra003718	5	A07	+	17961251-17961813	17960623-17960744	17961206-17961251
Bra037190	5	A09	+	4847219-4848565	4846512-4846847	4847199-4847219
Bra033671	5	A06	+	24647663-24649238	24646963-24647041	24647641-24647663
Bra018589	5	A06	+	3102121-3103018	3101540-3101705	3102118-3102121
Bra035596	5	A02	-	6343349-6346426	6346426-6346557	6346924-6346979
Bra026382	5	A01	-	9418973-9426849	9426849-9426973
Bra013151	5	A03	+	20199397-20200676	20199276-20199397
Bra033652	5	A06	+	24734481-24736695	24733609-24733702	24734385-24734481
Bra004969	5	A05	-	2710895-2712965	2712965-2713077
Bra035798	5	A05	-	17979897-17980861	17980861-17980871	17981344-17981427
Bra021517	5	A01	+	23997690-23999471	23997022-23997201	23997688-23997690
Bra023334	5	A02	+	1870779-1871193	1870744-1870779
Bra000807	5	A03	-	13289748-13293793	13293793-13293935	13295602-13295905
Bra009353	5	A10	+	14171539-14173236	14171448-14171539
Bra005990	5	A03	+	1515385-1519906	1515099-1515385
Bra012260	5	A07	+	11248186-11255865	11247965-11248061	11248175-11248186
Bra007877	5	A02	+	10500662-10501329	10500224-10500267	10500369-10500662
Bra013846	5	A01	-	8056572-8056979	8056979-8057065
Bra040747	5	Scaffold000247	-	47880-48763	48883-48924
Bra010490	5	A08	-	14017751-14018744	14018744-14018755	14018887-14018968
Bra031486	5	A01	-	16857205-16858632	16858632-16858696
Bra040986	5	Scaffold000355	+	10436-14966	9984-10254	10394-10436
Bra007794	5	A09	-	32420965-32423634	32423634-32423690
Bra011031	5	A01	-	4339611-4341276	4341276-4341455
Bra019557	5	A06	+	13248065-13250383	13247709-13247800
Bra040575	5	Scaffold000219	+	38337-39218	37858-37978	38331-38337
Bra028942	5	A03	+	5534112-5537393	5533258-5533342	5534018-5534112
Bra016998	5	A04	-	17300344-17300826	17307084-17307473
Bra041036	5	Scaffold000403	+	6688-7863	6289-6348	6685-6688
Bra029310	5	A02	+	25412901-25413221	25412461-25412817
Bra025027	5	A06	-	23691459-23693855	23693855-23693956
Bra009551	5	A10	-	16009079-16009759	16009759-16009850
Bra033467	5	A04	+	4721689-4722363	4721386-4721590
Bra007318	5	A09	+	30070660-30077685	30070654-30070660
Bra010696	5	A08	-	15253100-15253744	15253836-15253921
Bra001613	5	A03	-	17417846-17424053	17424053-17424093	17424274-17424374
Bra004705	5	A05	-	1420881-1424616	1424616-1424758
Bra037471	5	A06	+	20249214-20250085	20245008-20245100	20245669-20246097	20246260-20246448	20249180-20249214
Bra002425	5	A10	-	9718715-9720333	9720333-9720368
Bra002965	5	A10	+	6469671-6473559	6469200-6469319	6469621-6469671
Bra002296	5	A10	-	10493164-10497160	10497160-10497234
Bra022512	5	A02	-	8313295-8314137	8314137-8314189
Bra019137	5	A03	+	26162705-26165812	26161920-26162068	26162677-26162705
Bra009693	5	A06	+	17207801-17209428	17207738-17207801
Bra012522	5	A03	-	23849354-23851372	23851372-23851394
Bra006751	5	A03	+	4899198-4899440	4897958-4898017	4899190-4899198
Bra029603	5	A05	-	23768030-23768870	23768870-23769070
Bra023178	5	A09	+	21017487-21019862	21017348-21017386
Bra020895	5	A08	-	10552412-10554935	10554935-10554980
Bra014342	5	A08	-	1499087-1500387	1500387-1500514
Bra034298	5	A04	-	12102013-12104345	12104345-12104424
Bra023417	5	A02	+	2256734-2260354	2256011-2256137	2256725-2256734
Bra013748	5	A01	+	7576266-7579272	7575780-7576186	7576258-7576266
Bra009952	5	A06	-	18896362-18900489	18900489-18900496	18900710-18900778
Bra005789	5	A03	+	627396-630405	627174-627216	627390-627396
Bra033862	5	A05	-	15539529-15541874	15541874-15541885
Bra019595	5	A06	+	13599686-13601407	13597821-13597872	13598549-13598580	13599647-13599686
Bra020967	5	A08	+	10092683-10093485	10092298-10092409	10092655-10092683
Bra030404	5	A05	+	11010570-11011083	11010243-11010319	11010550-11010570
Bra014453	5	A04	-	745643-748492	748492-748494	748570-748682
Bra015232	5	A07	-	3431327-3433415	3433415-3433417	3433648-3433704
Bra016687	5	A08	-	18786045-18788399	18795146-18795241
Bra010956	5	A08	-	16490130-16492868	16492868-16493064
Bra011627	5	A01	-	1353940-1356154	1356154-1356159	1356376-1356442
Bra026742	5	A09	-	35224294-35226795	35226878-35226930
Bra006110	5	A03	-	2055904-2064107	2064107-2064390
Bra011648	5	A01	-	1266338-1267126	1267126-1267169
Bra037465	5	A06	-	20222246-20224028	20224570-20224621	20224727-20224827
Bra017335	5	A09	+	14760171-14762275	14759914-14760049	14760150-14760171
Bra004356	5	A07	-	21464589-21467664	21467664-21467844
Bra015505	5	A10	+	879919-880533	879829-879919
Bra015678	5	A07	-	24680686-24687908	24687908-24687920	24688141-24688182
Bra022080	5	A02	+	18811345-18811788	18811098-18811128	18811217-18811345
Bra002273	5	A10	+	10623048-10624208	10622878-10622942	10623033-10623048
Bra006472	5	A03	+	3652432-3656636	3652341-3652432
Bra021686	5	A04	-	13954515-13956233	13956233-13956248	13956570-13956623
Bra027630	5	A09	+	7701451-7703394	7701310-7701451
Bra014097	5	A08	+	3550862-3554219	3550234-3550547	3550856-3550862
Bra020377	5	A02	-	5435518-5437106	5437106-5437811	5438425-5438606
Bra022556	5	A02	+	7945941-7947543	7945676-7945807	7945929-7945941
Bra030262	5	A04	+	9888481-9895948	9887956-9888088	9888400-9888481
Bra031295	5	A05	+	16964607-16966579	16964343-16964534
Bra014503	5	A04	-	1070557-1071167	1071264-1071324
Bra022483	5	A02	+	8481185-8481710	8481069-8481185
Bra026819	5	A09	-	35620967-35623677	35623677-35623703	35624104-35624159
Bra025973	5	A06	+	6403135-6405867	6402626-6402730	6403103-6403135
Bra038973	5	Scaffold000157	-	27729-28919	28919-28930
Bra000353	5	A03	-	10723006-10725726	10725726-10725999
Bra001714	5	A03	+	18033036-18034222	18032045-18032517
Bra040472	5	A04	-	19083955-19085271	19085271-19085287
Bra034053	5	A01	-	25214532-25214870	25214870-25214913
Bra027728	5	A09	+	7027797-7031863	7027762-7027797
Bra027587	5	A09	-	11974617-11975559	11975559-11975574
Bra008545	5	A02	+	15367973-15370076	15367922-15367973
Bra000661	5	A03	+	12366522-12367715	12366469-12366522
Bra036186	5	A09	-	2041459-2041948	2042044-2042134
Bra013852	5	A01	+	8078157-8079393	8077759-8077883	8078070-8078157
Bra029457	5	A09	-	17448900-17450168	17450168-17450252	17450329-17450368
Bra036788	5	A09	-	27337129-27337479	27337479-27337546
Bra038513	5	A09	-	33447168-33448186	33448186-33448280
Bra022573	5	A02	+	7820028-7820702	7820019-7820028
Bra028708	5	A02	+	1057198-1058814	1056784-1056825
Bra016023	5	A07	-	23091147-23094456	23094456-23094738
Bra038282	5	A06	+	11128915-11132998	11128415-11128471	11128903-11128915
Bra002036	5	A07	-	2372762-2375707	2375707-2375775
Bra019433	5	A06	-	11677140-11682517	11682517-11682534	11682696-11682761	11683215-11683287
Bra000857	5	A03	-	13544282-13546517	13546517-13546526
Bra020200	5	A02	-	4501096-4503274	4503274-4503465
Bra039562	5	A01	-	11698237-11708260	11708260-11708335	11708483-11708774
Bra025940	5	A06	-	6574626-6575476	6575851-6575972
Bra011714	5	A01	+	915371-917741	915204-915230	915364-915371
Bra008163	5	A02	-	12536342-12538420	12538420-12538445	12539040-12539136
Bra007702	5	A09	-	31978628-31980097	31980097-31980108	31980418-31980478
Bra020142	5	A02	+	4213509-4215728	4213382-4213509
Bra005191	5	A05	-	3908117-3908735	3908735-3908741	3908808-3909089
Bra033464	5	A04	+	4683759-4684855	4683399-4683543	4683732-4683759
Bra036475	5	A07	-	167888-168529	168529-168556	168632-170416
Bra014791	5	A04	+	3191161-3194817	3190897-3190982	3191152-3191161
Bra015741	5	A07	-	24355909-24357651	24357651-24358101
Bra005199	5	A05	+	3964180-3964857	3963858-3963998	3964175-3964180
Bra025042	5	A06	-	23783538-23788265	23788265-23788339
Bra016083	5	A07	+	22795327-22795775	22795288-22795327
Bra027810	5	A09	-	6441695-6444178	6444178-6444191	6444276-6444308
Bra040280	5	A01	-	25669257-25670902	25670902-25671030
Bra012634	5	A03	+	23053650-23060256	23053515-23053650
Bra007764	5	A09	-	32300510-32304612	32304612-32304727
Bra034258	5	A04	+	11828116-11829975	11827638-11827774	11828094-11828116
Bra022011	5	A02	+	18177132-18177780	18176811-18176905	18177120-18177132
Bra007376	5	A09	+	30404203-30405787	30403226-30403299	30404130-30404203
Bra006686	5	A03	-	4628376-4629603	4629603-4629621	4630005-4630098
Bra008314	5	A02	-	13650144-13655041	13655041-13655068	13655316-13655465
Bra020330	5	A02	-	5219176-5222354	5222354-5222688
Bra040934	5	Scaffold000318	-	4853-7846	7846-7853
Bra021542	5	A01	-	23839024-23840419	23840419-23840424
Bra014116	5	A08	-	3337690-3339788	3339788-3339955	3340100-3340328
Bra021754	5	A04	-	14378668-14381833	14381833-14381907
Bra015108	5	A07	-	5657399-5663021	5663021-5663151
Bra004331	5	A07	+	21309685-21313859	21309373-21309685
Bra019696	5	A06	-	4928163-4930395	4930395-4930460	4930569-4930675	4930988-4931237
Bra034562	5	A08	+	12017458-12020625	12017179-12017458
Bra002935	5	A10	+	6705710-6710160	6705702-6705710
Bra001285	5	A03	-	15699786-15701218	15701218-15701425
Bra034830	5	A05	-	22351076-22356424	22356424-22356513
Bra039808	5	A04	-	3760044-3761738	3761738-3761740	3762150-3762266
Bra000563	5	A03	+	11810611-11815350	11810469-11810611
Bra017693	5	A03	-	29856645-29858994	29858994-29859104
Bra003383	5	A07	+	16217299-16217931	16217266-16217299
Bra023848	5	A01	+	19554002-19557025	19553578-19553828
Bra040607	5	A05	+	24897478-24901709	24897191-24897288	24897413-24897478
Bra011849	5	A01	+	236266-240324	235873-236109	236259-236266
Bra028531	5	A07	+	14584334-14596906	14584256-14584334
Bra025039	5	A06	-	23769805-23770458	23770458-23770616
Bra031184	5	A09	-	33861370-33867964	33867964-33868224
Bra005408	5	A05	+	5351759-5352706	5351528-5351591	5351749-5351759
Bra031089	5	A09	+	34270633-34271239	34270179-34270633
Bra038806	5	A03	+	24003357-24005533	24003094-24003151	24003244-24003357
Bra036853	5	A09	+	26927599-26928426	26927562-26927599
Bra040317	5	A04	+	18634242-18634640	18633313-18633473	18633549-18633671	18633870-18634023	18634221-18634242
Bra035611	5	A02	+	6281001-6284127	6279927-6280000	6280912-6281001
Bra002432	5	A10	-	9674704-9678023	9678023-9678052
Bra023500	5	A02	+	2606028-2608120	2605659-2606028
Bra000867	5	A03	+	13605023-13605964	13604950-13605023
Bra000339	5	A03	+	10644038-10651786	10644028-10644038
Bra027476	5	A09	+	11077919-11081316	11077910-11077919
Bra012040	5	A07	-	12663261-12665345	12665345-12665413
Bra031185	5	A09	-	33858439-33860391	33860391-33860456
Bra013903	5	A01	+	8388029-8390980	8387596-8387786	8388020-8388029
Bra016890	5	A04	+	17842784-17843350	17842237-17842324	17842767-17842784
Bra018194	5	A06	-	10662900-10664235	10664235-10664264
Bra014428	5	A04	+	593898-595445	593697-593898
Bra008742	5	A10	+	12463079-12466968	12462344-12462643	12462925-12463079
Bra006447	5	A03	-	3519879-3523226	3523226-3523368
Bra035443	5	A01	+	16049235-16050381	16049019-16049051	16049200-16049235
Bra002947	5	A10	+	6631436-6633606	6631368-6631436
Bra010297	5	A08	+	12934937-12936859	12933904-12934089	12934210-12934283	12934905-12934937
Bra008747	5	A10	+	12485979-12487726	12485976-12485979
Bra008462	5	A02	-	14797491-14800120	14800120-14800521	14800647-14800799	14800901-14800954	14801040-14801147	14801235-14801351	14801433-14801519	14801627-14801715	14801820-14801895	14801980-14802091	14802154-14802283	14802355-14802587
Bra004079	5	A07	+	19987129-19989799	19987079-19987129
Bra009289	5	A10	+	14466959-14471790	14466916-14466959
Bra002186	5	A10	-	11099753-11100564	11100564-11100585	11100703-11100762
Bra005187	5	A05	+	3895384-3897595	3895305-3895384
Bra000012	5	A03	+	8855368-8857389	8855317-8855368
Bra022283	5	A05	+	19369365-19371141	19369342-19369365
Bra025957	5	A06	-	6455920-6457819	6457819-6457898
Bra035608	5	A02	-	6307537-6309639	6309702-6309746	6310069-6310155
Bra026798	5	A09	+	35504694-35510305	35504536-35504694
Bra003585	5	A07	+	17207220-17209635	17206959-17207034	17207219-17207220
Bra037295	5	A09	+	5095782-5096978	5095555-5095782
Bra036885	5	A01	+	12218356-12220619	12218285-12218356
Bra024047	5	A03	-	28026131-28028419	28028419-28028547	28029368-28029530
Bra023790	5	A01	+	19111941-19114994	19111838-19111941
Bra005135	5	A05	+	3617582-3618698	3617294-3617362	3617572-3617582
Bra030795	5	A08	-	19572220-19573095	19573095-19573096
Bra025489	5	A04	-	8767245-8770799	8770799-8770868
Bra001676	5	A03	+	17833555-17836622	17833408-17833555
Bra031271	5	A05	-	17155824-17158219	17158219-17158309
Bra035834	5	A05	-	18182792-18188814	18188814-18188819	18189365-18189450
Bra028971	5	A03	-	5655951-5658083	5658083-5658198
Bra027441	5	A09	-	10830707-10831249	10831249-10831672
Bra022495	5	A02	-	8415827-8417652	8417652-8417663	8417921-8418044
Bra032560	5	A09	+	38383015-38384591	38382959-38383015
Bra002917	5	A10	-	6821692-6825645	6825645-6825679	6826059-6826126
Bra030997	5	A09	+	34760014-34761276	34759970-34760014
Bra015682	5	A07	-	24662668-24664804	24664804-24664835	24665018-24665149
Bra020611	5	A02	+	23669053-23671736	23668920-23669053
Bra010618	5	A08	+	14832949-14834106	14832578-14832710	14832927-14832949
Bra000247	5	A03	-	10147963-10150891	10150891-10150947
Bra018569	5	A06	-	3184536-3187003	3187003-3187016
Bra040201	5	Scaffold000191	+	81484-87703	81482-81484
Bra029799	5	A05	-	22964959-22965940	22965940-22965965
Bra011163	5	A01	+	3582555-3584963	3582490-3582555
Bra026959	5	A09	+	36238939-36240728	36238386-36238582	36238900-36238939
Bra016927	5	A04	-	17674750-17676310	17676310-17676345	17676431-17676438
Bra008936	5	A10	+	13288675-13292792	13288639-13288675
Bra012385	5	A04	+	12923956-12924200	12923811-12923837
Bra032022	5	A05	-	24844863-24848899	24848899-24848939	24849143-24849539
Bra029600	5	A05	+	23775000-23775270	23774846-23774913	23774998-23775000
Bra006156	5	A03	-	2270990-2271992	2271992-2272094	2272653-2272730
Bra028234	5	A04	+	7284871-7286313	7284322-7284377	7284855-7284871
Bra001025	5	A03	-	14453903-14456356	14456356-14456596	14456827-14456903
Bra017915	5	A06	+	8529216-8530442	8527850-8528105	8528660-8529216
Bra016193	5	A07	+	22232994-22235003	22232787-22232994
Bra032669	5	A09	+	38868314-38873254	38868163-38868192	38868270-38868314
Bra013417	5	A01	-	5528258-5530517	5530517-5530527	5530968-5531151
Bra033693	5	A06	+	24530864-24532881	24530789-24530864
Bra005570	5	A05	-	6275657-6276073	6276073-6276115	6276355-6276441
Bra038948	5	A08	+	8515742-8518913	8515542-8515579	8515678-8515742
Bra022293	5	A05	+	19289900-19291894	19289718-19289784	19289873-19289900
Bra025266	5	A06	-	21413816-21419738	21419738-21419782	21420313-21420395
Bra019547	5	A06	-	13144903-13146413	13146413-13146450
Bra037307	5	A09	+	9518-10848	9421-9518
Bra009689	5	A06	+	17191121-17196513	17190840-17191121
Bra011168	5	A01	-	3541857-3546694	3546694-3546759	3547637-3548043
Bra006633	5	A03	-	4378460-4382950	4382950-4383102
Bra029676	5	A05	+	23433722-23434937	23432841-23433239	23433716-23433722
Bra015368	5	A10	+	1773936-1777526	1773707-1773732	1773914-1773936
Bra009669	5	A06	-	17078077-17080468	17080468-17080584
Bra021651	5	A04	+	13755882-13757787	13754224-13754327	13755555-13755654
Bra034108	5	A01	-	24949134-24950085	24950085-24950138	24950354-24950444
Bra025969	5	A06	+	6420668-6420901	6420417-6420476
Bra013482	5	A01	-	5919243-5929392	5929392-5929489
Bra029130	5	A03	-	6501107-6501316	6501316-6501362	6501570-6501905
Bra026362	5	A01	-	9580060-9582489	9582489-9582601
Bra036103	5	A09	-	2455133-2457196	2457196-2457662	2457738-2457833	2457912-2457938	2458030-2458176	2458247-2458333	2458410-2459034
Bra009386	5	A10	+	14046025-14046280	14045305-14045402	14045652-14046025
Bra000301	5	A03	+	10448912-10449536	10448866-10448912
Bra011422	5	A01	+	2245640-2251314	2245162-2245236	2245616-2245640
Bra037995	5	A06	+	205292-214691	204797-205196	205277-205292
Bra025975	5	A06	-	6393380-6396329	6396329-6396401
Bra018698	5	A06	-	2558589-2560761	2560761-2560773	2560953-2560998
Bra005877	5	A03	+	1024878-1026254	1024037-1024209	1024810-1024878
Bra001262	5	A03	+	15580621-15582819	15580559-15580621
Bra036182	5	A09	-	2061481-2064070	2064070-2064077	2064197-2064320
Bra011795	5	A01	+	474977-476733	474933-474977
Bra001881	5	A03	-	19137784-19139457	19139457-19139462
Bra010654	5	A08	+	15022204-15023388	15022154-15022204
Bra038959	5	A08	-	8636581-8637738	8637738-8637771	8638015-8638179
Bra007079	5	A09	+	28698773-28700929	28698273-28698423	28698764-28698773
Bra002798	5	A10	-	7571609-7572294	7572294-7572333	7572460-7572501
Bra003591	5	A07	+	17239515-17241671	17239118-17239189	17239491-17239515
Bra007899	5	A02	+	10718591-10720901	10718543-10718591
Bra012496	5	A07	-	9421550-9422191	9422191-9422211	9422508-9422749
Bra026904	5	A09	+	35973199-35974801	35973077-35973123
Bra029771	5	A05	-	23063070-23063742	23063822-23063868
Bra039777	5	A04	+	3961512-3964566	3961410-3961512
Bra038143	5	A05	+	10258572-10259177	10258383-10258421	10258556-10258572
Bra038697	5	A01	+	24401217-24403090	24401058-24401217
Bra029076	5	A03	+	6230229-6231210	6229977-6230116	6230210-6230229
Bra027255	5	A05	+	20685422-20685979	20685193-20685422
Bra008214	5	A02	-	12872689-12877578	12877578-12877639	12877752-12877782
Bra030328	5	A04	-	9438206-9442072	9442072-9442195
Bra006339	5	A03	-	3090202-3090890	3090890-3090930	3091162-3091346
Bra000316	5	A03	-	10542936-10543603	10543603-10543645	10543924-10543982
Bra019414	5	A06	+	11418574-11418981	11418053-11418272	11418550-11418574
Bra001356	5	A03	-	16003371-16011335	16011335-16011418	16011563-16011585
Bra001964	5	A07	+	3070838-3071590	3068902-3069124	3069758-3070838
Bra005662	5	A03	+	38301-41720	38232-38301
Bra014504	5	A04	+	1072073-1073065	1071598-1071723	1071960-1072073
Bra039725	5	A08	+	6399828-6400479	6399414-6399567	6399822-6399828
Bra019905	5	A06	+	3806208-3809264	3805922-3806208
Bra013737	5	A01	+	7517007-7518768	7516697-7516725	7516973-7517007
Bra001984	5	A07	+	2854593-2856791	2854571-2854593
Bra015596	5	A10	-	284375-285426	285426-286598
Bra032608	5	A09	+	38580796-38581005	38580752-38580796
Bra005967	5	A03	+	1433460-1434200	1432957-1433142	1433437-1433460
Bra007656	5	A09	-	31807129-31808424	31808424-31808492
Bra010745	5	A08	+	15447551-15450339	15447253-15447334	15447543-15447551
Bra021647	5	A04	-	13736788-13739933	13739933-13739978
Bra039853	5	A08	-	6325100-6325872	6325872-6325874
Bra028402	5	A07	-	13767940-13769940	13769940-13769981
Bra037647	5	A04	+	18448229-18455545	18448183-18448229
Bra004830	5	A05	+	1999513-2001278	1999457-1999513
Bra004506	5	A05	-	480825-481958	482035-482077	482573-482729
Bra003753	5	A07	+	18173010-18174639	18172479-18172580	18172939-18173010
Bra037172	5	A09	-	4770345-4771935	4771935-4772058
Bra011293	5	A01	+	2894430-2895861	2893755-2893917	2894384-2894430
Bra033843	5	A01	-	12961256-12966922	12966922-12967138
Bra004554	5	A05	+	788051-789406	787964-788051
Bra035720	5	A10	-	4110389-4115889	4115889-4115934
Bra011684	5	A01	+	1063714-1066264	1063486-1063494	1063632-1063714
Bra022409	5	A05	-	18604293-18605920	18605920-18605968	18606703-18606853
Bra025024	5	A06	+	23679422-23679637	23679343-23679422
Bra018150	5	A06	+	10355969-10357632	10355019-10355184	10355943-10355969
Bra002505	5	A10	+	9237373-9238041	9237054-9237131	9237366-9237373
Bra012990	5	A03	-	21199353-21200453	21200453-21200489	21200752-21200835
Bra020112	5	A02	+	4060910-4064205	4060315-4060446	4060861-4060910
Bra008448	5	A02	-	14703956-14704982	14704982-14705706	14705791-14705869	14705950-14706046	14706137-14706200	14706286-14706418	14706506-14706750	14706848-14707021	14707202-14707628
Bra023219	5	A09	-	20627199-20629602	20629602-20629638	20631109-20631166
Bra004067	5	A07	-	19926586-19929450	19930166-19930480
Bra029796	5	A05	+	22970633-22972852	22970600-22970633
Bra027153	5	A09	+	9258705-9259982	9258199-9258240	9258684-9258705
Bra015921	5	A07	+	23491397-23492963	23491112-23491196	23491389-23491397
Bra036867	5	A01	-	12396597-12400342	12400342-12400363	12400566-12400595
Bra011481	5	A01	-	2005947-2008036	2008036-2008052	2008162-2008483
Bra022043	5	A02	-	18489951-18490699	18490699-18491504
Bra011653	5	A01	-	1245453-1246975	1246975-1247028
Bra020511	5	A02	+	24328756-24331109	24317999-24318199	24318272-24318403	24318551-24318621	24318718-24318798	24318880-24319008	24319099-24319185	24319272-24319325	24319588-24319678	24319769-24319839	24319986-24320055	24320125-24320177	24320245-24320338	24320421-24320518	24320605-24320817
Bra014087	5	A08	-	3633810-3635057	3635057-3635238
Bra020684	5	A02	-	23217156-23217863	23217863-23217868	23218046-23218090
Bra039062	5	A09	+	1669960-1673825	1669796-1669960
Bra030804	5	A08	+	19539633-19544565	19539311-19539445	19539598-19539633
Bra029803	5	A05	-	22952190-22953708	22953708-22953730
Bra037063	5	A05	+	9083474-9087290	9083098-9083227	9083442-9083474
Bra013860	5	A01	+	8124351-8128048	8124337-8124351
Bra032553	5	A09	+	38339158-38341633	38338939-38339158
Bra025459	5	A04	+	8967996-8974453	8967924-8967996
Bra030502	5	A08	-	20778842-20779981	20779981-20780348
Bra027386	5	A05	-	21368336-21371901	21371901-21372038
Bra031650	5	A09	-	37143400-37143948	37143948-37144164	37144949-37145871
Bra021053	5	A08	-	9390985-9394705	9394705-9394759
Bra011792	5	A01	+	485035-488151	484760-484934	485022-485035
Bra032763	5	A04	+	5135360-5137014	5134641-5134735	5134924-5135038	5135153-5135246
Bra009196	5	A10	-	14872314-14875847	14875847-14876094	14876208-14876278
Bra028862	5	A02	-	325477-327361	327361-327402	328093-328259	328364-328988	329064-329499	329602-329776	329867-330031	330134-330267	330621-330892
Bra007677	5	A09	+	31881926-31882120	31881374-31881462	31881905-31881926
Bra030393	5	A05	+	10931019-10931700	10930887-10930929
Bra030089	5	A07	+	8885890-8886786	8885851-8885890
Bra008185	5	A02	+	12663428-12664312	12662933-12663219	12663397-12663428
Bra037059	5	A05	+	9021268-9022650	9021060-9021139	9021244-9021268
Bra031888	5	A02	+	26355715-26359530	26355670-26355715
Bra035888	5	A09	-	3679015-3689775	3689775-3689858
Bra004992	5	A05	+	2853004-2855488	2852999-2853004
Bra030584	5	A08	-	20440771-20442666	20442666-20442697	20442938-20443022
Bra012052	5	A07	-	12527284-12532573	12532654-12532790
Bra004359	5	A07	+	21495464-21496185	21493410-21493520	21493927-21495464
Bra030557	5	A08	-	20565090-20567014	20567014-20567083
Bra015607	5	A10	+	197902-199294	197695-197740	197865-197902
Bra026962	5	A09	-	36256107-36257613	36257613-36257631	36257709-36257777
Bra004129	5	A07	+	20270141-20273738	20270135-20270141
Bra032144	5	A04	-	10973531-10975289	10975289-10975343
Bra035076	5	A07	+	25334250-25338277	25333591-25333735	25334015-25334250
Bra027635	5	A09	-	7660425-7663974	7663974-7664222
Bra008001	5	A02	+	11473562-11474686	11473336-11473562
Bra022316	5	A05	+	19168202-19170234	19168056-19168202
Bra015703	5	A07	-	24567032-24567685	24567685-24567735
Bra008913	5	A10	-	13189217-13191792	13191792-13191810
Bra004888	5	A05	+	2310343-2311104	2310289-2310343
Bra028607	5	A02	+	1493100-1493657	1492284-1492521
Bra002078	5	A07	+	2019578-2022739	2019494-2019578
Bra005769	5	A03	-	500967-503434	503434-503486
Bra005651	5	A05	-	6764994-6771446	6771446-6771618
Bra009404	5	A10	-	15306582-15309859	15309922-15310010
Bra000108	5	A03	+	9292400-9295663	9291828-9291935	9292353-9292400
Bra032013	5	A05	+	24816162-24817691	24816028-24816162
Bra037974	5	A06	-	337200-337732	337865-337956
Bra027236	5	A05	-	20581681-20582001	20582001-20582062
Bra007108	5	A09	-	28879684-28880318	28880318-28880408	28880488-28880517
Bra011751	5	A01	+	732416-734733	732320-732416
Bra027660	5	A09	-	7486858-7494947	7494947-7494957
Bra034204	5	A09	-	1264866-1268433	1268433-1268486	1268614-1268679
Bra034681	5	A05	-	21663256-21666522	21666522-21666638	21666728-21666777
Bra024792	5	A06	-	22400631-22402702	22402702-22402703	22402854-22403061
Bra024136	5	A03	-	27412752-27413507	27413507-27413543	27413625-27413700
Bra031426	5	A01	-	17396637-17399900	17399900-17400053
Bra001660	5	A03	+	17752642-17753986	17752334-17752387	17752601-17752642
Bra008041	5	A02	+	11807985-11808332	11807295-11807455	11807945-11807985
Bra017625	5	A03	-	29447848-29449696	29449696-29449699
Bra027741	5	A09	+	6945864-6947486	6944211-6944243	6945761-6945864
Bra036261	5	A09	+	996707-1001638	996504-996556	996661-996707
Bra019008	5	A06	+	785456-785674	784768-784844	785455-785456
Bra023174	5	A09	-	21074146-21075483	21075483-21075507	21075688-21076057
Bra013303	5	A01	+	4876066-4877199	4875997-4876066
Bra024544	5	A09	-	25719171-25723868	25723868-25723958
Bra012980	5	A03	+	21249233-21250047	21246651-21246686	21249192-21249233
Bra030888	5	A08	-	567668-571900	571900-571930	572068-572177	572274-572334
Bra026307	5	A01	+	9895093-9896853	9894746-9895093
Bra039407	5	A05	-	24200619-24202660	24202660-24202738	24203133-24203256
Bra029190	5	A03	+	6776224-6777685	6775815-6775946	6776033-6776070
Bra028955	5	A03	+	5590868-5592954	5590405-5590442	5590773-5590868
Bra039647	5	Scaffold000172	+	183655-200912	183465-183655
Bra023374	5	A02	+	2034976-2039336	2034664-2034976
Bra030739	5	A08	-	19783026-19791407	19791590-19791836
Bra007320	5	A09	+	30090247-30091335	30090063-30090112	30090233-30090247
Bra033923	5	A02	-	9919687-9920637	9920637-9920825	9920919-9921153	9921395-9921450
Bra039979	5	A04	+	13306192-13307259	13305228-13305388	13306189-13306192
Bra023386	5	A02	-	2094827-2104601	2104601-2104628	2104712-2104817
Bra002299	5	A10	-	10487650-10488180	10488180-10488283	10488406-10488653	10488737-10488970
Bra034797	5	A05	-	22179675-22188287	22188287-22188356
Bra000271	5	A03	-	10296143-10297396	10297396-10297430	10297760-10297890
Bra011042	5	A01	+	4276343-4278188	4275933-4276082	4276304-4276343
Bra024960	5	A06	-	23337396-23338394	23338394-23338403	23338980-23339043
Bra025492	5	A04	-	8756261-8757487	8757574-8757622
Bra024602	5	A09	-	25330342-25332430	25332430-25332754	25332889-25332916
Bra037280	5	A09	-	5182044-5183925	5183925-5184067
Bra020489	5	A02	+	24515151-24516714	24515144-24515151
Bra032082	5	A04	+	11379739-11380704	11379560-11379636
Bra036113	5	A09	-	2414903-2415953	2415953-2415970	2416091-2416196
Bra008379	5	A02	-	14193416-14194792	14194792-14194869	14195575-14195675	14195809-14195877	14195962-14196507	14197120-14197881
Bra018397	5	A05	+	7967962-7969409	7967810-7967962
Bra037905	5	A09	+	15944900-15945211	15944555-15944681	15944870-15944900
Bra038877	5	A01	-	15461091-15461847	15461847-15461894	15462033-15462075
Bra005090	5	A05	-	3375128-3378180	3378180-3378314
Bra030608	5	A08	+	20344055-20346193	20343978-20344055
Bra029529	5	A09	-	18000127-18005669	18005669-18005728
Bra024385	5	A06	+	16024939-16029729	16024420-16024658	16024922-16024939
Bra036269	5	A09	-	954347-956193	956193-956230
Bra037196	5	A09	-	4895518-4896282	4896282-4896321
Bra019070	5	A03	-	26501359-26502237	26502357-26502381
Bra019569	5	A06	-	13359958-13362886	13362886-13362891
Bra008984	5	A10	+	13529507-13532262	13529305-13529374	13529497-13529507
Bra019638	5	A04	+	4155422-4158058	4155303-4155422
Bra012257	5	A07	+	11270914-11273861	11270537-11270684	11270901-11270914
Bra035154	5	A07	-	25677358-25679905	25679905-25679927
Bra017107	5	A04	-	16683674-16684874	16684874-16684880	16685312-16685417
Bra037220	5	A09	-	5563575-5569413	5569413-5569468
Bra019202	5	A03	-	25756359-25756767	25756767-25756914
Bra013653	5	A01	+	6888844-6890468	6888807-6888844
Bra013726	5	A01	+	7434094-7434662	7433306-7433445	7434071-7434094
Bra009112	5	A10	-	15194654-15195646	15195646-15195673	15195883-15195985
Bra024117	5	A03	-	27526787-27533594	27533594-27533619	27533761-27533983
Bra036714	5	A09	+	5897352-5899325	5897107-5897193	5897341-5897352
Bra003715	5	A07	-	17934666-17935230	17935230-17935236	17935328-17935590
Bra025935	5	A06	+	6599326-6607070	6599297-6599326
Bra003221	5	A07	+	15270048-15271695	15269837-15269881	15269996-15270048
Bra022691	5	A02	+	6962365-6962550	6961700-6962052	6962204-6962365
Bra038227	5	A01	-	20635084-20636493	20636493-20636557
Bra007747	5	A09	-	32209561-32215621	32216918-32217087
Bra041042	5	Scaffold000410	+	7858-9837	7517-7858
Bra027393	5	A05	+	21403761-21403970	21402794-21402870	21403749-21403761
Bra022846	5	A03	+	7388922-7391998	7388870-7388922
Bra023695	5	A02	+	3542246-3546527	3542140-3542246
Bra035524	5	A08	+	8204932-8211220	8204587-8204932
Bra023756	5	A01	-	18842145-18844564	18844564-18844608	18844708-18844791
Bra036433	5	A01	-	26171943-26172842	26173371-26173473
Bra020857	5	A08	-	10849654-10852533	10852533-10852572	10853004-10853045
Bra019780	5	A06	+	4452804-4454420	4452273-4452524	4452731-4452804
Bra016459	5	A08	-	17802456-17804688	17805660-17805792
Bra024802	5	A06	+	22451642-22455260	22451597-22451642
Bra024262	5	A06	-	15208602-15211317	15211317-15211358
Bra022136	5	A02	-	19298563-19299311	19299311-19299382	19299496-19299579	19299653-19299736	19300437-19300626
Bra011263	5	A01	-	3029845-3030999	3030999-3031080
Bra016010	5	A07	-	23139324-23140162	23140521-23140584
Bra014712	5	A04	-	2465487-2466200	2466200-2466784	2466864-2466994	2467105-2467254	2467342-2467488	2467583-2467777	2467868-2468035	2468134-2468229	2468314-2468541	2468626-2469823	2469961-2470092
Bra005976	5	A03	+	1469993-1470773	1469779-1469874	1469982-1469993
Bra008541	5	A02	-	15325884-15333555	15333555-15333567
Bra003344	5	A07	-	15992668-15995488	15995488-15995817
Bra019994	5	A06	-	3355127-3356641	3356641-3356701
Bra007434	5	A09	-	30699300-30705567	30705567-30705703
Bra011884	5	A01	-	83900-85942	85942-86070
Bra040838	5	A08	+	11262121-11267293	11262042-11262121
Bra011320	5	A01	+	2740739-2742983	2740592-2740739
Bra025972	5	A06	+	6406638-6409137	6406216-6406255	6406610-6406638
Bra027652	5	A09	+	7543111-7548812	7542419-7542564	7543070-7543111
Bra008584	5	A10	-	11729173-11731457	11731457-11731475
Bra034160	5	A01	-	24687174-24690324	24690324-24690330
Bra000525	5	A03	+	11599345-11600658	11597218-11597291	11597362-11599345
Bra038714	5	A01	-	24322901-24325143	24325143-24325154	24325535-24325599
Bra026162	5	A06	-	5523429-5527019	5527019-5527060
Bra010117	5	A06	+	14519485-14521610	14519361-14519395
Bra006905	5	A09	-	27593006-27593514	27613915-27614010	27614117-27614173	27614459-27614518	27614682-27614814	27615026-27615106	27615206-27615282	27615377-27615453	27615713-27615749	27615857-27615901	27615994-27616066	27616180-27616245
Bra030651	5	A08	-	20179002-20181724	20181724-20181768	20182026-20182161
Bra024272	5	A06	+	15272822-15274102	15272796-15272822
Bra011516	5	A01	+	1855180-1856889	1855130-1855180
Bra021202	5	A01	-	22554176-22555910	22555910-22555939	22556069-22556172
Bra002823	5	A10	+	7413753-7414811	7413205-7413315	7413726-7413753
Bra033144	5	A02	-	16587473-16589500	16589500-16589896
Bra036797	5	A09	+	27282520-27286573	27282386-27282432	27282519-27282520
Bra021231	5	A01	-	22363191-22369888	22369888-22370008
Bra004396	5	A07	-	21709550-21710836	21710836-21710929
Bra036919	5	A01	-	11905279-11905686	11905686-11905789
Bra026218	5	A06	-	5236744-5236968	5236968-5236994
Bra014457	5	A04	-	764362-766983	766983-766987	767068-767108
Bra004796	5	A05	-	1866075-1868706	1868706-1868729
Bra033517	5	A01	+	11273814-11277044	11273770-11273814
Bra010044	5	A06	-	13802663-13807239	13807239-13807326	13807922-13808320
Bra018464	5	A05	-	8331427-8334181	8334181-8334267
Bra020373	5	A02	-	5425974-5427471	5427471-5427556
Bra036615	5	A09	+	2551808-2553162	2551584-2551697
Bra040361	5	A01	+	25550672-25555217	25550244-25550672
Bra038939	5	A08	-	8444068-8447694	8447694-8447918
Bra003912	5	A07	-	18990502-18997129	18997129-18997195	18997302-18997433
Bra005718	5	A03	+	266573-268796	257636-257754	257837-257935	258014-259120	259221-260290	260379-260519	260770-261013	261096-261797	262013-262207	262317-262885	263097-263148	263227-263845	263991-264154	264234-264751	264850-264954	265044-265110	265197-265274	265349-265417	265507-265608	265758-266365	266476-266573
Bra027925	5	A09	+	10331735-10333575	10330988-10331098	10331422-10331735
Bra013676	5	A01	-	7072802-7075247	7075247-7075260
Bra004761	5	A05	-	1708413-1712679	1712679-1712892
Bra010849	5	A08	-	16002650-16003909	16003909-16003939	16004405-16004566
Bra038213	5	A01	+	20756468-20759252	20755997-20756053	20756383-20756468
Bra035437	5	A01	+	16120327-16121651	16119954-16120037	16120322-16120327
Bra013870	5	A01	-	8166209-8167304	8167304-8167307	8167478-8167502
Bra001583	5	A03	+	17210630-17212522	17210617-17210630
Bra037539	5	A01	-	20895388-20898499	20898499-20898690
Bra013122	5	A03	-	20366851-20368801	20368801-20369013
Bra033590	5	A06	+	25029647-25030345	25029488-25029647
Bra026385	5	A01	-	9413161-9415527	9415527-9415667
Bra006796	5	A03	+	5071860-5073568	5069630-5069898	5070143-5070189	5070425-5070591	5070677-5071353	5071453-5071860
Bra000225	5	A03	+	10024744-10026120	10024432-10024744
Bra001911	5	A03	+	19331513-19332141	19331300-19331372
Bra015180	5	A07	-	4813691-4816320	4816320-4816380
Bra034833	5	A05	+	22369246-22369960	22369085-22369094
Bra009940	5	A06	-	18836511-18837321	18837514-18837608
Bra004528	5	A05	+	648253-648832	648240-648253
Bra006298	5	A03	+	2915279-2916685	2915155-2915188	2915272-2915279
Bra006500	5	A03	-	3803890-3807813	3807813-3807835
Bra015200	5	A07	-	3892050-3896839	3896839-3896898	3896991-3897157
Bra024060	5	A03	-	27946379-27948930	27948930-27948935	27949238-27949300
Bra029123	5	A03	-	6474331-6476223	6476223-6476284
Bra035082	5	A07	-	25375233-25381846	25381846-25381980	25382072-25382338
Bra029066	5	A03	+	6150415-6152850	6149854-6150147	6150273-6150415
Bra030162	5	A07	+	8312072-8312428	8310549-8310686	8310784-8310902	8311006-8311216	8311330-8311561	8311658-8311808	8312042-8312072
Bra020056	5	A02	+	3808796-3810376	3808733-3808796
Bra001502	5	A03	-	16725942-16727476	16727476-16727736
Bra029517	5	A09	+	17919988-17921044	17919614-17919691	17919975-17919988
Bra035583	5	A02	+	6392908-6394398	6392337-6392908
Bra007308	5	A09	-	30024229-30026853	30026853-30027209
Bra011385	5	A01	+	2408027-2416834	2407822-2407945
Bra001539	5	A03	-	16938403-16939767	16939767-16939769	16939876-16940029
Bra007945	5	A02	-	11033189-11034070	11034070-11034094
Bra026481	5	A09	-	3181236-3184050	3184050-3184157
Bra005862	5	A03	-	973099-974459	974459-974465	974656-974736
Bra029681	5	A05	-	23415148-23416817	23416817-23416825	23417071-23417351
Bra036458	5	A07	+	278687-279735	278652-278687
Bra014101	5	A08	+	3471468-3495474	3471284-3471468
Bra027138	5	A09	+	9163363-9164852	9163269-9163363
Bra003603	5	A07	+	17297980-17302505	17297404-17297534	17297845-17297980
Bra009683	5	A06	-	17142189-17147890	17147890-17147939	17148022-17148364
Bra040146	5	A01	-	26043306-26045353	26045438-26045571
Bra001212	5	A03	-	15377382-15383688	15383688-15383953
Bra029816	5	A05	+	22898274-22900997	22898232-22898274
Bra001090	5	A03	+	14702904-14706863	14702379-14702433	14702881-14702904
Bra030318	5	A04	+	9502848-9509697	9502837-9502848
Bra037942	5	A10	+	3716703-3717675	3716382-3716525	3716596-3716703
Bra008633	5	A10	+	11977876-11979896	11977761-11977876
Bra015893	5	A07	+	23622246-23624990	23622071-23622246
Bra026021	5	A06	+	6176833-6178476	6175985-6176340	6176759-6176833
Bra004928	5	A05	-	2530305-2532747	2532747-2532770	2533167-2533461
Bra012415	5	A07	-	10045855-10047296	10047296-10047317
Bra000758	5	A03	-	12932666-12937089	12937089-12937140
Bra032190	5	A05	-	13207584-13209254	13209254-13209394
Bra038308	5	A02	+	10356802-10357392	10355956-10356138
Bra015965	5	A07	+	23311800-23312009	23311575-23311628	23311793-23311800
Bra021469	5	A01	-	26603586-26606489	26606489-26606585
Bra021038	5	A08	-	9488727-9491037	9491037-9491303
Bra015351	5	A10	+	1858421-1860649	1858394-1858421
Bra031345	5	A05	-	16561677-16564862	16564862-16565145
Bra029496	5	A09	-	17751992-17754576	17754576-17754584
Bra026257	5	A01	+	10141953-10143465	10141881-10141953
Bra010902	5	A08	+	16241139-16242704	16240785-16240913	16241132-16241139
Bra011252	5	A01	+	3076923-3079065	3076670-3076718
Bra002755	5	A10	-	7905377-7911603	7911603-7911609
Bra025662	5	A04	+	7518195-7518776	7515822-7516640	7516785-7516927	7517613-7518195
Bra038468	5	A01	+	10803346-10804868	10803183-10803346
Bra003772	5	A07	-	18276759-18278317	18278317-18278462
Bra032613	5	A09	+	38604393-38606557	38604116-38604316
Bra013669	5	A01	-	6996160-7000914	7000914-7001311
Bra028392	5	A07	-	13711948-13715359	13715359-13715513
Bra039629	5	A07	+	1564937-1566427	1564468-1564661	1564930-1564937
Bra028805	5	A02	+	579653-582672	578744-578967	579630-579653
Bra004060	5	A07	+	19889002-19892954	19864368-19864692	19864813-19865637	19865743-19865828	19868009-19868119	19868247-19868548	19868639-19868724
Bra024059	5	A03	+	27956496-27965598	27956468-27956496
Bra005463	5	A05	+	5611289-5614753	5611220-5611289
Bra011649	5	A01	+	1257978-1260616	1257674-1257821	1257945-1257978
Bra030343	5	A04	-	9374412-9374893	9374893-9375084
Bra038552	5	A09	+	5661477-5664682	5661302-5661360	5661453-5661477
Bra017168	5	A04	+	16330258-16331609	16330039-16330258
Bra015020	5	A07	-	6445383-6455786	6455786-6456011
Bra009598	5	A10	-	16192292-16200279	16200279-16200381	16200476-16200590
Bra001074	5	A03	+	14634390-14634782	14632350-14634390
Bra004801	5	A05	+	1877612-1879360	1877333-1877387	1877561-1877612
Bra028155	5	A04	+	6579841-6582468	6579611-6579712	6579825-6579841
Bra033468	5	A04	-	4727733-4728113	4728113-4728275	4734351-4735287
Bra028986	5	A03	-	5729462-5732027	5732027-5732052	5732369-5732446
Bra004259	5	A07	-	20968158-20970702	20970702-20970851
Bra001246	5	A03	-	15520646-15523946	15523946-15523982	15524169-15524338
Bra026393	5	A01	+	9379580-9383162	9379534-9379580
Bra002773	5	A10	+	7768437-7770508	7768208-7768308	7768419-7768437
Bra025205	5	A06	-	21725533-21726606	21726606-21726622	21726953-21727035
Bra031828	5	A02	+	26771344-26772899	26771338-26771344
Bra006537	5	A03	+	3958648-3960573	3958503-3958648
Bra022277	5	A05	-	19401263-19403224	19403224-19403298
Bra024714	5	A09	+	24605876-24606682	24605834-24605876
Bra013134	5	A03	-	20301697-20304664	20304664-20304725
Bra019227	5	A03	+	25645003-25646840	25644878-25644926	25644997-25645003
Bra033553	5	A06	+	25203602-25204632	25203419-25203602
Bra018036	5	A06	+	9392367-9394581	9391925-9392067	9392332-9392367
Bra017638	5	A03	-	29523360-29526439	29526439-29526449	29526551-29526679
Bra004475	5	A05	-	321123-322340	322657-322757
Bra030277	5	A04	+	9780218-9786068	9780202-9780218
Bra009309	5	A10	+	14380124-14381596	14379646-14379761	14380109-14380124
Bra039697	5	A06	-	494906-495511	495511-495573
Bra014299	5	A08	-	1846491-1849773	1849773-1849865	1850699-1850922
Bra005006	5	A05	+	2932092-2934035	2932059-2932092
Bra015991	5	A07	+	23204407-23210549	23204341-23204407
Bra006140	5	A03	-	2194834-2197777	2197777-2197806	2198012-2198261
Bra004451	5	A05	-	178680-183109	183109-183111
Bra001877	5	A03	-	19132173-19133033	19133033-19133069	19133256-19133366
Bra012642	5	A03	+	22998441-23001305	22997520-22997637	22998379-22998441
Bra003808	5	A07	+	18446321-18447207	18442463-18443804	18443894-18444075	18444169-18444791	18444874-18445351	18445445-18446321
Bra003265	5	A07	+	15543847-15545066	15543570-15543847
Bra007706	5	A09	-	31989533-31990354	31990437-31990468
Bra037229	5	A09	-	5501418-5502722	5502722-5502726	5503440-5503596
Bra006762	5	A03	-	4942996-4945573	4945573-4945734
Bra004710	5	A05	-	1453372-1458564	1458564-1458602	1458702-1458784
Bra038871	5	A01	+	15438455-15440410	15438415-15438455
Bra038577	5	Scaffold000149	+	188505-189699	188257-188385	188456-188505
Bra035290	5	A09	+	16263824-16266312	16263812-16263824
Bra018759	5	A06	-	2160278-2162251	2162251-2162263	2162602-2162667
Bra015968	5	A07	+	23300187-23302529	23300054-23300187
Bra005596	5	A05	+	6434543-6436675	6433817-6434019	6434477-6434543
Bra014865	5	A04	-	3707392-3708771	3708771-3708781	3709205-3709234
Bra026229	5	A01	-	10299850-10301722	10301722-10301735	10301919-10301994
Bra024755	5	A09	-	24210118-24212198	24212198-24212550	24212643-24212675
Bra028031	5	A09	+	19284368-19286570	19284239-19284274
Bra037363	5	A09	-	268123-270457	270457-270462	271117-271175
Bra003405	5	A07	-	16335205-16335621	16335621-16336176	16336328-16336364
Bra006340	5	A03	+	3093500-3094445	3093135-3093187	3093489-3093500
Bra007401	5	A09	+	30522471-30524702	30522321-30522471
Bra034848	5	A05	-	22431212-22437955	22437955-22437985
Bra028948	5	A03	+	5560032-5562363	5559971-5560032
Bra025504	5	A04	-	8647582-8648565	8648565-8648626	8649268-8649429
Bra013808	5	A01	+	7866260-7867827	7866156-7866260
Bra001945	5	A03	+	19529749-19531820	19529280-19529749
Bra031041	5	A09	-	34535492-34537104	34539081-34539359
Bra011642	5	A01	+	1296259-1300668	1296084-1296193
Bra006123	5	A03	-	2114993-2116088	2116088-2116098	2116518-2116596	2117055-2117104
Bra032612	5	A09	+	38597540-38598938	38597399-38597413	38597538-38597540
Bra015640	5	A07	+	24885405-24890906	24885153-24885405
Bra000118	5	A03	-	9359722-9360426	9360426-9360427	9361054-9361231
Bra039834	5	Scaffold000178	-	147398-149723	149723-149844
Bra034007	5	A02	-	9252262-9256569	9256569-9256642	9256784-9256862
Bra008906	5	A10	+	13170267-13171261	13169439-13169703	13170230-13170267
Bra040407	5	Scaffold000203	+	59319-62223	58651-58875	59291-59319
Bra000186	5	A03	-	9799253-9799958	9799958-9799965	9800195-9800262
Bra023592	5	A02	-	3073822-3077851	3077851-3077853	3077960-3078024
Bra000387	5	A03	-	10883175-10885809	10885809-10885833
Bra014390	5	A04	-	287518-290320	290320-290425
Bra005195	5	A05	-	3936683-3938386	3938386-3938387	3938486-3938551
Bra007465	5	A09	+	30856750-30858369	30856492-30856570	30856719-30856750
Bra002627	5	A10	-	8559345-8561758	8561758-8561870
Bra002659	5	A10	+	8424627-8426123	8424564-8424627
Bra019068	5	A03	-	26505372-26506093	26506093-26506138	26506356-26506501
Bra007742	5	A09	+	32189231-32190890	32189184-32189231
Bra028449	5	A07	+	14078162-14079983	14077990-14078162
Bra019081	5	A03	-	26461020-26463136	26463136-26463482
Bra024196	5	A03	+	26985029-26986039	26984589-26985029
Bra008145	5	A02	-	12414391-12414765	12414765-12414781	12415467-12415676
Bra011075	5	A01	-	4078631-4081317	4081317-4081675
Bra001156	5	A03	+	15028866-15029735	15028711-15028778
Bra038035	5	A06	+	4679-4953	4479-4605	4677-4679
Bra023559	5	A02	+	2899944-2903558	2899850-2899944
Bra038500	5	A01	-	10634370-10634612	10634612-10634774
Bra026938	5	A09	-	36156910-36158734	36158734-36158744	36158937-36159444
Bra028628	5	A02	+	1401123-1404455	1400976-1401123
Bra017803	5	A03	+	30629468-30631626	30629227-30629371
Bra023708	5	A02	-	3648764-3650614	3650614-3650638
Bra035238	5	A09	+	16749183-16752327	16749096-16749183
Bra001164	5	A03	-	15076404-15077733	15077733-15077811	15078137-15078245
Bra011667	5	A01	+	1172165-1174150	1170827-1170991	1172160-1172165
Bra018743	5	A06	+	2243959-2245259	2243601-2243771	2243952-2243959
Bra008111	5	A02	+	12200584-12201438	12200569-12200584
Bra015755	5	A07	-	24294839-24297945	24297945-24297984
Bra021939	5	A04	-	15387736-15390312	15390312-15390558
Bra016582	5	A08	+	18376319-18379255	18376277-18376319
Bra005751	5	A03	-	433865-435637	435637-435725
Bra003937	5	A07	+	19117908-19119358	19117792-19117908
Bra009825	5	A06	+	18147855-18148325	18147727-18147855
Bra013437	5	A01	+	5670600-5670939	5668065-5668102	5668412-5670498	5670588-5670600
Bra016383	5	A08	-	17394786-17395978	17395978-17396024	17396125-17396187
Bra010553	5	A08	+	14368085-14370471	14367953-14368085
Bra016856	5	A04	-	17978275-17983195	17983195-17983215
Bra018790	5	A06	-	1952021-1954213	1954304-1954474
Bra014363	5	A08	-	1402281-1403060	1403060-1403104	1403459-1403691
Bra009311	5	A10	+	14364998-14371260	14364852-14364998
Bra012004	5	A07	+	12889180-12889829	12889047-12889091	12889177-12889180
Bra023840	5	A01	-	19499084-19500663	19500663-19500973
Bra013909	5	A01	-	8409673-8410245	8410245-8410317	8414922-8415097	8415564-8415714
Bra037382	5	A09	+	364019-366090	363550-363617	363992-364019
Bra030564	5	A08	+	20525461-20533788	20524910-20525104	20525448-20525461
Bra006059	5	A03	-	1804030-1806659	1806659-1806680
Bra040529	5	Scaffold000215	+	25328-27095	24676-24831	25245-25328
Bra017976	5	A06	-	8924098-8925579	8925579-8925632
Bra021166	5	A01	-	22796251-22799620	22799620-22799640	22799909-22800366
Bra035103	5	A07	-	25464588-25467583	25467583-25467930
Bra031126	5	A09	-	34117200-34118354	34118354-34118646
Bra000094	5	A03	+	9245181-9247831	9245169-9245181
Bra023895	5	A01	+	20047353-20049359	20047304-20047353
Bra031424	5	A01	-	17427989-17428381	17428381-17428936
Bra009813	5	A06	-	18050205-18052848	18052848-18053102
Bra023418	5	A02	+	2261226-2261549	2260810-2261226
Bra011155	5	A01	+	3628209-3629464	3628111-3628209
Bra006803	5	A03	+	5096264-5096827	5096228-5096264
Bra007769	5	A09	+	32319719-32320551	32319359-32319521	32319695-32319719
Bra023103	5	A03	+	8716382-8717546	8716268-8716382
Bra021248	5	A01	+	22248491-22250348	22248252-22248314	22248408-22248491
Bra028135	5	A04	+	6391349-6392704	6391332-6391349
Bra002809	5	A10	+	7505458-7507325	7505328-7505361	7505442-7505458
Bra022582	5	A02	+	7733593-7734940	7733225-7733480	7733559-7733593
Bra034611	5	A08	-	11750354-11752345	11752345-11752520
Bra032930	5	A02	-	21649026-21649340	21649340-21649356	21649442-21649487
Bra011919	5	A07	+	13575572-13578351	13575117-13575205	13575565-13575572
Bra013500	5	A01	-	6006134-6007558	6007558-6007581	6007676-6007798
Bra011910	5	A07	-	13630794-13632917	13632917-13632937	13633369-13633417
Bra014387	5	A04	+	275758-276820	275502-275606
Bra012449	5	A07	-	9753442-9756398	9756398-9756426	9756710-9757014
Bra004471	5	A05	-	306836-309751	309751-309757
Bra029700	5	A05	+	23328459-23331300	23328301-23328381	23328457-23328459
Bra020324	5	A02	+	5197616-5198629	5197402-5197616
Bra016805	5	A08	+	19292600-19295355	19291813-19291912	19292595-19292600
Bra030387	5	A05	-	10881256-10882542	10882542-10882579	10883016-10883063
Bra024907	5	A06	-	23147814-23148907	23148907-23149622	23149830-23149966	23150162-23150257	23150361-23151784	23151839-23151950
Bra031233	5	A09	-	33619438-33626542	33626542-33626596	33626866-33627003
Bra036679	5	A09	+	6112182-6113879	6111940-6111985	6112172-6112182
Bra037999	5	A06	+	192313-193185	191944-191987	192312-192313
Bra035126	5	A07	+	25571050-25577376	25570951-25571050
Bra024851	5	A06	-	22766838-22769197	22769197-22769221	22769506-22769880
Bra024329	5	A06	+	15623897-15625854	15623614-15623897
Bra004348	5	A07	+	21435282-21437309	21434741-21435007	21435145-21435282
Bra007260	5	A09	+	29765076-29767322	29764551-29764760	29764949-29765076
Bra019175	5	A03	-	25897759-25898143	25898143-25898233	25898300-25898498
Bra018940	5	A06	+	1130456-1134594	1129658-1129685	1130427-1130456
Bra004767	5	A05	+	1737131-1739856	1736694-1736798	1737027-1737131
Bra033337	5	A10	-	2805781-2809085	2809085-2809153
Bra024363	5	A06	-	15841255-15842263	15842263-15842275
Bra010203	5	A05	-	14530486-14532095	14532095-14532284
Bra036257	5	A09	+	1009481-1016078	1009059-1009077	1009452-1009481
Bra014014	5	A08	-	4567558-4568847	4569035-4569317
Bra034268	5	A04	-	11905117-11906059	11906059-11906174
Bra031337	5	A05	+	16609039-16611564	16608563-16609039
Bra003049	5	A10	-	5758467-5760326	5760416-5760449	5760681-5760786
Bra004107	5	A07	-	20154375-20155136	20155136-20155150	20155395-20155555
Bra011470	5	A01	+	2043324-2048368	2042810-2042939
Bra030744	5	A08	+	19767429-19769786	19767034-19767429
Bra025018	5	A06	-	23652271-23654285	23654285-23654303
Bra022860	5	A03	+	7434325-7441245	7434081-7434325
Bra005805	5	A03	-	726395-728900	728900-728968	729110-729163
Bra003159	5	A07	-	14898534-14900306	14900306-14900354	14900429-14900449
Bra034267	5	A04	-	11878917-11888445	11888445-11888709
Bra040447	5	A04	-	21319-24187	24187-24189	24445-24554
Bra027557	5	A09	+	11771047-11773112	11770809-11770845	11770999-11771047
Bra037277	5	A09	+	5198849-5201287	5198312-5198513	5198784-5198849
Bra033095	5	A02	-	22639474-22640518	22640568-22640606
Bra021372	5	A01	-	26359606-26366243	26366243-26366528
Bra009978	5	A06	-	19056501-19058713	19058713-19058735	19059014-19059074
Bra013778	5	A01	-	7732211-7733882	7733882-7733970
Bra025562	5	A04	-	8202869-8203986	8203986-8204067
Bra004887	5	A05	-	2305445-2305696	2305696-2305718	2306153-2306182
Bra013915	5	A01	-	8434400-8435434	8435546-8435618
Bra028291	5	A10	-	4689541-4690254	4690254-4690322
Bra032570	5	A09	+	38429319-38432471	38429029-38429186	38429305-38429319
Bra031856	5	A02	+	26536046-26536669	26535522-26535629	26535936-26536046
Bra031078	5	A09	+	34329089-34330539	34325688-34325778
Bra040705	5	Scaffold000237	-	28992-30201	30201-30416
Bra040654	5	Scaffold000228	+	67336-68077	66975-67336
Bra009672	5	A06	-	17088863-17089501	17089501-17089613
Bra025742	5	A06	+	7375627-7379951	7375319-7375404	7375592-7375627
Bra001111	5	A03	+	14826599-14829478	14825769-14825869	14826064-14826599
Bra009347	5	A10	+	14190285-14191508	14189577-14189717	14190051-14190285
Bra028846	5	A02	-	386116-387084	387084-387207
Bra015958	5	A07	+	23341243-23344544	23341151-23341243
Bra026256	5	A01	+	10145068-10146256	10144106-10144448	10144527-10145068
Bra003122	5	A10	+	5006236-5006505	5005952-5006236
Bra031676	5	A09	-	37044573-37046725	37046725-37046764	37046857-37046965
Bra012487	5	A07	+	9488221-9488827	9488218-9488221
Bra003079	5	A10	+	5439378-5441507	5438450-5438564	5439335-5439378
Bra010913	5	A08	+	16299649-16300153	16299580-16299649
Bra014855	5	A04	+	3637007-3639074	3636916-3637007
Bra009475	5	A10	-	15652358-15652672	15652672-15653850	15653930-15654094	15654171-15654664	15654738-15654915	15655198-15655265	15655372-15655450	15655622-15656627
Bra009771	5	A06	+	17758537-17765347	17758465-17758537
Bra014632	5	A04	-	1888579-1895521	1895521-1895666
Bra013578	5	A01	+	6444230-6445001	6443996-6444103	6444213-6444230
Bra008609	5	A10	+	11857997-11860723	11857638-11857997
Bra034434	5	A05	-	14073766-14075910	14075910-14076021
Bra024563	5	A09	-	25612408-25612746	25612746-25612765
Bra032251	5	A05	-	12444576-12444902	12444902-12444903
Bra013380	5	A01	-	5306123-5308582	5308582-5308677
Bra032941	5	A02	-	21704296-21705281	21705281-21705292	21705385-21705654
Bra024816	5	A06	-	22528561-22532762	22532762-22532843	22532959-22533103
Bra011318	5	A01	-	2746696-2750981	2750981-2751008	2751133-2751213
Bra028833	5	A02	+	452809-453541	452629-452685	452800-452809
Bra000976	5	A03	+	14242496-14245428	14242198-14242496
Bra000196	5	A03	+	9841595-9843698	9841314-9841595
Bra013325	5	A01	-	5018279-5019072	5019072-5019075	5019446-5019512
Bra011230	5	A01	+	3187132-3189423	3186458-3186719
Bra021387	5	A04	+	19105639-19106528	19105183-19105252	19105611-19105639
Bra001929	5	A03	-	19429888-19431772	19431772-19431803
Bra023702	5	A02	+	3602181-3604209	3601802-3601899	3602110-3602181
Bra007725	5	A09	-	32092571-32094621	32094621-32094730
Bra017723	5	A03	-	30050450-30052285	30052285-30052355
Bra007520	5	A09	-	31115585-31116729	31116729-31116915
Bra031654	5	A09	+	37130559-37134439	37130111-37130559
Bra040289	5	A01	-	25630195-25632162	25632162-25632433
Bra028522	5	A07	-	14542221-14543811	14543811-14544750	14545359-14545572
Bra008643	5	A10	-	12008526-12009330	12009330-12009340	12009708-12009791
Bra000398	5	A03	+	10950650-10951162	10950383-10950507
Bra037958	5	A06	+	426768-427559	426269-426322	426561-426768
Bra020905	5	A08	-	10497760-10501574	10501574-10501740
Bra013132	5	A03	+	20310691-20311469	20310497-20310547
Bra019198	5	A03	-	25770315-25771152	25771152-25771236	25771330-25771445
Bra004100	5	A07	+	20127192-20131220	20127160-20127192
Bra022104	5	A02	-	19072266-19073973	19073973-19074104	19074378-19074517
Bra028473	5	A07	-	14228712-14232481	14232481-14232502
Bra015427	5	A10	+	1362513-1365797	1362209-1362333	1362499-1362513
Bra031983	5	A05	-	24671813-24673467	24673467-24673500	24674023-24674081
Bra028759	5	A02	+	795693-796610	795172-795215	795670-795693
Bra033200	5	A02	+	17266490-17268133	17266262-17266490
Bra004324	5	A07	-	21272695-21274809	21274809-21274831
Bra014402	5	A04	-	334381-337538	337538-337585
Bra001350	5	A03	+	15980586-15982785	15980001-15980160	15980498-15980586
Bra021709	5	A04	-	14118120-14120375	14120375-14120387	14120466-14120518
Bra008803	5	A10	+	12702662-12703366	12702635-12702662
Bra021474	5	A01	-	26631984-26637241	26637241-26637268
Bra027003	5	A09	+	7912804-7913004	7912583-7912804
Bra015330	5	A10	+	1979312-1984660	1978745-1978895	1979300-1979312
Bra010055	5	A06	-	13893957-13897126	13897126-13897282
Bra037489	5	A06	-	20325995-20328276	20328276-20328278	20328505-20328581	20329074-20329238
Bra033486	5	A04	+	4915949-4917119	4915743-4915949
Bra016633	5	A08	+	18584221-18584855	18584210-18584221
Bra032103	5	A04	+	11266927-11268790	11266136-11266382	11266766-11266927
Bra021981	5	A02	-	17788010-17790205	17790205-17790211	17790555-17790601
Bra010481	5	A08	+	13978395-13981065	13978319-13978395
Bra041066	5	Scaffold000444	-	2725-4206	4206-4255
Bra016109	5	A07	-	22646296-22646613	22646613-22646685	22647316-22647840	22647922-22648008	22648097-22648238	22648323-22648696	22649145-22649294	22649370-22649452	22649530-22650052
Bra002407	5	A10	+	9867725-9870386	9867655-9867725
Bra012676	5	A03	-	22829181-22831081	22831081-22831187
Bra036757	5	A08	-	7295064-7296148	7296148-7296149	7296254-7296289
Bra010400	5	A08	-	13551422-13565050	13565050-13565170	13565257-13565448	13565524-13565868	13566239-13566298
Bra001584	5	A03	-	17213164-17219538	17219538-17219715
Bra025974	5	A06	+	6401748-6402092	6401105-6401288	6401702-6401748
Bra022329	5	A05	-	19084315-19087943	19087943-19087986	19088185-19088281
Bra002472	5	A10	+	9391538-9393696	9390611-9390761	9391101-9391380	9391456-9391538
Bra008059	5	A02	-	11955597-11956043	11956043-11956085
Bra001745	5	A03	+	18238787-18239935	18238603-18238636	18238785-18238787
Bra020573	5	A02	-	23934072-23935773	23935773-23935869
Bra035696	5	A04	-	12849543-12850313	12850313-12850388	12850759-12850840
Bra029229	5	A02	-	25898578-25900865	25900865-25900947
Bra011337	5	A01	-	2668630-2674496	2674496-2674649
Bra027328	5	A05	-	21055234-21070641	21070641-21070714
Bra017307	5	A04	-	15537893-15540942	15540942-15541063	15541497-15541516
Bra000808	5	A03	-	13298783-13304093	13304093-13304094
Bra007007	5	A09	+	28300560-28302900	28300466-28300560
Bra032432	5	A09	-	37803481-37805376	37805376-37805392	37805601-37805687
Bra009639	5	A10	+	16359302-16361711	16359144-16359241
Bra029604	5	A05	-	23767516-23767797	23767797-23767959	23768060-23768137	23768528-23768676	23768792-23769070
Bra036729	5	A09	+	5804702-5807087	5804040-5804336	5804617-5804702
Bra026847	5	A09	+	35730612-35731580	35730505-35730612
Bra006382	5	A03	+	3270445-3278036	3270419-3270445
Bra033471	5	A07	-	14927535-14928430	14928430-14928662
Bra032603	5	A09	-	38556545-38557977	38557977-38558022	38558130-38558230
Bra039090	5	A09	+	1544475-1545713	1544160-1544252	1544394-1544475
Bra036550	5	A09	+	2854962-2856984	2854874-2854962
Bra027023	5	A09	+	8120211-8121128	8119705-8119829	8120174-8120211
Bra018632	5	A06	-	2897691-2900372	2900478-2900594
Bra031637	5	A09	+	37220727-37223532	37220695-37220727
Bra028353	5	A01	+	18130704-18134600	18130667-18130704
Bra020089	5	A02	+	3956951-3957449	3956752-3956807	3956941-3956951
Bra019851	5	A06	+	4026381-4027217	4026375-4026381
Bra027434	5	A05	-	21624542-21625847	21625847-21625851	21626034-21626275
Bra013724	5	A01	-	7418148-7421465	7421465-7421476	7421701-7421751
Bra018437	5	A05	-	8218337-8223857	8223857-8223898	8224163-8224211
Bra018059	5	A06	-	9603459-9605611	9605611-9605674
Bra005439	5	A05	-	5489686-5491990	5491990-5492040
Bra003738	5	A07	-	18070148-18073280	18073280-18073445
Bra013167	5	A03	-	20115538-20120585	20120585-20120665
Bra014104	5	A08	+	3434680-3436482	3434373-3434465
Bra031247	5	A05	+	17408693-17409007	17408595-17408693
Bra002633	5	A10	-	8535904-8538214	8538214-8539801	8539999-8540159
Bra022143	5	A02	-	19332808-19334277	19334277-19334775
Bra032249	5	A05	+	12466071-12466637	12462975-12463035	12466062-12466071
Bra017749	5	A03	+	30238501-30239804	30238461-30238501
Bra027470	5	A09	-	11028139-11029333	11029333-11029456
Bra041004	5	Scaffold000366	+	17414-18156	17187-17414
Bra010824	5	A08	+	15883186-15884153	15883014-15883186
Bra024865	5	A06	+	22899274-22900056	22899247-22899274
Bra024998	5	A06	-	23540203-23541945	23541945-23542092
Bra005071	5	A05	-	3296508-3298112	3298112-3298124	3298881-3299054
Bra002715	5	A10	-	8094132-8098335	8098335-8098337
Bra013569	5	A01	-	6388667-6389488	6389488-6389490	6389853-6389904
Bra026224	5	A01	+	10355172-10356270	10354855-10355172
Bra010062	5	A06	-	14036801-14039193	14039193-14039371
Bra001125	5	A03	-	14888661-14892595	14892595-14892664
Bra038740	5	A01	-	24234144-24236938	24236938-24236967	24237055-24237071
Bra002248	5	A10	+	10743707-10744162	10743610-10743707
Bra007000	5	A09	-	28263328-28265763	28265763-28265817
Bra000220	5	A03	+	9974630-9985804	9974382-9974630
Bra018009	5	A06	+	9211074-9212803	9211049-9211074
Bra035048	5	A07	+	25232006-25234369	25231757-25231806
Bra036934	5	Scaffold000123	+	86487-87803	86281-86388	86462-86487
Bra040078	5	A08	-	12300846-12301972	12301972-12301994	12302582-12302737
Bra017001	5	A04	+	17297360-17298284	17297326-17297360
Bra038838	5	A07	-	970411-971939	971939-972010
Bra034244	5	A09	+	1445612-1446919	1445451-1445492	1445590-1445612
Bra017933	5	A06	+	8644916-8650820	8644554-8644916
Bra000236	5	A03	-	10092906-10104722	10104722-10104750
Bra016549	5	A08	-	18227225-18235245	18235245-18235284	18235655-18235741
Bra022498	5	A02	-	8402633-8404889	8404889-8404896	8405017-8405159
Bra031879	5	A02	-	26419925-26422186	26422186-26422458
Bra010877	5	A08	+	16124312-16124844	16124240-16124312
Bra021744	5	A04	-	14316309-14319741	14319741-14319853
Bra041150	5	Scaffold001267	+	486-1035	8-486
Bra039237	5	A09	+	32853674-32856005	32853563-32853674
Bra014179	5	A08	-	2762669-2763953	2763953-2764082
Bra000564	5	A03	+	11817955-11822618	11817915-11817955
Bra023707	5	A02	+	3647559-3648209	3643938-3644305
Bra037358	5	A09	+	251711-252979	251504-251576	251709-251711
Bra001406	5	A03	-	16249006-16250017	16250214-16250292
Bra004137	5	A07	+	20324783-20326508	20315580-20315679	20315767-20315971	20324768-20324783
Bra036909	5	A01	-	11967508-11968029	11968029-11968082
Bra012965	5	A03	-	21306364-21307815	21307815-21308091
Bra020220	5	A02	-	4598685-4601507	4601507-4601555
Bra039084	5	A09	-	1565907-1568614	1568614-1568654	1568907-1568971
Bra006677	5	A03	-	4587644-4591955	4591955-4591961	4601608-4601608
Bra025508	5	A04	+	8626979-8631281	8626765-8626815	8626966-8626979
Bra024885	5	A06	+	23032783-23034710	23032552-23032783
Bra028501	5	A07	-	14404205-14407655	14407655-14407781
Bra013209	5	A03	+	19892812-19895123	19892743-19892812
Bra002058	5	A07	-	2242474-2246035	2246481-2246529
Bra036448	5	A01	+	26246912-26248806	26246888-26246912
Bra009785	5	A06	+	17872837-17875030	17872554-17872728	17872829-17872837
Bra002623	5	A10	+	8576793-8578141	8572071-8572274
Bra009692	5	A06	+	17205355-17206505	17204991-17205102	17205344-17205355
Bra003448	5	A07	+	16526311-16530887	16526219-16526311
Bra030073	5	A07	+	9022475-9023474	9022391-9022475
Bra012044	5	A07	-	12633718-12636429	12636429-12636434	12636823-12637033
Bra006587	5	A03	-	4169132-4172015	4172015-4172099
Bra029530	5	A09	+	18011044-18018435	18010911-18011044
Bra027842	5	A09	-	9603897-9609895	9609895-9609901
Bra024554	5	A09	+	25669093-25670109	25668440-25669093
Bra014079	5	A08	+	3753207-3754715	3753158-3753207
Bra031661	5	A09	+	37100395-37102449	37100286-37100395
Bra032657	5	A09	+	38805250-38806378	38805096-38805151
Bra027876	5	A09	-	9937229-9938112	9938112-9938206
Bra025926	5	A06	+	6673259-6675029	6673162-6673259
Bra037775	5	A09	-	4114735-4115710	4115710-4115730
Bra013077	5	A03	+	20629306-20637976	20628841-20628966	20629185-20629306
Bra018372	5	A05	-	7826716-7829141	7829141-7829143	7829281-7829417
Bra034318	5	A04	-	12239110-12243733	12243733-12243736	12244646-12244739
Bra018540	5	A02	-	15834316-15838403	15838403-15838563
Bra013604	5	A01	-	6602225-6604058	6604058-6604244
Bra006512	5	A03	-	3855215-3856579	3856579-3856608
Bra012456	5	A07	+	9734932-9735704	9734908-9734932
Bra007080	5	A09	+	28702185-28702861	28702011-28702047	28702151-28702185
Bra016530	5	A08	+	18123670-18124981	18123567-18123670
Bra024760	5	A09	+	24179389-24180542	24179270-24179389
Bra032519	5	A09	+	38178234-38179105	38178053-38178148
Bra038875	5	A01	-	15454073-15455401	15455401-15455424
Bra012744	5	A03	+	22500167-22501636	22500130-22500167
Bra021858	5	A04	+	14993545-14999426	14993464-14993545
Bra034193	5	A09	+	1209477-1211279	1209438-1209477
Bra028188	5	A04	-	6847133-6848871	6848871-6848889	6849161-6849269
Bra024710	5	A09	+	24613568-24614476	24613120-24613151	24613558-24613568
Bra035607	5	A02	+	6311033-6314355	6310820-6311033
Bra021875	5	A04	-	15085426-15087948	15087948-15088142
Bra022440	5	A05	+	18390262-18393241	18390225-18390262
Bra013379	5	A01	-	5302655-5304607	5304607-5305013	5305152-5305390
Bra035433	5	A01	+	16165095-16173844	16164923-16165095
Bra033408	5	A10	+	2469036-2475175	2468850-2469036
Bra028727	5	A02	-	969694-977982	977982-978097
Bra020781	5	A05	+	24098748-24100522	24098719-24098748
Bra024903	5	A06	+	23134642-23140295	23134392-23134642
Bra010789	5	A08	+	15682126-15683052	15681328-15681511	15681993-15682126
Bra013282	5	A01	-	4734662-4737861	4737861-4737873	4738040-4738201
Bra033832	5	A01	-	13151410-13156342	13156342-13156387	13156582-13156624
Bra018724	5	A06	+	2316104-2316928	2315792-2315965	2316090-2316104
Bra014290	5	A08	-	1890584-1892883	1892883-1892902
Bra013910	5	A01	+	8412704-8413953	8412256-8412462	8412556-8412704
Bra000011	5	A03	-	8842732-8843775	8843775-8843829	8844141-8844268
Bra040161	5	A01	+	4397423-4399088	4397204-4397423
Bra004363	5	A07	+	21523365-21524270	21522878-21522982	21523357-21523365
Bra007428	5	A09	-	30679974-30680569	30680660-30680759
Bra029087	5	A03	-	6293339-6294944	6294944-6294996	6295073-6295119
Bra022529	5	A02	-	8201854-8204546	8204546-8204557	8204642-8204741
Bra014271	5	A08	+	2073046-2075610	2072971-2073046
Bra016046	5	A07	+	22977615-22977953	22977022-22977237	22977587-22977615
Bra035480	5	A08	+	7726147-7727957	7726026-7726147
Bra010437	5	A08	-	13749885-13750459	13750459-13750491	13750777-13750881
Bra004588	5	A05	-	915771-918519	918519-918526
Bra034471	5	Scaffold000096	-	146866-148170	148170-148198	148606-148665
Bra013882	5	A01	-	8229117-8230244	8230244-8230718
Bra029506	5	A09	-	17853172-17853765	17853765-17853774	17854010-17854082
Bra015251	5	A07	-	3178327-3191556	3191556-3191639
Bra006406	5	A03	+	3377224-3381792	3377207-3377224
Bra017404	5	A09	+	14107320-14109315	14107136-14107196
Bra037564	5	A01	+	21142851-21144788	21142641-21142657	21142825-21142851
Bra010859	5	A08	+	16050061-16052254	16050041-16050061
Bra026702	5	A09	+	35032496-35033112	35032417-35032496
Bra005265	5	A05	+	4377584-4381874	4377552-4377584
Bra006036	5	A03	+	1703119-1708289	1702751-1703119
Bra013802	5	A01	+	7834578-7835828	7834382-7834402	7834557-7834578
Bra004906	5	A05	-	2411256-2412722	2412722-2412757
Bra034276	5	A04	-	11952611-11956763	11956763-11957115
Bra020134	5	A02	-	4169023-4171698	4171775-4171831	4171907-4172039
Bra011162	5	A01	+	3589431-3591875	3588841-3588889	3589398-3589431
Bra011406	5	A01	+	2310359-2311986	2309910-2309934	2310276-2310359
Bra005466	5	A05	+	5656901-5657619	5656840-5656901
Bra009982	5	A06	+	19070967-19081655	19070829-19070967
Bra033714	5	A06	-	24404749-24408929	24408929-24408996
Bra019593	5	A06	-	13582014-13586397	13586397-13586516
Bra020266	5	A02	+	4906121-4907608	4905478-4906121
Bra021719	5	A04	+	14186114-14187407	14185934-14186011	14186094-14186114
Bra025238	5	A06	+	21545201-21547097	21544000-21544036	21545175-21545201
Bra038262	5	A01	+	20407724-20407996	20407436-20407724
Bra021491	5	A01	-	24155674-24157586	24157586-24157889	24158114-24158271
Bra000509	5	A03	+	11524072-11524921	11523742-11523867	11524068-11524072
Bra032833	5	A09	-	23704471-23708198	23708198-23708285
Bra000550	5	A03	+	11731851-11735493	11731668-11731851
Bra025278	5	A06	+	21367255-21369916	21367112-21367255
Bra021397	5	A04	+	19142404-19146848	19142268-19142404
Bra011579	5	A01	-	1595117-1599103	1599103-1599184	1599284-1599428	1599517-1599546
Bra015231	5	A07	+	3438232-3440161	3438188-3438232
Bra021442	5	A04	+	19216250-19216840	19216057-19216250
Bra011485	5	A01	-	1988050-1990025	1990025-1990050	1990250-1990328
Bra008317	5	A02	-	13671721-13680666	13680666-13680789
Bra009767	5	A06	+	17722453-17723331	17722427-17722453
Bra023618	5	A02	+	3185639-3188333	3185626-3185639
Bra020637	5	A02	-	23492755-23493320	23493320-23493337	23493584-23493680
Bra038617	5	A06	-	14809789-14811755	14811755-14811825
Bra037536	5	A01	+	20878298-20885051	20878185-20878298
Bra013141	5	A03	-	20250424-20252322	20252322-20252418
Bra040738	5	Scaffold000247	-	3573-4351	4351-4369	4595-4730
Bra034627	5	A08	-	11620210-11624925	11624925-11625145
Bra011880	5	A01	+	103695-106639	103308-103370	103523-103695
Bra033474	5	A04	+	4766020-4769531	4765998-4766020
Bra006033	5	A03	+	1691175-1692553	1690625-1690691	1691167-1691175
Bra031594	5	A09	+	37421353-37421664	37421121-37421158	37421327-37421353
Bra022918	5	A03	+	7755478-7760139	7754930-7755058	7755459-7755478
Bra027835	5	A09	+	9524409-9529526	9524258-9524409
Bra021918	5	A04	-	15284796-15285251	15285251-15285311
Bra031435	5	A01	+	17325297-17326705	17325104-17325172	17325263-17325297
Bra030307	5	A04	+	9582382-9584045	9581943-9581982	9582261-9582308
Bra024886	5	A06	+	23038837-23041123	23038512-23038577	23038825-23038837
Bra012703	5	A03	-	22666627-22675105	22675105-22675201
Bra031640	5	A09	-	37192087-37194379	37194379-37194425	37194546-37194587
Bra030554	5	A08	-	20578846-20583177	20583177-20583194	20583496-20583604
Bra029784	5	A05	+	23014340-23014543	23013588-23013690
Bra018705	5	A06	+	2450018-2475314	2449862-2450018
Bra033075	5	A02	-	22560724-22562248	22562248-22562257	22562624-22562686
Bra039667	5	A06	+	636969-638327	635415-635480	635911-635977
Bra025727	5	A06	-	7242750-7243433	7243433-7243466	7244067-7244199
Bra017887	5	A03	+	31394356-31396341	31394125-31394356
Bra019254	5	A03	+	25451840-25452588	25451726-25451840
Bra009127	5	A10	+	15130822-15133691	15130785-15130822
Bra019953	5	A06	+	3542969-3546585	3542639-3542667	3542747-3542818	3542912-3542969
Bra029419	5	A09	-	17077722-17081118	17081118-17081154
Bra035907	5	A09	+	3574619-3579987	3574210-3574502	3574581-3574619
Bra037416	5	A09	+	518009-519467	517630-517709
Bra023962	5	A03	+	28605374-28608811	28605371-28605374
Bra001868	5	A03	+	19095190-19095624	19094895-19094988	19095185-19095190
Bra037337	5	A09	-	132832-135890	135890-136122
Bra018828	5	A06	+	1734752-1754130	1734702-1734752
Bra010470	5	A08	-	13924548-13925697	13925697-13925712	13928136-13928389
Bra039307	5	A04	+	18784307-18785767	18784154-18784307
Bra031361	5	A09	-	26151996-26152810	26152810-26153114
Bra030757	5	A08	-	19704911-19706806	19706806-19706850	19706947-19706998
Bra015142	5	A07	+	5346238-5346723	5345336-5345374	5346156-5346238
Bra040264	5	Scaffold000193	+	131553-134831	131445-131553
Bra036074	5	A09	-	26620438-26627104	26627104-26627136	26627245-26627410
Bra035446	5	A01	+	16018720-16022213	16018513-16018720
Bra022931	5	A03	-	7830026-7833137	7833137-7833238
Bra017971	5	A06	+	8891442-8893202	8891184-8891274	8891404-8891442
Bra027548	5	A09	-	11688691-11691917	11691917-11692070
Bra010667	5	A08	-	15099846-15103552	15103602-15103718
Bra000132	5	A03	+	9490193-9492826	9489907-9489987	9490064-9490096
Bra032451	5	A09	+	37887292-37887810	37887212-37887292
Bra035744	5	A05	-	17606263-17608638	17608638-17608649
Bra034054	5	A01	+	25209968-25214339	25209846-25209968
Bra024374	5	A06	-	15888239-15890181	15890181-15890190
Bra005177	5	A05	+	3850124-3851209	3849502-3849656	3850076-3850124
Bra016220	5	A07	+	22101649-22104900	22101643-22101649
Bra038682	5	A01	-	24504207-24507529	24507610-24507669
Bra038936	5	A08	+	8401314-8402538	8400918-8401064	8401294-8401314
Bra024160	5	A03	+	27286010-27287286	27285743-27285791	27285922-27286010
Bra029509	5	A09	-	17869079-17869972	17869972-17869989	17870106-17870284
Bra004537	5	A05	-	687357-690331	690331-690363	690508-690764
Bra030717	5	A08	+	19901748-19904474	19901718-19901748
Bra002116	5	A10	-	11425946-11429427	11429427-11429446	11430278-11430378
Bra015396	5	A10	+	1609018-1611995	1608953-1609018
Bra019909	5	A06	+	3781321-3781980	3781208-3781321
Bra031991	5	A05	+	24716018-24717647	24715900-24716018
Bra000300	5	A03	-	10438442-10440250	10440250-10440291	10440898-10441029
Bra033593	5	A06	-	25020005-25021074	25021343-25021412
Bra035877	5	A09	-	3760144-3764494	3764494-3764515	3764645-3764766
Bra007733	5	A09	-	32128688-32130154	32130154-32130209
Bra018565	5	A06	+	3193897-3196179	3193836-3193897
Bra011287	5	A01	+	2910781-2912682	2910603-2910781
Bra030935	5	A08	+	940008-941848	939871-940008
Bra002227	5	A10	+	10846121-10847740	10845741-10845821	10846119-10846121
Bra009158	5	A10	-	15014797-15019840	15019840-15019850
Bra035248	5	A09	+	16602883-16604128	16602760-16602883
Bra030803	5	A08	+	19545791-19548843	19545216-19545284	19545710-19545791
Bra021848	5	A04	+	14961932-14962189	14961575-14961932
Bra006317	5	A03	+	2981865-2983172	2981545-2981639	2981729-2981865
Bra021203	5	A01	-	22542191-22551042	22551042-22551198
Bra025936	5	A06	-	6592933-6595193	6595193-6595221	6595617-6595671
Bra029867	5	A05	+	22662986-22664648	22662732-22662986
Bra001033	5	A03	+	14481788-14482924	14481405-14481663	14481737-14481788
Bra015196	5	A07	-	3977312-3980780	3980780-3980968
Bra028755	5	A02	+	809190-821032	808934-809190
Bra008923	5	A10	+	13231244-13233454	13231133-13231244
Bra014628	5	A04	-	1874601-1876122	1876122-1876296
Bra022881	5	A03	+	7559215-7561429	7559159-7559215
Bra022697	5	A02	-	6941637-6943117	6943117-6943235
Bra027127	5	A09	+	9098660-9100912	9098254-9098357	9098650-9098660
Bra010760	5	A08	-	15511187-15511782	15512161-15512250
Bra006794	5	A03	-	5068171-5068853	5068853-5068856	5068993-5069023
Bra002805	5	A10	+	7545706-7547427	7545426-7545517
Bra035470	5	A01	-	15751076-15753302	15753302-15753359
Bra009491	5	A10	-	15709325-15716181	15716181-15716207	15716752-15716819
Bra028507	5	A07	+	14466111-14468310	14465900-14466111
Bra016204	5	A07	+	22171353-22173535	22170976-22171353
Bra038161	5	Scaffold000140	-	213695-215300	215300-215366	216104-216263
Bra040539	5	Scaffold000215	-	70208-70682	70682-70704	70921-71001
Bra006088	5	A03	+	1936337-1936990	1936273-1936337
Bra027966	5	A09	-	10628950-10631611	10631611-10631644	10631719-10631895
Bra009039	5	A10	+	13793451-13794777	13793278-13793363
Bra016557	5	A08	+	18267539-18271178	18267402-18267539
Bra009330	5	A10	+	14269656-14275450	14267608-14267966	14268442-14268863	14269519-14269656
Bra006898	5	A09	+	27562853-27563062	27562638-27562701	27562785-27562853
Bra001342	5	A03	+	15946266-15953877	15945975-15946077	15946199-15946266
Bra034264	5	A04	-	11871298-11871591	11871591-11871643	11871725-11871874
Bra003623	5	A07	+	17396031-17398636	17396006-17396031
Bra001449	5	A03	+	16437053-16438278	16436861-16436940	16437035-16437053
Bra021376	5	A01	-	26380703-26383548	26383548-26383634
Bra008844	5	A10	+	12888988-12890658	12888691-12888756	12888960-12888988
Bra018586	5	A06	-	3115684-3119656	3119656-3120100
Bra025284	5	A06	-	21323772-21325313	21325313-21325586
Bra003689	5	A07	+	17767244-17769382	17767050-17767085
Bra011144	5	A01	+	3698853-3706279	3698150-3698578	3698785-3698853
Bra005107	5	A05	-	3458343-3463745	3463745-3463960
Bra027920	5	A09	-	10289455-10291026	10291026-10291032	10291375-10291427
Bra014585	5	A04	+	1601044-1601478	1600268-1600383	1600965-1601044
Bra018432	5	A05	+	8192737-8193243	8192333-8192383	8192734-8192737
Bra013911	5	A01	-	8414268-8414849	8414849-8415097	8415564-8415714
Bra026665	5	A02	-	19483151-19489148	19489148-19489169	19489379-19489431	19489780-19489889
Bra018037	5	A06	-	9395704-9399474	9399474-9399501
Bra018017	5	A06	+	9245629-9246490	9245149-9245200	9245616-9245629
Bra030642	5	A08	-	20206136-20209983	20209983-20209997	20210434-20210533
Bra017499	5	A09	-	13325244-13327033	13327033-13327049	13327254-13327504
Bra040518	5	A01	+	26767669-26776112	26767543-26767669
Bra016608	5	A08	+	18498444-18500273	18498288-18498380
Bra019100	5	A03	-	26350723-26352978	26352978-26353036
Bra033881	5	A05	+	15735025-15736429	15734190-15734269	15735017-15735025
Bra026009	5	A06	-	6241313-6243425	6243425-6243433	6243641-6243786
Bra003009	5	A10	+	6154442-6160001	6154402-6154442
Bra037903	5	A09	+	15936893-15938611	15936725-15936893
Bra002518	5	A10	-	9139465-9141881	9141881-9142085
Bra014524	5	A04	+	1222631-1225338	1222048-1222559
Bra034252	5	A04	+	11785239-11787188	11784896-11785102	11785214-11785239
Bra003044	5	A10	+	5842487-5843097	5842280-5842487
Bra019078	5	A03	-	26476152-26479045	26479045-26479121
Bra009210	5	A10	+	14824040-14831862	14823600-14823729	14824025-14824040
Bra010171	5	A05	-	14978448-14979844	14979844-14980035	14980225-14980389
Bra007710	5	A09	+	32013012-32014349	32012811-32013012
Bra037452	5	A06	+	20159238-20161256	20159092-20159238
Bra021171	5	A01	-	22765495-22766645	22766726-22766934
Bra010097	5	A06	-	14379432-14382586	14382586-14382679
Bra006893	5	A09	-	27548749-27549780	27549780-27549831
Bra005894	5	A03	+	1090199-1091530	1090078-1090199
Bra014160	5	A08	-	2939757-2941257	2941257-2941615
Bra006346	5	A03	+	3115889-3121100	3115314-3115630	3115867-3115889
Bra017949	5	A06	+	8736590-8738862	8736379-8736590
Bra021228	5	A01	+	22392188-22392927	22387295-22387546	22387658-22387712	22387784-22387840	22387925-22388002	22388084-22388437
Bra000197	5	A03	-	9843999-9845641	9845641-9845707
Bra017050	5	A04	-	17017034-17019057	17019057-17019165
Bra005661	5	A03	+	33530-38004	33214-33339	33511-33530
Bra001767	5	A03	+	18350965-18351609	18350661-18350965
Bra007458	5	A09	-	30823085-30825878	30826585-30826603
Bra037728	5	A04	-	18142974-18145968	18146040-18146161
Bra016112	5	A07	+	22638118-22641787	22637885-22638118
Bra035959	5	A09	-	3324189-3325055	3325055-3325064	3325155-3325280
Bra003618	5	A07	+	17374130-17375902	17373770-17373799	17374103-17374130
Bra005578	5	A05	+	6307647-6310068	6307524-6307647
Bra003684	5	A07	-	17732088-17739021	17739021-17739175	17739294-17739423	17739555-17739659
Bra027765	5	A09	+	6784514-6787334	6784254-6784514
Bra025381	5	A06	-	20791604-20793857	20793857-20793942
Bra020065	5	A02	-	3851940-3857517	3857517-3857596
Bra008888	5	A10	+	13100861-13106392	13100698-13100861
Bra012055	5	A07	-	12498095-12499447	12499447-12499546
Bra021359	5	A01	-	26294375-26294626	26294626-26295046	26295132-26295215	26295298-26295435	26295528-26295649	26295734-26295926
Bra038379	5	A09	-	15592918-15596129	15596129-15596141	15596387-15596481
Bra021132	5	A01	-	22965039-22968156	22968156-22968160	22968522-22968638
Bra010274	5	A08	-	12792513-12794628	12794628-12794707
Bra013057	5	A03	+	20759269-20760469	20759171-20759269
Bra005305	5	A05	-	4683596-4686512	4686512-4686631
Bra023138	5	A09	-	21502175-21504010	21504010-21504093
Bra038124	5	A05	-	10413001-10419143	10419143-10419259
Bra005444	5	A05	-	5516463-5517308	5517308-5517354	5517460-5517690
Bra040830	5	A05	+	16284528-16285412	16284088-16284151
Bra001505	5	A03	-	16738983-16740972	16740972-16740997	16741090-16741175
Bra039955	5	A05	-	16386441-16386890	16386890-16386900	16387293-16387367
Bra026951	5	A09	-	36206635-36210702	36210702-36210836
Bra032695	5	A04	+	5771654-5772457	5771640-5771654
Bra035876	5	A09	-	3776485-3781122	3781122-3781173
Bra030966	5	A08	+	1185693-1187835	1185671-1185693
Bra029735	5	A05	+	23197157-23203422	23196967-23197157
Bra007222	5	A09	+	29584411-29586179	29584355-29584411
Bra027611	5	A09	+	7821113-7827056	7819976-7820050	7821100-7821113
Bra029677	5	A05	-	23427570-23431937	23431937-23432074
Bra003220	5	A07	+	15245648-15250605	15245614-15245648
Bra013928	5	A01	+	8509670-8511723	8507996-8508121	8508518-8508928	8509013-8509670
Bra021881	5	A04	-	15124619-15126212	15126212-15126217
Bra035850	5	A09	-	3911265-3913069	3913069-3913098
Bra036027	5	A09	-	26291829-26292668	26292668-26292899
Bra015349	5	A10	-	1862605-1865057	1865057-1865058	1865336-1865424
Bra034070	5	A01	-	25127219-25127793	25127875-25127960
Bra024144	5	A03	-	27379873-27380371	27380371-27380388	27380768-27380860
Bra019970	5	A06	-	3459096-3462862	3462862-3462948
Bra012082	5	A07	-	12361177-12363471	12363471-12363527
Bra023272	5	A09	-	20105338-20106616	20106616-20106821	20106935-20107002
Bra000865	5	A03	+	13595929-13599094	13595890-13595929
Bra021601	5	A04	-	13427717-13428049	13428049-13428067	13428445-13428524
Bra010206	5	A05	-	14490388-14492249	14492249-14492479
Bra031382	5	A09	-	25992382-25993743	25993743-25993761
Bra008215	5	A02	+	12879127-12880219	12878892-12879014	12879121-12879127
Bra038908	5	A01	-	15684404-15684751	15684751-15684825
Bra005813	5	A03	-	760548-760898	760898-760919	761383-761429
Bra033752	5	A06	-	24202349-24204129	24204129-24204246
Bra006338	5	A03	-	3083690-3086495	3086900-3086963	3087044-3087219
Bra021766	5	A04	+	14451473-14453788	14450948-14451382
Bra031651	5	A09	-	37141569-37142255	37142255-37142258	37142560-37142687
Bra034361	5	A04	-	12504713-12505996	12505996-12506391	12506517-12506553
Bra015434	5	A10	-	1320225-1321339	1321553-1321608
Bra023243	5	A09	-	20394610-20396742	20396742-20396775	20397058-20397168
Bra034300	5	A04	-	12118804-12120364	12120364-12120395	12120763-12120922
Bra007241	5	A09	-	29671920-29675212	29675212-29675286	29675446-29675506
Bra032286	5	A05	+	12048902-12049713	12048094-12048318	12048832-12048902
Bra020532	5	A02	+	24191206-24193346	24190845-24191122	24191204-24191206
Bra029515	5	A09	+	17908521-17911892	17908292-17908375	17908512-17908521
Bra018485	5	A05	+	8542871-8544106	8542839-8542871
Bra010158	5	A05	+	15189213-15189476	15188109-15188378	15188532-15189213
Bra001437	5	A03	-	16396380-16397992	16397992-16397996	16398305-16398585
Bra035136	5	A07	+	25610346-25614921	25610319-25610346
Bra029718	5	A05	-	23257788-23258981	23258981-23259011	23259094-23259123
Bra038698	5	A01	+	24396387-24398630	24395836-24395916
Bra006363	5	A03	-	3186659-3188092	3188092-3188315
Bra012557	5	A03	-	23591496-23593839	23593839-23593849	23594746-23594871
Bra032360	5	A09	-	22251691-22252721	22252721-22252723	22253109-22253187
Bra017914	5	A06	-	8523300-8524962	8524962-8525123
Bra007054	5	A09	+	28579400-28580055	28579324-28579400
Bra021896	5	A04	+	15190502-15191546	15190147-15190232	15190492-15190502
Bra030945	5	A08	+	987283-991546	987053-987101	987266-987283
Bra026983	5	A09	-	36367065-36368159	36368159-36368757	36368858-36368945	36369033-36369445	36369546-36370163	36370659-36370903	36372428-36372436	36372822-36373261
Bra004917	5	A05	-	2474179-2477487	2477487-2477753	2477845-2478004
Bra005644	5	A05	+	6711912-6712650	6710875-6711124	6711883-6711912
Bra020622	5	A02	+	23603013-23604821	23599225-23599326
Bra039419	5	A05	+	24246958-24250448	24246938-24246958
Bra007394	5	A09	-	30499795-30502354	30502354-30502444
Bra001740	5	A03	-	18210920-18212861	18212861-18213093
Bra029172	5	A03	+	6695110-6695442	6694999-6695110
Bra035620	5	A02	+	6209909-6211317	6209589-6209655	6209892-6209909
Bra034752	5	A05	-	22001195-22003605	22003605-22003630
Bra027791	5	A09	+	6573967-6587496	6573933-6573967
Bra022182	5	A05	-	19952772-19954425	19955175-19955291
Bra031672	5	A09	+	37058603-37062586	37058359-37058412	37058594-37058603
Bra023555	5	A02	+	2876920-2882829	2876864-2876920
Bra017808	5	A03	-	30646781-30649609	30649609-30649741
Bra008335	5	A02	-	13800401-13801183	13801183-13801190	13801750-13801857
Bra008121	5	A02	-	12248640-12249150	12250686-12250772
Bra033560	5	A06	-	25173522-25176392	25176392-25176610
Bra001686	5	A03	+	17878513-17880431	17874283-17874448	17878497-17878513
Bra011501	5	A01	-	1930100-1931467	1931467-1931843
Bra028238	5	A04	-	7308038-7308790	7308790-7308799	7309076-7309343
Bra040371	5	A01	+	25506606-25508997	25506593-25506606
Bra031331	5	A05	+	16655004-16656649	16654552-16654707	16654977-16655004
Bra038782	5	A03	-	24090601-24091586	24099065-24099163	24099235-24099269
Bra010746	5	A08	+	15453615-15461528	15453593-15453615
Bra016806	5	A08	-	19296686-19297822	19297822-19297853	19297969-19297999
Bra002777	5	A10	-	7709311-7712297	7712297-7712359
Bra040685	5	A04	-	4017513-4022269	4022269-4022391
Bra003304	5	A07	+	15782026-15783150	15777652-15778178	15779054-15779194	15779386-15779923	15780043-15780183	15780540-15780743	15780843-15780935	15781017-15781128	15781217-15782026
Bra013329	5	A01	-	5024135-5032197	5032197-5032208
Bra005829	5	A03	-	823509-825446	825446-825448	825665-825780
Bra011659	5	A01	+	1211896-1228618	1211682-1211896
Bra017894	5	A09	+	22677718-22678459	22674752-22674783	22675713-22677718
Bra016811	5	A08	-	19309787-19311275	19311275-19311279	19311531-19311565
Bra033465	5	A04	+	4689720-4691813	4688889-4688934	4689500-4689720
Bra024379	5	A06	-	15961367-15970642	15970642-15970776
Bra010571	5	A08	+	14469824-14471667	14469764-14469824
Bra036947	5	Scaffold000123	-	235457-239424	239424-239525
Bra028856	5	A02	-	349711-350307	350549-350582
Bra020685	5	A02	-	23214632-23216182	23216182-23216192	23216295-23216427
Bra016018	5	A07	+	23104681-23106714	23104582-23104681
Bra000552	5	A03	-	11750733-11756057	11756057-11756119
Bra022517	5	A02	+	8284226-8284533	8284144-8284226
Bra030546	5	A08	+	20611852-20613530	20611363-20611469	20611841-20611852
Bra011315	5	A01	-	2759913-2760524	2760524-2760773
Bra029202	5	A02	+	26017558-26018837	26016260-26016479	26017347-26017558
Bra003054	5	A10	+	5703909-5706618	5703282-5703394	5703895-5703909
Bra000693	5	A03	-	12519785-12521111	12521111-12521172	12521362-12521423
Bra010459	5	A08	-	13843056-13845053	13845053-13845058	13845405-13845502
Bra035629	5	A02	+	6118530-6119331	6118381-6118414	6118502-6118530
Bra000622	5	A03	+	12132788-12135252	12132671-12132788
Bra005312	5	A05	+	4750426-4753464	4750270-4750311	4750414-4750426
Bra002382	5	A10	-	9990757-9996294	9996294-9996350
Bra018315	5	A05	-	7398400-7399080	7399080-7399086	7399293-7399380
Bra024105	5	A03	+	27640138-27644708	27639124-27639358	27640070-27640138
Bra005273	5	A05	+	4479079-4485601	4478682-4478775	4479069-4479079
Bra006104	5	A03	+	2027478-2031144	2026303-2026550	2027405-2027478
Bra029849	5	A05	-	22726040-22728286	22728286-22728292	22728388-22728452
Bra009555	5	A10	+	16022754-16023291	16022471-16022542	16022745-16022754
Bra008929	5	A10	-	13270422-13271475	13271475-13271552
Bra033017	5	A02	-	22209574-22212041	22212041-22212089
Bra038764	5	A03	+	24225333-24229949	24224934-24225333
Bra039799	5	A04	-	3829312-3831950	3831950-3832067
Bra027816	5	A09	+	9364311-9365849	9363884-9364064	9364301-9364311
Bra019981	5	A06	-	3406445-3407611	3407611-3407921
Bra011253	5	A01	-	3069787-3076369	3076369-3076421
Bra010787	5	A08	-	15671975-15673034	15673034-15673065	15673349-15673378
Bra011847	5	A01	+	247442-249732	242601-242985
Bra010703	5	A08	+	15276594-15278886	15276579-15276594
Bra031975	5	A05	+	24628360-24631292	24628170-24628191	24628296-24628360
Bra022718	5	A02	-	6805666-6813470	6813470-6813480	6813560-6813674
Bra004450	5	A05	-	173223-176202	176202-176221
Bra009195	5	A10	+	14878775-14880965	14878466-14878775
Bra009090	5	A10	-	15265354-15267258	15267258-15267302
Bra010154	5	A05	+	15207223-15207701	15207017-15207223
Bra036193	5	A09	+	2029318-2031420	2029252-2029318
Bra034042	5	A02	-	8952465-8957696	8958103-8958112
Bra030184	5	A07	-	8094874-8095557	8095557-8095894	8096063-8096232	8096494-8096653	8097088-8097299
Bra023324	5	A02	+	1810719-1812359	1808272-1808380	1810717-1810719
Bra007999	5	A02	-	11437860-11443027	11443027-11443130
Bra020239	5	A02	+	4767927-4771274	4767822-4767927
Bra020305	5	A02	+	5100729-5101055	5100723-5100729
Bra027593	5	A09	+	12067220-12068829	12067034-12067220
Bra037299	5	A09	-	5071201-5079249	5079249-5079408
Bra020464	5	A02	-	24666287-24666733	24666733-24666776	24667699-24667808
Bra013302	5	A01	+	4870216-4872489	4870026-4870100	4870186-4870216
Bra013375	5	A01	+	5283929-5285250	5283760-5283929
Bra009378	5	A10	+	14083887-14085942	14083794-14083887
Bra035176	5	A07	-	25746853-25747440	25747440-25747456
Bra029785	5	A05	-	23011612-23013252	23013252-23013348
Bra010884	5	A08	+	16170404-16171291	16170127-16170199	16170383-16170404
Bra002710	5	A10	+	8131748-8134531	8131566-8131584	8131723-8131748
Bra033690	5	A06	+	24540208-24541421	24540105-24540208
Bra034676	5	A08	+	11334298-11335617	11334023-11334115	11334280-11334298
Bra035474	5	A01	+	15721637-15722707	15721307-15721410	15721624-15721637
Bra011548	5	A01	-	1724526-1727909	1727909-1728193
Bra015990	5	A07	+	23211854-23216545	23211356-23211645	23211812-23211854
Bra007033	5	A09	-	28454312-28454755	28454755-28454779	28455045-28455139
Bra008613	5	A10	+	11896006-11900956	11895520-11896006
Bra026867	5	A09	-	35793747-35796169	35796169-35796176
Bra012066	5	A07	-	12443853-12444916	12444916-12444962
Bra030474	5	A05	-	11755654-11755984	11755984-11755988
Bra024115	5	A03	+	27556997-27558497	27556878-27556997
Bra032569	5	A09	+	38423107-38424496	38422971-38423107
Bra011835	5	A01	-	301416-303357	303449-303516
Bra030491	5	A05	-	11955353-11956610	11956610-11956622	11956696-11956875
Bra018198	5	A06	+	10683582-10685660	10679965-10681170	10681477-10681698	10681793-10681900	10681996-10682187	10682270-10682518	10682592-10682846	10682938-10683142	10683454-10683582
Bra031477	5	A01	+	16955988-16959457	16955960-16955988
Bra022572	5	A02	-	7822981-7823400	7823400-7823404	7823528-7823660
Bra020757	5	A05	+	24005377-24007338	24004772-24004840	24005314-24005377
Bra024508	5	A06	-	16900130-16900921	16900921-16900931	16901206-16901349
Bra040284	5	A01	-	25645961-25647861	25647861-25647898	25648210-25648377
Bra015450	5	A10	-	1216923-1217712	1217712-1217716	1218603-1218847
Bra022892	5	A03	-	7623459-7626615	7626615-7626621	7626844-7627031
Bra035378	5	Scaffold000104	+	395639-397705	394859-395131	395532-395639
Bra004112	5	A07	+	20183592-20184169	20183496-20183592
Bra020180	5	A02	-	4407588-4407854	4407854-4407885	4408107-4408217
Bra027176	5	A05	+	20262528-20265300	20262303-20262350	20262453-20262528
Bra024729	5	A09	-	24497385-24499898	24499898-24499967
Bra008983	5	A10	-	13525681-13528857	13528857-13528876	13529015-13529069
Bra013046	5	A03	+	20818744-20820956	20818679-20818744
Bra029324	5	A02	+	25321703-25322863	25321087-25321322
Bra011914	5	A07	+	13612368-13612547	13612244-13612368
Bra037523	5	A06	+	20469423-20470727	20468751-20468785	20469417-20469423
Bra028851	5	A02	+	361028-361696	361006-361028
Bra013206	5	A03	+	19909550-19909837	19909400-19909550
Bra014092	5	A08	+	3596827-3597570	3596741-3596827
Bra030856	5	A08	-	337331-339100	339100-339255
Bra037330	5	A09	+	108791-110172	108607-108653	108784-108791
Bra017705	5	A03	-	29935560-29938514	29938514-29938740
Bra027841	5	A09	+	9599322-9599820	9599266-9599322
Bra008098	5	A02	+	12129228-12129491	12128464-12128566	12129206-12129228
Bra003451	5	A07	+	16543169-16544251	16543011-16543169
Bra037799	5	A09	-	4244076-4247876	4247876-4247916
Bra004032	5	A07	+	19695912-19697045	19695525-19695912
Bra038496	5	A01	-	10655146-10659033	10659033-10659034
Bra016837	5	A08	-	19437150-19438033	19438033-19438103	19438881-19439058
Bra036053	5	A09	-	26503604-26504877	26504877-26505049
Bra007705	5	A09	+	31986167-31989116	31986110-31986167
Bra007759	5	A09	+	32262009-32267371	32261367-32261881	32261956-32262009
Bra014242	5	A08	+	2266299-2273182	2266285-2266299
Bra007360	5	A09	+	30319814-30321111	30319377-30319518	30319812-30319814
Bra020513	5	A02	+	24310423-24316725	24310339-24310423
Bra008072	5	A02	+	12006712-12007874	12006344-12006389	12006693-12006712
Bra006763	5	A03	+	4947576-4956100	4947487-4947576
Bra036125	5	A09	+	2365007-2366929	2364493-2364655	2364888-2365007
Bra014619	5	A04	-	1809161-1810939	1811016-1811043
Bra029720	5	A05	+	23253906-23254964	23253867-23253906
Bra031430	5	A01	-	17367554-17368781	17368781-17369148
Bra002826	5	A10	+	7390784-7396426	7390713-7390784
Bra001096	5	A03	-	14750073-14752347	14752347-14752368
Bra027036	5	A09	-	8222835-8223389	8223389-8223675
Bra012961	5	A03	-	21326869-21328218	21328218-21328240	21328423-21328462
Bra000286	5	A03	-	10363528-10365953	10365953-10366019	10366491-10366615
Bra021328	5	A05	-	9639653-9648917	9648917-9649005
Bra039738	5	A02	-	8653277-8654732	8654732-8654750	8655035-8655106
Bra031083	5	A09	-	34293191-34295129	34295129-34295249
Bra034080	5	A01	+	25090723-25091243	25090214-25090468
Bra028644	5	A02	-	1341525-1341981	1341981-1342000	1342223-1342389
Bra019530	5	A06	+	12961566-12988033	12961497-12961566
Bra036211	5	A09	+	1919796-1920191	1918206-1918308	1918387-1918519	1918600-1918634	1918707-1918782	1918987-1919103	1919244-1919796
Bra001355	5	A03	-	15998202-16002318	16002318-16002331	16002406-16002585
Bra020003	5	A06	-	3328471-3330174	3330174-3330188	3330251-3330408
Bra036689	5	A09	-	6034763-6036694	6036694-6036756	6036838-6036944
Bra011348	5	A01	-	2624123-2628809	2628809-2628816	2629078-2629176
Bra039611	5	A07	-	1413750-1415529	1415529-1415551
Bra037460	5	A06	+	20207624-20209702	20207521-20207624
Bra026946	5	A09	+	36190719-36197016	36190625-36190719
Bra009270	5	A10	+	14578935-14579393	14578691-14578811	14578917-14578935
Bra040743	5	Scaffold000247	-	31599-37237	37237-37279
Bra002174	5	A10	-	11148814-11151371	11151371-11151374	11151467-11151659
Bra020969	5	A08	-	10086785-10088924	10088924-10088963
Bra024412	5	A06	-	16242436-16246050	16246050-16246078
Bra005673	5	A03	+	78156-78852	78071-78156
Bra013201	5	A03	+	19923916-19925341	19923750-19923916
Bra004460	5	A05	+	251518-255534	251446-251518
Bra007061	5	A09	+	28616407-28628039	28616000-28616093	28616330-28616407
Bra002081	5	A07	-	2004875-2006711	2006711-2006721
Bra004313	5	A07	+	21197013-21198268	21196639-21196765	21196968-21197013
Bra006203	5	A03	+	2498205-2499510	2497672-2497756	2498197-2498205
Bra022989	5	A03	-	8119897-8122983	8122983-8123121
Bra013561	5	A01	+	6363255-6365534	6363208-6363255
Bra011883	5	A08	+	16300052-16300459	16299580-16299713	16299852-16299952
Bra034880	5	A08	+	5762086-5764543	5761974-5762086
Bra000126	5	A03	-	9452740-9459754	9459754-9459883
Bra008342	5	A02	+	13859303-13861155	13858966-13859125	13859293-13859303
Bra016592	5	A08	+	18418822-18424081	18418685-18418822
Bra002011	5	A07	-	2600744-2606657	2606657-2606782
Bra013675	5	A01	-	7064628-7067377	7067377-7067387	7067587-7067679
Bra017937	5	A06	+	8661189-8663682	8660826-8661189
Bra009413	5	A10	+	15340506-15342059	15340224-15340326	15340495-15340506
Bra039089	5	A09	-	1546631-1548485	1548485-1548517	1548725-1548767
Bra038311	5	A02	+	10347315-10350360	10346891-10347074	10347265-10347315
Bra032537	5	A09	-	38265565-38268500	38268500-38268520	38268813-38268875
Bra038715	5	A01	+	24321802-24322309	24321799-24321802
Bra023269	5	A09	-	20119707-20119952	20119952-20119979	20120556-20120767
Bra037755	5	A09	-	4019672-4022879	4022879-4022896
Bra024854	5	A06	+	22787128-22790585	22786843-22786982	22787105-22787128
Bra004760	5	A05	+	1701040-1706981	1700981-1701040
Bra024999	5	A06	+	23546696-23548498	23546543-23546696
Bra010116	5	A06	+	14509340-14512449	14509214-14509340
Bra028969	5	A03	+	5650080-5652521	5649328-5650080
Bra002649	5	A10	-	8459077-8459805	8459805-8459912
Bra040704	5	Scaffold000237	-	26440-27972	27972-30025	30129-30416
Bra021870	5	A04	+	15056353-15058420	15056242-15056353
Bra031876	5	A02	+	26448185-26449162	26448040-26448185
Bra013211	5	A03	-	19882191-19882646	19882646-19882720	19883308-19883398
Bra020644	5	A02	-	23440259-23440976	23440976-23440988	23441054-23446219	23446289-23446471	23446545-23446697	23446769-23447112	23447180-23447329	23447400-23447580	23447655-23447830	23447910-23448164	23448237-23448446	23448533-23448606	23448681-23448793	23448844-23449269	23449354-23450278
Bra002239	5	A10	-	10783721-10784690	10784690-10784727	10785180-10785371
Bra037308	5	A09	-	11563-18445	18445-18549
Bra033269	5	A10	-	3222490-3231031	3231031-3231094	3231286-3231500
Bra023796	5	A01	+	19143489-19145925	19143378-19143489
Bra018738	5	A06	+	2258827-2261165	2258782-2258827
Bra034690	5	A05	-	21726425-21728591	21728591-21728633	21728863-21729113
Bra027284	5	A05	-	20829037-20830257	20830257-20830598
Bra024341	5	A06	+	15684271-15686728	15684236-15684271
Bra000538	5	A03	+	11663078-11665462	11662986-11663078
Bra008056	5	A02	+	11938246-11940078	11938135-11938246
Bra007256	5	A09	+	29742810-29746144	29742750-29742810
Bra038286	5	A06	+	11176086-11178179	11175349-11175473	11175567-11175670	11176036-11176086
Bra027387	5	A05	+	21373592-21374990	21372948-21373159	21373590-21373592
Bra037408	5	A09	-	468826-470949	470949-470951	471515-471672
Bra032410	5	A09	+	21717556-21719111	21717394-21717556
Bra036283	5	A09	+	846040-851210	844948-845204
Bra006555	5	A03	+	4026030-4030058	4026025-4026030
Bra028940	5	A03	+	5518882-5519382	5517829-5517889	5518862-5518882
Bra036459	5	A07	+	276380-278230	276149-276196
Bra034272	5	A04	-	11931986-11933818	11933818-11933845	11934013-11934081
Bra005820	5	A03	+	789516-789923	789183-789240	789494-789516
Bra040966	5	Scaffold000344	+	542-2775	404-542
Bra037770	5	A09	+	4091134-4094940	4090936-4091033	4091125-4091134
Bra003341	5	A07	+	15980092-15983065	15979622-15979745	15979991-15980092
Bra017797	5	A03	+	30585277-30590470	30585244-30585277
Bra002276	5	A10	-	10616060-10617014	10617014-10617388
Bra020926	5	A08	+	10365783-10367201	10365702-10365783
Bra016248	5	A07	+	21936537-21937391	21935304-21935349	21935440-21936537
Bra003379	5	A07	+	16196888-16197970	16196435-16196559
Bra038365	5	A02	+	9961881-9962421	9960400-9960674	9961802-9961881
Bra009928	5	A06	+	18745695-18747361	18745434-18745695
Bra037880	5	A09	+	15244999-15247355	15244813-15244999
Bra004733	5	A05	-	1559609-1561604	1561604-1561650	1561992-1562271
Bra002498	5	A10	+	9274027-9277939	9273886-9274027
Bra008248	5	A02	-	13082574-13085101	13085101-13085103	13085228-13085298
Bra023023	5	A03	+	8285254-8286427	8285073-8285254
Bra001391	5	A03	-	16158877-16167056	16167056-16167226
Bra017738	5	A03	+	30178527-30179743	30178182-30178362	30178515-30178527
Bra013580	5	A01	-	6447803-6448195	6448195-6448200	6448655-6448714
Bra035438	5	A01	+	16095291-16099202	16095280-16095291
Bra039927	5	A09	-	33324120-33325712	33325712-33325717	33325886-33325925
Bra024986	5	A06	-	23474792-23476483	23476483-23476493	23476583-23476615
Bra000193	5	A03	-	9828909-9829874	9829960-9830034
Bra025092	5	A06	+	24048051-24049775	24047908-24047964	24048042-24048051
Bra031590	5	A09	-	37432393-37432975	37432975-37433003	37433163-37433231
Bra020311	5	A02	+	5129796-5130611	5129565-5129638	5129744-5129796
Bra033346	5	A10	+	2778671-2779841	2778613-2778671
Bra003336	5	A07	+	15946009-15949022	15945904-15946009
Bra009063	5	A10	+	13897575-13899215	13896701-13896970	13897565-13897575
Bra035418	5	A01	+	16297639-16302815	16297138-16297481	16297589-16297639
Bra023901	5	A01	+	20070247-20073237	20069430-20069595	20069813-20070247
Bra012735	5	A03	+	22545991-22546659	22545843-22545898	22545983-22545991
Bra039538	5	A01	+	11510855-11512648	11510652-11510748	11510827-11510855
Bra019509	5	A06	+	12771760-12772783	12771456-12771529	12771729-12771760
Bra027563	5	A09	+	11802213-11802720	11801707-11801737	11802196-11802213
Bra024084	5	A03	+	27786289-27789062	27785867-27786289
Bra016729	5	A08	+	18920781-18922718	18920515-18920693
Bra038512	5	A09	+	33442213-33446741	33442197-33442213
Bra017054	5	A04	+	16992920-16994953	16992553-16992733	16992916-16992920
Bra012320	5	A07	+	10785720-10787190	10785409-10785720
Bra001226	5	A03	-	15441960-15442319	15442319-15442333	15442508-15442629
Bra028958	5	A03	-	5601119-5608550	5608550-5608608
Bra020276	5	A02	-	4964463-4965071	4965330-4965450
Bra003542	5	A07	+	16980592-16987645	16980559-16980592
Bra013089	5	A03	-	20560563-20560811	20560811-20560882
Bra034804	5	A05	-	22227518-22229518	22229518-22229528
Bra023710	5	A02	+	3653142-3655556	3652841-3653142
Bra030998	5	A09	-	34753663-34759660	34759660-34759761
Bra036375	5	A02	-	21024184-21024351	21024351-21024498
Bra038663	5	A06	-	15065321-15066245	15066245-15066299
Bra002483	5	A10	+	9342030-9343466	9341570-9341611	9342028-9342030
Bra019574	5	A06	-	13390809-13391685	13391685-13391698	13391988-13392048
Bra018664	5	A06	-	2731201-2734334	2734334-2734388	2734608-2734833
Bra018624	5	A06	+	2932964-2934266	2930096-2930335
Bra009086	5	A10	+	15280928-15281868	15280197-15280306	15280759-15280844
Bra024577	5	A09	-	25516003-25516443	25516443-25516475
Bra012508	5	A07	-	9345208-9347217	9347217-9347222	9347384-9347480
Bra000424	5	A03	+	11066639-11068670	11066355-11066496	11066629-11066639
Bra018296	5	A04	+	4721788-4722363	4721386-4721590	4721708-4721788
Bra005538	5	A05	-	6075276-6076202	6076202-6076210	6076762-6076859
Bra020124	5	A02	+	4119801-4120997	4119546-4119609	4119799-4119801
Bra023593	5	A02	+	3079488-3086924	3079320-3079488
Bra006991	5	A09	-	28224186-28225332	28225401-28225559
Bra010166	5	A05	-	15024871-15025170	15025683-15025734
Bra000809	5	A03	-	13304613-13309693	13309693-13309773
Bra002290	5	A10	+	10527463-10528655	10527334-10527392
Bra002300	5	A10	-	10487650-10487883	10487883-10487886	10487956-10488283	10488406-10488653	10488737-10488970
Bra023035	5	A03	+	8339258-8340547	8339187-8339258
Bra035363	5	Scaffold000104	+	191427-192893	190997-191183	191409-191427
Bra022039	5	A02	+	18465960-18470236	18465879-18465960
Bra012085	5	A07	+	12344150-12347384	12343077-12343212	12343944-12344150
Bra005958	5	A03	-	1411011-1412214	1412214-1412227	1412533-1412590
Bra034881	5	A08	+	5747986-5748883	5747980-5747986
Bra001604	5	A03	+	17359473-17360080	17359038-17359069	17359436-17359473
Bra003313	5	A07	-	15833112-15835234	15835234-15835335
Bra000681	5	A03	-	12445022-12447366	12447366-12447395	12448025-12448132
Bra035672	5	A04	-	13008245-13010047	13010047-13010049	13010161-13010223	13010363-13010422
Bra011317	5	A01	-	2752087-2753975	2753975-2754042
Bra036000	5	Scaffold000111	+	400347-402178	400299-400347
Bra031043	5	A09	+	34529548-34530701	34529471-34529548
Bra038716	5	A01	-	24319747-24320824	24320824-24320830
Bra035440	5	A01	+	16071212-16074964	16070512-16070599	16071124-16071212
Bra037584	5	A01	-	21292985-21293376	21293376-21293417
Bra023712	5	A02	+	3661781-3663881	3661720-3661781
Bra032482	5	A09	+	38020446-38023513	38020406-38020446
Bra017469	5	A09	+	13483422-13485625	13483267-13483422
Bra036624	5	A09	+	2519757-2523111	2519445-2519505	2519750-2519757
Bra006618	5	A03	-	4296513-4297284	4297284-4297304	4297480-4297699
Bra025613	5	A04	-	7847252-7850115	7850115-7850123	7850469-7850571
Bra029746	5	A05	+	23163874-23168158	23163735-23163874
Bra021909	5	A04	-	15258934-15259419	15259419-15259803
Bra037379	5	A09	+	342813-346046	337936-338843	338914-339023	339373-339423	339543-339714	339802-340083	340164-340367	340445-340930	341013-341222	341314-341502	341586-341749	341843-341992	342099-342177	342249-342813
Bra029099	5	A03	+	6352483-6354949	6352383-6352483
Bra000288	5	A03	+	10371282-10373470	10371265-10371282
Bra033575	5	A06	+	25085300-25095232	25085258-25085300
Bra032478	5	A09	+	38005186-38009083	38003563-38003726	38005156-38005186
Bra031645	5	A09	-	37168476-37172411	37172411-37172438
Bra019888	5	A06	+	3874079-3878249	3873851-3874079
Bra024170	5	A03	-	27182892-27186641	27186641-27186739
Bra006775	5	A03	-	5008248-5010259	5010259-5010338
Bra018259	5	A05	+	6977305-6982370	6977219-6977305
Bra028346	5	A01	+	18218904-18219978	18218706-18218818
Bra020301	5	A02	-	5077296-5087818	5087818-5087853
Bra033338	5	A10	-	2804392-2805240	2805240-2805296	2805395-2807135	2807258-2807355	2807443-2807612	2807694-2807972	2808699-2809153
Bra028966	5	A03	+	5628966-5630189	5628819-5628966
Bra026380	5	A01	-	9428123-9428888	9429005-9429105
Bra004822	5	A05	-	1970933-1973160	1973160-1973196
Bra025239	5	A06	+	21541308-21543544	21541273-21541308
Bra011779	5	A01	-	592645-594300	594300-594308	594526-594701
Bra016651	5	A08	+	18653225-18659101	18652889-18653150
Bra026726	5	A09	-	35169277-35173503	35173503-35173626	35173966-35174147
Bra022240	5	A05	-	19602821-19606727	19606727-19606738	19606912-19607067
Bra007156	5	A09	+	29133530-29134513	29132858-29132993
Bra033055	5	A02	+	22453637-22456999	22453570-22453637
Bra031627	5	A09	+	37263457-37266320	37263355-37263457
Bra024205	5	A03	+	26923620-26925164	26923529-26923620
Bra019131	5	A03	+	26200714-26201834	26200574-26200714
Bra023013	5	A03	+	8231229-8232259	8231078-8231153
Bra003829	5	A07	-	18528638-18528844	18528844-18528849	18528984-18529182
Bra031772	5	A09	-	36560490-36562616	36562616-36562756
Bra008308	5	A02	+	13620334-13622189	13620153-13620204	13620301-13620334
Bra035591	5	A02	-	6367595-6367909	6368936-6368976
Bra019275	5	A03	+	25330371-25330934	25329951-25330074	25330363-25330371
Bra022554	5	A02	-	7995512-7996167	7996167-7996179	7996272-7996343
Bra026387	5	A01	-	9400446-9402944	9402944-9402963
Bra010614	5	A08	+	14815891-14816970	14815122-14815278	14815445-14815891
Bra010577	5	A08	+	14510383-14513241	14508298-14508353	14508481-14509589
Bra040545	5	Scaffold000217	+	2019-2940	1973-2019
Bra036899	5	A01	-	12053248-12058246	12058246-12058307	12058413-12058469	12059053-12059124
Bra013670	5	A01	-	7007747-7013556	7013556-7013595
Bra038456	5	A01	-	10900603-10900869	10900869-10901126
Bra040075	5	A08	-	12370578-12372429	12372429-12372435	12373083-12373257
Bra031416	5	A01	-	17477223-17478756	17478756-17479300	17479409-17479536
Bra039433	5	A05	-	24290824-24291612	24291612-24291825	24292011-24292120
Bra011269	5	A01	-	3001799-3003000	3003000-3003155
Bra034943	5	A08	+	5020551-5027617	5020547-5020551
Bra030143	5	A07	+	8460983-8462310	8460859-8460983
Bra037530	5	A06	-	20495397-20496517	20496517-20496855	20496982-20497195	20497273-20497404	20497485-20497567	20497651-20497722	20497810-20497878	20497964-20498101	20498429-20498868
Bra002732	5	A10	+	8032730-8033323	8032728-8032730
Bra040247	5	A01	+	25855849-25856114	25855772-25855849
Bra005923	5	A03	+	1236291-1237824	1236070-1236127
Bra023401	5	A02	+	2194169-2197303	2194118-2194169
Bra035073	5	A07	+	25323974-25325019	25323956-25323974
Bra036990	5	A03	-	29099933-29100250	29100250-29100388
Bra002872	5	A10	+	7093652-7097140	7093590-7093652
Bra029572	5	A09	-	18396296-18397968	18397968-18398007	18398107-18398146
Bra002765	5	A10	+	7796230-7797284	7795809-7795965	7796166-7796230
Bra017751	5	A03	+	30254416-30257187	30254326-30254416
Bra024880	5	A06	+	22992923-22994650	22992893-22992923
Bra003464	5	A07	+	16607548-16613040	16607462-16607548
Bra000305	5	A03	-	10460100-10461894	10461894-10461966	10462215-10462405
Bra013127	5	A03	+	20334424-20336320	20334087-20334282	20334398-20334424
Bra000169	5	A03	+	9713173-9716706	9713120-9713173
Bra022357	5	A05	-	18913830-18914723	18914723-18914870
Bra001359	5	A03	-	16018114-16021114	16021114-16021156
Bra041170	5	Scaffold004047	+	11-321	2015-02-11
Bra008832	5	A10	-	12831548-12835655	12835655-12835702
Bra028202	5	A04	+	6971521-6975122	6971439-6971521
Bra016668	5	A08	+	18722106-18722753	18721937-18721967	18722102-18722106
Bra037526	5	A06	-	20476831-20478610	20478610-20478621
Bra036166	5	A09	+	2126918-2128272	2126892-2126918
Bra012174	5	A07	+	11786278-11790867	11786150-11786278
Bra035396	5	Scaffold000104	+	612340-615024	612300-612340
Bra012664	5	A03	+	22883377-22884204	22883295-22883377
Bra006429	5	A03	+	3478083-3481472	3477398-3477487	3478067-3478083
Bra004218	5	A07	-	20764762-20766571	20766571-20766692
Bra029505	5	A09	+	17850361-17852000	17850290-17850361
Bra015737	5	A07	-	24375488-24378274	24378274-24378284	24378419-24378492
Bra040708	5	Scaffold000237	+	38528-40129	38520-38528
Bra002253	5	A10	-	10714842-10717220	10717220-10717293	10717430-10717485
Bra029429	5	A09	-	17160590-17163378	17163378-17163589
Bra035598	5	A02	-	6338325-6339760	6339760-6339789	6339872-6339904	6340549-6340621
Bra014787	5	A04	+	3159586-3161959	3158473-3158754	3159572-3159586
Bra024861	5	A06	+	22860568-22862936	22860389-22860483	22860560-22860568
Bra016547	5	A08	+	18217368-18222192	18217342-18217368
Bra004982	5	A05	-	2795637-2797307	2797307-2797312	2797699-2797794
Bra002503	5	A10	-	9248745-9252739	9252739-9252748	9253287-9253482
Bra031694	5	A09	+	36965728-36969615	36965610-36965728
Bra031701	5	A09	-	36924947-36934906	36934906-36935081
Bra025988	5	A06	+	6324751-6328645	6324468-6324751
Bra007402	5	A09	+	30527258-30529803	30526893-30527005	30527208-30527258
Bra030700	5	A08	-	19982157-19983852	19983852-19983884
Bra021936	5	A04	+	15376961-15378104	15376940-15376961
Bra011805	5	A01	+	431218-431775	430909-431218
Bra032147	5	A04	-	10948129-10951082	10951816-10952843	10953048-10953254
Bra002042	5	A07	-	2331648-2333219	2333219-2333276
Bra005282	5	A05	-	4526665-4527150	4527150-4527200	4527354-4527563
Bra001287	5	A03	+	15715789-15722991	15715751-15715789
Bra038109	5	A05	-	10542860-10544630	10544630-10544651	10546003-10546096	10546286-10546335
Bra007309	5	A09	-	30028616-30031270	30031270-30031329
Bra035061	5	A07	-	25281350-25282754	25282754-25283090
Bra026186	5	A06	-	5395394-5397275	5397275-5397827	5397927-5398037	5398133-5398250	5398344-5398380	5398580-5398835	5398911-5399079
Bra020284	5	A02	-	4994160-4994498	4994498-4994556
Bra036718	5	A09	+	5870051-5871770	5869865-5869919	5870050-5870051
Bra017936	5	A06	+	8659336-8660074	8659116-8659212	8659325-8659336
Bra033604	5	A06	-	24974728-24977304	24977304-24977314	24977847-24978064
Bra010853	5	A08	-	16012715-16014168	16014168-16014190
Bra001175	5	A03	-	15145899-15152027	15152027-15152181
Bra015502	5	A10	-	896234-898752	898752-898895	898974-899175
Bra036786	5	A09	+	27347325-27349962	27346841-27346998	27347164-27347325
Bra018369	5	A05	-	7807454-7808587	7808587-7808986
Bra029518	5	A09	-	17921620-17925331	17925331-17925355
Bra013477	5	A01	-	5888951-5897504	5897504-5897863
Bra039272	5	A04	+	18912410-18913492	18911590-18911672	18912398-18912410
Bra007449	5	A09	-	30782515-30784357	30784357-30784377	30784686-30784787
Bra009173	5	A10	-	14951992-14952405	14952405-14952473
Bra029325	5	A02	-	25315877-25316140	25316140-25316180	25317005-25317095
Bra040929	5	Scaffold000317	+	14180-16197	14000-14042	14138-14180
Bra019095	5	A03	-	26375290-26384388	26384388-26384404
Bra026903	5	A09	+	35969309-35971327	35969288-35969309
Bra022875	5	A03	-	7535478-7540794	7540794-7540860
Bra002294	5	A10	+	10501951-10509069	10501307-10501494	10501578-10501714	10501888-10501951
Bra030899	5	A08	+	665656-666651	665084-665270	665641-665656
Bra011956	5	A07	+	13194193-13196214	13193506-13193642	13194177-13194193
Bra023994	5	A03	+	28400692-28401671	28400477-28400610	28400688-28400692
Bra016378	5	A08	-	17368643-17371901	17371901-17371995
Bra028782	5	A02	-	699497-701535	701535-701721
Bra025263	5	A06	-	21430116-21431631	21431631-21431690
Bra002380	5	A10	-	10008655-10009968	10009968-10009989	10010121-10010132
Bra038495	5	A01	-	10660270-10662764	10662764-10663041
Bra007474	5	A09	-	30904406-30910616	30910616-30910671	30910791-30910867
Bra030890	5	A08	+	575788-576537	575251-575377	575739-575788
Bra003852	5	A07	+	18646309-18647984	18646263-18646309
Bra019539	5	A06	-	13103617-13104393	13104393-13104394
Bra036758	5	A08	+	7293480-7294725	7293448-7293480
Bra005074	5	A05	-	3310690-3311717	3311717-3311723	3311796-3311950
Bra022820	5	A03	+	7263260-7268289	7262577-7262672	7263147-7263260
Bra019675	5	A06	+	5082815-5083633	5082763-5082815
Bra012755	5	A03	-	22432015-22436460	22436460-22436500	22436590-22436647	22436732-22436785
Bra003777	5	A07	+	18290711-18293856	18290676-18290711
Bra012601	5	A03	-	23313066-23313410	23313410-23313444	23313548-23313645
Bra026270	5	A01	+	10072593-10073324	10072505-10072593
Bra028629	5	A02	+	1398796-1400656	1398789-1398796
Bra014987	5	A07	-	6759790-6761154	6761154-6761174
Bra000249	5	A03	-	10155259-10156368	10156368-10156432	10157152-10157194
Bra016480	5	A08	-	17888861-17889043	17889043-17889216
Bra021900	5	A04	-	15208637-15213548	15213548-15213655
Bra028867	5	A02	+	309019-309626	308874-308943
Bra032214	5	A05	-	12949616-12951531	12951531-12951605	12951818-12951976
Bra010043	5	A06	+	13800034-13800742	13799737-13799798	13799984-13800034
Bra033022	5	A02	+	22231715-22232600	22231605-22231715
Bra015273	5	A10	+	2293739-2294992	2293341-2293437	2293736-2293739
Bra028414	5	A07	+	13852135-13855267	13852113-13852135
Bra015536	5	A10	+	710041-715229	709738-709810
Bra034156	5	A01	+	24716594-24721752	24716531-24716594
Bra022279	5	A05	-	19382460-19387540	19387540-19387552	19387727-19387800
Bra002914	5	A10	-	6842731-6843039	6843039-6843101
Bra007572	5	A09	-	31364608-31365155	31365342-31365399
Bra006690	5	A03	+	4649424-4650793	4649282-4649313	4649413-4649424
Bra031937	5	A02	-	26113734-26114422	26114422-26114473
Bra008863	5	A10	+	12984462-12986486	12983701-12983997	12984371-12984462
Bra025129	5	A06	+	22242785-22244465	22242288-22242374	22242489-22242548	22242759-22242785
Bra004141	5	A09	-	21503597-21504010	21504010-21504093
Bra003346	5	A07	-	16001524-16002444	16002444-16002560
Bra002712	5	A10	-	8117691-8119626	8119626-8119738
Bra023248	5	A09	+	20304831-20305843	20304814-20304831
Bra029661	5	A05	+	23504048-23505470	23503946-23504048
Bra024500	5	A06	+	16859925-16862006	16859715-16859925
Bra010082	5	A06	-	14254784-14256130	14256130-14256206
Bra033827	5	A01	+	13220564-13220917	13220134-13220458	13220534-13220564
Bra023692	5	A02	-	3535177-3535353	3535353-3535376	3535593-3535638
Bra005372	5	A05	+	5082614-5084395	5082584-5082614
Bra021127	5	A01	-	22984749-22985402	22985402-22985441	22985812-22985859
Bra039161	5	A05	+	25058654-25058899	25058508-25058566
Bra025170	5	A06	-	21898085-21899041	21899041-21899167	21899260-21899433
Bra002955	5	A10	+	6595228-6597159	6594993-6595228
Bra019589	5	A06	+	13549461-13553600	13549145-13549230	13549424-13549461
Bra006557	5	A03	-	4036371-4038437	4038437-4038594
Bra022514	5	A02	+	8302745-8303850	8302721-8302745
Bra027274	5	A05	-	20781318-20784746	20784746-20784823
Bra034126	5	A01	+	24856940-24861630	24856860-24856940
Bra025159	5	A06	-	21992221-21996578	21996578-21996676
Bra026882	5	A09	+	35844084-35845788	35843828-35844084
Bra038339	5	A02	-	10166110-10170375	10170375-10170382	10170906-10171116
Bra030106	5	A07	+	8755221-8756988	8755079-8755221
Bra037482	5	A06	-	20286201-20291062	20291062-20291191
Bra002481	5	A10	+	9348083-9352914	9347772-9348083
Bra040828	5	A05	+	16280630-16283161	16280624-16280630
[truncated: 5,312 more rows]
[truncated: 43 more columns]
