# Supplementary material for: Physiological Characterization and Comparative Transcriptome Analysis of a Slow-Growing Reduced-Thylakoid Mutant of Chinese Cabbage (Brassica campestris ssp. pekinensis)
Source: Front Plant Sci. 2016 Jan 26;7:3. doi: 10.3389/fpls.2016.00003 (PMC4726769; doi:10.3389/fpls.2016.00003)
Supplement: Table S4 — List of novel transcripts detected in the “FT” and drm libraries (XLS). Note: The meaning of numbers in the columns labeled “Blocks” were the number of exons in the novel transcript; “Size” were the sizes of each exon in the novel transcript (comma-separated); and “Starts” were the starting positions of each exon on the chromosome (comma-separated). [file Table4.XLS]

## Sheet: FT_Novel_TU
Novel_TU_ID	Length	Chromosome	Strand	Blocks	Sizes	Starts	Noncoding/coding
NovelTr_1	655	A01	-	6	43,188,109,57,182,76	4616,4742,5005,5205,5336,5615	coding
NovelTr_2	1103	A01	+	2	193,910	159737,160114	noncoding
NovelTr_3	1336	A01	-	2	177,1159	159797,160158	noncoding
NovelTr_4	696	A01	+	2	393,303	337565,338043	noncoding
NovelTr_5	700	A01	+	2	397,303	337565,338043	noncoding
NovelTr_6	615	A01	+	3	224,88,303	337565,337870,338043	noncoding
NovelTr_7	822	A01	-	4	399,91,60,272	423946,424446,424668,424804	noncoding
NovelTr_8	817	A01	+	2	75,742	1007876,1008033	noncoding
NovelTr_9	801	A01	-	7	202,103,80,129,66,50,171	1247927,1248214,1248404,1248557,1248758,1248907,1249027	coding
NovelTr_10	791	A01	-	8	202,103,80,129,66,50,125,36	1247927,1248214,1248404,1248557,1248758,1248907,1249027,1249233	coding
NovelTr_11	677	A01	-	2	260,417	1318951,1325683	noncoding
NovelTr_12	894	A01	+	3	249,265,380	1334203,1334523,1334876	coding
NovelTr_13	2677	A01	+	8	462,554,767,168,134,89,144,359	1500085,1500989,1501639,1502491,1502758,1502969,1503145,1503370	coding
NovelTr_14	325	A01	-	2	270,55	1823814,1824186	coding
NovelTr_15	358	A01	-	2	163,195	1873910,1874159	noncoding
NovelTr_16	602	A01	-	2	105,497	1884136,1884386	coding
NovelTr_17	505	A01	-	3	105,124,276	1884136,1884386,1884607	coding
NovelTr_18	525	A01	-	3	105,144,276	1884136,1884386,1884607	coding
NovelTr_19	3711	A01	-	22	83,154,66,137,58,37,522,83,37,69,253,80,415,91,327,108,66,60,537,90,238,200	1974513,1974679,1974894,1975041,1975253,1975385,1975500,1976316,1976488,1976612,1976750,1977079,1977242,1977726,1977896,1978860,1979091,1979269,1979436,1980131,1980320,1980731	coding
NovelTr_20	1413	A01	-	13	23,67,137,58,37,522,83,37,69,92,85,80,123	1974810,1974894,1975041,1975253,1975385,1975500,1976316,1976488,1976612,1976750,1976918,1977079,1977242	coding
NovelTr_21	826	A01	-	4	162,263,98,303	2188492,2188908,2189255,2189610	coding
NovelTr_22	792	A01	-	4	162,229,98,303	2188492,2188942,2189255,2189610	coding
NovelTr_23	203	A01	+	1	203	2303930	noncoding
NovelTr_24	678	A01	+	4	137,161,107,273	2552928,2553394,2553660,2553874	noncoding
NovelTr_25	1801	A01	+	3	137,1185,479	2552928,2553394,2554659	coding
NovelTr_26	2483	A01	+	11	69,83,193,139,166,167,174,634,274,144,440	2605026,2605165,2605332,2605615,2605843,2606098,2606348,2606608,2607337,2607690,2607940	coding
NovelTr_27	413	A01	+	2	19,394	2603839,2603973	coding
NovelTr_28	1525	A01	+	10	275,230,196,175,118,113,123,105,87,103	2601122,2601735,2602055,2602330,2602586,2602792,2603007,2603210,2603404,2603584	coding
NovelTr_29	1360	A01	-	2	439,921	2837347,2837893	noncoding
NovelTr_30	328	A01	-	2	136,192	2909778,2910282	noncoding
NovelTr_31	3272	A01	-	5	535,86,510,2058,83	2974508,2975121,2975279,2976005,2978470	coding
NovelTr_32	537	A01	+	2	194,343	3321729,3322003	noncoding
NovelTr_33	900	A01	-	4	732,46,47,75	3295990,3297009,3297139,3297254	coding
NovelTr_34	910	A01	+	4	194,96,91,529	3763622,3763941,3764177,3764356	coding
NovelTr_35	977	A01	+	4	415,91,152,319	3763622,3764177,3764356,3764566	noncoding
NovelTr_36	338	A01	-	3	48,151,139	3998020,3998160,3998567	noncoding
NovelTr_37	423	A01	+	3	111,146,166	4148478,4148689,4148997	coding
NovelTr_38	425	A01	+	3	113,146,166	4148478,4148689,4148997	coding
NovelTr_39	486	A01	+	2	320,166	4148515,4148997	coding
NovelTr_40	1226	A01	-	12	181,53,139,98,127,111,151,53,75,78,90,70	4229123,4229609,4229769,4229988,4230192,4230406,4230777,4231026,4231169,4231309,4231479,4231653	coding
NovelTr_41	1425	A01	-	12	181,255,139,98,39,111,151,75,78,90,73,135	4229123,4229407,4229769,4229988,4230192,4230406,4230777,4231169,4231309,4231479,4231653,4231829	coding
NovelTr_42	1540	A01	-	13	181,239,139,98,117,111,151,53,75,78,90,73,135	4229123,4229423,4229769,4229988,4230192,4230406,4230777,4231026,4231169,4231309,4231479,4231653,4231829	coding
NovelTr_43	1367	A01	-	13	181,53,139,98,127,111,151,54,77,78,90,73,135	4229123,4229609,4229769,4229988,4230192,4230406,4230777,4231025,4231169,4231309,4231479,4231653,4231829	coding
NovelTr_44	1298	A01	+	3	893,126,279	4535113,4536084,4536875	noncoding
NovelTr_45	510	A01	-	2	283,227	4868509,4868878	coding
NovelTr_46	257	A01	-	2	28,229	4965786,4966108	noncoding
NovelTr_47	3660	A01	+	18	931,63,80,118,75,157,89,251,172,84,383,154,82,80,162,68,81,630	5454042,5455074,5455226,5455899,5456200,5456452,5456915,5457214,5457579,5457835,5458219,5458797,5459172,5459346,5459631,5459858,5460367,5460525	coding
NovelTr_48	281	A01	+	2	73,208	5606432,5606625	noncoding
NovelTr_49	884	A01	+	2	580,304	5728595,5729750	coding
NovelTr_50	188	A01	+	2	138,50	6009156,6009557	coding
NovelTr_51	329	A01	-	2	270,59	6068286,6068907	noncoding
NovelTr_52	443	A01	+	3	213,187,43	6160698,6160984,6161257	noncoding
NovelTr_53	646	A01	+	6	66,155,96,152,84,93	6161594,6161746,6161979,6162154,6162390,6162546	coding
NovelTr_54	1614	A01	+	2	867,747	6605158,6606193	noncoding
NovelTr_55	1440	A01	+	2	1327,113	6709778,6711644	noncoding
NovelTr_56	1375	A01	+	2	1373,2	7125235,7127951	coding
NovelTr_57	2016	A01	+	5	1646,99,23,211,37	7125235,7126982,7128277,7128578,7128873	coding
NovelTr_58	1006	A01	-	5	227,110,334,96,239	7175633,7175951,7176153,7176570,7177267	coding
NovelTr_59	991	A01	-	5	227,110,334,96,224	7175633,7175951,7176153,7176570,7177282	coding
NovelTr_60	853	A01	-	6	227,110,334,96,52,34	7175633,7175951,7176153,7176570,7177267,7177510	coding
NovelTr_61	390	A01	-	2	220,170	7203120,7203403	noncoding
NovelTr_62	489	A01	+	3	209,111,169	7819154,7819436,7820587	noncoding
NovelTr_63	437	A01	+	3	209,59,169	7819154,7819488,7820587	noncoding
NovelTr_64	343	A01	+	2	291,52	7965510,7966237	noncoding
NovelTr_65	185	A01	+	2	133,52	7965737,7966237	noncoding
NovelTr_66	356	A01	+	2	304,52	7965737,7966237	noncoding
NovelTr_67	1833	A01	+	2	614,1219	8128398,8129082	coding
NovelTr_68	985	A01	+	2	400,585	8336140,8339804	noncoding
NovelTr_69	1021	A01	+	4	820,109,59,33	8451090,8452133,8452387,8452568	coding
NovelTr_70	873	A01	+	5	334,343,104,59,33	8451150,8451567,8452138,8452387,8452568	coding
NovelTr_71	743	A01	+	6	334,175,33,109,59,33	8451150,8451567,8451877,8452133,8452387,8452568	coding
NovelTr_72	738	A01	+	6	334,175,33,104,59,33	8451150,8451567,8451877,8452138,8452387,8452568	coding
NovelTr_73	1412	A01	+	12	100,60,159,117,99,138,101,292,135,109,92,10	8614372,8614603,8614870,8615124,8615332,8615505,8615718,8615970,8616384,8616619,8616801,8616971	coding
NovelTr_74	1288	A01	-	2	1008,280	8795331,8796536	noncoding
NovelTr_75	1371	A01	-	2	250,1121	8896090,8896732	coding
NovelTr_76	855	A01	+	5	219,69,130,187,250	9105637,9106003,9106186,9106397,9106724	coding
NovelTr_77	632	A01	+	5	219,51,187,113,62	9105637,9106265,9106397,9106724,9106912	coding
NovelTr_78	792	A01	+	6	219,69,142,187,113,62	9105637,9106003,9106174,9106397,9106724,9106912	coding
NovelTr_79	583	A01	+	4	221,187,113,62	9106095,9106397,9106724,9106912	coding
NovelTr_80	351	A01	-	3	66,108,177	9153546,9153682,9154619	noncoding
NovelTr_81	853	A01	+	2	826,27	9325731,9326651	noncoding
NovelTr_82	719	A01	-	2	598,121	9587030,9587819	coding
NovelTr_83	1412	A01	-	9	401,60,92,99,93,58,150,244,215	9729136,9729631,9729841,9730110,9730384,9730557,9730991,9731230,9731593	coding
NovelTr_84	375	A01	+	2	108,267	9844096,9844280	noncoding
NovelTr_85	1324	A01	+	5	852,14,62,95,301	10255582,10256547,10256650,10256883,10257050	noncoding
NovelTr_86	764	A01	+	2	702,62	10507346,10508118	noncoding
NovelTr_87	202	A01	-	1	202	10899934	noncoding
NovelTr_88	660	A01	+	2	338,322	11194799,11195193	noncoding
NovelTr_89	1001	A01	+	2	976,25	11203336,11204462	noncoding
NovelTr_90	586	A01	+	2	11,575	11205628,11205714	noncoding
NovelTr_91	616	A01	-	4	106,89,229,192	11256754,11256972,11257225,11257895	coding
NovelTr_92	746	A01	-	4	227,229,98,192	11256754,11257225,11257539,11257895	coding
NovelTr_93	562	A01	-	2	302,260	11513006,11513761	noncoding
NovelTr_94	621	A01	-	3	287,38,296	11989652,11990318,11990445	coding
NovelTr_95	429	A01	-	2	133,296	11990223,11990445	coding
NovelTr_96	1359	A01	-	4	262,486,72,539	12538869,12539219,12539788,12539983	coding
NovelTr_97	1185	A01	-	5	262,272,107,72,472	12538869,12539219,12539598,12539788,12540050	coding
NovelTr_98	1210	A01	-	5	262,486,72,44,346	12538869,12539219,12539788,12540050,12540176	coding
NovelTr_99	995	A01	-	6	262,97,107,72,111,346	12538869,12539219,12539598,12539788,12539983,12540176	coding
NovelTr_100	456	A01	+	2	171,285	12620301,12620997	noncoding
NovelTr_101	467	A01	+	2	182,285	12620301,12620997	noncoding
NovelTr_102	508	A01	+	2	223,285	12620301,12620997	noncoding
NovelTr_103	583	A01	+	4	116,109,335,23	13875802,13876004,13876199,13886773	noncoding
NovelTr_104	421	A01	+	2	148,273	14044808,14046175	noncoding
NovelTr_105	2169	A01	+	2	263,1906	14185568,14185916	noncoding
NovelTr_106	788	A01	-	2	332,456	14228569,14229086	noncoding
NovelTr_107	585	A01	-	3	332,88,165	14228569,14229086,14229377	noncoding
NovelTr_108	1858	A01	+	2	55,1803	14649215,14649367	noncoding
NovelTr_109	3133	A01	+	3	352,2687,94	14645389,14645836,14648610	coding
NovelTr_110	2988	A01	+	2	2894,94	14645629,14648610	coding
NovelTr_111	1014	A01	+	3	218,94,702	14827670,14827982,14828168	noncoding
NovelTr_112	698	A01	-	2	322,376	14911311,14911825	noncoding
NovelTr_113	583	A01	+	6	99,155,28,153,103,45	15143023,15143538,15143767,15143881,15144122,15144313	coding
NovelTr_114	2520	A01	+	8	866,238,272,297,113,108,63,563	15226662,15227620,15227936,15228298,15228663,15228854,15229044,15229184	coding
NovelTr_115	548	A01	+	6	177,131,42,109,79,10	15227351,15227620,15227816,15227936,15228129,15228298	coding
NovelTr_116	681	A01	+	5	28,108,63,168,314	15228748,15228854,15229044,15229184,15229433	coding
NovelTr_117	802	A01	+	2	396,406	15248915,15251452	noncoding
NovelTr_118	4297	A01	+	2	3574,723	15259046,15262710	coding
NovelTr_119	4171	A01	+	3	3383,65,723	15259046,15262555,15262710	coding
NovelTr_120	1212	A01	-	2	845,367	15392571,15393576	noncoding
NovelTr_121	1238	A01	-	1	1238	15667516	coding
NovelTr_122	371	A01	-	1	371	15668907	noncoding
NovelTr_123	211	A01	-	2	113,98	15840946,15841703	noncoding
NovelTr_124	751	A01	+	3	208,144,399	15877153,15878559,15879564	noncoding
NovelTr_125	361	A01	+	2	336,25	16179783,16180183	noncoding
NovelTr_126	708	A01	-	2	28,680	16254668,16254798	noncoding
NovelTr_127	688	A01	-	2	8,680	16254700,16254798	noncoding
NovelTr_128	503	A01	+	2	264,239	16326363,16327178	noncoding
NovelTr_129	970	A01	+	2	941,29	16326363,16327388	noncoding
NovelTr_130	419	A01	+	3	264,126,29	16326363,16327178,16327388	noncoding
NovelTr_131	962	A01	-	5	201,84,154,79,444	16905300,16905590,16905856,16906110,16906302	coding
NovelTr_132	836	A01	-	6	201,84,154,79,76,242	16905300,16905590,16905856,16906110,16906302,16906504	coding
NovelTr_133	850	A01	-	6	201,84,154,79,90,242	16905300,16905590,16905856,16906110,16906302,16906504	coding
NovelTr_134	1210	A01	+	7	43,62,57,49,150,480,369	17402299,17402711,17402888,17403043,17403163,17403930,17404571	coding
NovelTr_135	1192	A01	+	7	72,62,57,49,103,480,369	17402387,17402711,17402888,17403043,17403163,17403930,17404571	coding
NovelTr_136	1300	A01	+	6	65,64,204,118,480,369	17402394,17402709,17402888,17403195,17403930,17404571	coding
NovelTr_137	588	A01	+	4	243,57,49,239	17402530,17402888,17403043,17403195	noncoding
NovelTr_138	2200	A01	-	2	43,2157	17492291,17492700	noncoding
NovelTr_139	342	A01	+	3	85,98,159	17709413,17709584,17710061	noncoding
NovelTr_140	403	A01	+	4	85,98,61,159	17709413,17709584,17709804,17710061	noncoding
NovelTr_141	259	A01	+	2	100,159	17709765,17710061	noncoding
NovelTr_142	1584	A01	-	2	1111,473	18975936,18977119	noncoding
NovelTr_143	1399	A01	-	3	863,63,473	18975936,18976984,18977119	noncoding
NovelTr_144	280	A01	+	2	166,114	19324733,19330786	noncoding
NovelTr_145	1311	A01	-	2	458,853	19719507,19721684	noncoding
NovelTr_146	336	A01	+	2	78,258	19985395,19985553	noncoding
NovelTr_147	1480	A01	+	11	130,68,233,106,366,109,149,44,68,127,80	20724489,20724801,20725001,20725399,20725774,20726421,20726616,20726884,20727103,20727252,20727481	coding
NovelTr_148	1560	A01	+	12	130,68,233,106,80,366,109,149,44,68,127,80	20724489,20724801,20725001,20725399,20725576,20725774,20726421,20726616,20726884,20727103,20727252,20727481	coding
NovelTr_149	732	A01	+	7	151,109,149,44,68,127,84	20726183,20726421,20726616,20726884,20727103,20727252,20727477	coding
NovelTr_150	784	A01	-	3	331,104,349	21538079,21538486,21539140	coding
NovelTr_151	1289	A01	-	2	1120,169	21366587,21368081	coding
NovelTr_152	857	A01	-	5	226,59,146,82,344	21860930,21861244,21861434,21861725,21861896	noncoding
NovelTr_153	2853	A01	+	3	2137,84,632	22244555,22246776,22247241	coding
NovelTr_154	299	A01	-	3	37,232,30	22293010,22293118,22293739	coding
NovelTr_155	302	A01	+	1	302	22361453	noncoding
NovelTr_156	1583	A01	+	2	571,1012	22416351,22417463	noncoding
NovelTr_157	1282	A01	+	3	363,77,842	22416559,22417463,22417633	noncoding
NovelTr_158	1232	A01	+	3	334,431,467	22416588,22417463,22418008	noncoding
NovelTr_159	1175	A01	+	4	162,94,77,842	22416595,22416828,22417463,22417633	noncoding
NovelTr_160	561	A01	+	2	189,372	23009508,23009962	coding
NovelTr_161	393	A01	-	3	105,122,166	23041169,23041371,23041606	noncoding
NovelTr_162	244	A01	-	2	50,194	23041443,23041606	noncoding
NovelTr_163	2043	A01	+	2	1981,62	23563670,23565747	coding
NovelTr_164	1431	A01	-	4	470,367,539,55	23600251,23600792,23601241,23601849	coding
NovelTr_165	508	A01	+	2	325,183	23852899,23853293	coding
NovelTr_166	370	A01	-	2	252,118	24200070,24200573	coding
NovelTr_167	355	A01	-	3	252,91,12	24200070,24200573,24200794	coding
NovelTr_168	612	A01	+	2	185,427	24237970,24240418	noncoding
NovelTr_169	301	A01	+	2	71,230	24260684,24261294	coding
NovelTr_170	1436	A01	+	2	161,1275	24404377,24405156	coding
NovelTr_171	2145	A01	+	2	1911,234	24662011,24666047	noncoding
NovelTr_172	607	A01	-	2	265,342	24715220,24715571	coding
NovelTr_173	378	A01	+	2	211,167	24753087,24753388	noncoding
NovelTr_174	1784	A01	+	15	269,163,209,66,110,61,84,57,61,47,78,159,297,80,43	25016151,25017532,25017770,25018168,25018508,25018697,25019021,25019193,25019348,25019494,25019694,25020133,25020379,25020783,25020943	coding
NovelTr_175	2024	A01	+	17	118,163,209,66,110,61,84,57,61,47,80,159,297,79,156,191,86	25016151,25017532,25017770,25018168,25018508,25018697,25019021,25019193,25019348,25019494,25019694,25020133,25020379,25020783,25020943,25021181,25021482	coding
NovelTr_176	2277	A01	+	18	269,163,209,66,110,61,84,57,61,47,56,159,297,79,156,191,22,190	25016151,25017532,25017770,25018168,25018508,25018697,25019021,25019193,25019348,25019494,25019716,25020133,25020379,25020783,25020943,25021181,25021482,25022195	coding
NovelTr_177	2047	A01	+	18	17,163,209,66,110,61,84,57,61,47,78,159,297,79,156,191,22,190	25016498,25017532,25017770,25018168,25018508,25018697,25019021,25019193,25019348,25019494,25019694,25020133,25020379,25020783,25020943,25021181,25021482,25022195	coding
NovelTr_178	916	A01	+	8	52,29,239,160,148,78,85,125	25069504,25069788,25069945,25070264,25070504,25070747,25070921,25071119	coding
NovelTr_179	667	A01	+	7	42,29,160,148,78,85,125	25069514,25069788,25070264,25070504,25070747,25070921,25071119	coding
NovelTr_180	290	A01	-	2	191,99	25311209,25311490	noncoding
NovelTr_181	1721	A01	-	5	183,354,141,924,119	26389793,26390106,26390540,26390999,26392069	coding
NovelTr_182	505	A01	-	3	116,99,290	26446605,26446933,26447104	coding
NovelTr_183	673	A01	-	2	595,78	26674153,26674843	noncoding
NovelTr_184	627	A02	+	2	473,154	439728,440517	noncoding
NovelTr_185	686	A02	+	2	532,154	439728,440517	noncoding
NovelTr_186	493	A02	+	3	261,78,154	439728,440123,440517	noncoding
NovelTr_187	386	A02	+	2	166,220	822504,823238	noncoding
NovelTr_188	1844	A02	+	11	111,116,85,54,92,104,76,430,610,99,67	823816,824029,824314,824617,824811,824996,825372,825918,826498,827229,827413	coding
NovelTr_189	656	A02	+	4	114,333,201,8	826234,826498,826907,827229	coding
NovelTr_190	897	A02	+	9	128,118,56,94,178,69,104,63,87	828461,828691,829025,829180,829351,829598,829739,829926,830095	coding
NovelTr_191	338	A02	+	3	190,101,47	1224772,1225472,1225704	coding
NovelTr_192	3346	A02	+	2	165,3181	1524652,1524899	noncoding
NovelTr_193	381	A02	+	2	104,277	1728027,1728284	noncoding
NovelTr_194	795	A02	-	2	633,162	1986227,1987174	coding
NovelTr_195	1580	A02	+	2	468,1112	2163552,2164092	noncoding
NovelTr_196	359	A02	-	2	185,174	2383927,2384424	coding
NovelTr_197	1269	A02	+	3	628,611,30	2686514,2688230,2689055	coding
NovelTr_198	545	A02	+	3	276,239,30	2688206,2688602,2689055	coding
NovelTr_199	580	A02	+	3	256,69,255	2845676,2846118,2846300	coding
NovelTr_200	654	A02	-	3	266,81,307	3301396,3301736,3301920	noncoding
NovelTr_201	752	A02	+	4	122,195,92,343	3523444,3523661,3523936,3524178	coding
NovelTr_202	830	A02	+	11	78,57,33,78,44,41,83,92,70,42,212	3525500,3525670,3525827,3525936,3526092,3526218,3526344,3526518,3526687,3526834,3526946	coding
NovelTr_203	2633	A02	+	2	2216,417	3656255,3658540	coding
NovelTr_204	2519	A02	+	3	875,1227,417	3656255,3657244,3658540	coding
NovelTr_205	1293	A02	-	2	419,874	4201525,4202031	noncoding
NovelTr_206	286	A02	-	2	115,171	4385643,4385841	noncoding
NovelTr_207	481	A02	-	2	391,90	4385643,4386576	noncoding
NovelTr_208	563	A02	-	1	563	4987621	coding
NovelTr_209	623	A02	+	2	39,584	5018977,5021719	noncoding
NovelTr_210	700	A02	-	3	53,56,591	5513533,5513745,5514359	coding
NovelTr_211	981	A02	-	2	818,163	5619579,5620607	noncoding
NovelTr_212	987	A02	-	5	262,147,282,258,38	6166107,6166438,6166664,6167028,6167366	coding
NovelTr_213	512	A02	+	2	223,289	6372336,6373754	noncoding
NovelTr_214	530	A02	-	3	288,59,183	7198898,7199291,7199702	noncoding
NovelTr_215	1050	A02	+	2	851,199	7299398,7300751	noncoding
NovelTr_216	342	A02	+	2	91,251	8638922,8639154	noncoding
NovelTr_217	499	A02	-	2	270,229	8719587,8721122	noncoding
NovelTr_218	1274	A02	+	3	968,138,168	8833508,8834626,8834905	noncoding
NovelTr_219	686	A02	-	2	518,168	8888254,8888854	coding
NovelTr_220	327	A02	-	2	283,44	9182026,9182565	coding
NovelTr_221	363	A02	+	2	74,289	9408983,9412211	noncoding
NovelTr_222	872	A02	+	2	132,740	9984096,9984304	coding
NovelTr_223	1176	A02	-	8	125,86,201,344,121,126,82,91	10288323,10288530,10288696,10288977,10289679,10289912,10290263,10290523	coding
NovelTr_224	2501	A02	-	17	125,86,201,344,121,126,82,56,36,45,63,53,91,108,108,89,767	10288323,10288530,10288696,10288977,10289679,10289912,10290263,10290523,10291166,10291421,10291806,10291995,10292244,10292493,10292725,10292917,10293079	coding
NovelTr_225	448	A02	+	6	38,67,134,84,115,10	10391261,10391556,10391708,10391927,10392085,10392271	noncoding
NovelTr_226	328	A02	+	5	38,67,36,113,74	10391261,10391556,10391708,10392307,10392518	noncoding
NovelTr_227	423	A02	-	2	107,316	10529409,10529670	noncoding
NovelTr_228	564	A02	+	2	341,223	10725438,10726038	coding
NovelTr_229	534	A02	-	3	209,119,206	10811026,10811698,10811955	noncoding
NovelTr_230	806	A02	+	1	806	11037418	noncoding
NovelTr_231	766	A02	+	1	766	11039833	noncoding
NovelTr_232	708	A02	+	1	708	11069405	noncoding
NovelTr_233	873	A02	-	3	280,194,399	11778012,11778378,11778665	coding
NovelTr_234	770	A02	+	3	272,160,338	11812549,11812899,11813308	coding
NovelTr_235	663	A02	+	4	30,135,160,338	11812566,11812686,11812899,11813308	coding
NovelTr_236	659	A02	-	2	199,460	12708050,12708522	noncoding
NovelTr_237	374	A02	-	4	81,104,108,81	12961199,12961355,12961530,12961743	coding
NovelTr_238	448	A02	+	4	112,46,42,248	13044815,13045073,13045240,13045835	coding
NovelTr_239	1380	A02	-	2	1232,148	13843340,13844767	noncoding
NovelTr_240	851	A02	-	3	461,242,148	13843340,13844330,13844767	noncoding
NovelTr_241	996	A02	-	4	461,152,235,148	13843340,13843911,13844330,13844767	noncoding
NovelTr_242	2499	A02	-	2	26,2473	13968773,13968897	noncoding
NovelTr_243	1283	A02	-	6	394,178,161,238,113,199	14309402,14309933,14310198,14310739,14311284,14311498	noncoding
NovelTr_244	1387	A02	-	7	56,158,114,60,143,61,795	14384012,14384150,14384394,14384602,14384808,14385041,14385206	coding
NovelTr_245	246	A02	-	2	31,215	14390545,14390683	noncoding
NovelTr_246	249	A02	-	3	31,168,50	14390545,14390683,14390951	noncoding
NovelTr_247	1860	A02	-	3	808,449,603	14386202,14387106,14387635	noncoding
NovelTr_248	1631	A02	-	5	466,239,59,548,319	14386202,14386771,14387106,14387244,14387919	noncoding
NovelTr_249	1180	A02	+	9	152,167,85,60,97,80,54,109,376	14524194,14524416,14525044,14525264,14525638,14529174,14529566,14529719,14532038	coding
NovelTr_250	1022	A02	+	6	143,60,97,80,54,588	14524986,14525264,14525638,14529174,14529566,14529719	coding
NovelTr_251	1355	A02	-	1	1355	14715567	noncoding
NovelTr_252	819	A02	-	4	236,227,249,107	14998746,14999070,14999380,14999727	coding
NovelTr_253	1066	A02	+	4	795,91,171,9	16508948,16509860,16510045,16510302	coding
NovelTr_254	856	A02	+	5	117,188,371,171,9	16508948,16509149,16509580,16510045,16510302	coding
NovelTr_255	865	A02	-	3	409,88,368	18491878,18492385,18492617	coding
NovelTr_256	396	A02	-	3	45,186,165	18538694,18538820,18539094	noncoding
NovelTr_257	444	A02	-	3	33,186,225	18538694,18538820,18539106	noncoding
NovelTr_258	205	A02	-	2	31,174	18544997,18545253	noncoding
NovelTr_259	2651	A02	+	9	359,370,157,220,219,278,396,624,28	18724347,18725229,18725847,18726080,18726414,18726702,18727075,18727553,18728270	coding
NovelTr_260	540	A02	+	4	158,54,80,248	18726142,18726414,18726553,18726702	coding
NovelTr_261	537	A02	+	3	275,234,28	18727586,18727943,18728270	coding
NovelTr_262	258	A02	-	2	84,174	18990875,18991040	coding
NovelTr_263	1172	A02	+	10	210,60,40,179,39,90,61,125,92,276	19240818,19241215,19241353,19241453,19241725,19241865,19242161,19242300,19242557,19242742	coding
NovelTr_264	590	A02	-	2	189,401	19750692,19751002	coding
NovelTr_265	2090	A02	-	7	230,72,973,80,115,150,470	20203054,20204242,20204436,20205628,20205775,20206037,20206333	noncoding
NovelTr_266	1997	A02	-	15	230,72,66,145,71,80,115,529,81,79,190,96,64,123,56	20203054,20204242,20204436,20205115,20205338,20205628,20205775,20206037,20207055,20207228,20208081,20208898,20209138,20209274,20209539	noncoding
NovelTr_267	3091	A02	-	8	1856,80,115,150,251,81,85,473	20203553,20205628,20205775,20206037,20206315,20207055,20207222,20208081	noncoding
NovelTr_268	927	A02	-	7	2,87,53,265,69,341,110	20262227,20262306,20262456,20262588,20262934,20263080,20263506	coding
NovelTr_269	898	A02	-	7	2,203,265,69,177,72,110	20262227,20262306,20262588,20262934,20263080,20263349,20263506	coding
NovelTr_270	1128	A02	+	2	1092,36	20330986,20332177	noncoding
NovelTr_271	594	A02	+	4	48,49,217,280	20713903,20714040,20714181,20714619	coding
NovelTr_272	344	A02	+	2	91,253	20793878,20794070	noncoding
NovelTr_273	521	A02	-	3	401,85,35	21003954,21004521,21004686	coding
NovelTr_274	478	A02	+	2	224,254	21161649,21161958	noncoding
NovelTr_275	1246	A02	+	3	810,245,191	21158297,21159189,21159509	noncoding
NovelTr_276	1078	A02	+	4	280,131,476,191	21158297,21158677,21158958,21159509	noncoding
NovelTr_277	1278	A02	+	6	279,277,222,397,97,6	22039027,22039390,22039787,22040107,22040661,22040827	noncoding
NovelTr_278	1059	A02	+	8	144,52,214,75,127,397,44,6	22039027,22039254,22039390,22039712,22039882,22040107,22040661,22040827	noncoding
NovelTr_279	922	A02	+	9	144,52,214,75,112,152,70,97,6	22039027,22039254,22039390,22039712,22039897,22040107,22040434,22040661,22040827	noncoding
NovelTr_280	412	A02	+	2	102,310	22071253,22071431	noncoding
NovelTr_281	1022	A02	+	1	1022	22221385	noncoding
NovelTr_282	774	A02	-	2	463,311	22571029,22571766	coding
NovelTr_283	1003	A02	-	3	463,292,248	22571029,22571766,22572511	coding
NovelTr_284	1162	A02	-	2	448,714	22783417,22784756	noncoding
NovelTr_285	1272	A02	-	2	558,714	22783417,22784756	noncoding
NovelTr_286	1378	A02	-	2	664,714	22783417,22784756	noncoding
NovelTr_287	502	A02	+	2	291,211	23220718,23221612	noncoding
NovelTr_288	566	A02	-	2	334,232	23577299,23577817	noncoding
NovelTr_289	706	A02	-	3	455,169,82	24210943,24211572,24211824	coding
NovelTr_290	625	A02	-	4	455,41,47,82	24210943,24211572,24211694,24211824	coding
NovelTr_291	880	A02	+	6	213,123,308,88,67,81	24421283,24421587,24422137,24422645,24423134,24423292	coding
NovelTr_292	825	A02	+	6	213,123,253,88,67,81	24421283,24421587,24422192,24422645,24423134,24423292	coding
NovelTr_293	820	A02	+	6	213,123,248,88,67,81	24421283,24421587,24422197,24422645,24423134,24423292	coding
NovelTr_294	254	A02	+	2	235,19	24819692,24824782	noncoding
NovelTr_295	605	A02	+	2	35,570	25001145,25001508	coding
NovelTr_296	2314	A02	+	8	435,801,177,58,84,293,106,360	24997560,24998091,24998972,24999228,24999378,24999559,24999942,25000251	coding
NovelTr_297	650	A02	+	3	95,349,206	24997900,24998091,24998508	coding
NovelTr_298	959	A02	+	5	116,84,293,106,360	24999170,24999378,24999559,24999942,25000251	coding
NovelTr_299	481	A02	-	2	224,257	25796174,25796609	noncoding
NovelTr_300	342	A02	-	3	224,113,5	25796174,25796609,25796913	noncoding
NovelTr_301	1282	A02	+	7	1,271,111,175,273,195,256	26111536,26111635,26112051,26112242,26112518,26112868,26113143	coding
NovelTr_302	863	A02	-	2	574,289	26769611,26770267	noncoding
NovelTr_303	869	A02	-	2	580,289	26769611,26770267	noncoding
NovelTr_304	1020	A03	-	2	694,326	406201,407072	coding
NovelTr_305	1155	A03	+	10	87,589,74,55,75,74,49,85,57,10	687829,688258,688948,689194,689338,689497,689642,689807,689983,690134	coding
NovelTr_306	1070	A03	+	10	2,589,74,55,75,74,49,85,57,10	688037,688258,688948,689194,689338,689497,689642,689807,689983,690134	coding
NovelTr_307	1251	A03	+	9	768,74,55,75,78,49,85,57,10	688079,688948,689194,689338,689493,689642,689807,689983,690134	coding
NovelTr_308	909	A03	-	6	123,162,334,125,108,57	847720,847925,848191,848606,848806,849006	coding
NovelTr_309	405	A03	+	2	403,2	923469,924124	noncoding
NovelTr_310	776	A03	+	2	28,748	1126662,1126890	coding
NovelTr_311	456	A03	-	2	374,82	1534185,1534979	noncoding
NovelTr_312	1418	A03	-	9	236,43,400,92,74,138,72,100,263	1617267,1617593,1617887,1618475,1618685,1618861,1619088,1619277,1619455	coding
NovelTr_313	790	A03	-	6	119,74,138,96,100,263	1618448,1618685,1618861,1619064,1619277,1619455	coding
NovelTr_314	331	A03	-	3	52,147,132	1818496,1818686,1818919	coding
NovelTr_315	1906	A03	-	9	506,159,141,450,192,192,193,56,17	1815628,1816212,1816464,1816676,1817201,1817467,1817770,1818075,1818238	coding
NovelTr_316	1379	A03	-	8	157,179,132,107,171,87,124,422	1819625,1819875,1820130,1820373,1820563,1820839,1821223,1821689	coding
NovelTr_317	1747	A03	-	2	356,1391	1901799,1902693	noncoding
NovelTr_318	1519	A03	-	3	356,73,1090	1901799,1902853,1902994	noncoding
NovelTr_319	602	A03	-	6	98,139,159,75,55,76	2086989,2087183,2087414,2087659,2087816,2087954	coding
NovelTr_320	468	A03	-	3	163,213,92	2111421,2112000,2112353	noncoding
NovelTr_321	458	A03	-	3	153,213,92	2111712,2112000,2112353	noncoding
NovelTr_322	294	A03	-	2	207,87	2225606,2225890	noncoding
NovelTr_323	765	A03	-	2	501,264	2424267,2424885	noncoding
NovelTr_324	561	A03	+	2	502,59	2627370,2627966	noncoding
NovelTr_325	361	A03	+	3	83,66,212	2908693,2908842,2909340	coding
NovelTr_326	879	A03	+	3	662,82,135	2957610,2958349,2958553	coding
NovelTr_327	296	A03	-	2	132,164	3056483,3056943	coding
NovelTr_328	386	A03	+	5	97,92,63,99,35	3622150,3622386,3622563,3622717,3622912	coding
NovelTr_329	848	A03	+	8	54,72,133,65,76,102,193,153	3623017,3623152,3623360,3623591,3623750,3623920,3624113,3624591	coding
NovelTr_330	298	A03	-	2	221,77	3710881,3711356	coding
NovelTr_331	923	A03	+	2	326,597	3751075,3751607	coding
NovelTr_332	1035	A03	+	3	666,84,285	4613166,4613913,4614691	noncoding
NovelTr_333	1479	A03	-	6	354,96,125,153,327,424	5018512,5018950,5019143,5019382,5019628,5020027	coding
NovelTr_334	299	A03	+	3	106,138,55	5395485,5395722,5396087	coding
NovelTr_335	312	A03	-	2	134,178	5570502,5570725	noncoding
NovelTr_336	1217	A03	+	4	409,72,412,324	5645056,5645574,5645794,5646277	noncoding
NovelTr_337	1257	A03	+	3	1150,84,23	5645056,5646277,5646703	noncoding
NovelTr_338	1073	A03	+	4	590,412,48,23	5645056,5645794,5646277,5646703	noncoding
NovelTr_339	1000	A03	+	5	409,72,412,84,23	5645056,5645574,5645794,5646277,5646703	noncoding
NovelTr_340	528	A03	-	3	206,160,162	5824315,5824835,5825108	noncoding
NovelTr_341	619	A03	-	4	206,91,160,162	5824315,5824601,5824835,5825108	noncoding
NovelTr_342	955	A03	+	2	662,293	5981082,5981864	coding
NovelTr_343	756	A03	+	2	269,487	6169047,6169453	noncoding
NovelTr_344	3977	A03	-	2	673,3304	6201575,6202331	noncoding
NovelTr_345	1529	A03	-	3	673,199,657	6201575,6202331,6206266	noncoding
NovelTr_346	436	A03	-	2	377,59	6634949,6637431	noncoding
NovelTr_347	1678	A03	-	3	1293,112,273	7156493,7157860,7158055	coding
NovelTr_348	1540	A03	-	4	1293,112,48,87	7156493,7157860,7158055,7158685	coding
NovelTr_349	386	A03	+	3	49,168,169	7240418,7240830,7241539	coding
NovelTr_350	185	A03	-	2	137,48	7554287,7556861	noncoding
NovelTr_351	536	A03	+	3	93,141,302	7565738,7566168,7566392	coding
NovelTr_352	529	A03	+	3	91,107,331	7601125,7601409,7601915	noncoding
NovelTr_353	1398	A03	-	5	272,198,152,48,728	7781503,7782066,7782339,7782578,7782716	coding
NovelTr_354	1236	A03	-	6	272,198,152,48,218,348	7781503,7782066,7782339,7782578,7782716,7783096	coding
NovelTr_355	1205	A03	+	6	377,86,61,47,560,74	8312677,8313129,8313312,8313494,8313639,8314300	noncoding
NovelTr_356	1115	A03	+	7	377,86,61,47,387,83,74	8312677,8313129,8313312,8313494,8313639,8314116,8314300	noncoding
NovelTr_357	633	A03	+	5	148,87,103,67,228	8428975,8429198,8429378,8429691,8429856	coding
NovelTr_358	1055	A03	-	2	565,490	8655026,8655759	coding
NovelTr_359	248	A03	+	2	93,155	8899501,8899826	noncoding
NovelTr_360	790	A03	+	8	78,114,52,55,96,54,233,108	9225726,9225874,9226058,9226230,9226525,9226958,9227078,9227416	noncoding
NovelTr_361	607	A03	+	8	67,82,55,96,54,66,79,108	9225737,9226028,9226230,9226525,9226958,9227078,9227232,9227416	noncoding
NovelTr_362	978	A03	+	2	778,200	9364382,9365446	noncoding
NovelTr_363	860	A03	-	4	175,112,405,168	9633233,9633510,9634334,9634826	coding
NovelTr_364	1389	A03	+	2	1287,102	10030238,10031593	noncoding
NovelTr_365	892	A03	-	2	212,680	10030453,10031319	noncoding
NovelTr_366	1025	A03	-	4	212,397,169,247	10030453,10031319,10041563,10041804	noncoding
NovelTr_367	1527	A03	-	4	216,453,69,789	10179586,10179884,10180439,10180808	coding
NovelTr_368	1848	A03	-	7	216,453,69,365,227,47,471	10179586,10179884,10180439,10183396,10183959,10184364,10184507	coding
NovelTr_369	1169	A03	-	4	543,227,47,352	10183218,10183959,10184364,10184626	noncoding
NovelTr_370	1729	A03	-	2	534,1195	10201743,10202428	coding
NovelTr_371	2241	A03	-	4	534,1098,59,550	10201743,10202428,10204273,10204405	coding
NovelTr_372	1310	A03	+	2	717,593	10444255,10445057	coding
NovelTr_373	660	A03	+	3	30,37,593	10444644,10444935,10445057	coding
NovelTr_374	328	A03	-	3	40,184,104	10463214,10463369,10463792	coding
NovelTr_375	1079	A03	-	3	289,373,417	10493435,10493839,10494347	noncoding
NovelTr_376	1000	A03	-	4	289,265,29,417	10493435,10493839,10494183,10494347	noncoding
NovelTr_377	872	A03	-	4	289,373,152,58	10493435,10493839,10494347,10494708	noncoding
NovelTr_378	793	A03	-	5	289,265,29,152,58	10493435,10493839,10494183,10494347,10494708	noncoding
NovelTr_379	873	A03	-	2	449,424	10500222,10501158	coding
NovelTr_380	704	A03	+	2	640,64	10608188,10608925	coding
NovelTr_381	451	A03	+	2	258,193	10716422,10716854	noncoding
NovelTr_382	773	A03	-	2	393,380	10789671,10790149	coding
NovelTr_383	189	A03	-	2	82,107	11055294,11055666	noncoding
NovelTr_384	1217	A03	+	5	174,370,296,141,236	10990393,10990638,10991253,10991639,10991869	coding
NovelTr_385	1045	A03	+	2	389,656	11366315,11366784	noncoding
NovelTr_386	839	A03	+	4	389,198,167,85	11366315,11366784,11367063,11367355	noncoding
NovelTr_387	781	A03	+	4	322,198,167,94	11366382,11366784,11367063,11367346	noncoding
NovelTr_388	1639	A03	+	3	1523,56,60	11462436,11464025,11465701	noncoding
NovelTr_389	2580	A03	+	2	835,1745	11459376,11460310	noncoding
NovelTr_390	2561	A03	+	2	835,1726	11459376,11460329	noncoding
NovelTr_391	757	A03	-	5	355,141,94,65,102	11823564,11824010,11824274,11824462,11824685	coding
NovelTr_392	851	A03	+	2	264,587	12266579,12267153	coding
NovelTr_393	949	A03	+	2	362,587	12266579,12267153	coding
NovelTr_394	750	A03	+	5	35,237,108,52,318	12441811,12441938,12442253,12442484,12442650	coding
NovelTr_395	357	A03	-	2	84,273	12572523,12572669	noncoding
NovelTr_396	667	A03	+	3	399,98,170	13074256,13078447,13078627	noncoding
NovelTr_397	652	A03	+	2	482,170	13078063,13078627	noncoding
NovelTr_398	2458	A03	+	2	167,2291	13326336,13326743	coding
NovelTr_399	706	A03	-	4	293,217,42,154	13471568,13471957,13472259,13472530	coding
NovelTr_400	710	A03	-	5	293,217,42,43,115	13471568,13471957,13472259,13472530,13472669	coding
NovelTr_401	1167	A03	-	3	150,466,551	14042633,14042919,14043771	coding
NovelTr_402	1365	A03	-	17	89,69,49,102,57,105,56,63,113,88,78,126,47,70,68,93,92	14188768,14189040,14189430,14189621,14189992,14190133,14190314,14190447,14190585,14190787,14191032,14191220,14191436,14191575,14191739,14191893,14192081	coding
NovelTr_403	353	A03	-	2	200,153	14264083,14264359	coding
NovelTr_404	360	A03	-	2	57,303	14266936,14267069	noncoding
NovelTr_405	1822	A03	-	3	1479,96,247	14264678,14266369,14266555	coding
NovelTr_406	513	A03	-	4	104,66,96,247	14264678,14266091,14266369,14266555	coding
NovelTr_407	1663	A03	+	9	456,101,463,69,122,216,106,113,17	14366392,14366931,14367098,14367639,14367786,14368021,14368313,14368553,14368835	coding
NovelTr_408	1335	A03	+	2	1296,39	14381792,14383182	coding
NovelTr_409	812	A03	+	5	92,42,85,286,307	14385538,14385718,14385870,14386050,14387411	noncoding
NovelTr_410	381	A03	+	3	131,69,181	14539433,14539658,14539839	noncoding
NovelTr_411	490	A03	-	2	289,201	14558952,14559330	coding
NovelTr_412	313	A03	+	5	28,30,101,116,38	14743331,14743449,14743564,14743887,14744099	coding
NovelTr_413	502	A03	+	2	167,335	14748692,14748942	coding
NovelTr_414	2607	A03	-	3	198,2248,161	14833779,14834065,14836565	coding
NovelTr_415	3905	A03	-	7	2035,304,152,292,654,144,324	14974444,14977057,14977454,14977686,14978162,14979115,14979453	coding
NovelTr_416	3905	A03	-	8	2035,304,26,126,292,654,144,324	14974444,14976554,14976951,14977480,14977686,14978162,14979115,14979453	coding
NovelTr_417	424	A03	-	3	37,123,264	15120599,15121405,15121634	coding
NovelTr_418	430	A03	-	3	43,123,264	15120599,15121405,15121634	coding
NovelTr_419	1517	A03	-	2	1464,53	15128271,15130114	coding
NovelTr_420	898	A03	-	3	306,300,292	15189913,15190337,15191343	coding
NovelTr_421	241	A03	+	2	108,133	15701646,15701846	noncoding
NovelTr_422	491	A03	+	2	104,387	15765734,15766228	noncoding
NovelTr_423	1888	A03	+	7	250,950,286,73,91,80,158	15761952,15762317,15763343,15764076,15764233,15764398,15764568	coding
NovelTr_424	436	A03	+	5	193,85,75,53,30	15778067,15778367,15778973,15779181,15779313	noncoding
NovelTr_425	377	A03	+	2	313,64	16449109,16449970	noncoding
NovelTr_426	320	A03	+	4	20,135,58,107	16450194,16450573,16450791,16450941	coding
NovelTr_427	415	A03	-	2	307,108	16464147,16464540	coding
NovelTr_428	2270	A03	-	17	307,77,89,118,52,117,42,128,61,66,108,108,66,169,202,49,511	16464147,16464540,16464691,16464868,16465085,16465288,16465504,16465616,16465887,16466089,16466329,16466510,16466700,16466893,16467142,16467426,16467578	coding
NovelTr_429	335	A03	-	2	311,24	16477936,16478495	noncoding
NovelTr_430	1958	A03	-	3	387,1485,86	16637267,16637736,16639568	coding
NovelTr_431	1002	A03	+	2	495,507	16787950,16788535	noncoding
NovelTr_432	1670	A03	+	3	496,212,962	16787950,16788541,16789138	noncoding
NovelTr_433	981	A03	+	3	495,218,268	16787950,16788535,16790247	noncoding
NovelTr_434	725	A03	-	6	458,58,61,59,69,20	16872857,16873506,16873643,16873823,16873955,16874155	noncoding
NovelTr_435	991	A03	-	6	458,51,61,59,69,293	16872857,16873510,16873643,16873823,16873955,16874155	noncoding
NovelTr_436	1108	A03	-	5	458,54,61,201,334	16872857,16873510,16873643,16873823,16874155	noncoding
NovelTr_437	508	A03	+	2	302,206	17330901,17331307	noncoding
NovelTr_438	2428	A03	+	3	226,446,1756	17461385,17461708,17462250	coding
NovelTr_439	687	A03	+	7	261,49,124,89,38,80,46	17521781,17522114,17522253,17522455,17522615,17522740,17522886	noncoding
NovelTr_440	1420	A03	+	10	261,49,280,38,80,430,66,91,68,57	17521781,17522114,17522264,17522615,17522740,17522886,17523378,17523535,17523704,17523856	coding
NovelTr_441	671	A03	+	6	204,66,91,68,38,204	17523112,17523378,17523535,17523704,17523856,17523977	coding
NovelTr_442	1264	A03	-	1	1264	17857870	noncoding
NovelTr_443	721	A03	-	5	177,70,142,179,153	17951989,17952272,17952463,17952699,17953085	coding
NovelTr_444	691	A03	+	2	205,486	18161990,18162253	noncoding
NovelTr_445	667	A03	+	2	198,469	18161997,18162270	noncoding
NovelTr_446	1334	A03	+	10	312,82,103,96,51,66,102,244,96,182	18371721,18372501,18372670,18372842,18373017,18373168,18373492,18373679,18374004,18374200	coding
NovelTr_447	388	A03	+	2	99,289	19086784,19087108	coding
NovelTr_448	899	A03	-	3	156,90,653	19153296,19153677,19153856	coding
NovelTr_449	437	A03	-	2	212,225	19464740,19465705	noncoding
NovelTr_450	518	A03	-	3	212,81,225	19464740,19465047,19465705	noncoding
NovelTr_451	467	A03	-	3	212,30,225	19464740,19465098,19465705	noncoding
NovelTr_452	1475	A03	-	2	1392,83	19625539,19627056	noncoding
NovelTr_453	611	A03	-	3	190,305,116	19853694,19853970,19854353	coding
NovelTr_454	706	A03	+	5	135,105,254,186,26	20084152,20084364,20084692,20085028,20085392	coding
NovelTr_455	186	A03	+	2	70,116	20086493,20086696	coding
NovelTr_456	192	A03	+	3	20,143,29	20085849,20085958,20086175	coding
NovelTr_457	956	A03	+	5	144,99,480,99,134	20087327,20087565,20087747,20088314,20088496	coding
NovelTr_458	472	A03	-	2	189,283	20212574,20212865	noncoding
NovelTr_459	417	A03	+	2	331,86	20407051,20407863	noncoding
NovelTr_460	882	A03	-	2	297,585	20494447,20494844	noncoding
NovelTr_461	287	A03	+	1	287	20614723	noncoding
NovelTr_462	1334	A03	-	2	84,1250	20795113,20795365	noncoding
NovelTr_463	3701	A03	+	2	2826,875	20798217,20801126	noncoding
NovelTr_464	3024	A03	+	3	2826,133,65	20798217,20801126,20802356	noncoding
NovelTr_465	508	A03	-	2	52,456	20832440,20832559	noncoding
NovelTr_466	245	A03	+	2	23,222	20847503,20847672	coding
NovelTr_467	1056	A03	+	5	212,306,260,134,144	20924026,20924328,20924725,20925079,20925401	noncoding
NovelTr_468	1164	A03	+	2	35,1129	21041733,21042752	noncoding
NovelTr_469	1176	A03	+	2	45,1131	21041817,21042750	noncoding
NovelTr_470	1136	A03	-	2	833,303	21221188,21222124	noncoding
NovelTr_471	615	A03	+	3	338,229,48	21418489,21419136,21419441	coding
NovelTr_472	530	A03	+	3	338,144,48	21418489,21419221,21419441	coding
NovelTr_473	1472	A03	-	5	302,78,259,87,746	21466348,21466744,21466902,21467265,21467545	coding
NovelTr_474	1981	A03	+	2	1506,475	21770185,21771784	noncoding
NovelTr_475	607	A03	-	1	607	21891650	noncoding
NovelTr_476	421	A03	-	2	370,51	21956299,21956802	noncoding
NovelTr_477	656	A03	-	2	600,56	21957725,21958415	noncoding
NovelTr_478	974	A03	-	2	46,928	22116748,22116926	noncoding
NovelTr_479	205	A03	-	2	13,192	22205489,22205573	coding
NovelTr_480	1622	A03	-	4	405,252,109,856	22621953,22622600,22622980,22623380	noncoding
NovelTr_481	1582	A03	-	4	405,212,109,856	22621953,22622666,22622980,22623380	noncoding
NovelTr_482	1719	A03	-	4	899,109,477,234	22621953,22622980,22623380,22624002	noncoding
NovelTr_483	1493	A03	-	5	405,252,109,477,250	22621953,22622600,22622980,22623380,22623986	noncoding
NovelTr_484	1453	A03	-	5	405,212,109,477,250	22621953,22622666,22622980,22623380,22623986	noncoding
NovelTr_485	1913	A03	-	2	1541,372	22845761,22847373	coding
NovelTr_486	509	A03	-	3	156,145,208	22847984,22848341,22848564	coding
NovelTr_487	836	A03	+	2	597,239	23125481,23126153	coding
NovelTr_488	786	A03	-	3	576,155,55	23497200,23497865,23498097	coding
NovelTr_489	395	A03	-	2	210,185	23576702,23577280	coding
NovelTr_490	2518	A03	-	2	2225,293	23603293,23605626	coding
NovelTr_491	364	A03	-	3	136,100,128	23677181,23677715,23677899	noncoding
NovelTr_492	309	A03	-	2	181,128	23677634,23677899	noncoding
NovelTr_493	383	A03	+	3	173,69,141	23851634,23852025,23852200	coding
NovelTr_494	454	A03	-	3	201,138,115	23894008,23894749,23894980	coding
NovelTr_495	709	A03	+	2	504,205	24073186,24073823	coding
NovelTr_496	658	A03	+	2	227,431	24417441,24418178	noncoding
NovelTr_497	1754	A03	-	6	91,230,211,123,129,970	24737395,24737583,24737904,24738205,24738436,24738650	coding
NovelTr_498	722	A03	+	3	420,52,250	24761931,24762548,24764850	noncoding
NovelTr_499	550	A03	+	2	237,313	24898435,24898889	noncoding
NovelTr_500	751	A03	-	2	376,375	25059021,25059540	noncoding
NovelTr_501	306	A03	-	2	144,162	25551072,25551294	coding
NovelTr_502	2318	A03	-	9	471,556,142,576,115,139,127,112,80	25548015,25548568,25549201,25549421,25550075,25550285,25550504,25550703,25550883	coding
NovelTr_503	1440	A03	-	7	382,152,165,488,89,161,3	25591689,25592163,25592393,25592642,25593218,25593393,25593746	coding
NovelTr_504	1187	A03	-	7	382,165,166,221,89,161,3	25591689,25592393,25592642,25592885,25593218,25593393,25593746	coding
NovelTr_505	1839	A03	-	7	382,152,165,488,336,120,196	25591689,25592163,25592393,25592642,25593218,25593746,25593982	coding
NovelTr_506	590	A03	+	2	316,274	25903360,25903782	noncoding
NovelTr_507	596	A03	+	4	101,169,122,204	26106871,26107131,26107970,26108207	noncoding
NovelTr_508	657	A03	+	4	199,122,133,203	26107101,26107970,26108207,26108429	noncoding
NovelTr_509	435	A03	+	3	162,134,139	26320093,26320338,26320612	noncoding
NovelTr_510	432	A03	+	3	162,134,136	26320093,26320338,26320615	noncoding
NovelTr_511	1220	A03	+	2	595,625	26257416,26258368	noncoding
NovelTr_512	562	A03	-	2	292,270	26467934,26468332	noncoding
NovelTr_513	911	A03	-	3	196,365,350	26632304,26632591,26633154	coding
NovelTr_514	1046	A03	-	3	652,205,189	26632304,26633813,26634264	coding
NovelTr_515	1102	A03	-	5	652,105,205,75,65	26632304,26633621,26633813,26634264,26634425	coding
NovelTr_516	2197	A03	+	4	13,305,481,1398	26674442,26674570,26676214,26676926	coding
NovelTr_517	234	A03	+	3	147,36,51	26693739,26694133,26694266	noncoding
NovelTr_518	1062	A03	-	2	874,188	28069630,28070615	coding
NovelTr_519	1278	A03	-	3	874,117,287	28069630,28070615,28070850	coding
NovelTr_520	805	A03	+	2	268,537	28148277,28150017	noncoding
NovelTr_521	524	A03	-	4	220,44,69,191	28275927,28276477,28277375,28277523	noncoding
NovelTr_522	549	A03	-	2	167,382	28713710,28714437	coding
NovelTr_523	1141	A03	-	2	332,809	28728149,28728548	noncoding
NovelTr_524	524	A03	-	3	34,64,426	28959351,28959491,28960788	noncoding
NovelTr_525	1039	A03	-	2	613,426	28960067,28960788	noncoding
NovelTr_526	936	A03	-	3	360,150,426	28960067,28960530,28960788	noncoding
NovelTr_527	950	A03	-	3	360,164,426	28960067,28960530,28960788	noncoding
NovelTr_528	621	A03	-	3	355,140,126	29141207,29141660,29141927	noncoding
NovelTr_529	1310	A03	+	3	815,96,399	29220171,29221070,29221282	coding
NovelTr_530	1154	A03	+	4	342,317,96,399	29220171,29220573,29221070,29221282	coding
NovelTr_531	1114	A03	+	4	443,176,96,399	29220171,29220714,29221070,29221282	coding
NovelTr_532	1045	A03	+	4	443,107,96,399	29220171,29220783,29221070,29221282	coding
NovelTr_533	421	A03	+	3	108,267,46	29221058,29221282,29221635	coding
NovelTr_534	676	A03	+	6	226,95,97,64,67,127	29332531,29332825,29332992,29333207,29333396,29333586	coding
NovelTr_535	861	A03	-	2	65,796	29484566,29484783	noncoding
NovelTr_536	195	A03	-	2	55,140	29646278,29646421	noncoding
NovelTr_537	367	A03	+	2	209,158	30116070,30116368	noncoding
NovelTr_538	639	A03	+	2	324,315	30157767,30158588	noncoding
NovelTr_539	298	A03	+	2	76,222	30440141,30440300	noncoding
NovelTr_540	337	A03	+	4	2,35,227,73	30438627,30439463,30439582,30439876	coding
NovelTr_541	851	A03	+	3	551,227,73	30438947,30439582,30439876	coding
NovelTr_542	1361	A03	-	2	1041,320	30390516,30391641	noncoding
NovelTr_543	1425	A03	+	2	159,1266	31141428,31141713	coding
NovelTr_544	1123	A03	+	3	159,209,755	31141428,31141713,31142224	coding
NovelTr_545	2260	A03	-	2	1971,289	31394796,31396957	noncoding
NovelTr_546	1115	A03	+	2	414,701	31529828,31530593	noncoding
NovelTr_547	622	A03	+	2	414,208	31529828,31539594	noncoding
NovelTr_548	606	A03	+	2	414,192	31529828,31539610	noncoding
NovelTr_549	1107	A03	-	2	299,808	31582224,31582658	coding
NovelTr_550	813	A03	-	3	299,72,442	31582224,31582658,31583024	coding
NovelTr_551	392	A03	+	2	251,141	31708714,31709411	noncoding
NovelTr_552	608	A04	-	5	51,57,85,49,366	4223,4357,4529,4906,5042	coding
NovelTr_553	605	A04	-	5	51,57,82,49,366	4223,4357,4532,4906,5042	coding
NovelTr_554	1026	A04	-	2	429,597	19770,20297	coding
NovelTr_555	741	A04	-	3	429,53,259	19770,20297,20635	coding
NovelTr_556	764	A04	-	3	429,76,259	19770,20297,20635	coding
NovelTr_557	348	A04	+	1	348	263477	noncoding
NovelTr_558	252	A04	+	2	222,30	357019,357748	coding
NovelTr_559	1821	A04	+	2	1025,796	501682,502851	coding
NovelTr_560	667	A04	-	2	201,466	476311,479047	coding
NovelTr_561	274	A04	+	2	236,38	992794,993109	noncoding
NovelTr_562	602	A04	-	2	276,326	1027146,1027651	noncoding
NovelTr_563	3361	A04	-	3	3113,55,193	1287602,1290826,1290980	coding
NovelTr_564	747	A04	-	3	578,156,13	1360866,1361519,1361761	coding
NovelTr_565	2055	A04	-	2	70,1985	1549831,1553516	noncoding
NovelTr_566	1950	A04	-	3	70,153,1727	1549831,1553516,1553774	noncoding
NovelTr_567	2647	A04	-	2	920,1727	1552763,1553774	noncoding
NovelTr_568	746	A04	-	2	618,128	1685185,1686380	noncoding
NovelTr_569	1223	A04	-	2	753,470	1685185,1686038	coding
NovelTr_570	332	A04	-	1	332	2321505	noncoding
NovelTr_571	655	A04	+	4	281,94,114,166	2482596,2483168,2483358,2483636	coding
NovelTr_572	479	A04	-	2	200,279	2541731,2542029	noncoding
NovelTr_573	619	A04	+	2	306,313	2543332,2544075	noncoding
NovelTr_574	222	A04	-	1	222	3373666	noncoding
NovelTr_575	507	A04	-	2	135,372	3450608,3450815	noncoding
NovelTr_576	1299	A04	+	6	44,39,128,126,456,506	4031619,4031743,4031934,4032157,4032562,4033296	coding
NovelTr_577	1013	A04	+	2	507,506	4032511,4033296	noncoding
NovelTr_578	1635	A04	-	2	1553,82	4058130,4066619	noncoding
NovelTr_579	371	A04	-	2	12,359	4150665,4150771	noncoding
NovelTr_580	1017	A04	-	4	297,76,187,457	4314160,4316244,4316506,4317152	coding
NovelTr_581	1017	A04	-	4	297,76,187,457	4315830,4316244,4316506,4317152	coding
NovelTr_582	223	A04	-	2	83,140	4595220,4595602	coding
NovelTr_583	569	A04	+	4	266,58,68,177	4738348,4738932,4739065,4739873	noncoding
NovelTr_584	7557	A04	+	7	759,178,151,104,136,361,5868	5024573,5025407,5026032,5026287,5026539,5026759,5027189	coding
NovelTr_585	7221	A04	+	8	335,354,151,104,136,113,160,5868	5024573,5025231,5026032,5026287,5026539,5026759,5026960,5027189	coding
NovelTr_586	970	A04	+	2	543,427	5417287,5417946	coding
NovelTr_587	863	A04	+	3	248,70,545	5466913,5467247,5468212	coding
NovelTr_588	377	A04	+	2	237,140	5964810,5965120	noncoding
NovelTr_589	1206	A04	-	3	215,481,510	6248487,6248800,6249349	noncoding
NovelTr_590	1079	A04	-	4	215,251,103,510	6248487,6248800,6249178,6249349	noncoding
NovelTr_591	1095	A04	-	4	215,267,103,510	6248487,6248800,6249178,6249349	noncoding
NovelTr_592	975	A04	-	4	369,121,263,222	6251344,6251869,6252330,6252678	noncoding
NovelTr_593	396	A04	+	2	174,222	6682612,6682868	coding
NovelTr_594	477	A04	+	2	410,67	6982854,6983357	noncoding
NovelTr_595	449	A04	+	2	410,39	6982854,6983457	noncoding
NovelTr_596	2241	A04	+	2	97,2144	7280844,7281272	coding
NovelTr_597	730	A04	-	2	427,303	7327977,7328779	noncoding
NovelTr_598	482	A04	-	2	427,55	7327977,7329032	noncoding
NovelTr_599	1636	A04	-	2	47,1589	7516593,7516784	noncoding
NovelTr_600	4652	A04	+	4	102,43,3953,554	7999697,7999960,8000312,8004343	noncoding
NovelTr_601	1377	A04	-	7	271,85,82,130,250,160,399	8009318,8009755,8010194,8010581,8010805,8011153,8011396	noncoding
NovelTr_602	1480	A04	-	8	271,85,140,82,130,250,123,399	8009318,8009755,8009976,8010194,8010581,8010805,8011190,8011396	noncoding
NovelTr_603	732	A04	+	6	72,211,69,150,114,116	8310398,8310596,8310974,8311450,8312050,8312300	coding
NovelTr_604	1022	A04	+	4	591,150,114,167	8310452,8311450,8312050,8312249	coding
NovelTr_605	855	A04	+	5	355,69,150,114,167	8310452,8310974,8311450,8312050,8312249	coding
NovelTr_606	1101	A04	-	2	1017,84	8343068,8344174	noncoding
NovelTr_607	980	A04	+	2	661,319	8583169,8583992	noncoding
NovelTr_608	863	A04	+	3	431,113,319	8583169,8583717,8583992	noncoding
NovelTr_609	1117	A04	+	2	647,470	8739310,8740059	coding
NovelTr_610	1640	A04	+	2	684,956	8367021,8369338	noncoding
NovelTr_611	2449	A04	+	2	1493,956	8367708,8369338	noncoding
NovelTr_612	1327	A04	-	4	516,234,168,409	8847139,8847924,8848882,8849165	coding
NovelTr_613	752	A04	+	2	696,56	8848657,8849525	noncoding
NovelTr_614	752	A04	-	2	695,57	8944964,8945973	noncoding
NovelTr_615	618	A04	-	2	337,281	9046566,9046997	coding
NovelTr_616	1714	A04	-	6	186,65,646,151,498,168	9417565,9417842,9417994,9418705,9418939,9419811	coding
NovelTr_617	1593	A04	-	7	186,65,429,96,151,498,168	9417565,9417842,9417994,9418544,9418705,9418939,9419811	coding
NovelTr_618	1047	A04	+	2	438,609	9598724,9599271	noncoding
NovelTr_619	693	A04	+	3	466,122,105	9820607,9821266,9821642	noncoding
NovelTr_620	1060	A04	-	7	292,123,147,111,145,97,145	9788159,9788545,9788784,9789005,9789219,9789691,9790128	coding
NovelTr_621	1481	A04	+	3	945,141,395	9987185,9988224,9988440	coding
NovelTr_622	586	A04	+	2	297,289	10108354,10108747	coding
NovelTr_623	420	A04	-	2	249,171	10448708,10449033	noncoding
NovelTr_624	563	A04	-	3	249,65,249	10448708,10449363,10449707	noncoding
NovelTr_625	695	A04	-	3	249,197,249	10448708,10449363,10449707	noncoding
NovelTr_626	420	A04	-	2	171,249	10449389,10449707	noncoding
NovelTr_627	1280	A04	+	2	795,485	10695965,10697344	coding
NovelTr_628	530	A04	+	3	136,181,213	10696624,10697344,10697616	coding
NovelTr_629	1715	A04	+	6	928,409,108,152,67,51	11120671,11121680,11122167,11122344,11122584,11122730	coding
NovelTr_630	1517	A04	+	7	204,526,409,108,152,67,51	11120671,11121073,11121680,11122167,11122344,11122584,11122730	coding
NovelTr_631	1010	A04	+	7	204,48,409,124,107,67,51	11120671,11121551,11121680,11122167,11122389,11122584,11122730	coding
NovelTr_632	770	A04	+	5	564,54,63,69,20	11736384,11737840,11737984,11738123,11738297	coding
NovelTr_633	695	A04	-	1	695	11835619	noncoding
NovelTr_634	1741	A04	+	4	286,868,135,452	12266693,12267138,12268077,12268289	coding
NovelTr_635	1379	A04	+	6	286,50,216,240,135,452	12266693,12267138,12267354,12267766,12268077,12268289	coding
NovelTr_636	772	A04	-	2	380,392	12440254,12440762	noncoding
NovelTr_637	1094	A04	-	2	62,1032	12626122,12626270	noncoding
NovelTr_638	513	A04	-	2	230,283	12903966,12904720	noncoding
NovelTr_639	758	A04	-	2	406,352	13179975,13189776	coding
NovelTr_640	1437	A04	+	3	593,148,696	13271615,13272358,13272827	noncoding
NovelTr_641	1268	A04	+	4	303,209,60,696	13271615,13271999,13272446,13272827	noncoding
NovelTr_642	820	A04	-	3	503,246,71	13312054,13312634,13313025	coding
NovelTr_643	680	A04	-	3	7,141,532	13387619,13401894,13402154	coding
NovelTr_644	665	A04	-	2	494,171	13401316,13401887	coding
NovelTr_645	1251	A04	-	2	719,532	13401316,13402154	coding
NovelTr_646	1536	A04	+	2	990,546	13440788,13441879	coding
NovelTr_647	294	A04	-	2	255,39	13920345,13920654	noncoding
NovelTr_648	880	A04	-	2	534,346	14094500,14095146	noncoding
NovelTr_649	401	A04	+	2	323,78	14292211,14292606	coding
NovelTr_650	285	A04	-	4	107,63,72,43	14534349,14534566,14534728,14534971	noncoding
NovelTr_651	321	A04	-	4	107,63,72,79	14534349,14534566,14534728,14535038	noncoding
NovelTr_652	513	A04	+	2	95,418	14609958,14611053	coding
NovelTr_653	275	A04	+	2	214,61	14727493,14727783	coding
NovelTr_654	909	A04	+	4	33,349,198,329	14729891,14730007,14730500,14730844	coding
NovelTr_655	846	A04	+	3	152,204,490	14934255,14934948,14935235	coding
NovelTr_656	1950	A04	+	4	1094,49,428,379	14937706,14938881,14939011,14939543	coding
NovelTr_657	526	A04	+	3	42,105,379	14939221,14939334,14939543	coding
NovelTr_658	468	A04	-	2	256,212	15842906,15843242	noncoding
NovelTr_659	2457	A04	-	3	332,2100,25	16423845,16424265,16426442	coding
NovelTr_660	2394	A04	-	4	176,93,2100,25	16423845,16424084,16424265,16426442	coding
NovelTr_661	799	A04	-	2	600,199	16628180,16629058	coding
NovelTr_662	1258	A04	-	3	752,65,441	16927631,16928489,16928716	noncoding
NovelTr_663	244	A04	-	3	40,104,100	17164703,17165448,17165639	noncoding
NovelTr_664	341	A04	+	2	167,174	17428898,17429506	coding
NovelTr_665	231	A04	+	2	197,34	18130209,18130532	noncoding
NovelTr_666	407	A04	+	4	141,102,29,135	18741508,18741762,18742009,18742139	coding
NovelTr_667	476	A04	+	2	340,136	18792512,18792938	noncoding
NovelTr_668	1252	A04	+	5	32,624,353,132,111	19136786,19136891,19137629,19138066,19138283	coding
NovelTr_669	521	A04	+	2	305,216	19154946,19155372	noncoding
NovelTr_670	849	A04	+	2	164,685	19249223,19249892	noncoding
NovelTr_671	1013	A04	+	3	164,164,685	19249223,19249553,19249892	noncoding
NovelTr_672	723	A04	+	4	164,164,137,258	19249223,19249553,19249892,19250319	noncoding
NovelTr_673	395	A04	+	2	169,226	19254513,19254759	noncoding
NovelTr_674	764	A05	+	4	172,270,81,241	60876,61170,61558,61868	noncoding
NovelTr_675	1657	A05	-	2	244,1413	621037,621429	noncoding
NovelTr_676	428	A05	-	2	208,220	621789,622082	noncoding
NovelTr_677	215	A05	+	2	147,68	717156,717458	noncoding
NovelTr_678	693	A05	-	2	361,332	891505,891953	noncoding
NovelTr_679	256	A05	+	2	161,95	905235,905898	noncoding
NovelTr_680	539	A05	+	1	539	1202115	coding
NovelTr_681	1743	A05	-	12	309,184,400,155,87,126,122,88,58,49,61,104	1720147,1720566,1721007,1721484,1721728,1721912,1722119,1722320,1722482,1722614,1722776,1722917	coding
NovelTr_682	399	A05	+	2	89,310	2142149,2142347	coding
NovelTr_683	321	A05	-	2	125,196	3126593,3126812	noncoding
NovelTr_684	525	A05	+	2	448,77	3502124,3507231	noncoding
NovelTr_685	706	A05	-	6	74,114,186,118,129,85	3711077,3711233,3711427,3711707,3711918,3712173	coding
NovelTr_686	813	A05	-	7	74,114,186,118,129,52,140	3711077,3711233,3711427,3711707,3711918,3712173,3712329	coding
NovelTr_687	1088	A05	-	2	612,476	3884944,3885857	noncoding
NovelTr_688	722	A05	-	3	147,99,476	3884944,3885457,3885857	noncoding
NovelTr_689	2044	A05	-	2	761,1283	4125659,4126496	coding
NovelTr_690	566	A05	+	5	162,70,72,44,218	4264945,4265195,4265337,4265506,4265624	coding
NovelTr_691	438	A05	+	4	130,205,66,37	4266109,4266328,4266688,4266887	noncoding
NovelTr_692	333	A05	+	5	118,69,43,66,37	4266121,4266328,4266490,4266688,4266887	noncoding
NovelTr_693	414	A05	-	6	7,67,103,65,22,150	4603347,4603781,4604152,4604340,4609901,4609993	coding
NovelTr_694	854	A05	+	2	670,184	4739644,4740458	noncoding
NovelTr_695	756	A05	-	3	240,260,256	4794104,4794431,4794882	coding
NovelTr_696	1253	A05	+	7	291,97,57,142,49,55,562	5202288,5202693,5202880,5203239,5203640,5203775,5203904	noncoding
NovelTr_697	1255	A05	+	7	291,97,57,142,190,86,392	5202288,5202693,5202880,5203239,5203640,5203904,5204074	noncoding
NovelTr_698	1237	A05	+	7	291,97,57,142,190,86,374	5202288,5202693,5202880,5203239,5203640,5203904,5204092	noncoding
NovelTr_699	924	A05	+	3	172,190,562	5203209,5203640,5203904	noncoding
NovelTr_700	196	A05	-	4	94,57,44,1	5871505,5872027,5872218,5872529	noncoding
NovelTr_701	381	A05	-	4	94,57,77,153	5871505,5872027,5872218,5872529	coding
NovelTr_702	416	A05	-	4	94,57,112,153	5871505,5872027,5872218,5872529	coding
NovelTr_703	417	A05	-	3	53,57,307	5871888,5872027,5872218	coding
NovelTr_704	427	A05	+	3	27,331,69	6538010,6538118,6538531	coding
NovelTr_705	958	A05	-	2	317,641	7322563,7323185	noncoding
NovelTr_706	839	A05	-	3	317,373,149	7322563,7323185,7323677	noncoding
NovelTr_707	621	A05	-	4	317,87,68,149	7322563,7323185,7323490,7323677	noncoding
NovelTr_708	738	A05	+	1	738	7984470	noncoding
NovelTr_709	718	A05	-	3	6,167,545	7999393,8000041,8000336	noncoding
NovelTr_710	777	A05	-	3	8,224,545	7999874,7999984,8000336	coding
NovelTr_711	670	A05	-	2	510,160	8071213,8072403	noncoding
NovelTr_712	527	A05	+	3	107,25,395	8359181,8359412,8359668	noncoding
NovelTr_713	580	A05	+	3	107,78,395	8359181,8359412,8359668	noncoding
NovelTr_714	447	A05	+	2	52,395	8359236,8359668	noncoding
NovelTr_715	821	A05	-	2	179,642	8398743,8398993	noncoding
NovelTr_716	665	A05	+	6	77,120,46,86,130,206	9353461,9353863,9354074,9354473,9354650,9354877	coding
NovelTr_717	1853	A05	-	5	925,348,195,213,172	9405904,9406917,9407357,9407634,9407915	coding
NovelTr_718	1338	A05	-	2	1011,327	10831221,10832374	coding
NovelTr_719	482	A05	+	4	33,46,79,324	11123789,11123929,11124102,11128197	noncoding
NovelTr_720	489	A05	+	4	24,46,95,324	11123798,11123929,11124086,11128197	noncoding
NovelTr_721	1594	A05	-	4	373,74,931,216	11448891,11449571,11449742,11451222	coding
NovelTr_722	721	A05	-	2	114,607	11753619,11753851	coding
NovelTr_723	1010	A05	+	4	198,104,567,141	12035755,12036060,12036451,12037102	coding
NovelTr_724	892	A05	+	2	751,141	12036267,12037102	noncoding
NovelTr_725	719	A05	-	2	420,299	12352209,12353150	noncoding
NovelTr_726	1779	A05	-	2	1073,706	12462220,12463359	noncoding
NovelTr_727	1734	A05	-	4	1070,113,125,426	13212840,13214009,13214594,13214801	coding
NovelTr_728	1765	A05	-	4	1070,144,125,426	13212840,13214009,13214594,13214801	coding
NovelTr_729	698	A05	-	3	60,84,554	13451629,13451769,13451948	noncoding
NovelTr_730	925	A05	-	4	224,83,273,345	13451629,13451948,13452115,13452532	coding
NovelTr_731	845	A05	-	5	60,84,83,273,345	13451629,13451769,13451948,13452115,13452532	coding
NovelTr_732	198	A05	+	2	33,165	13678601,13678719	noncoding
NovelTr_733	294	A05	+	2	56,238	13829635,13829796	noncoding
NovelTr_734	433	A05	-	2	396,37	13829635,13830355	noncoding
NovelTr_735	704	A05	+	2	237,467	14797818,14798647	noncoding
NovelTr_736	891	A05	+	2	662,229	15323787,15324638	noncoding
NovelTr_737	801	A05	+	3	662,117,22	15323787,15324638,15324845	noncoding
NovelTr_738	690	A05	-	2	482,208	15406640,15413256	coding
NovelTr_739	1299	A05	+	3	957,144,198	15436856,15438006,15438247	coding
NovelTr_740	1801	A05	+	5	1010,59,151,80,501	15482098,15483207,15483339,15483578,15483736	coding
NovelTr_741	1062	A05	+	8	257,187,44,151,80,124,102,117	15482098,15482921,15483207,15483339,15483578,15483736,15483947,15484120	coding
NovelTr_742	2564	A05	-	4	55,37,2131,341	15542796,15542956,15543070,15545610	coding
NovelTr_743	1205	A05	-	3	419,495,291	15662898,15663405,15664075	noncoding
NovelTr_744	1025	A05	-	5	212,124,327,71,291	15662898,15663193,15663405,15663829,15664075	noncoding
NovelTr_745	1007	A05	-	5	419,100,126,71,291	15662898,15663405,15663606,15663829,15664075	noncoding
NovelTr_746	1010	A05	-	5	419,108,121,71,291	15662898,15663405,15663606,15663829,15664075	noncoding
NovelTr_747	467	A05	-	3	119,132,216	15820846,15821764,15822202	noncoding
NovelTr_748	570	A05	-	3	286,224,60	15849628,15850017,15850321	noncoding
NovelTr_749	888	A05	-	2	286,602	15849628,15850017	noncoding
NovelTr_750	899	A05	+	3	373,409,117	15919436,15919908,15920396	noncoding
NovelTr_751	773	A05	+	3	373,283,117	15919436,15920034,15920396	noncoding
NovelTr_752	783	A05	+	4	373,283,97,30	15919436,15920034,15920396,15920603	noncoding
NovelTr_753	336	A05	-	2	55,281	16042630,16042760	noncoding
NovelTr_754	331	A05	-	2	55,276	16042630,16042765	noncoding
NovelTr_755	1089	A05	-	2	376,713	16524970,16525440	noncoding
NovelTr_756	875	A05	-	2	619,256	16990900,16991724	coding
NovelTr_757	691	A05	-	3	376,59,256	16990900,16991460,16991724	coding
NovelTr_758	285	A05	-	2	86,199	17037249,17037426	noncoding
NovelTr_759	788	A05	-	2	59,729	17406365,17411338	noncoding
NovelTr_760	1067	A05	+	2	1038,29	17597187,17598600	noncoding
NovelTr_761	937	A05	+	3	700,208,29	17597187,17598017,17598600	noncoding
NovelTr_762	858	A05	+	4	700,63,66,29	17597187,17598017,17598159,17598600	noncoding
NovelTr_763	1138	A05	+	4	474,222,124,318	17584553,17585330,17585708,17585941	coding
NovelTr_764	1058	A05	+	5	474,222,124,165,73	17584553,17585330,17585708,17585941,17586186	coding
NovelTr_765	861	A05	+	6	422,120,89,77,95,58	17674797,17675282,17675469,17675627,17677579,17677752	coding
NovelTr_766	1137	A05	+	6	422,106,89,263,248,9	17674797,17675296,17675469,17675627,17675968,17678062	coding
NovelTr_767	1052	A05	+	7	422,106,89,83,95,248,9	17674797,17675296,17675469,17675627,17675795,17675968,17678062	coding
NovelTr_768	204	A05	+	2	107,97	17676337,17676581	noncoding
NovelTr_769	811	A05	+	2	227,584	17673574,17674029	coding
NovelTr_770	366	A05	-	2	87,279	18072137,18072435	noncoding
NovelTr_771	751	A05	+	4	245,94,270,142	18363401,18363806,18363982,18364336	noncoding
NovelTr_772	519	A05	+	4	245,94,38,142	18363401,18363806,18364214,18364336	noncoding
NovelTr_773	507	A05	+	4	245,82,38,142	18363401,18363818,18364214,18364336	noncoding
NovelTr_774	719	A05	+	2	326,393	19082638,19083192	noncoding
NovelTr_775	464	A05	+	3	155,166,143	19082809,19083192,19083442	noncoding
NovelTr_776	866	A05	-	3	738,88,40	19147427,19148237,19148414	noncoding
NovelTr_777	411	A05	-	4	237,75,59,40	19147427,19148090,19148266,19148414	noncoding
NovelTr_778	353	A05	-	3	237,59,57	19147427,19148266,19148414	noncoding
NovelTr_779	792	A05	+	4	357,265,142,28	19295098,19295552,19295902,19296127	noncoding
NovelTr_780	1343	A05	-	11	62,52,128,201,135,169,145,183,126,125,17	19485983,19486130,19486269,19486494,19486824,19487055,19487307,19487533,19487898,19488507,19488806	coding
NovelTr_781	1689	A05	-	4	426,728,311,224	19775605,19776297,19777205,19777992	coding
NovelTr_782	1656	A05	-	4	925,196,311,224	19775605,19776829,19777205,19777992	coding
NovelTr_783	457	A05	-	2	387,70	19856282,19857255	noncoding
NovelTr_784	367	A05	+	1	367	20024677	noncoding
NovelTr_785	773	A05	+	3	108,405,260	20040350,20040776,20041399	coding
NovelTr_786	693	A05	+	3	28,405,260	20040470,20040776,20041399	coding
NovelTr_787	963	A05	+	2	703,260	20040478,20041399	coding
NovelTr_788	851	A05	+	2	735,116	20089188,20100027	noncoding
NovelTr_789	489	A05	-	3	229,121,139	20144048,20144341,20144558	coding
NovelTr_790	1897	A05	-	8	414,164,112,82,125,115,274,611	20144048,20144558,20144799,20145017,20145407,20145608,20146388,20147109	coding
NovelTr_791	1716	A05	-	11	171,595,68,40,124,68,67,70,51,134,328	20467827,20468243,20468937,20469098,20469245,20469456,20469630,20469795,20470004,20470163,20470473	coding
NovelTr_792	1033	A05	+	4	255,420,98,260	20674365,20674890,20675473,20675673	coding
NovelTr_793	842	A05	+	5	255,148,81,98,260	20674365,20674890,20675229,20675473,20675673	noncoding
NovelTr_794	470	A05	+	1	470	20686425	noncoding
NovelTr_795	401	A05	-	2	211,190	20933146,20933441	coding
NovelTr_796	369	A05	+	1	369	20939121	noncoding
NovelTr_797	894	A05	-	2	647,247	21075861,21076628	noncoding
NovelTr_798	1528	A05	-	2	312,1216	21168001,21168447	coding
NovelTr_799	541	A05	+	2	221,320	21249892,21250224	coding
NovelTr_800	764	A05	+	3	426,80,258	21250678,21251209,21251360	coding
NovelTr_801	668	A05	+	4	261,69,80,258	21250678,21251035,21251209,21251360	coding
NovelTr_802	883	A05	-	2	285,598	21827952,21828323	coding
NovelTr_803	202	A05	+	2	38,164	21837984,21838259	noncoding
NovelTr_804	696	A05	+	4	173,52,125,346	22365269,22365675,22366318,22366530	coding
NovelTr_805	843	A05	+	4	320,52,125,346	22365269,22365675,22366318,22366530	coding
NovelTr_806	649	A05	+	2	353,296	22537886,22539109	noncoding
NovelTr_807	204	A05	+	3	159,41,4	22661355,22661728,22661843	coding
NovelTr_808	208	A05	-	3	74,85,49	23344988,23345386,23345563	noncoding
NovelTr_809	365	A05	-	2	312,53	23345159,23345563	noncoding
NovelTr_810	928	A05	-	3	343,431,154	23527550,23528116,23528912	coding
NovelTr_811	562	A05	-	2	321,241	24015851,24016262	noncoding
NovelTr_812	566	A05	-	2	325,241	24015851,24016262	noncoding
NovelTr_813	1543	A05	+	4	95,871,141,436	25138260,25138527,25139598,25139821	coding
NovelTr_814	583	A05	-	4	172,82,197,132	25253076,25253335,25254375,25255049	noncoding
NovelTr_815	1081	A06	-	2	238,843	43649,44093	coding
NovelTr_816	674	A06	-	3	238,261,175	43649,44093,44761	coding
NovelTr_817	2799	A06	-	6	991,366,1072,296,73,1	244276,245353,245811,246977,247348,247534	coding
NovelTr_818	6229	A06	-	23	991,366,1072,280,79,89,118,178,1359,143,49,214,60,312,79,80,78,78,88,87,140,74,215	244276,245353,245811,246977,247348,247540,247778,248008,248304,249853,250076,250200,250572,250924,251356,251788,251951,252174,252326,252500,252660,252871,253086	coding
NovelTr_819	6377	A06	-	22	991,366,1072,296,79,88,118,178,1359,143,54,214,60,312,79,80,78,78,88,87,285,272	244276,245353,245811,246977,247348,247540,247778,248008,248304,249853,250071,250200,250572,250924,251356,251788,251951,252174,252326,252500,252660,253086	coding
NovelTr_820	511	A06	+	2	237,274	852866,853195	noncoding
NovelTr_821	376	A06	+	2	107,269	858936,859148	noncoding
NovelTr_822	461	A06	-	2	35,426	949404,949546	noncoding
NovelTr_823	411	A06	-	2	8,403	1113095,1115517	noncoding
NovelTr_824	620	A06	-	2	217,403	1115213,1115517	noncoding
NovelTr_825	545	A06	-	2	339,206	1258512,1259320	noncoding
NovelTr_826	640	A06	+	2	254,386	2331856,2332191	coding
NovelTr_827	2196	A06	-	14	158,139,53,423,165,89,310,189,210,56,113,109,147,35	2640614,2640852,2641197,2641330,2641827,2642094,2642267,2642671,2642944,2643226,2643364,2643547,2643744,2644170	coding
NovelTr_828	2096	A06	-	14	158,139,42,53,423,165,89,102,483,52,113,109,106,62	2640614,2640852,2641079,2641197,2641330,2641827,2642094,2642475,2642671,2643226,2643364,2643547,2643744,2644170	coding
NovelTr_829	911	A06	-	2	211,700	3138236,3138707	coding
NovelTr_830	982	A06	-	3	211,71,700	3138236,3138558,3138707	coding
NovelTr_831	480	A06	-	1	480	3390970	noncoding
NovelTr_832	357	A06	-	2	269,88	3549255,3549917	noncoding
NovelTr_833	444	A06	-	2	74,370	3548380,3548534	coding
NovelTr_834	334	A06	+	2	299,35	5121401,5121795	noncoding
NovelTr_835	1030	A06	-	2	400,630	5508164,5508979	noncoding
NovelTr_836	1335	A06	+	10	632,66,60,91,55,80,117,85,92,57	5512459,5513181,5513327,5513474,5513661,5513789,5513999,5514197,5514365,5514545	coding
NovelTr_837	1555	A06	+	13	203,291,66,60,91,55,64,117,85,92,254,89,88	5512459,5512800,5513181,5513327,5513474,5513661,5513789,5513999,5514197,5514365,5514545,5514983,5515157	coding
NovelTr_838	1551	A06	+	13	203,287,66,60,91,55,64,117,85,92,254,89,88	5512459,5512804,5513181,5513327,5513474,5513661,5513789,5513999,5514197,5514365,5514545,5514983,5515157	coding
NovelTr_839	232	A06	-	2	129,103	5590528,5590728	noncoding
NovelTr_840	1852	A06	-	4	260,812,306,474	6010712,6011078,6012293,6012687	coding
NovelTr_841	1952	A06	+	4	131,925,141,755	6196463,6196669,6197682,6197904	coding
NovelTr_842	1260	A06	+	7	349,192,210,84,78,165,182	6253208,6253730,6254007,6254302,6254462,6254616,6254851	coding
NovelTr_843	794	A06	-	5	57,109,167,41,420	6451689,6451820,6451997,6452318,6452440	coding
NovelTr_844	1023	A06	-	5	355,39,187,241,201	6718042,6718475,6718597,6718864,6719177	coding
NovelTr_845	493	A06	-	2	292,201	6718813,6719177	coding
NovelTr_846	1374	A06	+	20	28,92,168,74,81,61,50,55,78,54,54,61,52,67,63,63,63,65,69,76	6791186,6791305,6791540,6791792,6791942,6792113,6792273,6792435,6792724,6792881,6793198,6793325,6793534,6793911,6794098,6794252,6794400,6794556,6794794,6794954	coding
NovelTr_847	1418	A06	-	4	394,105,65,854	7020903,7021405,7021606,7021753	coding
NovelTr_848	464	A06	-	5	7,65,115,184,93	7021503,7021606,7021753,7021957,7022236	coding
NovelTr_849	942	A06	-	2	374,568	7051480,7052090	noncoding
NovelTr_850	644	A06	+	2	467,177	7360969,7361842	noncoding
NovelTr_851	1016	A06	+	3	467,65,484	7360969,7362158,7362365	noncoding
NovelTr_852	2637	A06	-	2	2551,86	7978582,7981586	coding
NovelTr_853	1326	A06	-	2	126,1200	8207303,8207529	coding
NovelTr_854	2087	A06	-	10	126,1029,82,122,86,94,79,94,255,120	8207303,8207529,8218918,8219231,8220561,8227972,8228196,8228386,8228620,8228979	coding
NovelTr_855	829	A06	+	2	678,151	8218318,8219202	noncoding
NovelTr_856	501	A06	-	2	122,379	8540731,8541696	noncoding
NovelTr_857	278	A06	-	2	35,243	8566347,8566455	noncoding
NovelTr_858	514	A06	+	2	94,420	8595467,8596029	noncoding
NovelTr_859	325	A06	-	2	245,80	8940527,8940862	noncoding
NovelTr_860	380	A06	-	2	158,222	9085653,9085918	coding
NovelTr_861	317	A06	+	3	77,53,187	9089918,9090163,9090423	noncoding
NovelTr_862	805	A06	+	6	84,168,138,119,257,39	9501329,9501502,9501762,9501983,9502178,9502538	coding
NovelTr_863	331	A06	+	2	88,243	9502677,9502858	coding
NovelTr_864	455	A06	-	3	105,110,240	9559040,9559443,9559625	noncoding
NovelTr_865	1639	A06	+	6	266,57,109,194,89,924	9626880,9627302,9627432,9627652,9627917,9628099	coding
NovelTr_866	1482	A06	-	2	761,721	10520393,10521240	noncoding
NovelTr_867	1088	A06	-	4	446,109,440,93	10520393,10520967,10521240,10521868	noncoding
NovelTr_868	1166	A06	-	4	446,187,440,93	10520393,10520967,10521240,10521868	noncoding
NovelTr_869	1114	A06	-	4	472,109,440,93	10520393,10520967,10521240,10521868	noncoding
NovelTr_870	1038	A06	-	5	343,53,109,440,93	10520393,10520812,10520967,10521240,10521868	noncoding
NovelTr_871	428	A06	-	1	428	10947617	noncoding
NovelTr_872	817	A06	+	5	132,117,485,67,16	11063700,11063936,11064348,11064922,11065366	noncoding
NovelTr_873	1015	A06	+	5	132,744,56,67,16	11063700,11063936,11064777,11064922,11065366	noncoding
NovelTr_874	1018	A06	+	5	132,747,56,67,16	11063700,11063936,11064777,11064922,11065366	noncoding
NovelTr_875	648	A06	-	3	360,127,161	11820536,11821040,11821500	coding
NovelTr_876	683	A06	-	3	360,127,196	11820536,11821040,11821912	coding
NovelTr_877	924	A06	-	3	631,97,196	11820536,11821500,11821912	coding
NovelTr_878	635	A06	+	2	348,287	12648162,12648866	noncoding
NovelTr_879	1143	A06	+	5	489,58,178,133,285	13415663,13416290,13416444,13416734,13417719	coding
NovelTr_880	1057	A06	+	6	489,58,57,35,133,285	13415663,13416290,13416444,13416587,13416734,13417719	coding
NovelTr_881	2414	A06	+	8	32,89,171,198,842,276,378,428	13708788,13708915,13709317,13709585,13709869,13710799,13711155,13711627	coding
NovelTr_882	634	A06	+	3	382,189,63	13710057,13710522,13710799	coding
NovelTr_883	1722	A06	-	10	574,90,110,275,49,84,82,136,87,235	13755285,13756519,13756690,13756899,13757299,13757530,13757692,13757845,13758087,13758273	noncoding
NovelTr_884	1592	A06	-	11	574,101,73,82,89,49,84,82,136,87,235	13755285,13756508,13756690,13756899,13757085,13757299,13757530,13757692,13757845,13758087,13758273	noncoding
NovelTr_885	1629	A06	-	11	574,101,110,82,89,49,84,82,136,87,235	13755285,13756508,13756690,13756899,13757085,13757299,13757530,13757692,13757845,13758087,13758273	noncoding
NovelTr_886	1590	A06	-	11	574,90,82,82,89,49,84,82,136,87,235	13755285,13756519,13756690,13756899,13757085,13757299,13757530,13757692,13757845,13758087,13758273	noncoding
NovelTr_887	1065	A06	-	8	119,82,275,49,82,136,87,235	13756490,13756690,13756899,13757299,13757692,13757845,13758087,13758273	noncoding
NovelTr_888	1705	A06	-	3	364,750,591	13994437,13995076,13995922	coding
NovelTr_889	1046	A06	-	2	321,725	14659109,14660015	noncoding
NovelTr_890	382	A06	+	3	57,191,134	15397437,15397646,15397922	coding
NovelTr_891	325	A06	+	2	71,254	15613198,15613374	noncoding
NovelTr_892	2341	A06	-	2	1667,674	15732725,15734566	noncoding
NovelTr_893	4226	A06	-	2	4031,195	15737471,15741647	noncoding
NovelTr_894	1042	A06	-	2	720,322	15757373,15758152	noncoding
NovelTr_895	992	A06	-	3	539,104,349	15846819,15847457,15847656	noncoding
NovelTr_896	1011	A06	-	3	558,104,349	15846819,15847457,15847656	noncoding
NovelTr_897	518	A06	+	4	208,234,55,21	16217327,16217606,16218079,16218310	coding
NovelTr_898	520	A06	+	2	283,237	16239351,16239976	noncoding
NovelTr_899	371	A06	+	4	27,81,228,35	16398543,16399027,16400020,16400476	coding
NovelTr_900	845	A06	-	2	222,623	16399009,16400143	noncoding
NovelTr_901	798	A06	+	2	383,415	16658912,16659496	noncoding
NovelTr_902	859	A06	+	2	820,39	16815142,16816051	coding
NovelTr_903	487	A06	-	2	344,143	16921282,16932879	noncoding
NovelTr_904	417	A06	-	1	417	17335376	coding
NovelTr_905	916	A06	-	6	37,603,47,61,87,81	17850630,17850764,17851464,17851635,17851793,17851955	noncoding
NovelTr_906	807	A06	-	3	411,145,251	17871211,17872138,17872379	coding
NovelTr_907	478	A06	+	2	251,227	18025177,18025524	noncoding
NovelTr_908	435	A06	+	2	163,272	18275831,18276183	noncoding
NovelTr_909	1271	A06	+	4	270,250,75,676	18336242,18336699,18337184,18337855	coding
NovelTr_910	866	A06	+	3	115,250,501	18336397,18336699,18337184	coding
NovelTr_911	505	A06	+	4	115,250,75,65	18336397,18336699,18337184,18337757	coding
NovelTr_912	298	A06	+	1	298	18655957	noncoding
NovelTr_913	559	A06	-	2	313,246	18844400,18845042	coding
NovelTr_914	1294	A06	+	9	138,192,128,212,82,143,121,93,185	18877697,18877934,18878224,18878654,18878984,18879168,18879384,18879612,18879780	coding
NovelTr_915	1702	A06	+	3	829,69,804	19253333,19254264,19254395	noncoding
NovelTr_916	786	A06	+	5	281,81,111,110,203	19270802,19271162,19271355,19271579,19271759	noncoding
NovelTr_917	1181	A06	+	5	281,81,334,134,351	19270802,19271162,19271355,19271759,19272061	noncoding
NovelTr_918	1088	A06	+	6	281,81,131,110,134,351	19270802,19271162,19271355,19271579,19271759,19272061	noncoding
NovelTr_919	639	A06	+	4	284,117,88,150	20213535,20214058,20214261,20214471	coding
NovelTr_920	1911	A06	-	9	447,93,227,283,164,51,88,438,120	20416648,20417194,20417378,20417706,20418075,20418331,20418457,20418623,20419220	coding
NovelTr_921	1236	A06	-	2	1118,118	20777475,20778855	coding
NovelTr_922	338	A06	-	2	89,249	21343228,21343430	noncoding
NovelTr_923	641	A06	+	4	275,82,133,151	21374965,21375335,21375506,21375722	coding
NovelTr_924	308	A06	-	3	42,80,186	21437831,21438004,21438237	noncoding
NovelTr_925	459	A06	-	1	459	21450256	noncoding
NovelTr_926	403	A06	+	2	289,114	21866580,21866989	noncoding
NovelTr_927	796	A06	-	2	504,292	21986827,21987451	coding
NovelTr_928	1146	A06	+	2	633,513	22230577,22231376	noncoding
NovelTr_929	605	A06	-	2	47,558	22569378,22569750	noncoding
NovelTr_930	1513	A06	+	9	210,60,114,95,83,527,78,287,59	22778105,22778419,22778563,22778808,22778990,22779164,22779764,22779916,22780299	coding
NovelTr_931	1460	A06	-	3	1139,65,256	22902755,22903987,22904137	noncoding
NovelTr_932	1431	A06	-	3	1139,125,167	22902755,22903987,22904226	noncoding
NovelTr_933	1394	A06	-	4	358,212,418,406	22902755,22903180,22903476,22903987	coding
NovelTr_934	1397	A06	-	4	361,212,418,406	22902755,22903180,22903476,22903987	noncoding
NovelTr_935	1206	A06	-	2	684,522	22961722,22962664	noncoding
NovelTr_936	1083	A06	-	3	684,72,327	22961722,22962664,22962859	noncoding
NovelTr_937	1046	A06	-	3	684,72,290	22961722,22962664,22962896	noncoding
NovelTr_938	516	A06	-	3	79,196,241	23960187,23960701,23961127	noncoding
NovelTr_939	1368	A06	+	5	305,130,300,207,426	24240062,24240457,24240659,24241036,24241312	coding
NovelTr_940	1704	A06	-	7	437,94,605,108,160,143,157	24290198,24290727,24290895,24292812,24293031,24293268,24293519	coding
NovelTr_941	355	A06	+	2	84,271	24698824,24700429	noncoding
NovelTr_942	1440	A06	+	10	195,54,177,72,60,110,300,192,52,228	24882657,24882942,24883373,24883670,24884004,24884140,24884332,24884700,24884980,24885177	coding
NovelTr_943	1468	A06	+	2	362,1106	24923800,24924541	noncoding
NovelTr_944	1315	A06	+	3	47,162,1106	24923866,24924000,24924541	noncoding
NovelTr_945	1732	A06	+	2	1026,706	25034426,25035553	noncoding
NovelTr_946	1758	A06	-	7	465,252,351,188,109,57,336	25160007,25160555,25160875,25161309,25161572,25161777,25161910	coding
NovelTr_947	1886	A06	-	6	465,252,351,188,109,521	25160007,25160555,25160875,25161309,25161572,25161777	coding
NovelTr_948	1621	A07	-	12	476,121,69,124,116,132,71,85,86,65,97,179	213583,214152,214450,214597,214817,215182,215468,215624,215836,216004,216331,216499	coding
NovelTr_949	778	A07	+	2	300,478	370646,371097	noncoding
NovelTr_950	3256	A07	-	2	230,3026	705846,706670	noncoding
NovelTr_951	1936	A07	+	2	1441,495	706481,709201	noncoding
NovelTr_952	1051	A07	+	2	453,598	669307,670045	noncoding
NovelTr_953	883	A07	-	3	246,63,574	1376257,1376605,1376756	coding
NovelTr_954	432	A07	-	3	71,85,276	1443806,1445462,1445645	coding
NovelTr_955	600	A07	-	2	324,276	1445223,1445645	coding
NovelTr_956	473	A07	+	2	218,255	1409983,1410281	noncoding
NovelTr_957	334	A07	+	3	218,110,6	1409983,1410281,1410638	noncoding
NovelTr_958	1145	A07	+	2	519,626	2034654,2035348	noncoding
NovelTr_959	1006	A07	+	3	519,65,422	2034654,2035348,2035552	noncoding
NovelTr_960	1111	A07	+	3	759,135,217	2034654,2035552,2035757	noncoding
NovelTr_961	508	A07	+	2	86,422	2035327,2035552	noncoding
NovelTr_962	1128	A07	-	9	58,140,93,166,146,216,140,38,131	2258397,2258553,2258945,2259161,2259398,2259639,2259946,2260178,2260316	coding
NovelTr_963	1765	A07	-	18	183,78,92,69,124,75,47,81,74,145,66,157,93,95,100,102,131,53	2261150,2261648,2261805,2261983,2262129,2262330,2262476,2262649,2262818,2262980,2263213,2263438,2263851,2264266,2264528,2264726,2264923,2265182	coding
NovelTr_964	2226	A07	-	15	183,78,92,69,124,193,81,74,145,70,506,95,100,102,314	2261150,2261648,2261805,2261983,2262129,2262330,2262649,2262818,2262980,2263209,2263438,2264266,2264528,2264726,2264923	coding
NovelTr_965	2303	A07	-	16	183,78,92,69,124,75,254,74,145,70,506,71,95,100,102,265	2261150,2261648,2261805,2261983,2262129,2262330,2262476,2262818,2262980,2263209,2263438,2264092,2264266,2264528,2264726,2264972	coding
NovelTr_966	2303	A07	-	16	183,78,92,69,124,193,81,163,62,70,506,71,95,100,102,314	2261150,2261648,2261805,2261983,2262129,2262330,2262649,2262818,2263063,2263209,2263438,2264092,2264266,2264528,2264726,2264923	coding
NovelTr_967	1098	A07	+	3	875,120,103	2414741,2415731,2415934	coding
NovelTr_968	873	A07	+	3	175,392,306	2414947,2415224,2415731	coding
NovelTr_969	790	A07	+	4	175,392,120,103	2414947,2415224,2415731,2415934	coding
NovelTr_970	478	A07	-	7	100,71,79,42,54,33,99	2585355,2585537,2585706,2585874,2586001,2586144,2586274	coding
NovelTr_971	354	A07	-	2	138,216	2930916,2931311	noncoding
NovelTr_972	544	A07	+	3	278,216,50	3068846,3069757,3070049	noncoding
NovelTr_973	528	A07	-	2	41,487	3990895,4000940	noncoding
NovelTr_974	1058	A07	+	2	620,438	4719372,4720187	noncoding
NovelTr_975	882	A07	+	2	620,262	4719372,4720363	noncoding
NovelTr_976	433	A07	-	2	182,251	5536644,5536898	noncoding
NovelTr_977	351	A07	-	3	29,231,91	5899871,5900015,5900323	noncoding
NovelTr_978	1580	A07	+	4	821,76,68,615	6456820,6457723,6458176,6458410	noncoding
NovelTr_979	1274	A07	+	7	181,221,49,64,76,68,615	6456853,6457123,6457405,6457577,6457723,6458176,6458410	noncoding
NovelTr_980	1349	A07	-	2	755,594	6526596,6527840	coding
NovelTr_981	991	A07	-	2	755,236	6526596,6528198	coding
NovelTr_982	1046	A07	-	4	653,33,124,236	6526596,6527318,6527840,6528198	coding
NovelTr_983	1419	A07	+	11	48,109,49,228,81,80,217,56,129,184,238	6730513,6730632,6730813,6730934,6731274,6731652,6731805,6732152,6732759,6732990,6733311	coding
NovelTr_984	1245	A07	+	11	44,49,102,65,81,80,217,56,129,184,238	6730697,6730813,6730934,6731097,6731274,6731652,6731805,6732152,6732759,6732990,6733311	coding
NovelTr_985	188	A07	-	1	188	6758791	noncoding
NovelTr_986	2819	A07	+	2	1247,1572	7886224,7887553	coding
NovelTr_987	599	A07	-	2	364,235	8005405,8006451	noncoding
NovelTr_988	455	A07	-	2	43,412	8265653,8265874	noncoding
NovelTr_989	228	A07	-	3	43,98,87	8265653,8265874,8266199	noncoding
NovelTr_990	950	A07	-	7	163,91,188,114,114,159,121	8763856,8764094,8764261,8764542,8764778,8764977,8765219	coding
NovelTr_991	625	A07	+	2	75,550	8933512,8933666	noncoding
NovelTr_992	606	A07	+	2	56,550	8933527,8933666	noncoding
NovelTr_993	610	A07	-	5	71,51,78,315,95	9075266,9075428,9075565,9075714,9076116	coding
NovelTr_994	1537	A07	-	6	103,786,174,333,137,4	9116599,9116789,9117720,9118017,9118439,9118669	coding
NovelTr_995	1668	A07	-	5	103,786,174,333,272	9116599,9116789,9117720,9118017,9118439	coding
NovelTr_996	1574	A07	-	4	103,786,630,55	9116599,9116789,9117720,9118669	coding
NovelTr_997	1451	A07	-	2	151,1300	9225630,9228872	noncoding
NovelTr_998	746	A07	-	2	717,29	9418583,9419408	noncoding
NovelTr_999	664	A07	+	4	80,258,268,58	9468449,9468638,9469002,9469684	noncoding
NovelTr_1000	950	A07	+	4	447,268,116,119	9468449,9469002,9469684,9470597	noncoding
NovelTr_1001	571	A07	-	2	298,273	9569144,9569526	noncoding
NovelTr_1002	880	A07	+	4	94,440,179,167	9647079,9647361,9647895,9648202	noncoding
NovelTr_1003	836	A07	+	4	94,440,109,193	9647079,9647361,9647965,9648176	noncoding
NovelTr_1004	760	A07	+	5	94,440,109,52,65	9647079,9647361,9647965,9648176,9648304	noncoding
NovelTr_1005	1072	A07	-	5	344,135,250,62,281	9743688,9744186,9744417,9744924,9745120	coding
NovelTr_1006	2498	A07	+	4	1168,85,85,1160	9900071,9901574,9901764,9901960	noncoding
NovelTr_1007	786	A07	+	5	174,140,126,127,219	10371749,10372128,10372605,10372812,10373024	coding
NovelTr_1008	2701	A07	+	16	287,205,166,223,77,188,98,134,135,385,122,111,213,186,112,59	10608499,10608918,10609186,10609439,10609751,10610048,10610340,10610519,10610724,10610978,10611460,10611829,10612160,10612585,10612974,10613177	coding
NovelTr_1009	1084	A07	+	2	204,880	10751212,10752190	coding
NovelTr_1010	1122	A07	-	3	191,440,491	10783622,10783957,10784480	coding
NovelTr_1011	825	A07	+	7	85,307,88,110,149,32,54	10787867,10788160,10788554,10788723,10788912,10789154,10789271	coding
NovelTr_1012	656	A07	+	2	109,547	11572295,11572699	noncoding
NovelTr_1013	668	A07	+	2	343,325	11722323,11722756	noncoding
NovelTr_1014	1928	A07	+	9	165,342,144,187,101,132,129,102,626	11994362,11994597,11995021,11995240,11995501,11995690,11995910,11996133,11996570	coding
NovelTr_1015	483	A07	-	2	433,50	12084024,12084532	noncoding
NovelTr_1016	609	A07	+	3	435,120,54	12398950,12399476,12399708	coding
NovelTr_1017	1283	A07	+	9	435,146,141,113,126,99,102,81,40	12398950,12399476,12399708,12399937,12400168,12400418,12400600,12400932,12401099	coding
NovelTr_1018	792	A07	+	5	470,99,102,81,40	12399824,12400418,12400600,12400932,12401099	coding
NovelTr_1019	3119	A07	-	22	327,32,95,74,112,64,66,128,138,116,166,114,63,108,117,175,98,98,137,228,556,107	12699045,12699456,12699588,12699769,12699917,12700107,12700257,12700417,12700643,12700854,12701049,12701311,12701502,12701625,12701823,12702026,12702296,12702467,12702670,12702883,12703178,12704531	coding
NovelTr_1020	1217	A07	-	10	232,91,66,47,85,87,74,84,40,411	12685167,12685498,12685711,12686029,12686152,12686328,12686500,12686641,12686819,12686942	coding
NovelTr_1021	1092	A07	+	2	980,112	12904259,12905580	coding
NovelTr_1022	239	A07	-	2	27,212	13120881,13121114	noncoding
NovelTr_1023	405	A07	-	2	365,40	13150798,13151296	noncoding
NovelTr_1024	1020	A07	-	3	315,137,568	14129555,14129978,14130227	noncoding
NovelTr_1025	1026	A07	-	3	321,137,568	14129555,14129978,14130227	noncoding
NovelTr_1026	765	A07	+	5	321,93,168,43,140	14175280,14175852,14176061,14176314,14176458	coding
NovelTr_1027	770	A07	+	5	321,98,168,43,140	14175280,14175852,14176061,14176314,14176458	coding
NovelTr_1028	1354	A07	-	2	666,688	14278426,14279237	noncoding
NovelTr_1029	462	A07	+	2	23,439	14279363,14279486	noncoding
NovelTr_1030	349	A07	+	2	212,137	14437152,14437450	noncoding
NovelTr_1031	589	A07	-	4	347,75,120,47	14670574,14671154,14671333,14671537	coding
NovelTr_1032	1932	A07	+	8	603,297,198,312,108,83,163,168	14698837,14699954,14700329,14700620,14701008,14701208,14701380,14701632	coding
NovelTr_1033	665	A07	+	6	67,198,102,141,108,49	14700184,14700329,14700620,14700791,14701008,14701208	coding
NovelTr_1034	1136	A07	-	5	55,288,84,252,457	14818839,14818992,14819370,14819595,14819930	noncoding
NovelTr_1035	794	A07	+	2	229,565	15004800,15005143	coding
NovelTr_1036	444	A07	+	3	257,74,113	15128829,15129171,15131038	coding
NovelTr_1037	531	A07	+	3	257,74,200	15128829,15129171,15131423	coding
NovelTr_1038	587	A07	+	5	64,71,233,118,101	15131246,15131423,15131708,15132057,15132250	noncoding
NovelTr_1039	291	A07	-	2	126,165	15206413,15206623	noncoding
NovelTr_1040	1343	A07	+	4	350,154,83,756	15300168,15300623,15300850,15301029	noncoding
NovelTr_1041	586	A07	+	6	47,208,168,47,41,75	15607235,15607425,15607722,15608001,15608130,15608268	coding
NovelTr_1042	232	A07	+	1	232	16578980	noncoding
NovelTr_1043	339	A07	-	2	90,249	16783728,16784289	noncoding
NovelTr_1044	605	A07	+	2	133,472	16825404,16825694	noncoding
NovelTr_1045	642	A07	-	5	34,114,141,85,268	17347044,17347149,17347340,17347565,17347766	coding
NovelTr_1046	1721	A07	-	7	723,541,57,109,128,106,57	17344608,17345409,17346053,17346193,17346409,17346612,17346825	coding
NovelTr_1047	619	A07	-	8	144,98,74,42,59,86,28,88	17448347,17448592,17448777,17448941,17449272,17449740,17449926,17450023	coding
NovelTr_1048	525	A07	+	2	470,55	17557729,17558643	noncoding
NovelTr_1049	1386	A07	-	8	265,231,327,87,60,96,173,147	17603929,17604292,17604609,17605021,17605276,17605428,17605615,17605889	coding
NovelTr_1050	1391	A07	-	8	265,231,327,78,60,96,182,152	17603929,17604292,17604609,17605030,17605276,17605428,17605615,17605889	coding
NovelTr_1051	777	A07	+	2	176,601	17780191,17780461	coding
NovelTr_1052	350	A07	-	2	311,39	17800858,17801441	noncoding
NovelTr_1053	1701	A07	+	2	342,1359	17863218,17863635	coding
NovelTr_1054	1644	A07	+	2	596,1048	17863218,17863946	coding
NovelTr_1055	1597	A07	+	3	342,207,1048	17863218,17863635,17863946	coding
NovelTr_1056	378	A07	-	2	296,82	18226077,18227075	noncoding
NovelTr_1057	1511	A07	+	15	319,98,101,79,61,47,93,91,49,114,148,93,69,43,106	18312776,18313274,18313442,18313645,18313828,18313971,18314104,18314285,18314455,18314586,18314798,18315025,18315202,18315377,18315508	coding
NovelTr_1058	783	A07	-	3	383,227,173	18334088,18334595,18335270	coding
NovelTr_1059	579	A07	-	2	383,196	18334088,18335270	coding
NovelTr_1060	778	A07	-	2	481,297	18588267,18588872	noncoding
NovelTr_1061	763	A07	-	3	438,266,59	18652473,18652999,18653344	coding
NovelTr_1062	490	A07	-	2	92,398	18675873,18676051	coding
NovelTr_1063	276	A07	-	3	158,52,66	19054498,19054750,19054897	coding
NovelTr_1064	538	A07	-	6	12,68,334,41,37,46	20039615,20039715,20039867,20040523,20040645,20040773	coding
NovelTr_1065	1184	A07	+	5	70,48,42,893,131	20060350,20061142,20061339,20061459,20068126	noncoding
NovelTr_1066	1375	A07	+	4	112,239,893,131	20060368,20061142,20061459,20068126	noncoding
NovelTr_1067	1863	A07	+	4	600,239,893,131	20060368,20061142,20061459,20068126	noncoding
NovelTr_1068	1868	A07	+	4	605,239,893,131	20060368,20061142,20061459,20068126	noncoding
NovelTr_1069	1142	A07	-	2	227,915	20443288,20444536	noncoding
NovelTr_1070	635	A07	-	2	453,182	20444469,20445010	noncoding
NovelTr_1071	485	A07	+	3	105,299,81	20577358,20577547,20577921	coding
NovelTr_1072	622	A07	+	3	122,236,264	20578605,20578826,20579147	coding
NovelTr_1073	696	A07	-	2	73,623	21410267,21410645	noncoding
NovelTr_1074	2064	A07	+	15	21,126,356,78,379,71,94,204,252,109,68,70,75,92,69	21588700,21588798,21589136,21589569,21589732,21590201,21590350,21590541,21590838,21591189,21591405,21591571,21591724,21591887,21592053	coding
NovelTr_1075	2053	A07	+	14	136,356,78,379,71,94,204,252,109,68,70,75,92,69	21588788,21589136,21589569,21589732,21590201,21590350,21590541,21590838,21591189,21591405,21591571,21591724,21591887,21592053	coding
NovelTr_1076	936	A07	+	9	1,202,250,109,68,70,75,92,69	21590445,21590543,21590838,21591189,21591405,21591571,21591724,21591887,21592053	coding
NovelTr_1077	1866	A07	-	5	1036,429,218,106,77	21866008,21867417,21869429,21869753,21870022	coding
NovelTr_1078	2035	A07	+	6	302,87,99,202,137,1208	22025221,22025627,22026214,22026413,22026697,22026947	coding
NovelTr_1079	2185	A07	+	8	379,182,182,285,185,72,322,578	22411277,22411947,22412208,22412472,22412850,22413132,22413302,22413714	coding
NovelTr_1080	199	A07	-	3	96,95,8	22503141,22507253,22507460	noncoding
NovelTr_1081	595	A07	-	6	96,253,31,42,119,54	22503141,22507253,22507615,22507738,22507940,22508136	noncoding
NovelTr_1082	643	A07	+	3	412,153,78	22881005,22881767,22881994	coding
NovelTr_1083	1119	A07	+	7	66,295,115,262,132,233,16	22944740,22944920,22945408,22945646,22946079,22946402,22946906	coding
NovelTr_1084	1340	A07	+	5	697,262,132,233,16	22944826,22945646,22946079,22946402,22946906	coding
NovelTr_1085	689	A07	-	2	622,67	23593881,23594762	noncoding
NovelTr_1086	968	A07	+	5	520,65,124,42,217	23672823,23673420,23673555,23673768,23673891	coding
NovelTr_1087	1002	A07	+	2	114,888	23733871,23734368	noncoding
NovelTr_1088	961	A07	+	2	630,331	23978683,23979392	noncoding
NovelTr_1089	2495	A07	+	3	2150,60,285	24268167,24270489,24270644	coding
NovelTr_1090	479	A07	-	5	97,69,102,106,105	24855066,24855292,24855558,24855741,24855938	coding
NovelTr_1091	697	A07	+	2	564,133	24919079,24919733	noncoding
NovelTr_1092	876	A07	+	5	185,78,182,152,279	25308558,25308817,25308986,25309280,25309546	coding
NovelTr_1093	482	A07	+	2	227,255	25310087,25310395	coding
NovelTr_1094	1058	A07	+	2	479,579	25389343,25389922	noncoding
NovelTr_1095	462	A07	-	2	108,354	25555873,25556078	noncoding
NovelTr_1096	900	A07	-	11	31,51,117,75,69,32,79,42,52,80,272	25788746,25788861,25789003,25789217,25789375,25789562,25789681,25789840,25789977,25790108,25790265	coding
NovelTr_1097	1508	A07	-	10	166,117,75,69,32,79,42,52,522,354	25788746,25789003,25789217,25789375,25789562,25789681,25789840,25789977,25790108,25790726	coding
NovelTr_1098	1054	A08	-	2	1021,33	128798,129919	noncoding
NovelTr_1099	4692	A08	-	2	4619,73	679624,684319	noncoding
NovelTr_1100	1970	A08	-	2	1442,528	1537718,1539261	noncoding
NovelTr_1101	398	A08	+	4	85,136,102,75	1659073,1659236,1659947,1660151	coding
NovelTr_1102	1443	A08	+	6	306,145,71,86,574,261	1881197,1881705,1881935,1882078,1882240,1882895	coding
NovelTr_1103	673	A08	-	3	248,334,91	2315955,2316410,2316820	coding
NovelTr_1104	816	A08	+	5	213,132,86,226,159	2324132,2324417,2324645,2324807,2325114	coding
NovelTr_1105	394	A08	+	2	235,159	2324798,2325114	coding
NovelTr_1106	668	A08	+	4	433,60,94,81	2338978,2339560,2340224,2340655	noncoding
NovelTr_1107	1161	A08	+	4	288,451,69,353	3074670,3075144,3075844,3076140	coding
NovelTr_1108	1164	A08	+	4	291,451,69,353	3074670,3075144,3075844,3076140	coding
NovelTr_1109	240	A08	+	2	169,71	3275748,3276050	noncoding
NovelTr_1110	716	A08	+	2	60,656	3323700,3323853	noncoding
NovelTr_1111	296	A08	-	2	83,213	3902909,3903364	coding
NovelTr_1112	925	A08	+	3	678,60,187	4946922,4947744,4947978	coding
NovelTr_1113	800	A08	+	4	447,106,60,187	4946922,4947494,4947744,4947978	coding
NovelTr_1114	381	A08	-	3	49,287,45	4959966,4960276,4960749	noncoding
NovelTr_1115	483	A08	-	3	49,287,147	4959966,4960276,4960811	noncoding
NovelTr_1116	1733	A08	-	2	452,1281	5117246,5117921	noncoding
NovelTr_1117	1155	A08	+	3	722,162,271	5320931,5321738,5321988	coding
NovelTr_1118	1065	A08	+	4	259,373,162,271	5320931,5321280,5321738,5321988	coding
NovelTr_1119	1089	A08	+	4	487,414,122,66	5320931,5321486,5321988,5322193	coding
NovelTr_1120	389	A08	-	3	184,111,94	5669072,5670081,5690038	noncoding
NovelTr_1121	566	A08	-	3	184,288,94	5669072,5670081,5690038	noncoding
NovelTr_1122	431	A08	-	4	184,106,47,94	5669072,5670081,5670322,5690038	noncoding
NovelTr_1123	589	A08	+	2	552,37	6665212,6676071	noncoding
NovelTr_1124	544	A08	+	2	109,435	6665383,6665564	noncoding
NovelTr_1125	559	A08	-	3	67,58,434	6871775,6876969,6877333	coding
NovelTr_1126	448	A08	-	2	178,270	7258639,7259356	noncoding
NovelTr_1127	452	A08	-	2	182,270	7258639,7259356	noncoding
NovelTr_1128	3877	A08	-	3	2325,1350,202	7533179,7535602,7537060	coding
NovelTr_1129	842	A08	-	3	343,166,333	7692252,7692689,7693070	noncoding
NovelTr_1130	852	A08	-	3	353,166,333	7692252,7692689,7693070	noncoding
NovelTr_1131	818	A08	+	2	430,388	7980472,7981030	noncoding
NovelTr_1132	752	A08	+	2	472,280	8158975,8159658	noncoding
NovelTr_1133	1195	A08	+	3	769,368,58	8835345,8836227,8837528	noncoding
NovelTr_1134	629	A08	+	3	274,260,95	8976025,8976449,8976930	coding
NovelTr_1135	907	A08	-	4	451,262,116,78	9044201,9045538,9046970,9047487	noncoding
NovelTr_1136	329	A08	+	2	240,89	9065787,9066091	noncoding
NovelTr_1137	1467	A08	+	3	927,91,449	9126747,9127754,9128238	noncoding
NovelTr_1138	1288	A08	+	5	261,182,193,203,449	9126809,9127155,9127415,9127886,9128238	noncoding
NovelTr_1139	1341	A08	+	5	206,189,259,587,100	9126864,9127148,9127415,9127886,9128587	noncoding
NovelTr_1140	1110	A08	+	6	206,189,259,91,235,130	9126864,9127148,9127415,9127754,9128238,9128557	noncoding
NovelTr_1141	1253	A08	+	6	85,189,259,385,235,100	9126985,9127148,9127415,9127754,9128238,9128587	noncoding
NovelTr_1142	563	A08	-	4	195,198,167,3	9410729,9411064,9411573,9411826	coding
NovelTr_1143	655	A08	-	4	195,198,167,95	9410729,9411064,9411573,9411868	coding
NovelTr_1144	392	A08	+	1	392	9438591	noncoding
NovelTr_1145	923	A08	-	4	375,218,93,237	9438591,9439081,9439366,9439570	coding
NovelTr_1146	677	A08	-	8	30,104,156,72,48,48,73,146	9456031,9456153,9456325,9456568,9456726,9456852,9456973,9457364	coding
NovelTr_1147	859	A08	+	2	499,360	9715450,9716084	noncoding
NovelTr_1148	483	A08	-	4	88,69,102,224	9728783,9728958,9729102,9729280	coding
NovelTr_1149	2786	A08	-	8	244,102,261,222,183,216,153,1405	9728783,9729102,9729280,9729629,9729923,9730186,9730489,9730714	coding
NovelTr_1150	368	A08	-	2	242,126	9923334,9923656	coding
NovelTr_1151	1050	A08	+	3	462,139,449	10504198,10504999,10505224	coding
NovelTr_1152	1090	A08	+	4	462,40,139,449	10504198,10504831,10504999,10505224	coding
NovelTr_1153	639	A08	+	2	190,449	10504948,10505224	coding
NovelTr_1154	1196	A08	-	9	393,96,123,142,164,76,82,62,58	10636634,10637104,10637283,10637487,10637713,10638073,10638250,10638514,10639023	coding
NovelTr_1155	1179	A08	+	2	1069,110	10866010,10867175	coding
NovelTr_1156	634	A08	-	3	368,179,87	11640696,11641166,11641438	coding
NovelTr_1157	719	A08	-	3	401,164,154	11641627,11642111,11642380	coding
NovelTr_1158	908	A08	-	3	38,530,340	11643011,11643243,11644282	coding
NovelTr_1159	405	A08	-	2	323,82	11674132,11676991	noncoding
NovelTr_1160	1057	A08	+	2	677,380	11781589,11782494	coding
NovelTr_1161	889	A08	-	2	181,708	11831800,11832118	noncoding
NovelTr_1162	786	A08	+	4	235,78,171,302	12290881,12291222,12292033,12292307	coding
NovelTr_1163	1998	A08	-	2	652,1346	12613629,12614356	coding
NovelTr_1164	1808	A08	-	4	450,94,87,1177	12613629,12614187,12614356,12614525	coding
NovelTr_1165	669	A08	-	4	345,85,193,46	12710379,12710798,12711325,12711665	noncoding
NovelTr_1166	532	A08	+	3	107,103,322	13124126,13124347,13124549	noncoding
NovelTr_1167	356	A08	+	2	185,171	13417722,13418407	noncoding
NovelTr_1168	608	A08	-	3	70,446,92	13482747,13483868,13484404	coding
NovelTr_1169	545	A08	+	2	282,263	13469731,13471169	noncoding
NovelTr_1170	538	A08	+	2	282,256	13469731,13471176	noncoding
NovelTr_1171	526	A08	-	3	114,170,242	13516146,13516544,13517052	coding
NovelTr_1172	553	A08	-	2	311,242	13516370,13517052	coding
NovelTr_1173	586	A08	-	2	344,242	13516370,13517052	coding
NovelTr_1174	392	A08	+	2	386,6	13532758,13537358	noncoding
NovelTr_1175	639	A08	+	3	337,36,266	13645765,13646183,13646478	noncoding
NovelTr_1176	445	A08	+	4	90,134,48,173	13704838,13705039,13705462,13705881	coding
NovelTr_1177	672	A08	-	2	525,147	13786960,13787562	coding
NovelTr_1178	972	A08	-	2	923,49	14020280,14022148	noncoding
NovelTr_1179	1326	A08	-	2	1100,226	14447386,14448570	noncoding
NovelTr_1180	1142	A08	-	3	31,885,226	14447386,14447601,14448570	noncoding
NovelTr_1181	880	A08	-	4	31,117,506,226	14447386,14447601,14447980,14448570	noncoding
NovelTr_1182	1705	A08	+	3	500,482,723	14661448,14662267,14663131	noncoding
NovelTr_1183	936	A08	+	3	543,181,212	14940593,14941229,14941506	coding
NovelTr_1184	911	A08	+	3	39,383,489	14940612,14940753,14941229	coding
NovelTr_1185	457	A08	-	2	286,171	15125247,15125750	noncoding
NovelTr_1186	1095	A08	+	2	561,534	15223782,15224510	noncoding
NovelTr_1187	699	A08	+	5	93,81,129,63,333	15451790,15451960,15452121,15452368,15452532	coding
NovelTr_1188	431	A08	+	3	35,63,333	15452179,15452368,15452532	noncoding
NovelTr_1189	452	A08	-	3	29,166,257	15771896,15772287,15772971	noncoding
NovelTr_1190	3238	A08	+	23	123,184,72,72,72,72,72,72,66,72,63,69,51,42,44,27,294,199,246,409,232,151,534	15826033,15826242,15826502,15827976,15828129,15828317,15828490,15828651,15828802,15828937,15829087,15829227,15829419,15829540,15829699,15829825,15829920,15830315,15830597,15830940,15831441,15831826,15832078	coding
NovelTr_1191	430	A08	+	2	60,370	15887492,15888866	noncoding
NovelTr_1192	2579	A08	+	12	273,100,133,98,44,70,103,1057,70,111,66,454	16019796,16021178,16022053,16022336,16023097,16023230,16024833,16027151,16028294,16029218,16030349,16030909	noncoding
NovelTr_1193	1949	A08	+	13	273,100,133,98,44,70,103,111,316,70,111,66,454	16019796,16021178,16022053,16022336,16023097,16023230,16024833,16027151,16027892,16028294,16029218,16030349,16030909	noncoding
NovelTr_1194	229	A08	+	2	214,15	17401396,17405325	noncoding
NovelTr_1195	721	A08	-	2	390,331	18027404,18028159	noncoding
NovelTr_1196	550	A08	-	10	48,69,65,63,63,63,67,52,59,1	18276103,18276239,18276445,18276602,18276748,18276900,18277102,18277277,18277486,18277624	coding
NovelTr_1197	1456	A08	-	20	48,69,65,63,63,63,67,52,61,54,54,78,55,50,61,81,74,156,92,150	18276103,18276239,18276445,18276602,18276748,18276900,18277102,18277277,18277486,18277624,18277856,18277980,18278212,18278396,18278529,18278686,18278843,18279002,18279314,18279513	coding
NovelTr_1198	307	A08	-	2	126,181	18583158,18583580	coding
NovelTr_1199	1299	A08	-	10	278,48,98,80,72,42,162,238,85,196	18961779,18962164,18962336,18962547,18962713,18962861,18962987,18963239,18963793,18964051	coding
NovelTr_1200	1046	A08	-	8	237,101,104,135,107,130,129,103	19003720,19004038,19004211,19004388,19004976,19005309,19005528,19005859	coding
NovelTr_1201	2067	A08	-	15	267,67,53,71,131,62,93,109,110,124,608,88,81,124,79	19624300,19624658,19624852,19624982,19625130,19625358,19625505,19625704,19625907,19626290,19626553,19627263,19627509,19627683,19627903	coding
NovelTr_1202	569	A08	-	2	284,285	19908851,19909221	noncoding
NovelTr_1203	1691	A08	+	14	340,64,296,219,210,96,99,30,54,54,78,92,58,1	20095488,20095921,20096094,20096472,20096771,20097082,20097347,20097531,20097648,20097899,20098024,20098270,20098444,20098626	coding
NovelTr_1204	525	A08	+	6	56,63,92,69,224,21	20099477,20099858,20100023,20100415,20100558,20100874	coding
NovelTr_1205	397	A08	+	7	22,63,92,69,64,66,21	20099511,20099858,20100023,20100415,20100558,20100716,20100874	coding
NovelTr_1206	2033	A08	-	15	350,127,94,72,48,90,91,108,89,105,173,91,115,125,355	20242013,20242442,20242668,20242838,20243180,20243572,20243759,20243971,20244164,20244348,20244533,20244896,20245067,20245399,20245857	coding
NovelTr_1207	594	A08	+	5	181,164,111,80,58	20360874,20361143,20361491,20361715,20361873	coding
NovelTr_1208	1049	A08	+	9	36,94,89,74,163,86,84,181,242	20361988,20362091,20362256,20362416,20362570,20362876,20363183,20363343,20363633	coding
NovelTr_1209	470	A08	+	2	292,178	20409491,20410162	noncoding
NovelTr_1210	717	A08	+	4	110,149,58,400	20540567,20540757,20541006,20541504	coding
NovelTr_1211	687	A08	+	3	205,78,404	20667429,20667754,20667902	coding
NovelTr_1212	522	A08	+	4	204,40,81,197	20786698,20786988,20787226,20787765	coding
NovelTr_1213	517	A08	+	4	204,40,76,197	20786698,20786988,20787231,20787765	coding
NovelTr_1214	1366	A09	-	4	170,141,303,752	149410,149679,149927,150397	coding
NovelTr_1215	621	A09	-	2	249,372	711798,712305	noncoding
NovelTr_1216	498	A09	-	2	233,265	746446,746803	noncoding
NovelTr_1217	2850	A09	-	5	251,124,47,157,2271	968998,969470,969684,969846,970094	coding
NovelTr_1218	606	A09	-	2	167,439	1055987,1056239	noncoding
NovelTr_1219	965	A09	-	2	241,724	1216768,1217116	noncoding
NovelTr_1220	1479	A09	+	2	1324,155	2131990,2133509	noncoding
NovelTr_1221	352	A09	+	3	107,60,185	2450580,2450991,2451146	noncoding
NovelTr_1222	1190	A09	-	8	389,57,61,106,72,222,245,38	2469500,2470042,2470181,2470333,2470531,2470693,2471064,2471419	coding
NovelTr_1223	1102	A09	-	9	389,57,61,106,72,82,52,245,38	2469500,2470042,2470181,2470333,2470531,2470693,2470863,2471064,2471419	coding
NovelTr_1224	1110	A09	-	9	389,57,61,106,72,90,52,245,38	2469500,2470042,2470181,2470333,2470531,2470693,2470863,2471064,2471419	coding
NovelTr_1225	605	A09	-	2	379,226	2722479,2723220	coding
NovelTr_1226	798	A09	-	2	379,419	2722479,2723179	coding
NovelTr_1227	583	A09	+	4	66,96,98,323	3084267,3084468,3086886,3087259	coding
NovelTr_1228	631	A09	+	4	66,96,146,323	3084267,3084468,3086886,3087259	coding
NovelTr_1229	449	A09	-	2	186,263	3120074,3120460	noncoding
NovelTr_1230	393	A09	+	2	341,52	3165904,3166317	noncoding
NovelTr_1231	413	A09	-	2	130,283	3773020,3773261	noncoding
NovelTr_1232	393	A09	-	2	261,132	3773816,3774297	noncoding
NovelTr_1233	490	A09	-	3	153,106,231	4033539,4033781,4034069	noncoding
NovelTr_1234	663	A09	+	2	287,376	4351398,4352155	coding
NovelTr_1235	489	A09	+	2	82,407	4352640,4352812	noncoding
NovelTr_1236	1128	A09	-	2	364,764	4352203,4352641	noncoding
NovelTr_1237	1081	A09	+	7	489,153,78,96,36,176,53	4501698,4502283,4502537,4502699,4502894,4503007,4503259	coding
NovelTr_1238	1864	A09	-	2	766,1098	4501698,4502612	noncoding
NovelTr_1239	762	A09	-	2	338,424	4547190,4547664	noncoding
NovelTr_1240	2233	A09	-	14	391,121,70,171,175,188,144,64,265,141,147,88,159,109	4666798,4667313,4667543,4667704,4667982,4668263,4668571,4668806,4668955,4669298,4669535,4669772,4669939,4670239	coding
NovelTr_1241	1022	A09	-	9	132,64,93,86,141,147,88,162,109	4668583,4668806,4668955,4669134,4669298,4669535,4669772,4669939,4670239	coding
NovelTr_1242	358	A09	-	2	60,298	4766135,4766281	noncoding
NovelTr_1243	2419	A09	+	22	127,322,116,170,94,87,81,126,109,80,129,101,134,98,120,28,59,72,48,106,59,153	4851817,4852054,4852457,4852649,4852928,4853130,4853340,4853496,4853936,4854123,4854387,4854592,4854796,4855016,4855193,4855399,4855533,4855721,4855878,4856007,4856191,4856327	coding
NovelTr_1244	1097	A09	+	2	131,966	5219132,5219971	coding
NovelTr_1245	1055	A09	+	3	131,899,25	5219132,5219971,5220999	coding
NovelTr_1246	1553	A09	+	12	40,152,79,186,99,169,104,140,73,116,118,277	5876259,5876400,5876637,5876787,5877082,5877299,5877550,5877743,5877962,5878108,5878321,5878529	coding
NovelTr_1247	1555	A09	+	12	39,155,79,186,99,169,104,140,73,116,118,277	5876260,5876397,5876637,5876787,5877082,5877299,5877550,5877743,5877962,5878108,5878321,5878529	coding
NovelTr_1248	2858	A09	+	15	1,35,762,123,105,145,165,239,33,82,161,174,183,182,468	5728215,5728288,5728418,5729260,5729459,5729650,5729885,5730142,5730472,5730581,5730744,5731014,5731292,5731569,5731833	coding
NovelTr_1249	766	A09	-	4	205,117,197,247	6425281,6425566,6425766,6426437	coding
NovelTr_1250	311	A09	-	2	245,66	6573858,6589702	noncoding
NovelTr_1251	696	A09	-	4	53,169,181,293	6814016,6814226,6814554,6814950	noncoding
NovelTr_1252	761	A09	-	4	118,169,181,293	6814016,6814226,6814554,6814950	noncoding
NovelTr_1253	1006	A09	+	2	242,764	7517633,7517982	noncoding
NovelTr_1254	1315	A09	+	4	260,310,345,400	7517633,7517982,7518390,7518848	noncoding
NovelTr_1255	956	A09	+	4	113,98,345,400	7517968,7518194,7518390,7518848	noncoding
NovelTr_1256	1402	A09	+	2	289,1113	7639256,7640373	noncoding
NovelTr_1257	1570	A09	+	2	1513,57	7639256,7641429	noncoding
NovelTr_1258	1541	A09	-	2	405,1136	8166400,8166972	noncoding
NovelTr_1259	672	A09	-	4	266,61,98,247	8661789,8662139,8662278,8662645	coding
NovelTr_1260	438	A09	-	2	354,84	8866619,8867410	noncoding
NovelTr_1261	1658	A09	-	2	306,1352	8994393,8995354	coding
NovelTr_1262	977	A09	+	2	900,77	9332849,9333854	coding
NovelTr_1263	1171	A09	-	7	521,57,42,106,180,51,214	9378261,9378901,9379098,9379372,9379973,9380241,9380538	coding
NovelTr_1264	1178	A09	-	7	528,57,42,106,180,51,214	9378261,9378901,9379098,9379372,9379973,9380241,9380538	coding
NovelTr_1265	715	A09	-	2	626,89	9451809,9456016	noncoding
NovelTr_1266	377	A09	-	3	50,114,213	9454993,9455630,9455865	noncoding
NovelTr_1267	763	A09	+	5	239,113,32,60,319	9596938,9597564,9597741,9597882,9598036	coding
NovelTr_1268	223	A09	+	2	57,166	9975546,9975692	coding
NovelTr_1269	1818	A09	+	3	1041,108,669	10292133,10293728,10294228	coding
NovelTr_1270	1616	A09	+	4	741,98,108,669	10292133,10293076,10293728,10294228	coding
NovelTr_1271	819	A09	+	3	42,108,669	10293533,10293728,10294228	coding
NovelTr_1272	874	A09	-	3	280,51,543	11550637,11558495,11562513	noncoding
NovelTr_1273	731	A09	-	2	188,543	11558358,11562513	noncoding
NovelTr_1274	1845	A09	-	2	149,1696	11551455,11555905	noncoding
NovelTr_1275	912	A09	+	4	328,178,63,343	11873427,11873841,11874274,11874480	noncoding
NovelTr_1276	819	A09	+	6	156,46,178,33,63,343	11873468,11873709,11873841,11874153,11874274,11874480	noncoding
NovelTr_1277	313	A09	-	1	313	11922442	noncoding
NovelTr_1278	673	A09	-	3	343,301,29	12178794,12179636,12180233	noncoding
NovelTr_1279	1322	A09	-	5	180,189,303,68,582	12320231,12323253,12323517,12324019,12324585	noncoding
NovelTr_1280	1633	A09	-	4	680,303,68,582	12322762,12323517,12324019,12324585	coding
NovelTr_1281	3029	A09	+	4	211,237,692,1889	12382327,12382925,12383251,12384017	coding
NovelTr_1282	384	A09	-	2	300,84	12781828,12782587	noncoding
NovelTr_1283	267	A09	-	3	59,124,84	12781828,12782004,12782587	noncoding
NovelTr_1284	685	A09	-	2	293,392	13056123,13056519	noncoding
NovelTr_1285	2152	A09	-	7	1047,140,155,78,111,221,400	13109849,13111447,13111709,13112399,13112552,13112734,13113075	noncoding
NovelTr_1286	2083	A09	-	8	851,127,140,155,78,111,221,400	13109849,13110769,13111447,13111709,13112399,13112552,13112734,13113075	noncoding
NovelTr_1287	1105	A09	+	3	177,84,844	13303803,13304253,13304437	noncoding
NovelTr_1288	976	A09	-	7	519,33,28,60,110,204,22	13862015,13862614,13862729,13862902,13863087,13863278,13863566	coding
NovelTr_1289	1550	A09	-	10	519,143,72,97,39,171,90,48,94,277	13862015,13862614,13862890,13863087,13863443,13863566,13863829,13863983,13864104,13864269	coding
NovelTr_1290	1466	A09	-	11	519,33,28,72,110,75,39,171,48,94,277	13862015,13862614,13862729,13862890,13863087,13863278,13863443,13863566,13863983,13864104,13864269	coding
NovelTr_1291	2119	A09	+	2	1938,181	13998155,14005862	coding
NovelTr_1292	1083	A09	+	3	327,161,595	14592428,14592824,14593222	noncoding
NovelTr_1293	829	A09	+	2	234,595	14592751,14593222	noncoding
NovelTr_1294	882	A09	+	5	212,157,154,48,311	16195439,16196010,16196296,16196692,16196940	noncoding
NovelTr_1295	887	A09	+	5	212,157,154,53,311	16195439,16196010,16196296,16196692,16196940	noncoding
NovelTr_1296	516	A09	+	2	162,354	16699169,16699454	noncoding
NovelTr_1297	684	A09	+	3	300,100,284	16706075,16706500,16707025	noncoding
NovelTr_1298	679	A09	+	3	525,151,3	16706075,16707025,16710471	noncoding
NovelTr_1299	224	A09	+	3	109,89,26	17144929,17145170,17145349	coding
NovelTr_1300	288	A09	+	3	67,128,93	17689710,17689864,17690077	coding
NovelTr_1301	233	A09	-	2	73,160	17839458,17839632	noncoding
NovelTr_1302	322	A09	+	2	10,312	18132935,18133047	noncoding
NovelTr_1303	1322	A09	+	2	94,1228	18394426,18394733	coding
NovelTr_1304	703	A09	-	3	364,137,202	18599037,18599528,18599804	coding
NovelTr_1305	711	A09	-	3	372,137,202	18599037,18599528,18599804	coding
NovelTr_1306	425	A09	+	2	279,146	18647105,18647480	noncoding
NovelTr_1307	507	A09	-	2	326,181	19498839,19499429	noncoding
NovelTr_1308	271	A09	+	1	271	19635887	noncoding
NovelTr_1309	358	A09	-	1	358	19643148	noncoding
NovelTr_1310	2661	A09	+	2	2655,6	19790910,19793641	coding
NovelTr_1311	2500	A09	+	3	113,1098,1289	19790920,19791116,19792301	coding
NovelTr_1312	1106	A09	+	3	345,690,71	19885064,19885544,19886366	noncoding
NovelTr_1313	1153	A09	+	3	722,360,71	19885064,19885874,19886366	noncoding
NovelTr_1314	517	A09	-	2	399,118	20072035,20072515	noncoding
NovelTr_1315	595	A09	-	2	313,282	20289132,20289997	noncoding
NovelTr_1316	511	A09	-	3	91,138,282	20289132,20289307,20289997	noncoding
NovelTr_1317	830	A09	+	3	387,114,329	20306459,20306927,20307139	coding
NovelTr_1318	653	A09	+	5	181,120,114,151,87	20306459,20306726,20306927,20307139,20307381	coding
NovelTr_1319	1322	A09	+	4	403,242,61,616	20441996,20442632,20442951,20443151	coding
NovelTr_1320	803	A09	+	2	535,268	20470668,20471321	noncoding
NovelTr_1321	1596	A09	+	3	774,103,719	20470668,20473858,20474047	noncoding
NovelTr_1322	2817	A09	+	2	2098,719	20471863,20474047	noncoding
NovelTr_1323	719	A09	+	2	148,571	20734299,20734533	noncoding
NovelTr_1324	694	A09	+	2	354,340	20734299,20734764	noncoding
NovelTr_1325	510	A09	-	3	225,104,181	21007708,21008506,21008701	noncoding
NovelTr_1326	648	A09	-	2	225,423	21007708,21008506	noncoding
NovelTr_1327	904	A09	-	2	327,577	21153111,21154374	noncoding
NovelTr_1328	1648	A09	-	2	1388,260	21153111,21154691	noncoding
NovelTr_1329	833	A09	-	7	232,45,80,51,66,91,268	21255769,21256136,21256316,21256468,21256599,21256746,21256900	coding
NovelTr_1330	694	A09	+	2	188,506	21524424,21524716	noncoding
NovelTr_1331	572	A09	-	3	124,78,370	21531469,21531855,21532297	noncoding
NovelTr_1332	545	A09	+	2	129,416	21968901,21969724	noncoding
NovelTr_1333	833	A09	+	2	417,416	21968901,21969724	noncoding
NovelTr_1334	3599	A09	+	15	613,168,119,99,57,156,85,91,165,123,76,148,1136,191,372	22030439,22031132,22031383,22031575,22031752,22031891,22032129,22032292,22032462,22032710,22032915,22033066,22033306,22034523,22034791	coding
NovelTr_1335	2166	A09	+	6	43,123,76,148,1136,640	22032584,22032710,22032915,22033066,22033306,22034523	coding
NovelTr_1336	675	A09	+	2	382,293	22301502,22301996	noncoding
NovelTr_1337	680	A09	+	2	387,293	22301502,22301996	noncoding
NovelTr_1338	606	A09	+	4	37,46,337,186	22418755,22418860,22419005,22419446	noncoding
NovelTr_1339	287	A09	+	3	199,68,20	22889851,22890123,22890278	noncoding
NovelTr_1340	386	A09	-	2	190,196	23274609,23274883	noncoding
NovelTr_1341	1255	A09	-	2	10,1245	23760765,23761007	noncoding
NovelTr_1342	2058	A09	-	2	1586,472	23791322,23793065	noncoding
NovelTr_1343	3365	A09	+	2	3017,348	23790560,23794138	noncoding
NovelTr_1344	1826	A09	+	4	1539,112,117,58	23923059,23925011,23925257,23925707	coding
NovelTr_1345	1753	A09	+	5	1389,77,112,117,58	23923059,23924521,23925011,23925257,23925707	coding
NovelTr_1346	700	A09	+	2	27,673	24123169,24123276	noncoding
NovelTr_1347	1646	A09	-	4	484,459,90,613	24317960,24318533,24319101,24319267	coding
NovelTr_1348	1274	A09	-	5	484,46,41,90,613	24317960,24318533,24318951,24319101,24319267	coding
NovelTr_1349	1391	A09	-	5	484,163,41,90,613	24317960,24318533,24318951,24319101,24319267	coding
NovelTr_1350	610	A09	-	2	515,95	24354514,24355109	coding
NovelTr_1351	181	A09	+	3	2,75,104	24400582,24400670,24400836	coding
NovelTr_1352	1587	A09	-	5	480,89,82,88,848	25005558,25006117,25006301,25006686,25006850	noncoding
NovelTr_1353	305	A09	-	2	258,47	26244268,26244634	noncoding
NovelTr_1354	339	A09	-	2	284,55	26244268,26244634	noncoding
NovelTr_1355	371	A09	+	2	290,81	26282867,26283738	coding
NovelTr_1356	780	A09	+	3	293,17,470	26291344,26291973,26292072	noncoding
NovelTr_1357	780	A09	+	3	293,21,466	26291344,26291973,26292076	noncoding
NovelTr_1358	801	A09	+	1	801	27149738	noncoding
NovelTr_1359	573	A09	-	2	406,167	27427616,27428192	coding
NovelTr_1360	627	A09	-	3	95,141,391	27428469,27428650,27428953	noncoding
NovelTr_1361	433	A09	+	2	404,29	27430053,27430695	noncoding
NovelTr_1362	850	A09	-	8	306,69,81,45,58,117,81,93	27477311,27477729,27477882,27478052,27478161,27478300,27478639,27478837	coding
NovelTr_1363	530	A09	+	4	221,103,67,139	27840564,27840864,27841423,27841571	coding
NovelTr_1364	391	A09	-	3	148,48,195	27905175,27906011,27906335	coding
NovelTr_1365	688	A09	-	2	113,575	28369801,28371896	noncoding
NovelTr_1366	402	A09	-	3	115,200,87	28393616,28393928,28394416	coding
NovelTr_1367	569	A09	-	2	402,167	28438547,28439467	noncoding
NovelTr_1368	1575	A09	+	13	85,131,66,255,57,61,47,78,147,198,79,272,99	29302673,29302865,29303064,29303200,29303529,29303658,29303794,29303905,29304397,29304610,29304877,29305040,29305405	coding
NovelTr_1369	1576	A09	+	13	82,134,66,255,57,61,47,78,147,198,80,272,99	29302676,29302862,29303064,29303200,29303529,29303658,29303794,29303905,29304397,29304610,29304877,29305040,29305405	coding
NovelTr_1370	978	A09	-	5	266,99,71,133,409	29827561,29827946,29828137,29828397,29828605	coding
NovelTr_1371	791	A09	-	6	266,113,86,133,64,129	29827561,29827932,29828137,29828397,29828605,29828885	coding
NovelTr_1372	828	A09	-	6	266,99,71,133,130,129	29827561,29827946,29828137,29828397,29828605,29828885	coding
NovelTr_1373	809	A09	+	2	461,348	29967280,29967862	noncoding
NovelTr_1374	1245	A09	+	8	228,112,302,135,43,57,115,253	29981585,29981907,29982495,29982934,29983153,29983274,29983402,29983597	coding
NovelTr_1375	1192	A09	+	8	228,59,302,135,43,57,115,253	29981585,29981960,29982495,29982934,29983153,29983274,29983402,29983597	coding
NovelTr_1376	779	A09	+	4	181,151,196,251	30578093,30578370,30578707,30579024	coding
NovelTr_1377	1331	A09	+	4	158,977,141,55	30647218,30647537,30648638,30648860	coding
NovelTr_1378	609	A09	-	4	45,99,125,340	30676164,30676694,30676883,30677083	coding
NovelTr_1379	1386	A09	-	5	45,314,540,316,171	30676164,30676694,30677083,30677765,30678491	coding
NovelTr_1380	1338	A09	-	3	531,657,150	30983748,30984357,30985312	coding
NovelTr_1381	1244	A09	-	4	287,150,657,150	30983748,30984129,30984357,30985312	coding
NovelTr_1382	1028	A09	+	2	170,858	31556149,31556438	coding
NovelTr_1383	1018	A09	+	2	695,323	31556149,31556973	coding
NovelTr_1384	913	A09	+	3	184,406,323	31556149,31556438,31556973	coding
NovelTr_1385	801	A09	+	2	366,435	31720310,31720802	noncoding
NovelTr_1386	909	A09	-	7	17,72,204,130,233,57,196	32173945,32174040,32174193,32174470,32174690,32174993,32175416	coding
NovelTr_1387	1139	A09	-	5	17,357,130,360,275	32173945,32174040,32174470,32174690,32175416	coding
NovelTr_1388	817	A09	+	2	561,256	32447084,32447742	noncoding
NovelTr_1389	329	A09	-	3	181,104,44	32517080,32517340,32517549	coding
NovelTr_1390	1329	A09	-	2	590,739	32680249,32680945	coding
NovelTr_1391	1647	A09	+	4	170,1048,141,288	32890714,32891023,32892141,32892364	coding
NovelTr_1392	1612	A09	+	4	170,1013,141,288	32890714,32891058,32892141,32892364	coding
NovelTr_1393	1322	A09	-	9	349,69,91,96,98,139,243,72,165	33276037,33276483,33276627,33276813,33277048,33277223,33277449,33277778,33277928	coding
NovelTr_1394	1396	A09	-	8	515,91,96,98,139,243,72,142	33276037,33276627,33276813,33277048,33277223,33277449,33277778,33277962	coding
NovelTr_1395	1316	A09	-	9	366,69,91,96,98,139,243,72,142	33276037,33276483,33276627,33276813,33277048,33277223,33277449,33277778,33277962	coding
NovelTr_1396	735	A09	+	2	403,332	33372593,33373570	noncoding
NovelTr_1397	717	A09	+	2	403,314	33372593,33373588	noncoding
NovelTr_1398	1157	A09	+	2	396,761	33520564,33521039	noncoding
NovelTr_1399	491	A09	-	3	309,149,33	33644398,33645337,33645556	coding
NovelTr_1400	933	A09	-	2	586,347	33676620,33677501	coding
NovelTr_1401	1069	A09	-	10	105,254,224,131,122,33,25,78,46,51	33895203,33895410,33895756,33896066,33896286,33896690,33896832,33897029,33897188,33902043	coding
NovelTr_1402	1072	A09	-	10	105,257,224,131,122,33,25,78,46,51	33895203,33895410,33895756,33896066,33896286,33896690,33896832,33897029,33897188,33902043	coding
NovelTr_1403	390	A09	-	5	26,63,116,69,116	34423748,34423861,34424015,34424210,34424370	coding
NovelTr_1404	2462	A09	-	3	1940,243,279	34593895,34595917,34596263	coding
NovelTr_1405	2371	A09	-	4	1940,243,85,103	34593895,34595917,34596263,34596450	coding
NovelTr_1406	1737	A09	+	20	124,42,75,51,54,105,112,46,72,63,155,65,151,106,136,65,165,73,68,9	34682772,34683442,34683566,34683823,34683981,34684134,34684432,34684637,34684831,34684996,34685157,34685392,34685542,34685982,34686169,34686400,34686574,34687109,34687277,34687419	coding
NovelTr_1407	1571	A09	-	9	779,84,63,82,93,84,116,82,188	35015036,35017074,35017318,35017663,35017856,35018047,35018276,35018970,35019536	coding
NovelTr_1408	2907	A09	+	2	2406,501	35189301,35191784	noncoding
NovelTr_1409	2564	A09	-	8	339,60,411,331,87,380,575,381	35285857,35286277,35286406,35286896,35287297,35287465,35287920,35288702	coding
NovelTr_1410	505	A09	-	2	303,202	35758577,35758968	coding
NovelTr_1411	587	A09	+	2	190,397	36109963,36110563	coding
NovelTr_1412	539	A09	+	2	366,173	36110339,36110787	coding
NovelTr_1413	976	A09	+	3	871,104,1	36118368,36119438,36119763	coding
NovelTr_1414	1065	A09	+	4	217,466,106,276	36118368,36118773,36119438,36119765	coding
NovelTr_1415	703	A09	+	3	149,530,24	36136311,36136593,36137177	coding
NovelTr_1416	527	A09	+	2	242,285	36164658,36165356	noncoding
NovelTr_1417	671	A09	+	3	242,144,285	36164658,36165115,36165356	noncoding
NovelTr_1418	1080	A09	+	8	126,34,95,94,138,211,285,97	36251333,36251692,36251808,36251996,36252179,36252412,36252691,36253309	coding
NovelTr_1419	1051	A09	+	9	126,57,95,94,138,211,258,46,26	36251333,36251669,36251808,36251996,36252179,36252412,36252718,36253309,36253560	coding
NovelTr_1420	553	A09	+	3	419,45,89	36570187,36570945,36571142	noncoding
NovelTr_1421	1178	A09	-	2	238,940	36611016,36611362	noncoding
NovelTr_1422	404	A09	+	2	30,374	37006088,37006193	noncoding
NovelTr_1423	758	A09	+	2	486,272	37258308,37259263	noncoding
NovelTr_1424	612	A09	-	3	377,86,149	37473848,37474852,37475288	coding
NovelTr_1425	677	A09	-	3	442,86,149	37473848,37474852,37475288	coding
NovelTr_1426	457	A09	+	2	271,186	37448647,37449598	noncoding
NovelTr_1427	1049	A09	-	2	23,1026	38417551,38417665	coding
NovelTr_1428	1837	A09	-	3	404,997,436	38464588,38465124,38466208	noncoding
NovelTr_1429	1398	A09	-	3	810,152,436	38464588,38465969,38466208	noncoding
NovelTr_1430	1301	A09	-	4	653,69,143,436	38464588,38465329,38465978,38466208	noncoding
NovelTr_1431	1013	A09	-	6	49,190,117,69,152,436	38464588,38464802,38465124,38465329,38465969,38466208	noncoding
NovelTr_1432	646	A09	+	2	478,168	38478497,38479066	noncoding
NovelTr_1433	466	A09	-	2	133,333	38588394,38588614	noncoding
NovelTr_1434	530	A10	+	2	199,331	351256,351620	noncoding
NovelTr_1435	1556	A10	+	6	272,475,71,581,49,108	301104,301479,302063,302214,302877,303120	noncoding
NovelTr_1436	1300	A10	+	7	272,475,71,89,333,49,11	301104,301479,302063,302214,302462,302877,303217	noncoding
NovelTr_1437	1190	A10	-	7	369,81,213,120,146,138,123	427561,428010,428181,428476,428785,429196,429822	coding
NovelTr_1438	683	A10	-	2	45,638	453692,453809	noncoding
NovelTr_1439	214	A10	+	2	38,176	798404,798520	noncoding
NovelTr_1440	1312	A10	+	2	326,986	940173,940748	coding
NovelTr_1441	353	A10	+	2	273,80	1060780,1061627	noncoding
NovelTr_1442	889	A10	-	5	480,63,168,45,133	1504120,1504750,1505011,1505316,1505454	coding
NovelTr_1443	672	A10	+	2	420,252	2418211,2418795	coding
NovelTr_1444	571	A10	+	2	428,143	2540114,2541202	noncoding
NovelTr_1445	619	A10	+	2	388,231	2565704,2566590	coding
NovelTr_1446	13286	A10	+	8	54,2956,541,215,65,196,6830,2429	2636637,2636802,2639901,2640533,2642495,2642704,2642988,2649957	coding
NovelTr_1447	13498	A10	+	8	3101,541,215,121,65,196,6830,2429	2636657,2639901,2640533,2642130,2642495,2642704,2642988,2649957	coding
NovelTr_1448	1250	A10	-	2	295,955	2745096,2745644	noncoding
NovelTr_1449	563	A10	-	3	295,82,186	2745096,2745644,2746413	noncoding
NovelTr_1450	701	A10	+	2	313,388	2793271,2793956	noncoding
NovelTr_1451	568	A10	+	3	313,79,176	2793271,2793956,2794168	noncoding
NovelTr_1452	403	A10	+	2	374,29	2890215,2894720	coding
NovelTr_1453	941	A10	-	2	606,335	3217588,3218624	coding
NovelTr_1454	822	A10	-	3	207,280,335	3217588,3217914,3218624	coding
NovelTr_1455	1739	A10	+	4	448,89,215,987	3649828,3650550,3650723,3651096	coding
NovelTr_1456	1573	A10	+	5	154,128,89,215,987	3649900,3650148,3650550,3650723,3651096	coding
NovelTr_1457	896	A10	-	2	297,599	3676855,3677267	coding
NovelTr_1458	1612	A10	-	4	297,328,44,943	3676855,3677267,3677670,3678013	coding
NovelTr_1459	811	A10	-	3	520,123,168	3799389,3800089,3800307	coding
NovelTr_1460	723	A10	-	4	346,86,123,168	3799389,3799823,3800089,3800307	coding
NovelTr_1461	1680	A10	-	5	518,242,159,111,650	5005983,5006591,5006959,5007192,5007383	coding
NovelTr_1462	498	A10	-	3	44,227,227	5007259,5007383,5007672	coding
NovelTr_1463	624	A10	+	4	220,75,206,123	5301241,5301541,5301725,5302094	noncoding
NovelTr_1464	1005	A10	+	4	220,390,140,255	5301241,5301541,5302094,5303218	noncoding
NovelTr_1465	665	A10	+	2	509,156	5325053,5325914	noncoding
NovelTr_1466	586	A10	-	2	341,245	5423944,5424375	noncoding
NovelTr_1467	596	A10	-	2	351,245	5423944,5424375	noncoding
NovelTr_1468	2620	A10	-	16	448,90,282,149,130,81,126,58,62,51,120,124,86,93,154,566	5455822,5456352,5456537,5456898,5457123,5457447,5457613,5457852,5458028,5458216,5458398,5458786,5459032,5459197,5459432,5459661	coding
NovelTr_1469	1773	A10	+	4	487,91,116,1079	5507454,5508032,5508225,5508582	coding
NovelTr_1470	1446	A10	+	6	487,91,116,188,61,503	5507454,5508032,5508225,5508582,5508981,5509158	coding
NovelTr_1471	678	A10	+	3	197,65,416	5719081,5719668,5719814	noncoding
NovelTr_1472	672	A10	+	3	197,59,416	5719081,5719674,5719814	noncoding
NovelTr_1473	492	A10	-	2	376,116	5955881,5956332	noncoding
NovelTr_1474	1209	A10	-	5	338,84,374,234,179	6282791,6283245,6283423,6283886,6284700	coding
NovelTr_1475	1114	A10	-	2	333,781	7002262,7002730	noncoding
NovelTr_1476	966	A10	-	2	540,426	7002262,7003085	coding
NovelTr_1477	509	A10	-	2	258,251	7090645,7090995	noncoding
NovelTr_1478	547	A10	-	2	89,458	7090645,7090825	noncoding
NovelTr_1479	380	A10	+	2	92,288	7314281,7314431	noncoding
NovelTr_1480	1056	A10	+	2	793,263	7274941,7275874	coding
NovelTr_1481	280	A10	-	3	50,138,92	7567127,7567446,7567676	coding
NovelTr_1482	1350	A10	+	4	722,115,73,440	7623568,7624369,7624558,7624912	coding
NovelTr_1483	1238	A10	+	5	484,126,115,73,440	7623568,7624164,7624369,7624558,7624912	coding
NovelTr_1484	890	A10	+	6	285,126,115,73,204,87	7623568,7624164,7624369,7624558,7624912,7625701	coding
NovelTr_1485	937	A10	+	3	293,312,332	8159498,8159868,8160732	coding
NovelTr_1486	912	A10	+	3	293,287,332	8159498,8159893,8160732	coding
NovelTr_1487	1106	A10	+	4	293,312,169,332	8159498,8159868,8160392,8160732	coding
NovelTr_1488	2207	A10	+	3	1395,132,680	8297069,8298837,8299073	coding
NovelTr_1489	458	A10	-	2	16,442	8509463,8509667	noncoding
NovelTr_1490	460	A10	-	2	18,442	8509463,8509667	noncoding
NovelTr_1491	558	A10	-	2	254,304	8509463,8509805	noncoding
NovelTr_1492	341	A10	+	4	57,178,71,35	8724561,8724740,8725007,8725152	noncoding
NovelTr_1493	798	A10	+	2	61,737	8951969,8952144	noncoding
NovelTr_1494	1762	A10	+	7	294,164,227,127,66,190,694	9022753,9023146,9023398,9023720,9023937,9024079,9024373	coding
NovelTr_1495	1329	A10	+	5	80,532,479,145,93	9014180,9014404,9015158,9015763,9016014	coding
NovelTr_1496	1346	A10	+	8	50,69,164,221,127,66,190,459	9016182,9016310,9016481,9016749,9017071,9017269,9017422,9017685	coding
NovelTr_1497	373	A10	-	2	38,335	9039675,9039866	noncoding
NovelTr_1498	309	A10	+	2	160,149	9216594,9217141	coding
NovelTr_1499	1035	A10	+	2	747,288	9541853,9542753	coding
NovelTr_1500	1066	A10	-	2	731,335	10393469,10394304	noncoding
NovelTr_1501	443	A10	+	4	102,118,35,188	10600472,10600636,10600930,10601232	noncoding
NovelTr_1502	432	A10	+	4	102,107,35,188	10600472,10600647,10600930,10601232	noncoding
NovelTr_1503	1488	A10	-	9	374,365,88,69,153,93,82,68,196	10690426,10690888,10691351,10691530,10691670,10691900,10692072,10692224,10692369	coding
NovelTr_1504	2176	A10	-	8	374,365,88,69,153,93,220,814	10690426,10690888,10691351,10691530,10691670,10691900,10692072,10692369	coding
NovelTr_1505	528	A10	-	2	65,463	11007706,11008464	noncoding
NovelTr_1506	997	A10	-	4	31,534,87,345	11243333,11243871,11244554,11244756	coding
NovelTr_1507	1358	A10	+	2	1126,232	11307519,11308730	noncoding
NovelTr_1508	1259	A10	+	3	956,71,232	11307519,11308574,11308730	noncoding
NovelTr_1509	1279	A10	+	3	976,71,232	11307519,11308574,11308730	noncoding
NovelTr_1510	1468	A10	-	3	832,97,539	11700322,11701485,11701670	noncoding
NovelTr_1511	1036	A10	-	3	832,80,124	11700322,11701795,11702307	noncoding
NovelTr_1512	970	A10	-	3	832,80,58	11700322,11701795,11702373	noncoding
NovelTr_1513	764	A10	-	6	75,141,118,144,91,195	11818752,11818924,11819151,11819368,11819607,11819977	coding
NovelTr_1514	650	A10	-	5	158,160,122,72,138	11848719,11848964,11849240,11849490,11849651	coding
NovelTr_1515	2006	A10	-	2	1818,188	11913098,11915087	coding
NovelTr_1516	889	A10	-	3	392,338,159	11921811,11922292,11922715	coding
NovelTr_1517	1255	A10	-	4	392,338,73,452	11921811,11922292,11922715,11922895	coding
NovelTr_1518	877	A10	-	2	684,193	11925597,11926426	noncoding
NovelTr_1519	866	A10	+	3	159,304,403	12267854,12268102,12268762	coding
NovelTr_1520	483	A10	-	2	438,45	12319073,12319604	noncoding
NovelTr_1521	1297	A10	-	11	37,73,122,159,90,66,90,58,247,116,239	12578430,12578556,12578845,12579040,12579301,12579560,12579820,12580006,12580208,12580547,12580746	coding
NovelTr_1522	304	A10	+	2	177,127	12605651,12605962	coding
NovelTr_1523	1440	A10	+	2	28,1412	12603788,12604062	coding
NovelTr_1524	1459	A10	+	2	23,1436	12603793,12604038	coding
NovelTr_1525	232	A10	-	3	31,105,96	12648705,12648834,12649037	coding
NovelTr_1526	1099	A10	+	2	788,311	12818783,12819769	coding
NovelTr_1527	963	A10	+	3	362,290,311	12818783,12819281,12819769	coding
NovelTr_1528	1263	A10	+	4	362,290,300,311	12818783,12819281,12819769,12820330	coding
NovelTr_1529	1303	A10	+	4	402,290,300,311	12818783,12819281,12819769,12820330	coding
NovelTr_1530	304	A10	+	2	41,263	13094370,13094558	noncoding
NovelTr_1531	376	A10	+	2	283,93	13270171,13270641	noncoding
NovelTr_1532	299	A10	+	2	167,132	13746831,13747146	coding
NovelTr_1533	2012	A10	+	4	548,1289,70,105	13644140,13644810,13646646,13646810	coding
NovelTr_1534	1009	A10	-	2	959,50	14056244,14057402	noncoding
NovelTr_1535	812	A10	+	1	812	14114920	noncoding
NovelTr_1536	693	A10	-	2	484,209	14114920,14115523	noncoding
NovelTr_1537	521	A10	-	3	249,63,209	14114920,14115341,14115523	noncoding
NovelTr_1538	336	A10	+	2	154,182	14219400,14219659	noncoding
NovelTr_1539	1184	A10	-	11	74,81,144,82,83,105,39,57,69,111,339	14231122,14231297,14231478,14231764,14231936,14232107,14232324,14232534,14232853,14233012,14233218	coding
NovelTr_1540	962	A10	-	2	944,18	14247758,14248799	coding
NovelTr_1541	492	A10	-	4	76,95,64,257	14248941,14249128,14249588,14250419	coding
NovelTr_1542	631	A10	-	5	68,140,303,89,31	14250848,14251253,14251489,14251898,14252108	coding
NovelTr_1543	599	A10	-	3	167,108,324	14256942,14257201,14259088	coding
NovelTr_1544	851	A10	+	4	100,78,181,492	14459925,14460226,14460396,14460658	coding
NovelTr_1545	853	A10	+	4	79,351,98,325	14459946,14460226,14460658,14460825	coding
NovelTr_1546	1949	A10	+	12	81,80,95,161,358,164,64,75,138,289,185,259	14659817,14659988,14660331,14660499,14660734,14661173,14661421,14661623,14661776,14662017,14662391,14662689	coding
NovelTr_1547	798	A10	+	2	50,748	15226878,15227862	coding
NovelTr_1548	303	A10	-	3	230,71,2	15839307,15839638,15840133	noncoding
NovelTr_1549	350	A10	-	3	230,80,40	15839307,15839638,15840133	noncoding
NovelTr_1550	575	A10	-	3	230,86,259	15839307,15839638,15840133	noncoding
NovelTr_1551	354	A10	-	2	102,252	15956723,15957279	noncoding
NovelTr_1552	576	A10	-	3	145,106,325	16089267,16089520,16089769	coding
NovelTr_1553	741	A10	+	1	741	16233082	noncoding
NovelTr_1554	454	A10	+	1	454	16341872	noncoding
NovelTr_1555	1747	A10	-	2	817,930	16363219,16364331	coding
NovelTr_1556	434	Scaffold000096	+	2	31,403	340119,340430	noncoding
NovelTr_1557	1819	Scaffold000096	+	3	312,752,755	347217,347629,348654	coding
NovelTr_1558	1299	Scaffold000096	+	5	312,449,119,262,157	347217,347641,348262,348654,349252	coding
NovelTr_1559	1283	Scaffold000096	+	5	873,134,48,71,157	347217,348654,348868,349057,349252	coding
NovelTr_1560	930	Scaffold000100	+	3	551,228,151	39258,39903,40226	noncoding
NovelTr_1561	1566	Scaffold000103	-	4	22,99,1355,90	578426,578812,579011,580553	coding
NovelTr_1562	480	Scaffold000103	-	2	139,341	579274,579502	noncoding
NovelTr_1563	394	Scaffold000104	-	2	195,199	8966,10947	noncoding
NovelTr_1564	925	Scaffold000104	-	3	321,102,502	543033,543485,543665	noncoding
NovelTr_1565	1274	Scaffold000111	+	2	1064,210	281749,282903	noncoding
NovelTr_1566	1240	Scaffold000111	+	2	1064,176	281749,282937	noncoding
NovelTr_1567	580	Scaffold000111	+	3	249,121,210	281749,282692,282903	noncoding
NovelTr_1568	538	Scaffold000111	+	3	249,79,210	281749,282734,282903	noncoding
NovelTr_1569	883	Scaffold000111	-	3	163,330,390	380538,380799,381207	noncoding
NovelTr_1570	823	Scaffold000111	-	3	591,45,187	380538,381207,381412	noncoding
NovelTr_1571	6325	Scaffold000111	+	3	2221,3337,767	402838,405167,408583	noncoding
NovelTr_1572	6320	Scaffold000111	+	3	2221,3707,392	402838,405167,408958	noncoding
NovelTr_1573	6241	Scaffold000111	+	4	2221,3337,291,392	402838,405167,408583,408958	noncoding
NovelTr_1574	2603	Scaffold000111	-	2	1894,709	551918,553950	noncoding
NovelTr_1575	433	Scaffold000111	+	2	293,140	552285,552681	noncoding
NovelTr_1576	855	Scaffold000155	-	3	496,159,200	198086,198855,199087	coding
NovelTr_1577	1010	Scaffold000155	-	3	651,159,200	198086,198855,199087	coding
NovelTr_1578	924	Scaffold000155	-	4	496,69,159,200	198086,198690,198855,199087	coding
NovelTr_1579	1191	Scaffold000155	-	3	496,42,653	198086,198690,198855	coding
NovelTr_1580	1196	Scaffold000155	-	3	496,47,653	198086,198690,198855	coding
NovelTr_1581	2794	Scaffold000155	+	2	189,2605	326168,326734	coding
NovelTr_1582	1274	Scaffold000157	-	5	568,82,67,340,217	165703,166350,166695,166812,167230	coding
NovelTr_1583	3051	Scaffold000157	-	5	2398,79,80,231,263	171820,175334,188501,188742,189283	noncoding
NovelTr_1584	2925	Scaffold000162	+	2	1642,1283	167475,169203	noncoding
NovelTr_1585	237	Scaffold000164	-	2	164,73	104056,104399	noncoding
NovelTr_1586	695	Scaffold000164	-	2	249,446	295376,295709	noncoding
NovelTr_1587	713	Scaffold000167	+	2	568,145	66468,67600	noncoding
NovelTr_1588	674	Scaffold000167	+	2	568,106	66468,67639	noncoding
NovelTr_1589	1187	Scaffold000169	+	2	1064,123	103450,104936	coding
NovelTr_1590	1517	Scaffold000169	+	2	1394,123	103450,104936	coding
NovelTr_1591	1094	Scaffold000169	+	3	853,118,123	103450,104396,104936	coding
NovelTr_1592	1424	Scaffold000169	+	3	853,448,123	103450,104396,104936	coding
NovelTr_1593	1259	Scaffold000191	+	1	1259	75146	noncoding
NovelTr_1594	228	Scaffold000208	-	2	128,100	20201,20445	noncoding
NovelTr_1595	1250	Scaffold000217	-	3	270,695,285	36154,36503,37763	coding
NovelTr_1596	624	Scaffold000218	+	3	375,83,166	18807,19577,19770	coding
NovelTr_1597	1774	Scaffold000218	-	3	395,1260,119	75991,76476,77918	coding
NovelTr_1598	1700	Scaffold000218	-	4	246,75,1260,119	75991,76311,76476,77918	coding
NovelTr_1599	1648	Scaffold000220	+	2	486,1162	46978,47911	coding
NovelTr_1600	1351	Scaffold000221	+	2	27,1324	11566,13107	coding
NovelTr_1601	1353	Scaffold000221	+	2	29,1324	12960,13107	coding
NovelTr_1602	368	Scaffold000221	+	2	357,11	55266,55723	noncoding
NovelTr_1603	945	Scaffold000230	-	5	219,135,147,69,375	58542,58843,59454,60186,60799	noncoding
NovelTr_1604	1095	Scaffold000230	-	5	219,135,147,219,375	58542,58843,59454,60186,60799	noncoding
NovelTr_1605	538	Scaffold000230	-	2	22,516	59579,60186	noncoding
NovelTr_1606	940	Scaffold000232	+	2	9,931	20008,20166	noncoding
NovelTr_1607	795	Scaffold000232	-	2	187,608	65980,66450	noncoding
NovelTr_1608	843	Scaffold000241	+	3	189,145,509	33565,33844,34064	noncoding
NovelTr_1609	441	Scaffold000241	+	4	189,133,75,44	33565,33856,34064,35795	noncoding
NovelTr_1610	185	Scaffold000250	+	2	36,149	3627,3960	coding
NovelTr_1611	543	Scaffold000256	-	2	382,161	36698,37144	noncoding
NovelTr_1612	536	Scaffold000256	-	3	382,121,33	36698,37144,37324	noncoding
NovelTr_1613	722	Scaffold000260	+	2	332,390	7529,7963	noncoding
NovelTr_1614	672	Scaffold000260	+	2	262,410	7599,7943	noncoding
NovelTr_1615	983	Scaffold000262	-	2	553,430	30732,31383	coding
NovelTr_1616	995	Scaffold000262	-	2	565,430	30732,31383	coding
NovelTr_1617	746	Scaffold000263	-	4	352,235,72,87	8351,10167,10492,10688	noncoding
NovelTr_1618	1041	Scaffold000279	+	10	121,203,76,75,81,87,42,79,71,206	20471,20688,21008,22057,22228,22513,23303,24743,24929,27415	coding
NovelTr_1619	658	Scaffold000279	+	7	92,81,87,42,79,71,206	22040,22228,22513,23303,24743,24929,27415	coding
NovelTr_1620	768	Scaffold000286	+	3	240,477,51	1030,1372,1930	coding
NovelTr_1621	566	Scaffold000286	+	4	240,153,122,51	1030,1372,1727,1930	coding
NovelTr_1622	557	Scaffold000289	-	4	189,54,151,163	28411,28717,28900,29131	coding
NovelTr_1623	1270	Scaffold000316	-	2	1201,69	1268,2609	coding
NovelTr_1624	949	Scaffold000316	-	7	247,52,84,94,274,63,135	24297,24630,24936,25132,25319,25678,25928	coding
NovelTr_1625	664	Scaffold000322	+	2	286,378	781,1331	noncoding
NovelTr_1626	933	Scaffold000391	-	2	136,797	72,279	coding
NovelTr_1627	2259	Scaffold000398	+	3	1320,143,796	10172,11608,12655	coding
NovelTr_1628	324	Scaffold000406	-	2	261,63	3,587	coding
NovelTr_1629	977	Scaffold000423	-	3	552,78,347	10129,11080,11227	coding
NovelTr_1630	452	Scaffold000423	-	3	27,78,347	10874,11080,11227	coding
NovelTr_1631	802	Scaffold000432	-	5	312,57,100,94,239	1093,1481,1620,1790,1971	coding
NovelTr_1632	816	Scaffold000432	-	5	312,57,106,100,241	1093,1481,1614,1790,1971	coding
NovelTr_1633	944	Scaffold000432	-	4	312,57,100,475	1093,1481,1620,1790	coding
NovelTr_1634	343	Scaffold000447	+	3	230,53,60	70,439,567	noncoding
NovelTr_1635	826	Scaffold000447	+	3	473,98,255	4611,5165,5352	noncoding
NovelTr_1636	314	Scaffold000452	-	2	75,239	94,271	coding
NovelTr_1637	984	Scaffold000492	-	2	520,464	1370,2762	noncoding
NovelTr_1638	1004	Scaffold000492	-	2	540,464	1370,2762	noncoding
NovelTr_1639	1079	Scaffold000492	-	3	520,95,464	1370,2215,2762	noncoding
NovelTr_1640	374	Scaffold000525	+	2	103,271	5777,5978	noncoding
NovelTr_1641	992	Scaffold000582	+	2	841,151	3731,4671	noncoding
NovelTr_1642	987	Scaffold000582	+	2	841,146	3731,4676	noncoding
NovelTr_1643	1469	Scaffold000564	+	9	204,259,91,180,110,125,93,186,221	187,478,839,1009,1303,1507,1730,1952,2217	coding
NovelTr_1644	1346	Scaffold000564	+	7	69,96,75,91,404,125,486	322,478,662,839,1009,1507,1952	coding
NovelTr_1645	1141	Scaffold000564	+	8	62,259,91,180,110,125,93,221	329,478,839,1009,1303,1507,1730,2217	coding
NovelTr_1646	346	Scaffold000653	+	2	161,185	2353,2591	noncoding
NovelTr_1647	388	Scaffold000688	-	2	249,139	737,1126	noncoding
NovelTr_1648	993	Scaffold000695	-	4	299,476,72,146	383,1311,2064,2229	noncoding
NovelTr_1649	996	Scaffold000695	-	5	299,175,79,132,311	383,1231,1506,1655,2064	noncoding
NovelTr_1650	712	Scaffold000695	-	4	252,281,33,146	1154,1506,2064,2229	noncoding
NovelTr_1651	265	Scaffold000783	-	2	206,59	778,1054	coding
NovelTr_1652	338	Scaffold000786	+	2	185,153	1036,1327	noncoding
NovelTr_1653	777	Scaffold000815	+	2	484,293	725,1277	noncoding
NovelTr_1654	384	Scaffold000856	+	2	155,229	3,251	noncoding
NovelTr_1655	540	Scaffold000880	+	3	125,162,253	1,230,479	noncoding
NovelTr_1656	477	Scaffold000880	+	4	125,184,68,100	1,208,479,632	noncoding
NovelTr_1657	455	Scaffold000880	+	4	125,162,68,100	1,230,479,632	noncoding
NovelTr_1658	275	Scaffold001149	-	2	257,18	531,872	coding
NovelTr_1659	603	Scaffold001128	+	6	163,173,40,51,86,90	58,347,617,738,885,1049	coding
NovelTr_1660	873	Scaffold001202	-	4	68,67,147,591	15,157,314,538	coding
NovelTr_1661	888	Scaffold001202	-	4	68,82,147,591	15,157,314,538	coding
NovelTr_1662	445	Scaffold001253	-	3	92,308,45	28,191,590	coding
NovelTr_1663	332	Scaffold001232	-	2	294,38	0,1066	noncoding
NovelTr_1664	594	Scaffold001343	+	2	376,218	0,471	coding
NovelTr_1665	663	Scaffold001346	+	4	248,226,128,61	94,425,728,963	coding
NovelTr_1666	627	Scaffold001449	-	2	12,615	196,338	coding
NovelTr_1667	495	Scaffold001553	+	2	413,82	42,685	coding
NovelTr_1668	561	Scaffold001553	+	3	413,66,82	42,529,685	coding
NovelTr_1669	375	Scaffold001792	-	2	133,242	332,572	coding
NovelTr_1670	278	Scaffold001881	+	2	12,266	116,206	noncoding
NovelTr_1671	388	Scaffold002219	+	2	176,212	114,402	noncoding
NovelTr_1672	461	Scaffold002387	+	2	160,301	5,318	noncoding
NovelTr_1673	332	Scaffold002523	-	3	163,116,53	1,266,459	noncoding
NovelTr_1674	251	Scaffold002682	-	3	53,112,86	23,158,347	coding
NovelTr_1675	417	Scaffold002973	+	3	188,121,108	4,289,475	coding
NovelTr_1676	241	Scaffold003082	-	2	53,188	177,381	noncoding
NovelTr_1677	431	Scaffold003260	+	2	67,364	4,178	coding
NovelTr_1678	200	Scaffold003497	+	2	90,110	1,205	noncoding
NovelTr_1679	429	Scaffold003600	-	2	41,388	13,125	noncoding
NovelTr_1680	303	Scaffold003634	+	3	42,233,28	47,160,482	coding
NovelTr_1681	183	Scaffold003838	-	3	40,68,75	128,253,418	coding
NovelTr_1682	312	Scaffold004183	-	2	158,154	21,243	coding
NovelTr_1683	260	Scaffold004889	+	2	236,24	46,387	coding
NovelTr_1684	311	Scaffold005271	+	2	252,59	0,327	noncoding
NovelTr_1685	274	Scaffold005597	+	2	89,185	0,182	noncoding
NovelTr_1686	243	Scaffold006501	+	2	66,177	11,150	noncoding
NovelTr_1687	194	Scaffold006468	+	2	97,97	9,183	coding
NovelTr_1688	196	Scaffold006682	-	2	144,52	3,259	noncoding
NovelTr_1689	241	Scaffold006644	+	2	70,171	3,154	noncoding
NovelTr_1690	185	Scaffold006725	+	2	118,67	1,187	coding
NovelTr_1691	224	Scaffold007436	-	2	120,104	2,191	coding
NovelTr_1692	180	Scaffold007649	-	2	71,109	0,183	coding
NovelTr_1693	192	Scaffold008515	-	2	156,36	0,235	coding

## Sheet: DRM_Novel_TU
Novel_TU_ID	Length	Chromosome	Strand	Blocks	Sizes	Starts	Noncoding/coding
NovelTr_1	658	A01	-	6	44,188,109,57,182,78	4615,4742,5005,5205,5336,5615	coding
NovelTr_2	1067	A01	+	2	157,910	159773,160114	noncoding
NovelTr_3	1363	A01	-	2	201,1162	159773,160158	noncoding
NovelTr_4	1003	A01	-	3	372,40,591	159773,160505,160729	noncoding
NovelTr_5	187	A01	-	2	55,132	272868,273062	noncoding
NovelTr_6	545	A01	+	2	292,253	337666,338043	noncoding
NovelTr_7	702	A01	-	3	414,60,228	423931,424668,424804	noncoding
NovelTr_8	793	A01	-	4	414,91,60,228	423931,424446,424668,424804	noncoding
NovelTr_9	1057	A01	+	2	77,980	1007874,1008033	noncoding
NovelTr_10	805	A01	-	8	202,103,80,129,66,50,125,50	1247927,1248214,1248404,1248557,1248758,1248907,1249027,1249233	coding
NovelTr_11	537	A01	-	2	209,328	1319002,1325683	noncoding
NovelTr_12	979	A01	+	3	310,265,404	1334142,1334523,1334876	coding
NovelTr_13	2415	A01	+	8	825,510,179,168,134,89,144,366	1500718,1501639,1502227,1502491,1502758,1502969,1503145,1503370	coding
NovelTr_14	507	A01	-	2	97,410	1884144,1884386	coding
NovelTr_15	410	A01	-	3	97,124,189	1884144,1884386,1884607	coding
NovelTr_16	430	A01	-	3	97,144,189	1884144,1884386,1884607	coding
NovelTr_17	735	A01	-	7	103,154,66,137,58,37,180	1974493,1974679,1974894,1975041,1975253,1975385,1975500	coding
NovelTr_18	3770	A01	-	20	103,281,270,37,522,83,37,230,85,80,415,91,327,108,66,60,537,90,238,110	1974493,1974679,1975041,1975385,1975500,1976316,1976488,1976612,1976918,1977079,1977242,1977726,1977896,1978860,1979091,1979269,1979436,1980131,1980320,1980731	coding
NovelTr_19	3700	A01	-	21	103,281,270,37,522,83,37,69,92,85,81,415,91,327,108,66,62,533,90,238,110	1974493,1974679,1975041,1975385,1975500,1976316,1976488,1976612,1976750,1976918,1977078,1977242,1977726,1977896,1978860,1979091,1979269,1979440,1980131,1980320,1980731	coding
NovelTr_20	3702	A01	-	21	103,281,270,37,522,84,37,69,92,85,80,415,91,327,108,66,60,537,90,238,110	1974493,1974679,1975041,1975385,1975500,1976316,1976488,1976612,1976750,1976918,1977079,1977242,1977726,1977896,1978860,1979091,1979269,1979436,1980131,1980320,1980731	coding
NovelTr_21	851	A01	-	4	162,263,98,328	2188492,2188908,2189255,2189610	coding
NovelTr_22	1266	A01	+	2	133,1133	2552932,2553394	coding
NovelTr_23	1488	A01	+	2	835,653	2552932,2553874	coding
NovelTr_24	1377	A01	+	3	128,382,867	2552937,2553173,2553660	coding
NovelTr_25	399	A01	+	2	19,380	2603839,2603973	coding
NovelTr_26	1410	A01	+	10	172,230,196,175,118,113,123,105,87,91	2601225,2601735,2602055,2602330,2602586,2602792,2603007,2603210,2603404,2603584	coding
NovelTr_27	2473	A01	+	11	68,83,193,139,166,167,174,634,274,144,431	2605027,2605165,2605332,2605615,2605843,2606098,2606348,2606608,2607337,2607690,2607940	coding
NovelTr_28	376	A01	+	2	31,345	2960142,2973131	noncoding
NovelTr_29	3324	A01	-	5	588,86,510,2058,82	2974455,2975121,2975279,2976005,2978470	coding
NovelTr_30	426	A01	+	2	187,239	3321736,3322003	noncoding
NovelTr_31	942	A01	-	4	473,102,335,32	3295626,3296185,3296372,3296899	coding
NovelTr_32	947	A01	-	4	478,102,335,32	3295626,3296185,3296372,3296899	coding
NovelTr_33	1191	A01	-	4	661,419,47,64	3295626,3296372,3297139,3297254	coding
NovelTr_34	725	A01	+	3	389,91,245	3763648,3764177,3764356	coding
NovelTr_35	807	A01	+	3	620,152,35	3763648,3764356,3764566	coding
NovelTr_36	322	A01	-	3	36,151,135	3998038,3998160,3998567	noncoding
NovelTr_37	1108	A01	+	2	461,647	4148374,4148997	coding
NovelTr_38	1008	A01	+	3	215,146,647	4148374,4148689,4148997	coding
NovelTr_39	1010	A01	+	3	217,146,647	4148374,4148689,4148997	coding
NovelTr_40	1499	A01	-	13	308,53,139,98,127,111,151,53,75,78,90,73,143	4228996,4229609,4229769,4229988,4230192,4230406,4230777,4231026,4231169,4231309,4231479,4231653,4231829	coding
NovelTr_41	1734	A01	-	2	503,1231	4523933,4524578	coding
NovelTr_42	812	A01	+	3	275,126,411	4535731,4536084,4536875	noncoding
NovelTr_43	2664	A01	-	2	670,1994	4453580,4454965	noncoding
NovelTr_44	3683	A01	+	18	934,63,80,118,75,157,89,260,172,84,383,154,82,80,162,68,81,641	5454039,5455074,5455226,5455899,5456200,5456452,5456915,5457205,5457579,5457835,5458219,5458797,5459172,5459346,5459631,5459858,5460367,5460525	coding
NovelTr_45	3667	A01	+	18	934,63,80,118,75,157,89,251,172,84,383,154,82,73,162,68,81,641	5454039,5455074,5455226,5455899,5456200,5456452,5456915,5457214,5457579,5457835,5458219,5458797,5459172,5459353,5459631,5459858,5460367,5460525	coding
NovelTr_46	1744	A01	+	2	1442,302	5727733,5729750	coding
NovelTr_47	180	A01	+	2	137,43	6009157,6009557	coding
NovelTr_48	677	A01	-	3	311,206,160	6101617,6102011,6102301	coding
NovelTr_49	618	A01	+	3	341,187,90	6160570,6160984,6161257	noncoding
NovelTr_50	591	A01	+	6	62,155,96,152,84,42	6161598,6161746,6161979,6162154,6162390,6162546	coding
NovelTr_51	1177	A01	+	2	1147,30	6709908,6711595	noncoding
NovelTr_52	1314	A01	+	2	1197,117	6709908,6711644	noncoding
NovelTr_53	1402	A01	+	2	1351,51	7125257,7127951	coding
NovelTr_54	862	A01	-	5	226,110,334,96,96	7175634,7175951,7176153,7176570,7177267	coding
NovelTr_55	376	A01	-	2	206,170	7203134,7203403	noncoding
NovelTr_56	485	A01	+	3	209,111,165	7819154,7819436,7820587	noncoding
NovelTr_57	433	A01	+	3	209,59,165	7819154,7819488,7820587	noncoding
NovelTr_58	296	A01	+	2	235,61	7965566,7966237	noncoding
NovelTr_59	536	A01	+	2	475,61	7965566,7966237	noncoding
NovelTr_60	1093	A01	+	2	616,477	8128396,8129082	coding
NovelTr_61	1096	A01	+	2	466,630	8336074,8339804	noncoding
NovelTr_62	1039	A01	+	4	798,104,59,78	8451112,8452138,8452387,8452568	coding
NovelTr_63	836	A01	+	5	247,343,109,59,78	8451237,8451567,8452133,8452387,8452568	coding
NovelTr_64	831	A01	+	5	247,343,104,59,78	8451237,8451567,8452138,8452387,8452568	coding
NovelTr_65	1037	A01	+	8	20,43,84,129,75,334,162,190	8612767,8613023,8613137,8613443,8613659,8613835,8614310,8614603	coding
NovelTr_66	531	A01	+	6	115,43,107,132,90,44	8610035,8610262,8610469,8610658,8610879,8611146	coding
NovelTr_67	1236	A01	-	2	979,257	8795360,8796536	noncoding
NovelTr_68	1312	A01	-	2	217,1095	8896123,8896732	coding
NovelTr_69	924	A01	+	5	225,51,187,113,348	9105631,9106265,9106397,9106724,9106912	coding
NovelTr_70	1140	A01	+	5	441,51,187,113,348	9105631,9106265,9106397,9106724,9106912	coding
NovelTr_71	1084	A01	+	6	225,69,142,187,113,348	9105631,9106003,9106174,9106397,9106724,9106912	coding
NovelTr_72	881	A01	+	3	158,187,536	9106158,9106397,9106724	coding
NovelTr_73	884	A01	+	2	847,37	9325710,9326651	noncoding
NovelTr_74	1395	A01	-	9	384,60,92,99,93,58,150,244,215	9729153,9729631,9729841,9730110,9730384,9730557,9730991,9731230,9731593	coding
NovelTr_75	379	A01	+	2	98,281	9844106,9844280	noncoding
NovelTr_76	422	A01	+	3	82,270,70	9852165,9852354,9852718	noncoding
NovelTr_77	560	A01	+	2	1,559	10258020,10258107	coding
NovelTr_78	912	A01	+	5	343,99,70,95,305	10255689,10256335,10256642,10256883,10257050	coding
NovelTr_79	1116	A01	+	6	745,14,68,95,54,140	10255689,10256547,10256644,10256883,10257050,10257215	noncoding
NovelTr_80	1082	A01	+	6	745,14,62,95,26,140	10255689,10256547,10256650,10256883,10257050,10257215	noncoding
NovelTr_81	1310	A01	+	4	327,111,587,285	10357598,10358649,10359402,10360063	coding
NovelTr_82	202	A01	-	1	202	10899934	noncoding
NovelTr_83	754	A01	+	2	114,640	11012235,11012549	noncoding
NovelTr_84	845	A01	+	2	386,459	11012235,11012730	noncoding
NovelTr_85	630	A01	+	2	309,321	11194828,11195193	noncoding
NovelTr_86	695	A01	+	2	128,567	11205511,11205714	noncoding
NovelTr_87	927	A01	-	7	68,55,96,196,229,98,185	11247650,11247807,11247951,11256785,11257225,11257539,11257895	coding
NovelTr_88	1007	A01	-	7	68,55,96,276,229,98,185	11247650,11247807,11247951,11256785,11257225,11257539,11257895	coding
NovelTr_89	764	A01	-	3	350,229,185	11256631,11257225,11257895	coding
NovelTr_90	443	A01	+	2	169,274	11785224,11785568	noncoding
NovelTr_91	449	A01	+	2	175,274	11785224,11785568	noncoding
NovelTr_92	1500	A01	-	2	348,1152	12079466,12079951	coding
NovelTr_93	202	A01	-	2	68,134	12513880,12514024	noncoding
NovelTr_94	665	A01	-	4	270,97,107,191	12538861,12539219,12539598,12539788	coding
NovelTr_95	1337	A01	-	4	270,486,72,509	12538861,12539219,12539788,12539983	coding
NovelTr_96	906	A01	-	6	270,97,107,72,44,316	12538861,12539219,12539598,12539788,12540050,12540176	coding
NovelTr_97	467	A01	+	2	222,245	12620302,12620997	noncoding
NovelTr_98	411	A01	+	2	166,245	12620306,12620997	noncoding
NovelTr_99	422	A01	+	2	177,245	12620306,12620997	noncoding
NovelTr_100	699	A01	+	3	146,530,23	13875772,13876004,13886773	noncoding
NovelTr_101	669	A01	+	2	202,467	14185506,14185916	noncoding
NovelTr_102	795	A01	-	2	241,554	14228660,14229086	noncoding
NovelTr_103	537	A01	-	2	180,357	14527598,14527862	noncoding
NovelTr_104	3981	A01	+	4	369,3277,71,264	14645372,14645836,14649199,14649367	coding
NovelTr_105	1074	A01	+	3	209,94,771	14827679,14827982,14828168	noncoding
NovelTr_106	970	A01	-	2	372,598	14911261,14911825	noncoding
NovelTr_107	843	A01	+	6	99,155,28,153,103,305	15143023,15143538,15143767,15143881,15144122,15144313	coding
NovelTr_108	2314	A01	+	10	753,238,109,79,297,113,108,63,168,386	15226775,15227620,15227936,15228129,15228298,15228663,15228854,15229044,15229184,15229433	coding
NovelTr_109	532	A01	+	5	177,131,42,109,73	15227351,15227620,15227816,15227936,15228129	coding
NovelTr_110	2755	A01	+	2	2090,665	15260530,15262710	coding
NovelTr_111	306	A01	-	1	306	15668907	noncoding
NovelTr_112	1242	A01	-	1	1242	15667516	coding
NovelTr_113	477	A01	+	2	204,273	15877157,15879564	noncoding
NovelTr_114	621	A01	+	3	204,144,273	15877157,15878559,15879564	noncoding
NovelTr_115	308	A01	+	2	264,44	16179855,16180183	coding
NovelTr_116	718	A01	+	2	279,439	16326348,16327178	noncoding
NovelTr_117	634	A01	+	3	279,126,229	16326348,16327178,16327388	noncoding
NovelTr_118	868	A01	-	2	832,36	16498952,16499853	noncoding
NovelTr_119	960	A01	-	5	201,84,154,79,442	16905300,16905590,16905856,16906110,16906302	coding
NovelTr_120	848	A01	-	6	201,84,154,79,90,240	16905300,16905590,16905856,16906110,16906302,16906504	coding
NovelTr_121	261	A01	-	2	202,59	17370168,17370601	noncoding
NovelTr_122	789	A01	+	6	76,62,57,49,118,427	17402383,17402711,17402888,17403043,17403195,17403930	noncoding
NovelTr_123	2208	A01	-	2	54,2154	17492280,17492700	noncoding
NovelTr_124	565	A01	+	4	226,196,84,59	17560764,17561101,17561396,17561631	noncoding
NovelTr_125	337	A01	+	3	85,98,154	17709413,17709584,17710061	noncoding
NovelTr_126	398	A01	+	4	85,98,61,154	17709413,17709584,17709804,17710061	noncoding
NovelTr_127	382	A01	+	4	85,98,61,138	17709413,17709584,17709804,17710077	coding
NovelTr_128	1470	A01	-	4	602,174,437,257	18284611,18285330,18285636,18286150	coding
NovelTr_129	1337	A01	-	2	931,406	18976116,18977119	noncoding
NovelTr_130	1019	A01	+	2	245,774	19149025,19149541	coding
NovelTr_131	493	A01	-	4	123,64,151,155	19348100,19348300,19348450,19348764	noncoding
NovelTr_132	616	A01	+	3	287,72,257	19910234,19910622,19911003	noncoding
NovelTr_133	313	A01	+	2	46,267	19985427,19985553	noncoding
NovelTr_134	809	A01	+	2	66,743	20583537,20584024	noncoding
NovelTr_135	1071	A01	+	8	65,68,233,106,366,109,115,9	20724554,20724801,20725001,20725399,20725774,20726421,20726616,20726841	coding
NovelTr_136	1148	A01	+	9	65,68,230,106,80,366,109,115,9	20724554,20724801,20725004,20725399,20725576,20725774,20726421,20726616,20726841	coding
NovelTr_137	246	A01	+	3	122,115,9	20726408,20726616,20726841	coding
NovelTr_138	366	A01	+	5	6,44,68,127,121	20726759,20726884,20727103,20727252,20727481	coding
NovelTr_139	755	A01	+	9	6,44,68,127,100,116,91,118,85	20726759,20726884,20727103,20727252,20728145,20728458,20728965,20729171,20729394	coding
NovelTr_140	655	A01	-	3	294,104,257	21538116,21538486,21539140	coding
NovelTr_141	691	A01	-	5	206,59,146,82,198	21860950,21861244,21861434,21861725,21861896	noncoding
NovelTr_142	1280	A01	-	2	1118,162	21366589,21368081	coding
NovelTr_143	518	A01	+	2	291,227	22247337,22247697	noncoding
NovelTr_144	1377	A01	+	3	560,431,386	22416362,22417463,22418008	noncoding
NovelTr_145	342	A01	+	3	36,77,229	22416886,22417463,22417633	noncoding
NovelTr_146	460	A01	-	4	145,118,82,115	22590871,22591095,22591311,22591469	coding
NovelTr_147	620	A01	-	5	122,133,125,79,161	22821347,22821546,22821912,22822148,22822338	noncoding
NovelTr_148	583	A01	+	2	191,392	23009506,23009962	coding
NovelTr_149	248	A01	-	2	84,164	23041409,23041606	noncoding
NovelTr_150	2050	A01	+	2	1986,64	23563665,23565747	coding
NovelTr_151	739	A01	-	2	341,398	23602738,23603184	coding
NovelTr_152	674	A01	-	3	59,367,248	23600662,23600792,23601241	coding
NovelTr_153	1124	A01	-	4	497,248,218,161	23600662,23601241,23601562,23601849	coding
NovelTr_154	231	A01	+	2	48,183	23853176,23853293	noncoding
NovelTr_155	365	A01	-	3	271,91,3	24200051,24200573,24200794	coding
NovelTr_156	292	A01	+	2	65,227	24260690,24261294	coding
NovelTr_157	619	A01	+	2	192,427	24237963,24240418	noncoding
NovelTr_158	2260	A01	+	2	1914,346	24662008,24666047	noncoding
NovelTr_159	323	A01	-	2	265,58	24715220,24715571	noncoding
NovelTr_160	2108	A01	+	17	271,163,209,66,110,61,84,57,61,47,78,91,297,79,156,191,87	25016149,25017532,25017770,25018168,25018508,25018697,25019021,25019193,25019348,25019494,25019694,25020133,25020379,25020783,25020943,25021181,25021482	coding
NovelTr_161	2070	A01	+	18	271,163,209,66,110,61,84,57,61,47,78,159,297,79,93,191,22,22	25016149,25017532,25017770,25018168,25018508,25018697,25019021,25019193,25019348,25019494,25019694,25020133,25020379,25020783,25021006,25021181,25021482,25022195	coding
NovelTr_162	1959	A01	+	17	52,163,209,66,110,61,84,59,61,47,78,159,297,79,156,191,87	25016463,25017532,25017770,25018168,25018508,25018697,25019021,25019191,25019348,25019494,25019694,25020133,25020379,25020783,25020943,25021181,25021482	coding
NovelTr_163	663	A01	+	7	49,29,160,148,78,85,114	25069507,25069788,25070264,25070504,25070747,25070921,25071119	coding
NovelTr_164	884	A01	+	8	31,29,239,160,148,78,85,114	25069525,25069788,25069945,25070264,25070504,25070747,25070921,25071119	coding
NovelTr_165	293	A01	-	2	194,99	25311206,25311490	noncoding
NovelTr_166	539	A01	+	3	214,123,202	25857130,25857470,25857970	coding
NovelTr_167	1818	A01	-	4	688,141,924,65	26389772,26390540,26390999,26392069	coding
NovelTr_168	1688	A01	-	5	204,354,141,924,65	26389772,26390106,26390540,26390999,26392069	coding
NovelTr_169	549	A02	+	2	468,81	439733,440517	noncoding
NovelTr_170	608	A02	+	2	527,81	439733,440517	noncoding
NovelTr_171	415	A02	+	3	256,78,81	439733,440123,440517	noncoding
NovelTr_172	1731	A02	+	12	109,116,85,54,92,104,76,430,333,201,99,32	823818,824029,824314,824617,824811,824996,825372,825918,826498,826907,827229,827413	coding
NovelTr_173	897	A02	+	9	128,118,56,94,178,69,104,63,87	828461,828691,829025,829180,829351,829598,829739,829926,830095	coding
NovelTr_174	337	A02	+	3	189,101,47	1224773,1225472,1225704	coding
NovelTr_175	389	A02	+	2	105,284	1728026,1728284	noncoding
NovelTr_176	600	A02	+	2	593,7	1969327,1970000	noncoding
NovelTr_177	443	A02	-	2	269,174	2383843,2384424	coding
NovelTr_178	1436	A02	+	3	236,611,589	2686906,2688230,2689055	coding
NovelTr_179	312	A02	+	3	95,69,148	2845837,2846118,2846300	coding
NovelTr_180	902	A02	-	2	724,178	3171263,3172217	coding
NovelTr_181	512	A02	-	3	228,81,203	3301434,3301736,3301920	noncoding
NovelTr_182	714	A02	+	12	55,88,57,33,78,44,41,83,92,70,42,31	3525176,3525490,3525670,3525827,3525936,3526092,3526218,3526344,3526518,3526687,3526834,3526946	coding
NovelTr_183	759	A02	+	4	129,195,92,343	3523437,3523661,3523936,3524178	coding
NovelTr_184	254	A02	+	5	60,66,48,68,12	3522608,3522853,3522992,3523121,3523253	coding
NovelTr_185	2043	A02	+	2	1630,413	3656841,3658540	coding
NovelTr_186	1286	A02	-	2	421,865	4201523,4202031	noncoding
NovelTr_187	593	A02	+	3	528,58,7	4322203,4323027,4324015	coding
NovelTr_188	768	A02	-	1	768	4987621	coding
NovelTr_189	555	A02	-	2	160,395	5708353,5713287	noncoding
NovelTr_190	976	A02	-	7	88,147,54,165,258,87,177	6166281,6166438,6166664,6166781,6167028,6167366,6167567	coding
NovelTr_191	978	A02	-	7	90,147,54,165,258,87,177	6166281,6166438,6166664,6166781,6167028,6167366,6167567	coding
NovelTr_192	510	A02	-	3	288,59,163	7198898,7199291,7199702	noncoding
NovelTr_193	871	A02	+	2	734,137	7299515,7300751	noncoding
NovelTr_194	655	A02	-	2	136,519	8284842,8286363	noncoding
NovelTr_195	481	A02	-	2	270,211	8719587,8721122	noncoding
NovelTr_196	692	A02	-	2	398,294	8748017,8748707	noncoding
NovelTr_197	697	A02	-	2	403,294	8748017,8748707	noncoding
NovelTr_198	1184	A02	+	2	1069,115	8833407,8834626	noncoding
NovelTr_199	343	A02	-	2	290,53	9182019,9182565	coding
NovelTr_200	341	A02	+	2	81,260	9408976,9412211	noncoding
NovelTr_201	678	A02	+	4	50,45,163,420	9984064,9984183,9984304,9984572	coding
NovelTr_202	694	A02	+	4	50,45,179,420	9984064,9984183,9984304,9984572	coding
NovelTr_203	399	A02	-	4	111,86,201,1	10288337,10288530,10288696,10288977	coding
NovelTr_204	2534	A02	-	16	279,201,344,121,126,82,56,36,45,63,53,91,108,108,89,732	10288337,10288696,10288977,10289679,10289912,10290263,10290523,10291166,10291421,10291806,10291995,10292244,10292493,10292725,10292917,10293079	coding
NovelTr_205	659	A02	+	3	73,298,288	10470016,10470186,10473713	noncoding
NovelTr_206	444	A02	-	2	144,300	10529372,10529670	noncoding
NovelTr_207	440	A02	-	2	144,296	10529372,10529674	noncoding
NovelTr_208	544	A02	+	2	341,203	10725438,10726038	coding
NovelTr_209	542	A02	-	3	216,119,207	10811019,10811698,10811955	noncoding
NovelTr_210	1168	A02	+	2	1050,118	11812009,11813308	coding
NovelTr_211	552	A02	+	3	274,160,118	11812547,11812899,11813308	coding
NovelTr_212	4027	A02	+	2	2393,1634	12638079,12640550	noncoding
NovelTr_213	515	A02	-	3	52,86,377	13053819,13054095,13054273	noncoding
NovelTr_214	495	A02	+	4	112,46,42,295	13044815,13045073,13045240,13045835	coding
NovelTr_215	359	A02	+	2	246,113	13328347,13328689	coding
NovelTr_216	1118	A02	-	2	910,208	13843662,13844767	noncoding
NovelTr_217	582	A02	-	3	139,235,208	13843662,13844330,13844767	noncoding
NovelTr_218	589	A02	-	3	139,242,208	13843662,13844330,13844767	noncoding
NovelTr_219	734	A02	-	4	139,152,235,208	13843662,13843911,13844330,13844767	noncoding
NovelTr_220	1118	A02	-	5	142,426,238,113,199	14309654,14309933,14310739,14311284,14311498	noncoding
NovelTr_221	1031	A02	-	6	142,178,161,238,113,199	14309654,14309933,14310198,14310739,14311284,14311498	noncoding
NovelTr_222	1297	A02	+	6	86,60,97,80,54,920	14525043,14525264,14525638,14529174,14529566,14529719	coding
NovelTr_223	1111	A02	-	1	1111	14722863	noncoding
NovelTr_224	1398	A02	+	1	1398	14958521	noncoding
NovelTr_225	793	A02	-	4	236,227,249,81	14998746,14999070,14999380,14999727	coding
NovelTr_226	581	A02	-	2	211,370	15880053,15880348	noncoding
NovelTr_227	1073	A02	+	4	788,91,171,23	16508955,16509860,16510045,16510302	coding
NovelTr_228	1039	A02	+	4	788,91,137,23	16508955,16509860,16510079,16510302	coding
NovelTr_229	830	A02	+	5	382,163,91,171,23	16508955,16509580,16509860,16510045,16510302	coding
NovelTr_230	935	A02	+	5	521,163,91,137,23	16508955,16509580,16509860,16510079,16510302	coding
NovelTr_231	1522	A02	+	3	1145,179,198	18410701,18411961,18412465	coding
NovelTr_232	639	A02	-	3	177,88,374	18492110,18492385,18492617	coding
NovelTr_233	646	A02	-	2	399,247	18538607,18539094	noncoding
NovelTr_234	553	A02	-	3	120,186,247	18538607,18538820,18539094	noncoding
NovelTr_235	541	A02	-	3	120,186,235	18538607,18538820,18539106	noncoding
NovelTr_236	212	A02	-	2	38,174	18544990,18545253	noncoding
NovelTr_237	2565	A02	+	10	359,370,157,220,54,80,278,396,624,27	18724347,18725229,18725847,18726080,18726414,18726553,18726702,18727075,18727553,18728270	coding
NovelTr_238	577	A02	+	4	8,308,234,27	18727463,18727553,18727943,18728270	coding
NovelTr_239	187	A02	-	1	187	18811860	noncoding
NovelTr_240	776	A02	-	2	318,458	18990641,18991040	coding
NovelTr_241	1000	A02	+	10	144,60,40,179,39,90,61,125,92,170	19240884,19241215,19241353,19241453,19241725,19241865,19242161,19242300,19242557,19242742	coding
NovelTr_242	522	A02	-	2	190,332	19750691,19751002	coding
NovelTr_243	1096	A02	-	8	71,252,190,96,64,50,117,256	20206874,20207055,20208081,20208898,20209138,20209539,20209715,20209931	noncoding
NovelTr_244	686	A02	-	6	86,64,113,50,117,256	20208908,20209138,20209274,20209539,20209715,20209931	noncoding
NovelTr_245	1540	A02	-	7	94,969,86,67,148,91,85	20210763,20211842,20213207,20213922,20214152,20214366,20214560	noncoding
NovelTr_246	827	A02	-	3	89,72,666	20203491,20204242,20204436	noncoding
NovelTr_247	1303	A02	-	7	90,72,145,71,80,115,730	20203491,20204242,20205115,20205338,20205628,20205775,20206037	noncoding
NovelTr_248	1047	A02	-	7	124,87,53,265,69,341,108	20262105,20262306,20262456,20262588,20262934,20263080,20263506	coding
NovelTr_249	1031	A02	+	5	139,110,722,36,24	20659851,20660279,20660895,20661705,20661819	coding
NovelTr_250	475	A02	+	5	97,48,217,53,60	20713854,20714041,20714181,20714619,20714781	coding
NovelTr_251	412	A02	+	6	97,48,82,72,53,60	20713854,20714041,20714181,20714326,20714619,20714781	coding
NovelTr_252	436	A02	-	3	306,85,45	21004049,21004521,21004686	coding
NovelTr_253	256	A02	+	2	200,56	21161673,21161958	noncoding
NovelTr_254	644	A02	+	4	274,151,128,91	21158303,21158657,21159306,21159509	noncoding
NovelTr_255	915	A02	+	4	274,74,476,91	21158303,21158753,21158958,21159509	noncoding
NovelTr_256	773	A02	+	5	274,131,149,128,91	21158303,21158677,21158958,21159306,21159509	noncoding
NovelTr_257	218	A02	+	1	218	22367225	noncoding
NovelTr_258	1098	A02	-	3	467,292,339	22571025,22571766,22572511	coding
NovelTr_259	721	A02	-	2	414,307	22655179,22655803	noncoding
NovelTr_260	765	A02	-	2	426,339	22655179,22655803	noncoding
NovelTr_261	877	A02	-	2	764,113	22655179,22656029	noncoding
NovelTr_262	578	A02	-	2	318,260	23577315,23577817	noncoding
NovelTr_263	578	A02	-	4	405,41,47,85	24210993,24211572,24211694,24211824	coding
NovelTr_264	809	A02	+	6	189,123,308,88,67,34	24421307,24421587,24422137,24422645,24423134,24423292	coding
NovelTr_265	754	A02	+	6	189,123,253,88,67,34	24421307,24421587,24422192,24422645,24423134,24423292	coding
NovelTr_266	749	A02	+	6	189,123,248,88,67,34	24421307,24421587,24422197,24422645,24423134,24423292	coding
NovelTr_267	259	A02	+	2	235,24	24819692,24824782	noncoding
NovelTr_268	567	A02	+	2	28,539	25001152,25001508	coding
NovelTr_269	1761	A02	+	9	264,349,384,177,58,84,293,106,46	24997731,24998091,24998508,24998972,24999228,24999378,24999559,24999942,25000251	coding
NovelTr_270	641	A02	+	5	112,84,293,106,46	24999174,24999378,24999559,24999942,25000251	coding
NovelTr_271	562	A02	-	2	224,338	25796174,25796609	noncoding
NovelTr_272	525	A02	-	3	224,113,188	25796174,25796609,25796952	noncoding
NovelTr_273	416	A02	+	2	152,264	26092304,26092550	coding
NovelTr_274	438	A02	-	2	281,157	26769656,26770267	noncoding
NovelTr_275	692	A02	-	2	535,157	26769656,26770267	noncoding
NovelTr_276	653	A02	-	2	535,118	26769656,26770309	noncoding
NovelTr_277	1019	A03	-	2	759,260	406136,407072	coding
NovelTr_278	1173	A03	+	10	97,589,74,55,75,74,49,85,57,18	687819,688258,688948,689194,689338,689497,689642,689807,689983,690134	coding
NovelTr_279	1162	A03	+	10	86,589,74,55,75,74,49,85,57,18	687953,688258,688948,689194,689338,689497,689642,689807,689983,690134	coding
NovelTr_280	1279	A03	+	9	792,74,55,75,74,49,85,57,18	688055,688948,689194,689338,689497,689642,689807,689983,690134	coding
NovelTr_281	905	A03	-	6	119,162,334,125,108,57	847724,847925,848191,848606,848806,849006	coding
NovelTr_282	400	A03	+	2	396,4	923476,924124	noncoding
NovelTr_283	1676	A03	-	2	202,1474	1193388,1193664	noncoding
NovelTr_284	327	A03	-	3	182,43,102	1617321,1617593,1617887	noncoding
NovelTr_285	332	A03	-	3	53,147,132	1818495,1818686,1818919	coding
NovelTr_286	279	A03	-	3	83,159,37	1816051,1816212,1816464	coding
NovelTr_287	1562	A03	-	8	320,141,450,192,192,193,56,18	1816051,1816464,1816676,1817201,1817467,1817770,1818075,1818238	coding
NovelTr_288	1470	A03	-	8	37,434,132,107,171,87,124,378	1819496,1819620,1820130,1820373,1820563,1820839,1821223,1821689	coding
NovelTr_289	1262	A03	-	8	84,179,132,107,171,87,124,378	1819698,1819875,1820130,1820373,1820563,1820839,1821223,1821689	coding
NovelTr_290	1583	A03	-	2	195,1388	1901960,1902693	noncoding
NovelTr_291	2032	A03	-	2	966,1066	1901960,1903015	noncoding
NovelTr_292	1355	A03	-	3	195,73,1087	1901960,1902853,1902994	noncoding
NovelTr_293	1473	A03	-	2	1377,96	1942682,1944197	noncoding
NovelTr_294	1209	A03	-	6	662,139,159,75,55,119	2086425,2087183,2087414,2087659,2087816,2087954	coding
NovelTr_295	596	A03	-	3	161,213,222	2111423,2112000,2112353	noncoding
NovelTr_296	537	A03	-	3	150,165,222	2111715,2112000,2112353	noncoding
NovelTr_297	256	A03	-	2	171,85	2225642,2225890	noncoding
NovelTr_298	376	A03	+	2	208,168	2245359,2262868	noncoding
NovelTr_299	1953	A03	-	5	302,231,366,180,874	2303480,2303862,2304175,2304653,2304930	coding
NovelTr_300	537	A03	+	2	504,33	2627368,2627966	noncoding
NovelTr_301	370	A03	+	3	121,66,183	2908655,2908842,2909340	coding
NovelTr_302	895	A03	+	3	657,82,156	2957615,2958349,2958553	coding
NovelTr_303	305	A03	-	2	139,166	3056476,3056943	noncoding
NovelTr_304	390	A03	+	5	99,92,63,99,37	3622148,3622386,3622563,3622717,3622912	coding
NovelTr_305	666	A03	+	7	54,73,133,65,76,102,163	3623017,3623152,3623360,3623591,3623750,3623920,3624113	coding
NovelTr_306	1230	A03	+	7	54,72,133,65,76,386,444	3623017,3623152,3623360,3623591,3623750,3623920,3624591	coding
NovelTr_307	307	A03	-	2	238,69	3710864,3711356	coding
NovelTr_308	883	A03	+	2	287,596	3751114,3751607	coding
NovelTr_309	878	A03	+	2	287,591	3751114,3751612	coding
NovelTr_310	615	A03	-	1	615	4108965	noncoding
NovelTr_311	348	A03	+	2	317,31	4611717,4612156	noncoding
NovelTr_312	1477	A03	-	6	352,96,125,153,327,424	5018514,5018950,5019143,5019382,5019628,5020027	coding
NovelTr_313	677	A03	+	8	197,72,91,81,63,123,39,11	5228138,5228422,5228581,5228786,5228939,5229095,5229321,5229453	coding
NovelTr_314	347	A03	+	3	129,138,80	5395462,5395722,5396087	coding
NovelTr_315	1319	A03	+	5	384,72,412,84,367	5645081,5645574,5645794,5646277,5646703	noncoding
NovelTr_316	1553	A03	+	5	156,124,68,412,793	5645089,5645341,5645578,5645794,5646277	noncoding
NovelTr_317	1405	A03	+	4	542,412,84,367	5645104,5645794,5646277,5646703	noncoding
NovelTr_318	804	A03	-	2	653,151	5824342,5825108	noncoding
NovelTr_319	490	A03	-	3	179,160,151	5824342,5824835,5825108	noncoding
NovelTr_320	581	A03	-	4	179,91,160,151	5824342,5824601,5824835,5825108	noncoding
NovelTr_321	693	A03	+	2	268,425	6169048,6169453	noncoding
NovelTr_322	891	A03	-	2	317,574	6204314,6206266	noncoding
NovelTr_323	429	A03	-	3	195,88,146	7123318,7124791,7125046	coding
NovelTr_324	965	A03	+	4	189,168,149,459	7240278,7240830,7241539,7242050	coding
NovelTr_325	721	A03	+	3	93,141,487	7565738,7566168,7566392	coding
NovelTr_326	541	A03	+	3	51,107,383	7601165,7601409,7601915	noncoding
NovelTr_327	501	A03	+	3	45,73,383	7601171,7601443,7601915	noncoding
NovelTr_328	584	A03	+	2	201,383	7601315,7601915	noncoding
NovelTr_329	1241	A03	-	5	97,198,152,48,746	7781678,7782066,7782339,7782578,7782716	coding
NovelTr_330	1157	A03	-	6	97,198,152,48,218,444	7781678,7782066,7782339,7782578,7782716,7783018	coding
NovelTr_331	1079	A03	-	6	97,198,152,48,218,366	7781678,7782066,7782339,7782578,7782716,7783096	coding
NovelTr_332	1268	A03	+	6	408,86,61,47,560,106	8312646,8313129,8313312,8313494,8313639,8314300	noncoding
NovelTr_333	1178	A03	+	7	408,86,61,47,387,83,106	8312646,8313129,8313312,8313494,8313639,8314116,8314300	noncoding
NovelTr_334	459	A03	+	5	154,87,103,67,48	8428969,8429198,8429378,8429691,8429856	coding
NovelTr_335	233	A03	+	2	78,155	8899516,8899826	noncoding
NovelTr_336	632	A03	+	9	83,114,52,55,96,54,66,79,33	9225721,9225874,9226058,9226230,9226525,9226958,9227078,9227232,9227416	noncoding
NovelTr_337	446	A03	+	7	63,55,96,54,66,79,33	9226047,9226230,9226525,9226958,9227078,9227232,9227416	noncoding
NovelTr_338	890	A03	+	3	725,47,118	9364435,9365446,9368010	noncoding
NovelTr_339	1295	A03	-	2	1057,238	9550900,9552034	coding
NovelTr_340	872	A03	-	4	182,112,405,173	9633226,9633510,9634334,9634826	coding
NovelTr_341	504	A03	-	2	75,429	10024975,10026727	noncoding
NovelTr_342	795	A03	-	3	200,149,446	10030465,10031319,10031598	noncoding
NovelTr_343	308	A03	+	2	206,102	10031319,10031593	noncoding
NovelTr_344	1240	A03	-	3	843,169,228	10038819,10041563,10041826	noncoding
NovelTr_345	758	A03	-	2	508,250	10041224,10041804	noncoding
NovelTr_346	1597	A03	+	10	301,211,56,248,111,144,48,81,160,237	10046420,10046925,10047211,10047342,10047656,10047839,10048073,10048195,10048372,10048642	coding
NovelTr_347	1468	A03	-	4	215,453,69,731	10179587,10179884,10180439,10180808	coding
NovelTr_348	1742	A03	-	7	215,453,69,365,227,47,366	10179587,10179884,10180439,10183396,10183959,10184364,10184626	coding
NovelTr_349	1299	A03	-	4	540,227,47,485	10183221,10183959,10184364,10184507	noncoding
NovelTr_350	803	A03	+	2	327,476	10444645,10445057	coding
NovelTr_351	296	A03	-	3	40,184,72	10463214,10463369,10463792	coding
NovelTr_352	1117	A03	-	3	333,373,411	10493391,10493839,10494347	noncoding
NovelTr_353	1038	A03	-	4	333,265,29,411	10493391,10493839,10494183,10494347	noncoding
NovelTr_354	918	A03	-	4	333,373,152,60	10493391,10493839,10494347,10494708	noncoding
NovelTr_355	837	A03	-	2	451,386	10500220,10501158	coding
NovelTr_356	1515	A03	+	2	682,833	10608146,10608925	coding
NovelTr_357	722	A03	-	2	357,365	10789707,10790149	coding
NovelTr_358	1073	A03	+	4	621,296,141,15	10990387,10991253,10991639,10991869	coding
NovelTr_359	192	A03	-	2	85,107	11055291,11055666	noncoding
NovelTr_360	1188	A03	+	3	389,198,601	11366315,11366784,11367063	coding
NovelTr_361	1063	A03	+	4	389,198,167,309	11366315,11366784,11367063,11367355	coding
NovelTr_362	1060	A03	+	4	377,198,167,318	11366327,11366784,11367063,11367346	coding
NovelTr_363	1207	A03	+	2	327,880	11366377,11366784	coding
NovelTr_364	5018	A03	+	3	4574,56,388	11459385,11464025,11465701	noncoding
NovelTr_365	4168	A03	-	20	608,86,116,83,89,144,102,366,229,105,83,333,162,483,198,291,78,91,225,296	11740022,11740861,11741128,11741325,11741786,11741975,11742640,11743175,11743739,11744291,11744506,11744673,11745176,11745410,11746087,11746376,11746751,11746940,11747730,11748032	coding
NovelTr_366	398	A03	-	2	332,66	11823587,11824010	coding
NovelTr_367	728	A03	+	2	362,366	12266579,12267153	coding
NovelTr_368	677	A03	+	6	5,58,237,108,52,217	12441529,12441788,12441938,12442253,12442484,12442650	coding
NovelTr_369	1119	A03	+	2	162,957	13326341,13326743	coding
NovelTr_370	751	A03	-	2	571,180	13459088,13460661	noncoding
NovelTr_371	769	A03	-	5	370,217,42,43,97	13471491,13471957,13472259,13472530,13472669	coding
NovelTr_372	1165	A03	-	3	149,466,550	14042634,14042919,14043771	coding
NovelTr_373	515	A03	+	2	311,204	14105264,14105825	coding
NovelTr_374	2112	A03	-	17	83,69,49,102,57,105,56,63,113,88,78,126,47,70,68,93,845	14188774,14189040,14189430,14189621,14189992,14190133,14190314,14190447,14190585,14190787,14191032,14191220,14191436,14191575,14191739,14191893,14192081	coding
NovelTr_375	351	A03	-	2	198,153	14264085,14264359	coding
NovelTr_376	283	A03	-	2	73,210	14266920,14267069	coding
NovelTr_377	1835	A03	-	3	1492,96,247	14264665,14266369,14266555	coding
NovelTr_378	578	A03	-	4	172,63,96,247	14264665,14266091,14266369,14266555	coding
NovelTr_379	1709	A03	+	7	345,777,122,216,106,113,30	14366503,14366931,14367786,14368021,14368313,14368553,14368835	coding
NovelTr_380	1347	A03	+	9	154,101,463,69,122,216,106,113,3	14366694,14366931,14367098,14367639,14367786,14368021,14368313,14368553,14371930	coding
NovelTr_381	905	A03	+	2	667,238	14382421,14383182	noncoding
NovelTr_382	816	A03	+	5	91,42,96,286,301	14385539,14385718,14385859,14386050,14387411	noncoding
NovelTr_383	470	A03	-	2	204,266	14559037,14559330	coding
NovelTr_384	428	A03	-	2	188,240	14584242,14584526	noncoding
NovelTr_385	312	A03	+	5	24,30,101,116,41	14743335,14743449,14743564,14743887,14744099	coding
NovelTr_386	502	A03	+	2	167,335	14748692,14748942	coding
NovelTr_387	2557	A03	-	3	168,2248,141	14833809,14834065,14836565	coding
NovelTr_388	3759	A03	-	7	2021,304,152,292,654,144,192	14974458,14976554,14977454,14977686,14978162,14979115,14979453	coding
NovelTr_389	3759	A03	-	7	2021,304,152,292,654,144,192	14974458,14977057,14977454,14977686,14978162,14979115,14979453	coding
NovelTr_390	1080	A03	+	2	1022,58	15039839,15041084	noncoding
NovelTr_391	451	A03	-	3	42,123,286	15120594,15121405,15121634	coding
NovelTr_392	457	A03	-	3	48,123,286	15120594,15121405,15121634	coding
NovelTr_393	1534	A03	+	2	1471,63	15128273,15129935	coding
NovelTr_394	1661	A03	-	2	1462,199	15128273,15130114	coding
NovelTr_395	233	A03	+	2	108,125	15701646,15701846	noncoding
NovelTr_396	651	A03	+	2	212,439	15761990,15762317	coding
NovelTr_397	748	A03	+	6	144,286,73,91,80,74	15763123,15763343,15764076,15764233,15764398,15764568	coding
NovelTr_398	496	A03	+	2	104,392	15765734,15766228	noncoding
NovelTr_399	271	A03	+	2	207,64	16449215,16449970	noncoding
NovelTr_400	226	A03	+	4	18,135,58,15	16450196,16450573,16450791,16450941	coding
NovelTr_401	2298	A03	-	17	302,77,89,118,52,121,42,128,61,66,108,108,66,169,202,49,540	16464152,16464540,16464691,16464868,16465085,16465284,16465504,16465616,16465887,16466089,16466329,16466510,16466700,16466893,16467142,16467426,16467578	coding
NovelTr_402	347	A03	-	2	317,30	16477930,16478495	noncoding
NovelTr_403	1054	A03	-	6	459,54,61,59,69,352	16872856,16873510,16873643,16873823,16873955,16874155	noncoding
NovelTr_404	1942	A03	+	2	61,1881	17000541,17000779	noncoding
NovelTr_405	250	A03	+	2	121,129	17331082,17331307	noncoding
NovelTr_406	627	A03	-	2	592,35	17429480,17430148	coding
NovelTr_407	2404	A03	+	2	193,2211	17461418,17461708	coding
NovelTr_408	1681	A03	+	11	253,49,291,38,80,430,66,91,68,38,277	17521774,17522114,17522253,17522615,17522740,17522886,17523378,17523535,17523704,17523856,17523977	coding
NovelTr_409	1696	A03	+	11	268,49,291,38,80,430,66,91,68,38,277	17521774,17522114,17522253,17522615,17522740,17522886,17523378,17523535,17523704,17523856,17523977	coding
NovelTr_410	394	A03	+	3	79,38,277	17523693,17523856,17523977	coding
NovelTr_411	846	A03	+	2	630,216	17858200,17858918	noncoding
NovelTr_412	784	A03	-	5	171,70,142,179,222	17951995,17952272,17952463,17952699,17953085	coding
NovelTr_413	582	A03	+	2	182,400	18162013,18162270	noncoding
NovelTr_414	588	A03	+	2	171,417	18162024,18162253	noncoding
NovelTr_415	1337	A03	+	10	314,82,103,96,51,66,102,244,96,183	18371719,18372501,18372670,18372842,18373017,18373168,18373492,18373679,18374004,18374200	coding
NovelTr_416	849	A03	+	8	28,79,51,66,102,244,96,183	18372745,18372859,18373017,18373168,18373492,18373679,18374004,18374200	coding
NovelTr_417	402	A03	+	2	178,224	19258446,19258700	coding
NovelTr_418	437	A03	-	2	214,223	19464738,19465705	noncoding
NovelTr_419	518	A03	-	3	214,81,223	19464738,19465047,19465705	noncoding
NovelTr_420	467	A03	-	3	214,30,223	19464738,19465098,19465705	noncoding
NovelTr_421	608	A03	-	3	189,305,114	19853695,19853970,19854353	coding
NovelTr_422	700	A03	+	5	136,105,254,186,19	20084151,20084364,20084692,20085028,20085392	coding
NovelTr_423	202	A03	+	3	19,143,40	20085850,20085958,20086175	coding
NovelTr_424	183	A03	+	2	66,117	20086497,20086696	coding
NovelTr_425	885	A03	+	5	42,99,480,99,165	20087429,20087565,20087747,20088314,20088496	coding
NovelTr_426	505	A03	-	2	202,303	20212561,20212865	noncoding
NovelTr_427	415	A03	+	2	331,84	20407051,20407863	noncoding
NovelTr_428	863	A03	-	2	302,561	20494442,20494844	noncoding
NovelTr_429	585	A03	-	2	275,310	20503514,20503889	noncoding
NovelTr_430	1895	A03	+	2	1208,687	20799835,20801126	noncoding
NovelTr_431	256	A03	-	2	38,218	20832454,20832559	noncoding
NovelTr_432	267	A03	+	2	22,245	20847504,20847672	coding
NovelTr_433	1141	A03	+	5	249,306,260,134,192	20923989,20924328,20924725,20925079,20925401	noncoding
NovelTr_434	1121	A03	+	5	249,306,240,134,192	20923989,20924328,20924745,20925079,20925401	noncoding
NovelTr_435	1180	A03	+	2	45,1135	21041817,21042781	noncoding
NovelTr_436	1013	A03	-	5	294,121,161,224,213	21217270,21217660,21217875,21218126,21218442	coding
NovelTr_437	617	A03	-	2	522,95	21218766,21219370	coding
NovelTr_438	482	A03	+	2	442,40	21418385,21419136	noncoding
NovelTr_439	791	A03	+	3	442,144,205	21418385,21419221,21419441	coding
NovelTr_440	1072	A03	-	2	397,675	21422263,21423043	coding
NovelTr_441	579	A03	+	2	75,504	21438338,21438530	noncoding
NovelTr_442	531	A03	-	2	494,37	21956175,21956802	noncoding
NovelTr_443	331	A03	-	2	211,120	22203218,22203491	coding
NovelTr_444	355	A03	-	2	76,279	22203724,22203882	coding
NovelTr_445	505	A03	-	3	37,314,154	22205465,22205573,22205967	coding
NovelTr_446	1210	A03	-	4	369,212,109,520	22621989,22622666,22622980,22623380	noncoding
NovelTr_447	1366	A03	-	5	369,212,109,477,199	22621989,22622666,22622980,22623380,22623986	noncoding
NovelTr_448	1290	A03	-	5	369,136,109,477,199	22621989,22622742,22622980,22623380,22623986	noncoding
NovelTr_449	651	A03	-	2	468,183	22623389,22624002	noncoding
NovelTr_450	720	A03	+	2	490,230	23125588,23126153	coding
NovelTr_451	945	A03	-	3	761,149,35	23497015,23497865,23498097	coding
NovelTr_452	911	A03	-	3	561,78,272	23497015,23497698,23497865	coding
NovelTr_453	850	A03	-	4	561,78,155,56	23497015,23497698,23497865,23498097	coding
NovelTr_454	335	A03	-	2	239,96	23576673,23577280	coding
NovelTr_455	2656	A03	-	2	2362,294	23603156,23605626	coding
NovelTr_456	480	A03	-	3	231,100,149	23677086,23677715,23677899	noncoding
NovelTr_457	364	A03	-	2	215,149	23677600,23677899	noncoding
NovelTr_458	449	A03	-	3	188,138,123	23894021,23894749,23894980	coding
NovelTr_459	2168	A03	-	1	2168	24008367	noncoding
NovelTr_460	671	A03	+	2	480,191	24073210,24073823	coding
NovelTr_461	365	A03	-	1	365	24762147	noncoding
NovelTr_462	2421	A03	-	5	658,230,661,336,536	24736828,24737583,24737904,24738650,24739068	coding
NovelTr_463	2402	A03	-	5	985,211,123,129,954	24736828,24737904,24738205,24738436,24738650	coding
NovelTr_464	2305	A03	-	6	658,230,211,123,129,954	24736828,24737583,24737904,24738205,24738436,24738650	coding
NovelTr_465	585	A03	+	2	253,332	24898419,24898889	noncoding
NovelTr_466	664	A03	-	3	366,53,245	25012468,25012916,25013193	noncoding
NovelTr_467	1050	A03	+	1	1050	25028784	coding
NovelTr_468	446	A03	+	2	193,253	25111701,25112003	noncoding
NovelTr_469	1025	A03	-	3	223,719,83	25546236,25546722,25547522	coding
NovelTr_470	428	A03	-	3	138,118,172	25551078,25551294,25551494	coding
NovelTr_471	2274	A03	-	9	427,556,142,576,115,139,127,112,80	25548059,25548568,25549201,25549421,25550075,25550285,25550504,25550703,25550883	coding
NovelTr_472	1386	A03	-	6	74,152,165,488,336,171	25591997,25592163,25592393,25592642,25593218,25593746	coding
NovelTr_473	1458	A03	-	8	74,152,165,488,89,161,120,209	25591997,25592163,25592393,25592642,25593218,25593393,25593746,25593982	coding
NovelTr_474	1285	A03	-	7	74,165,467,89,161,120,209	25592241,25592393,25592642,25593218,25593393,25593746,25593982	coding
NovelTr_475	1224	A03	-	8	69,165,166,245,89,161,120,209	25592241,25592393,25592642,25592885,25593218,25593393,25593746,25593982	coding
NovelTr_476	646	A03	+	2	575,71	26003179,26004172	noncoding
NovelTr_477	1892	A03	+	3	141,134,1617	26320114,26320338,26320612	coding
NovelTr_478	1249	A03	-	4	739,105,205,200	26632217,26633621,26633813,26634264	coding
NovelTr_479	1182	A03	-	5	739,105,205,75,58	26632217,26633621,26633813,26634264,26634425	coding
NovelTr_480	277	A03	+	2	126,151	26674749,26676214	noncoding
NovelTr_481	324	A03	+	3	154,36,134	26693732,26694133,26694266	noncoding
NovelTr_482	1080	A03	-	2	874,206	28069630,28070615	coding
NovelTr_483	1267	A03	-	3	874,117,276	28069630,28070615,28070850	coding
NovelTr_484	432	A03	-	4	134,44,69,185	28276013,28276477,28277375,28277523	noncoding
NovelTr_485	1102	A03	-	2	332,770	28728149,28728548	noncoding
NovelTr_486	555	A03	-	3	28,64,463	28959350,28959491,28960788	noncoding
NovelTr_487	1680	A03	-	3	28,1189,463	28959350,28959491,28960788	noncoding
NovelTr_488	1569	A03	-	4	28,928,150,463	28959350,28959499,28960530,28960788	noncoding
NovelTr_489	1393	A03	+	3	719,96,578	29220171,29221070,29221282	coding
NovelTr_490	1293	A03	+	4	443,176,96,578	29220171,29220714,29221070,29221282	coding
NovelTr_491	1224	A03	+	4	443,107,96,578	29220171,29220783,29221070,29221282	coding
NovelTr_492	458	A03	+	2	233,225	29221316,29221635	coding
NovelTr_493	737	A03	+	5	399,97,64,67,110	29332521,29332992,29333207,29333396,29333586	noncoding
NovelTr_494	669	A03	+	6	236,95,97,64,67,110	29332521,29332825,29332992,29333207,29333396,29333586	coding
NovelTr_495	491	A03	+	2	204,287	30116075,30116368	noncoding
NovelTr_496	727	A03	+	2	320,407	30157771,30158588	noncoding
NovelTr_497	346	A03	+	2	33,313	30219550,30219644	noncoding
NovelTr_498	453	A03	-	4	83,108,186,76	30368644,30368802,30368996,30369275	coding
NovelTr_499	314	A03	+	2	82,232	30440135,30440300	noncoding
NovelTr_500	572	A03	+	3	271,227,74	30439227,30439582,30439876	coding
NovelTr_501	1395	A03	-	2	1041,354	30390516,30391641	noncoding
NovelTr_502	877	A03	+	2	159,718	31141428,31141713	noncoding
NovelTr_503	902	A03	+	2	360,542	31529882,31539610	noncoding
NovelTr_504	1001	A03	-	2	306,695	31582217,31582658	coding
NovelTr_505	707	A03	-	3	306,72,329	31582217,31582658,31583024	coding
NovelTr_506	617	A04	-	5	59,57,85,49,367	4215,4357,4529,4906,5042	coding
NovelTr_507	1029	A04	-	2	433,596	19766,20297	coding
NovelTr_508	744	A04	-	3	433,53,258	19766,20297,20635	coding
NovelTr_509	767	A04	-	3	433,76,258	19766,20297,20635	coding
NovelTr_510	325	A04	+	2	294,31	356947,357748	coding
NovelTr_511	1144	A04	-	1	1144	459524	noncoding
NovelTr_512	1161	A04	+	2	326,835	502381,502851	coding
NovelTr_513	275	A04	+	2	236,39	992794,993109	noncoding
NovelTr_514	3420	A04	-	3	3173,55,192	1287542,1290826,1290980	coding
NovelTr_515	754	A04	-	2	570,184	1360874,1361519	coding
NovelTr_516	748	A04	-	2	616,132	1685187,1686380	noncoding
NovelTr_517	1225	A04	-	2	751,474	1685187,1686038	coding
NovelTr_518	893	A04	+	4	295,94,114,390	2482582,2483168,2483358,2483636	coding
NovelTr_519	670	A04	+	2	342,328	2543296,2544075	noncoding
NovelTr_520	266	A04	-	1	266	3373663	noncoding
NovelTr_521	535	A04	-	2	197,338	3450546,3450815	noncoding
NovelTr_522	366	A04	+	2	285,81	4152524,4152888	noncoding
NovelTr_523	1037	A04	-	4	308,76,187,466	4314155,4316244,4316506,4317152	coding
NovelTr_524	1037	A04	-	4	308,76,187,466	4315825,4316244,4316506,4317152	coding
NovelTr_525	929	A04	-	5	308,76,180,76,289	4315825,4316244,4316506,4317152,4317329	coding
NovelTr_526	568	A04	-	2	209,359	4334766,4335077	noncoding
NovelTr_527	225	A04	-	2	88,137	4595215,4595602	coding
NovelTr_528	552	A04	+	3	290,201,61	4738324,4738932,4739873	noncoding
NovelTr_529	314	A04	+	4	127,58,68,61	4738487,4738932,4739065,4739873	noncoding
NovelTr_530	1126	A04	+	7	150,178,151,104,136,361,46	5025182,5025407,5026032,5026287,5026539,5026759,5027189	coding
NovelTr_531	1113	A04	+	7	403,151,104,136,113,160,46	5025182,5026032,5026287,5026539,5026759,5026960,5027189	coding
NovelTr_532	1238	A04	+	7	362,75,81,118,157,102,343	5345547,5346124,5346570,5346745,5346941,5347190,5347410	coding
NovelTr_533	1015	A04	+	2	560,455	5417270,5417946	coding
NovelTr_534	1130	A04	+	2	436,694	5466881,5468212	coding
NovelTr_535	378	A04	+	2	238,140	5964809,5965120	noncoding
NovelTr_536	1040	A04	-	4	176,251,103,510	6248526,6248800,6249178,6249349	noncoding
NovelTr_537	923	A04	-	4	344,121,263,195	6251369,6251869,6252330,6252678	noncoding
NovelTr_538	658	A04	+	2	516,142	6982748,6983357	noncoding
NovelTr_539	2236	A04	+	2	98,2138	7280843,7281272	coding
NovelTr_540	463	A04	-	2	420,43	7327984,7329032	noncoding
NovelTr_541	1307	A04	-	1	1307	7646957	noncoding
NovelTr_542	1278	A04	-	6	285,149,428,114,66,236	7922680,7923069,7923337,7924368,7924791,7924934	coding
NovelTr_543	1016	A04	+	4	623,150,114,129	8310420,8311450,8312050,8312249	coding
NovelTr_544	849	A04	+	5	387,69,150,114,129	8310420,8310974,8311450,8312050,8312249	coding
NovelTr_545	3049	A04	+	2	2180,869	8367021,8369338	noncoding
NovelTr_546	1092	A04	+	2	423,669	8583177,8583717	noncoding
NovelTr_547	1145	A04	+	2	675,470	8739282,8740059	coding
NovelTr_548	1069	A04	-	3	388,234,447	8847267,8847924,8848882	coding
NovelTr_549	943	A04	-	2	915,28	8944744,8945973	noncoding
NovelTr_550	557	A04	-	2	265,292	9046638,9046997	coding
NovelTr_551	422	A04	-	2	270,152	9434247,9435932	noncoding
NovelTr_552	893	A04	+	3	453,122,318	9820620,9821266,9821642	coding
NovelTr_553	865	A04	-	7	124,123,147,111,145,97,118	9788327,9788545,9788784,9789005,9789219,9789691,9790128	coding
NovelTr_554	1620	A04	+	3	942,141,537	9987188,9988224,9988440	coding
NovelTr_555	476	A04	-	3	162,65,249	10448795,10449363,10449707	noncoding
NovelTr_556	608	A04	-	3	162,197,249	10448795,10449363,10449707	noncoding
NovelTr_557	996	A04	+	2	565,431	10696195,10697344	coding
NovelTr_558	430	A04	+	3	90,181,159	10696670,10697344,10697616	coding
NovelTr_559	1193	A04	+	7	206,182,409,108,152,67,69	11120669,11121417,11121680,11122167,11122344,11122584,11122730	coding
NovelTr_560	1059	A04	+	7	206,48,409,108,152,67,69	11120669,11121551,11121680,11122167,11122344,11122584,11122730	coding
NovelTr_561	984	A04	+	6	208,409,124,107,67,69	11121391,11121680,11122167,11122389,11122584,11122730	coding
NovelTr_562	674	A04	-	2	374,300	11603417,11604278	noncoding
NovelTr_563	756	A04	+	5	516,54,63,69,54	11736432,11737840,11737984,11738123,11738297	coding
NovelTr_564	631	A04	-	1	631	11835637	noncoding
NovelTr_565	1439	A04	+	4	325,868,135,111	12266654,12267138,12268077,12268289	coding
NovelTr_566	810	A04	-	2	376,434	12440258,12440762	noncoding
NovelTr_567	559	A04	-	2	277,282	12903919,12904720	noncoding
NovelTr_568	768	A04	-	2	416,352	13179965,13189776	coding
NovelTr_569	1492	A04	+	2	502,990	13271706,13272358	noncoding
NovelTr_570	1090	A04	+	4	212,209,148,521	13271706,13271999,13272358,13272827	noncoding
NovelTr_571	1036	A04	+	4	502,148,296,90	13271706,13272358,13272827,13273258	noncoding
NovelTr_572	837	A04	-	2	539,298	14094495,14095146	noncoding
NovelTr_573	288	A04	-	4	102,63,72,51	14534354,14534566,14534728,14535038	noncoding
NovelTr_574	1090	A04	+	3	96,525,469	14609957,14611053,14611708	coding
NovelTr_575	912	A04	+	4	31,349,198,334	14729893,14730007,14730500,14730844	coding
NovelTr_576	919	A04	+	3	387,198,334	14729969,14730500,14730844	coding
NovelTr_577	913	A04	+	3	147,213,553	14934260,14934939,14935235	coding
NovelTr_578	1045	A04	+	3	149,343,553	14934260,14934809,14935235	coding
NovelTr_579	1406	A04	+	4	534,49,428,395	14938266,14938881,14939011,14939543	coding
NovelTr_580	952	A04	-	2	51,901	15699420,15700881	noncoding
NovelTr_581	346	A04	-	2	278,68	15953654,15954020	noncoding
NovelTr_582	2503	A04	-	2	2488,15	16423877,16426442	coding
NovelTr_583	2415	A04	-	3	300,2100,15	16423877,16424265,16426442	coding
NovelTr_584	2352	A04	-	4	144,93,2100,15	16423877,16424084,16424265,16426442	coding
NovelTr_585	1390	A04	-	3	742,598,50	16927641,16928489,16929163	noncoding
NovelTr_586	251	A04	-	2	152,99	17165400,17165639	noncoding
NovelTr_587	281	A04	+	2	167,114	17428898,17429506	coding
NovelTr_588	267	A04	+	2	235,32	18130171,18130532	noncoding
NovelTr_589	585	A04	+	4	152,102,29,302	18741497,18741762,18742009,18742139	coding
NovelTr_590	1540	A04	+	2	399,1141	18792453,18792938	coding
NovelTr_591	437	A04	-	2	401,36	18917658,18918156	noncoding
NovelTr_592	920	A04	+	2	398,522	18955946,18956440	noncoding
NovelTr_593	532	A04	+	2	317,215	19154934,19155372	noncoding
NovelTr_594	463	A04	+	1	463	19214316	noncoding
NovelTr_595	1014	A04	+	3	167,164,683	19249220,19249553,19249892	noncoding
NovelTr_596	1159	A05	+	2	823,336	566126,567040	noncoding
NovelTr_597	1751	A05	-	2	360,1391	620921,621429	noncoding
NovelTr_598	1666	A05	-	3	360,568,738	620921,621429,622082	noncoding
NovelTr_599	727	A05	-	2	71,656	700896,701719	noncoding
NovelTr_600	249	A05	+	2	152,97	717151,717458	noncoding
NovelTr_601	525	A05	-	2	394,131	891472,891953	noncoding
NovelTr_602	255	A05	+	2	161,94	905235,905898	noncoding
NovelTr_603	867	A05	-	3	316,184,367	1720140,1720566,1721007	coding
NovelTr_604	392	A05	-	2	198,194	3126520,3126812	noncoding
NovelTr_605	572	A05	+	2	493,79	3502079,3507231	noncoding
NovelTr_606	689	A05	-	6	74,114,186,118,129,68	3711077,3711233,3711427,3711707,3711918,3712173	coding
NovelTr_607	796	A05	-	7	74,114,186,118,129,52,123	3711077,3711233,3711427,3711707,3711918,3712173,3712329	coding
NovelTr_608	1065	A05	-	2	587,478	3884969,3885857	noncoding
NovelTr_609	699	A05	-	3	122,99,478	3884969,3885457,3885857	noncoding
NovelTr_610	518	A05	+	5	166,70,72,44,166	4264941,4265195,4265337,4265506,4265624	coding
NovelTr_611	463	A05	+	5	123,69,43,66,162	4266116,4266328,4266490,4266688,4266887	noncoding
NovelTr_612	413	A05	-	6	6,67,103,65,22,150	4603348,4603781,4604152,4604340,4609901,4609993	coding
NovelTr_613	226	A05	-	4	39,67,103,17	4609142,4609277,4609640,4609836	noncoding
NovelTr_614	1259	A05	+	6	247,97,57,143,190,525	5202332,5202693,5202880,5203238,5203640,5203904	noncoding
NovelTr_615	1433	A05	+	6	247,97,57,591,86,355	5202332,5202693,5202880,5203239,5203904,5204074	noncoding
NovelTr_616	1156	A05	+	7	247,97,57,142,190,86,337	5202332,5202693,5202880,5203239,5203640,5203904,5204092	noncoding
NovelTr_617	844	A05	-	3	206,57,581	5871393,5872027,5872218	coding
NovelTr_618	610	A05	-	4	206,57,77,270	5871393,5872027,5872218,5872529	coding
NovelTr_619	399	A05	+	2	331,68	6538118,6538531	coding
NovelTr_620	715	A05	-	2	491,224	7322389,7323185	noncoding
NovelTr_621	782	A05	-	4	491,87,68,136	7322389,7323185,7323490,7323677	noncoding
NovelTr_622	1095	A05	+	1	1095	7984470	noncoding
NovelTr_623	521	A05	+	1	521	8000344	noncoding
NovelTr_624	960	A05	-	4	41,330,167,422	7999358,7999552,8000041,8000336	coding
NovelTr_625	868	A05	-	2	603,265	8071120,8072403	noncoding
NovelTr_626	971	A05	+	2	544,427	8072861,8073500	noncoding
NovelTr_627	762	A05	+	2	222,540	8359205,8359668	noncoding
NovelTr_628	772	A05	+	2	232,540	8359205,8359668	noncoding
NovelTr_629	825	A05	+	2	285,540	8359205,8359668	noncoding
NovelTr_630	666	A05	+	3	48,78,540	8359240,8359412,8359668	noncoding
NovelTr_631	663	A05	+	6	75,120,46,86,130,206	9353463,9353863,9354074,9354473,9354650,9354877	coding
NovelTr_632	1437	A05	+	1	1437	8440494	noncoding
NovelTr_633	1497	A05	-	5	569,348,195,213,172	9406260,9406917,9407357,9407634,9407915	coding
NovelTr_634	1045	A05	+	4	644,137,80,184	10354427,10355158,10355551,10355740	coding
NovelTr_635	345	A05	-	2	274,71	10427401,10432942	noncoding
NovelTr_636	1701	A05	-	2	1465,236	10830767,10832374	coding
NovelTr_637	543	A05	+	3	29,252,262	11123793,11123929,11128197	noncoding
NovelTr_638	1529	A05	-	5	373,74,91,777,214	11448891,11449571,11449742,11449896,11451222	coding
NovelTr_639	1268	A05	+	3	191,958,119	12035762,12036060,12037102	coding
NovelTr_640	943	A05	+	5	191,104,567,51,30	12035762,12036060,12036451,12037102,12037293	coding
NovelTr_641	566	A05	-	2	253,313	12352210,12353150	noncoding
NovelTr_642	732	A05	-	2	419,313	12352210,12353150	noncoding
NovelTr_643	929	A05	+	2	465,464	12462055,12462829	noncoding
NovelTr_644	1395	A05	-	2	1076,319	12462217,12463359	noncoding
NovelTr_645	1505	A05	-	4	860,113,125,407	13212845,13214009,13214594,13214801	coding
NovelTr_646	1710	A05	-	4	1065,113,125,407	13212845,13214009,13214594,13214801	coding
NovelTr_647	692	A05	-	2	354,338	13452034,13452532	coding
NovelTr_648	376	A05	+	2	200,176	13678434,13678719	noncoding
NovelTr_649	431	A05	-	2	394,37	13829637,13830355	noncoding
NovelTr_650	287	A05	-	3	47,212,28	14086452,14086574,14086933	noncoding
NovelTr_651	722	A05	+	2	189,533	14797866,14798647	noncoding
NovelTr_652	546	A05	+	2	473,73	15323976,15324638	noncoding
NovelTr_653	674	A05	-	2	488,186	15406634,15413256	coding
NovelTr_654	1774	A05	+	5	1017,57,151,80,469	15482091,15483207,15483339,15483578,15483736	coding
NovelTr_655	1139	A05	+	7	264,187,59,151,80,313,85	15482091,15482921,15483207,15483339,15483578,15483736,15484120	coding
NovelTr_656	2794	A05	-	4	273,37,2131,353	15542578,15542956,15543070,15545610	coding
NovelTr_657	1180	A05	-	3	401,495,284	15662916,15663405,15664075	noncoding
NovelTr_658	1097	A05	-	4	194,124,495,284	15662916,15663193,15663405,15664075	noncoding
NovelTr_659	864	A05	-	4	401,108,71,284	15662916,15663405,15663829,15664075	noncoding
NovelTr_660	995	A05	-	5	194,124,322,71,284	15662916,15663193,15663405,15663829,15664075	noncoding
NovelTr_661	977	A05	-	5	401,100,121,71,284	15662916,15663405,15663606,15663829,15664075	noncoding
NovelTr_662	628	A05	-	2	406,222	15821490,15822202	coding
NovelTr_663	926	A05	-	2	320,606	15849594,15850017	noncoding
NovelTr_664	886	A05	+	3	367,409,110	15919442,15919908,15920396	noncoding
NovelTr_665	760	A05	+	3	367,283,110	15919442,15920034,15920396	noncoding
NovelTr_666	357	A05	-	2	75,282	16042610,16042760	noncoding
NovelTr_667	352	A05	-	2	75,277	16042610,16042765	noncoding
NovelTr_668	625	A05	-	3	365,59,201	16990911,16991460,16991724	coding
NovelTr_669	300	A05	-	2	99,201	16991420,16991724	noncoding
NovelTr_670	270	A05	-	2	71,199	17037264,17037426	noncoding
NovelTr_671	837	A05	-	2	54,783	17406370,17411338	noncoding
NovelTr_672	670	A05	-	2	376,294	17487840,17488780	noncoding
NovelTr_673	983	A05	+	3	748,208,27	17597139,17598017,17598600	noncoding
NovelTr_674	1028	A05	+	3	941,66,21	17597139,17598159,17598606	noncoding
NovelTr_675	1303	A05	+	3	505,502,296	17584522,17585330,17585941	coding
NovelTr_676	1299	A05	+	3	505,502,292	17584522,17585330,17585945	coding
NovelTr_677	1332	A05	+	3	505,776,51	17584522,17585330,17586186	coding
NovelTr_678	1147	A05	+	4	505,222,124,296	17584522,17585330,17585708,17585941	coding
NovelTr_679	939	A05	+	5	247,106,89,263,234	17674972,17675296,17675469,17675627,17675968	coding
NovelTr_680	931	A05	+	5	430,89,83,95,234	17674972,17675469,17675627,17675795,17675968	coding
NovelTr_681	868	A05	+	6	247,120,89,83,95,234	17674972,17675282,17675469,17675627,17675795,17675968	coding
NovelTr_682	863	A05	+	3	430,421,12	17674972,17675469,17677752	coding
NovelTr_683	632	A05	+	6	247,106,89,83,95,12	17674972,17675296,17675469,17675627,17675795,17677752	coding
NovelTr_684	207	A05	+	2	115,92	17676329,17676581	noncoding
NovelTr_685	708	A05	+	2	190,518	17673611,17674029	coding
NovelTr_686	388	A05	-	2	129,259	17674023,17674380	noncoding
NovelTr_687	350	A05	-	2	110,240	18072114,18072435	noncoding
NovelTr_688	694	A05	+	4	230,94,38,332	18363416,18363806,18364214,18364336	noncoding
NovelTr_689	796	A05	+	5	230,82,114,38,332	18363416,18363818,18363982,18364214,18364336	coding
NovelTr_690	644	A05	+	2	312,332	18363940,18364336	noncoding
NovelTr_691	588	A05	+	1	588	18851639	noncoding
NovelTr_692	279	A05	-	2	237,42	18876656,18877023	noncoding
NovelTr_693	754	A05	+	2	323,431	19082641,19083192	noncoding
NovelTr_694	434	A05	+	3	87,166,181	19082877,19083192,19083442	noncoding
NovelTr_695	336	A05	-	4	171,75,59,31	19147493,19148090,19148266,19148414	noncoding
NovelTr_696	283	A05	-	3	171,59,53	19147493,19148266,19148414	noncoding
NovelTr_697	1435	A05	-	4	66,123,73,1173	19336748,19337597,19337830,19338166	noncoding
NovelTr_698	1736	A05	-	4	676,73,81,906	19337044,19337830,19338166,19338433	noncoding
NovelTr_699	685	A05	-	3	294,152,239	19337953,19338433,19338675	coding
NovelTr_700	1350	A05	-	11	66,52,128,201,135,169,145,183,126,125,20	19485979,19486130,19486269,19486494,19486824,19487055,19487307,19487533,19487898,19488507,19488806	coding
NovelTr_701	2047	A05	-	3	1517,311,219	19775508,19777205,19777992	coding
NovelTr_702	1482	A05	-	5	523,233,196,311,219	19775508,19776297,19776829,19777205,19777992	coding
NovelTr_703	459	A05	-	2	381,78	19856288,19857255	noncoding
NovelTr_704	1503	A05	+	3	61,405,1037	20040397,20040776,20041399	coding
NovelTr_705	1468	A05	+	3	26,405,1037	20040472,20040776,20041399	coding
NovelTr_706	1719	A05	+	2	682,1037	20040499,20041399	coding
NovelTr_707	353	A05	-	3	163,121,69	20144114,20144341,20144558	coding
NovelTr_708	1916	A05	-	7	348,164,112,82,316,274,620	20144114,20144558,20144799,20145017,20145407,20146388,20147109	coding
NovelTr_709	1840	A05	-	8	348,164,112,82,125,115,274,620	20144114,20144558,20144799,20145017,20145407,20145608,20146388,20147109	coding
NovelTr_710	1217	A05	-	10	251,68,40,124,68,67,70,44,148,337	20468589,20468937,20469098,20469245,20469456,20469630,20469795,20470004,20470149,20470473	coding
NovelTr_711	1160	A05	-	11	251,68,40,124,68,67,70,51,148,177,96	20468589,20468937,20469098,20469245,20469456,20469630,20469795,20470004,20470149,20470473,20470810	coding
NovelTr_712	1361	A05	+	5	440,148,81,98,594	20674180,20674890,20675229,20675473,20675673	noncoding
NovelTr_713	600	A05	+	1	600	20686435	noncoding
NovelTr_714	356	A05	+	1	356	20939136	noncoding
NovelTr_715	732	A05	-	2	653,79	21075855,21076628	noncoding
NovelTr_716	394	A05	+	2	219,175	21249894,21250224	coding
NovelTr_717	681	A05	+	3	343,80,258	21250761,21251209,21251360	coding
NovelTr_718	585	A05	+	4	178,69,80,258	21250761,21251035,21251209,21251360	coding
NovelTr_719	445	A05	+	2	34,411	21755200,21755327	noncoding
NovelTr_720	202	A05	+	2	38,164	21837984,21838259	noncoding
NovelTr_721	579	A05	+	3	174,125,280	22365270,22366318,22366530	coding
NovelTr_722	776	A05	+	4	319,52,125,280	22365270,22365675,22366318,22366530	coding
NovelTr_723	643	A05	+	2	353,290	22537886,22539109	noncoding
NovelTr_724	210	A05	-	2	157,53	23345314,23345563	noncoding
NovelTr_725	434	A05	-	2	393,41	24579476,24579965	noncoding
NovelTr_726	579	A05	-	3	408,121,50	24578623,24579167,24579370	coding
NovelTr_727	777	A05	+	2	59,718	24345903,24346076	coding
NovelTr_728	6309	A06	-	23	1004,366,1072,296,79,88,118,178,1359,143,49,214,60,312,79,80,78,78,88,87,140,74,267	244263,245353,245811,246977,247348,247540,247778,248008,248304,249853,250076,250200,250572,250924,251356,251788,251951,252174,252326,252500,252660,252871,253086	coding
NovelTr_729	532	A06	-	2	213,319	1115217,1115517	noncoding
NovelTr_730	738	A06	-	2	265,473	1258586,1259320	noncoding
NovelTr_731	731	A06	+	2	287,444	2331823,2332191	coding
NovelTr_732	1801	A06	-	11	153,139,42,53,662,89,102,189,210,52,110	2640619,2640852,2641079,2641197,2641330,2642094,2642475,2642671,2642944,2643226,2643364	coding
NovelTr_733	1942	A06	-	12	153,139,53,662,89,102,189,210,52,113,109,71	2640619,2640852,2641197,2641330,2642094,2642475,2642671,2642944,2643226,2643364,2643547,2643744	coding
NovelTr_734	2325	A06	-	12	153,139,53,662,89,310,189,210,251,109,106,54	2640619,2640852,2641197,2641330,2642094,2642267,2642671,2642944,2643226,2643547,2643744,2644170	coding
NovelTr_735	1432	A06	-	10	157,165,89,102,189,210,251,109,106,54	2641596,2641827,2642094,2642475,2642671,2642944,2643226,2643547,2643744,2644170	coding
NovelTr_736	488	A06	-	1	488	3390962	noncoding
NovelTr_737	472	A06	-	2	73,399	3548381,3548534	coding
NovelTr_738	325	A06	-	2	268,57	3549256,3549917	noncoding
NovelTr_739	1667	A06	-	2	1640,27	5130563,5132409	coding
NovelTr_740	2063	A06	-	2	1640,423	5130563,5132525	coding
NovelTr_741	1357	A06	+	10	599,66,60,91,55,64,117,85,92,128	5512492,5513181,5513327,5513474,5513661,5513789,5513999,5514197,5514365,5514545	coding
NovelTr_742	1079	A06	+	11	170,135,66,60,91,55,80,117,85,92,128	5512492,5512956,5513181,5513327,5513474,5513661,5513789,5513999,5514197,5514365,5514545	coding
NovelTr_743	1809	A06	+	10	599,66,49,55,80,283,92,254,89,242	5512492,5513181,5513327,5513661,5513789,5513999,5514365,5514545,5514983,5515157	coding
NovelTr_744	322	A06	-	2	222,100	5590435,5590728	noncoding
NovelTr_745	867	A06	-	3	348,306,213	6010624,6012293,6012687	noncoding
NovelTr_746	1679	A06	-	4	348,812,306,213	6010624,6011078,6012293,6012687	coding
NovelTr_747	2017	A06	+	4	137,925,141,814	6196457,6196669,6197682,6197904	coding
NovelTr_748	1259	A06	+	7	350,192,210,84,78,165,180	6253207,6253730,6254007,6254302,6254462,6254616,6254851	coding
NovelTr_749	786	A06	-	5	72,109,167,41,397	6451674,6451820,6451997,6452318,6452440	coding
NovelTr_750	1059	A06	-	4	304,39,508,208	6718093,6718475,6718597,6719177	coding
NovelTr_751	979	A06	-	5	304,39,187,241,208	6718093,6718475,6718597,6718864,6719177	coding
NovelTr_752	1294	A06	+	20	16,92,168,74,81,61,50,55,78,54,54,61,52,67,63,63,63,65,69,8	6791198,6791305,6791540,6791792,6791942,6792113,6792273,6792435,6792724,6792881,6793198,6793325,6793534,6793911,6794098,6794252,6794400,6794556,6794794,6794954	coding
NovelTr_753	582	A06	-	6	42,105,65,111,184,75	7021255,7021405,7021606,7021753,7021957,7022236	coding
NovelTr_754	586	A06	-	6	42,105,65,115,184,75	7021255,7021405,7021606,7021753,7021957,7022236	coding
NovelTr_755	761	A06	-	4	42,105,535,79	7021255,7021405,7021606,7022236	coding
NovelTr_756	927	A06	-	2	377,550	7051477,7052090	noncoding
NovelTr_757	1257	A06	-	3	435,354,468	7342522,7343052,7343620	noncoding
NovelTr_758	1516	A06	+	2	451,1065	7360985,7361842	noncoding
NovelTr_759	1325	A06	-	2	101,1224	8207328,8207529	coding
NovelTr_760	1212	A06	-	3	101,1029,82	8207328,8207529,8218918	coding
NovelTr_761	900	A06	-	7	143,86,94,79,94,255,149	8219210,8220561,8227972,8228196,8228386,8228620,8228979	noncoding
NovelTr_762	736	A06	+	2	674,62	8218322,8219202	noncoding
NovelTr_763	520	A06	+	2	114,406	8595447,8596029	noncoding
NovelTr_764	1050	A06	-	3	157,70,823	8910564,8910932,8911280	noncoding
NovelTr_765	507	A06	-	2	280,227	8940492,8940862	noncoding
NovelTr_766	348	A06	-	2	147,201	9085664,9085918	coding
NovelTr_767	810	A06	+	6	110,168,138,119,257,18	9501303,9501502,9501762,9501983,9502178,9502538	coding
NovelTr_768	322	A06	+	2	88,234	9502677,9502858	coding
NovelTr_769	416	A06	-	3	66,110,240	9559079,9559443,9559625	noncoding
NovelTr_770	799	A06	-	1	799	9843937	noncoding
NovelTr_771	279	A06	+	2	132,147	10469006,10469666	coding
NovelTr_772	1229	A06	-	4	485,187,440,117	10520380,10520967,10521240,10521800	noncoding
NovelTr_773	1193	A06	-	4	356,342,440,55	10520380,10520812,10521240,10521868	noncoding
NovelTr_774	1089	A06	-	4	485,109,440,55	10520380,10520967,10521240,10521868	noncoding
NovelTr_775	278	A06	-	1	278	10947767	noncoding
NovelTr_776	1110	A06	+	4	130,897,67,16	11063702,11063936,11064922,11065366	noncoding
NovelTr_777	1016	A06	+	5	130,747,56,67,16	11063702,11063936,11064777,11064922,11065366	noncoding
NovelTr_778	2538	A06	+	2	357,2181	11171491,11172170	coding
NovelTr_779	594	A06	-	4	199,127,97,171	11820679,11821040,11821500,11821912	coding
NovelTr_780	1092	A06	+	5	472,58,178,133,251	13415680,13416290,13416444,13416734,13417719	coding
NovelTr_781	1006	A06	+	6	472,58,57,35,133,251	13415680,13416290,13416444,13416587,13416734,13417719	coding
NovelTr_782	1479	A06	-	10	465,101,110,82,89,49,103,136,87,257	13755394,13756508,13756690,13756899,13757085,13757299,13757671,13757845,13758087,13758273	noncoding
NovelTr_783	1639	A06	-	10	465,90,114,275,49,84,82,136,87,257	13755394,13756519,13756686,13756899,13757299,13757530,13757692,13757845,13758087,13758273	noncoding
NovelTr_784	1635	A06	-	10	465,90,110,275,49,84,82,136,87,257	13755394,13756519,13756690,13756899,13757299,13757530,13757692,13757845,13758087,13758273	noncoding
NovelTr_785	1268	A06	-	9	225,73,275,49,84,82,136,87,257	13756384,13756690,13756899,13757299,13757530,13757692,13757845,13758087,13758273	noncoding
NovelTr_786	1162	A06	-	10	225,82,82,89,49,84,82,136,76,257	13756384,13756690,13756899,13757085,13757299,13757530,13757692,13757845,13758087,13758273	noncoding
NovelTr_787	1305	A06	-	2	747,558	13995079,13995922	coding
NovelTr_788	1033	A06	-	2	333,700	14659092,14660015	noncoding
NovelTr_789	1038	A06	-	2	338,700	14659092,14660015	noncoding
NovelTr_790	431	A06	+	2	75,356	15613194,15613374	noncoding
NovelTr_791	462	A06	-	2	254,208	15632039,15632443	noncoding
NovelTr_792	1987	A06	-	2	1791,196	15739711,15741647	noncoding
NovelTr_793	881	A06	-	2	313,568	15757780,15758152	noncoding
NovelTr_794	631	A06	-	2	324,307	15847237,15847656	noncoding
NovelTr_795	504	A06	+	2	360,144	16239274,16239976	noncoding
NovelTr_796	489	A06	+	2	360,129	16239274,16239991	noncoding
NovelTr_797	831	A06	+	4	27,353,184,267	16398543,16399027,16400064,16400476	coding
NovelTr_798	649	A06	+	2	404,245	16399866,16400498	coding
NovelTr_799	760	A06	+	2	708,52	16815254,16816051	coding
NovelTr_800	446	A06	-	2	344,102	16921282,16932879	noncoding
NovelTr_801	1023	A06	+	4	379,61,96,487	17083450,17083936,17084079,17084280	noncoding
NovelTr_802	518	A06	+	1	518	17724008	noncoding
NovelTr_803	960	A06	+	1	960	17725345	noncoding
NovelTr_804	850	A06	-	6	37,603,47,61,87,15	17850630,17850764,17851464,17851635,17851793,17851955	noncoding
NovelTr_805	411	A06	-	2	234,177	17871388,17872138	coding
NovelTr_806	669	A06	-	3	234,145,290	17871388,17872138,17872379	coding
NovelTr_807	353	A06	+	2	159,194	18025269,18025524	noncoding
NovelTr_808	549	A06	+	1	549	18148953	noncoding
NovelTr_809	425	A06	+	2	155,270	18275839,18276183	noncoding
NovelTr_810	231	A06	+	1	231	18656024	noncoding
NovelTr_811	572	A06	-	2	312,260	18844401,18845042	coding
NovelTr_812	1233	A06	+	9	165,192,128,212,82,143,121,93,97	18877670,18877934,18878224,18878654,18878984,18879168,18879384,18879612,18879780	coding
NovelTr_813	968	A06	+	2	62,906	19254271,19254395	noncoding
NovelTr_814	787	A06	-	2	145,642	19261157,19261369	coding
NovelTr_815	961	A06	+	4	437,334,134,56	19270806,19271355,19271759,19272061	noncoding
NovelTr_816	863	A06	+	5	437,131,105,134,56	19270806,19271355,19271584,19271759,19272061	noncoding
NovelTr_817	854	A06	+	4	179,81,538,56	19270904,19271162,19271355,19272061	noncoding
NovelTr_818	639	A06	+	4	284,117,88,150	20213535,20214058,20214261,20214471	coding
NovelTr_819	1896	A06	-	9	446,93,227,283,164,51,88,438,106	20416649,20417194,20417378,20417706,20418075,20418331,20418457,20418623,20419220	coding
NovelTr_820	1301	A06	-	2	1209,92	20777384,20778855	coding
NovelTr_821	756	A06	-	2	130,626	21114010,21114448	coding
NovelTr_822	361	A06	-	2	173,188	21343144,21343430	noncoding
NovelTr_823	667	A06	+	4	275,82,133,177	21374965,21375335,21375506,21375722	coding
NovelTr_824	797	A06	-	2	505,292	21986826,21987451	coding
NovelTr_825	1293	A06	+	2	632,661	22230578,22231376	noncoding
NovelTr_826	1237	A06	+	3	226,273,738	22230578,22230937,22231299	noncoding
NovelTr_827	703	A06	+	1	703	22731282	noncoding
NovelTr_828	1890	A06	+	6	130,124,95,852,287,402	22778349,22778563,22778808,22778990,22779916,22780299	coding
NovelTr_829	1509	A06	-	2	1118,391	22902776,22903987	noncoding
NovelTr_830	1216	A06	-	2	690,526	22961716,22962664	noncoding
NovelTr_831	1093	A06	-	3	690,72,331	22961716,22962664,22962859	noncoding
NovelTr_832	395	A06	-	2	61,334	23960205,23960701	noncoding
NovelTr_833	479	A06	-	3	61,196,222	23960205,23960701,23961127	noncoding
NovelTr_834	1210	A06	+	2	69,1141	24233130,24233454	coding
NovelTr_835	1356	A06	+	5	298,130,300,207,421	24240069,24240457,24240659,24241036,24241312	coding
NovelTr_836	589	A06	+	2	557,32	24221856,24223123	noncoding
NovelTr_837	1230	A06	-	7	417,94,134,108,160,143,174	24290218,24290727,24291366,24292812,24293031,24293268,24293519	coding
NovelTr_838	757	A06	-	4	227,364,143,23	24291273,24292812,24293268,24293492	noncoding
NovelTr_839	889	A06	-	4	227,108,380,174	24291273,24292812,24293031,24293519	noncoding
NovelTr_840	759	A06	-	5	227,70,145,143,174	24291273,24292812,24293031,24293268,24293519	noncoding
NovelTr_841	1593	A06	+	10	224,54,177,72,60,110,300,192,52,352	24882628,24882942,24883373,24883670,24884004,24884140,24884332,24884700,24884980,24885177	coding
NovelTr_842	1390	A06	+	10	19,56,177,72,60,110,300,192,52,352	24882833,24882940,24883373,24883670,24884004,24884140,24884332,24884700,24884980,24885177	coding
NovelTr_843	1466	A06	+	2	360,1106	24923802,24924541	noncoding
NovelTr_844	1600	A06	-	7	450,212,351,188,109,57,233	25160022,25160555,25160875,25161309,25161572,25161777,25161910	coding
NovelTr_845	1863	A06	-	6	450,252,351,188,109,513	25160022,25160555,25160875,25161309,25161572,25161777	coding
NovelTr_846	1500	A07	-	12	388,121,69,124,116,132,71,85,86,65,97,146	213671,214152,214450,214597,214817,215182,215468,215624,215836,216004,216331,216499	coding
NovelTr_847	763	A07	+	2	164,599	669596,670045	noncoding
NovelTr_848	3275	A07	-	2	231,3044	705845,706670	noncoding
NovelTr_849	582	A07	-	2	492,90	862021,862618	noncoding
NovelTr_850	761	A07	-	3	318,63,380	1376185,1376605,1376756	coding
NovelTr_851	665	A07	-	4	318,63,95,189	1376185,1376605,1376756,1377132	coding
NovelTr_852	470	A07	+	2	216,254	1409985,1410281	noncoding
NovelTr_853	332	A07	+	3	216,110,6	1409985,1410281,1410638	noncoding
NovelTr_854	351	A07	-	3	30,85,236	1443847,1445462,1445645	coding
NovelTr_855	580	A07	-	2	344,236	1445203,1445645	coding
NovelTr_856	993	A07	-	2	194,799	1522963,1523242	coding
NovelTr_857	851	A07	-	3	194,52,605	1522963,1523242,1523436	coding
NovelTr_858	1076	A07	+	2	592,484	2034581,2035348	noncoding
NovelTr_859	937	A07	+	3	592,65,280	2034581,2035348,2035552	noncoding
NovelTr_860	1203	A07	-	9	172,140,93,166,146,216,140,38,92	2258283,2258553,2258945,2259161,2259398,2259639,2259946,2260178,2260316	coding
NovelTr_861	1412	A07	-	13	131,78,92,69,124,75,47,81,307,70,157,93,88	2261202,2261648,2261805,2261983,2262129,2262330,2262476,2262649,2262818,2263209,2263438,2263851,2264092	coding
NovelTr_862	1885	A07	-	16	131,78,92,69,124,75,47,81,163,62,70,506,95,100,102,90	2261202,2261648,2261805,2261983,2262129,2262330,2262476,2262649,2262818,2263063,2263209,2263438,2264266,2264528,2264726,2264923	coding
NovelTr_863	1707	A07	-	16	131,78,92,69,124,75,254,74,145,70,157,93,53,100,102,90	2261202,2261648,2261805,2261983,2262129,2262330,2262476,2262818,2262980,2263209,2263438,2263851,2264308,2264528,2264726,2264923	coding
NovelTr_864	2492	A07	-	14	131,78,92,69,124,400,163,62,66,506,71,95,300,335	2261202,2261648,2261805,2261983,2262129,2262330,2262818,2263063,2263213,2263438,2264092,2264266,2264528,2264923	coding
NovelTr_865	1146	A07	-	2	541,605	2367522,2368143	coding
NovelTr_866	2886	A07	-	5	541,287,32,1610,416	2367522,2368143,2369016,2369129,2371092	coding
NovelTr_867	2894	A07	-	5	541,287,32,1618,416	2367522,2368143,2369016,2369129,2371092	coding
NovelTr_868	941	A07	+	3	675,120,146	2414941,2415731,2415934	coding
NovelTr_869	876	A07	+	3	163,392,321	2414959,2415224,2415759	coding
NovelTr_870	378	A07	-	4	119,71,79,109	2585336,2585537,2585706,2585874	coding
NovelTr_871	607	A07	-	8	119,71,79,42,54,33,81,128	2585336,2585537,2585706,2585874,2586001,2586144,2586274,2586601	coding
NovelTr_872	353	A07	-	2	137,216	2930917,2931311	noncoding
NovelTr_873	370	A07	-	2	104,266	3900484,3900667	noncoding
NovelTr_874	937	A07	-	6	104,91,114,376,42,210	3900484,3901742,3901916,3902098,3902569,3902825	coding
NovelTr_875	830	A07	-	7	104,91,114,77,192,42,210	3900484,3901742,3901916,3902098,3902282,3902569,3902825	coding
NovelTr_876	963	A07	+	2	620,343	4719372,4720363	noncoding
NovelTr_877	391	A07	+	2	238,153	5158264,5159274	noncoding
NovelTr_878	417	A07	-	2	167,250	5536659,5536898	noncoding
NovelTr_879	478	A07	+	2	133,345	5840307,5840571	noncoding
NovelTr_880	519	A07	-	3	127,207,185	5897767,5898025,5899725	noncoding
NovelTr_881	557	A07	-	3	52,231,274	5899848,5900015,5900323	noncoding
NovelTr_882	1449	A07	+	5	210,518,76,68,577	6456824,6457123,6457723,6458176,6458410	noncoding
NovelTr_883	1326	A07	+	6	210,331,64,76,68,577	6456824,6457123,6457577,6457723,6458176,6458410	noncoding
NovelTr_884	1362	A07	+	5	495,146,76,68,577	6456849,6457495,6457723,6458176,6458410	noncoding
NovelTr_885	1004	A07	-	2	754,250	6526597,6528198	coding
NovelTr_886	1128	A07	-	3	754,124,250	6526597,6527840,6528198	coding
NovelTr_887	562	A07	+	3	295,72,195	6585278,6585706,6586118	noncoding
NovelTr_888	1349	A07	+	12	47,109,49,102,65,81,80,217,56,129,184,230	6730514,6730632,6730813,6730934,6731097,6731274,6731652,6731805,6732152,6732759,6732990,6733311	coding
NovelTr_889	558	A07	+	3	126,260,172	7504082,7504372,7504772	coding
NovelTr_890	1268	A07	+	2	1221,47	7886250,7887553	coding
NovelTr_891	672	A07	-	2	449,223	8005320,8006451	noncoding
NovelTr_892	449	A07	-	2	39,410	8265657,8265874	noncoding
NovelTr_893	219	A07	-	3	39,98,82	8265657,8265874,8266204	noncoding
NovelTr_894	883	A07	-	7	96,91,188,114,114,159,121	8763923,8764094,8764261,8764542,8764778,8764977,8765219	coding
NovelTr_895	726	A07	+	2	84,642	8933503,8933666	noncoding
NovelTr_896	1917	A07	-	12	198,78,81,51,78,315,110,111,116,83,81,615	9074801,9075085,9075256,9075428,9075565,9075714,9076116,9076328,9076530,9076732,9076904,9077105	coding
NovelTr_897	1708	A07	-	13	198,78,81,51,78,315,110,111,116,83,81,158,248	9074801,9075085,9075256,9075428,9075565,9075714,9076116,9076328,9076530,9076732,9076904,9077105,9077472	coding
NovelTr_898	1812	A07	-	4	139,786,630,257	9116563,9116789,9117720,9118439	coding
NovelTr_899	1689	A07	-	5	139,786,174,333,257	9116563,9116789,9117720,9118017,9118439	coding
NovelTr_900	1497	A07	-	5	139,786,174,333,65	9116563,9116789,9117720,9118017,9118669	coding
NovelTr_901	871	A07	+	4	431,268,116,56	9468465,9469002,9469684,9470597	noncoding
NovelTr_902	709	A07	-	2	443,266	9537421,9537951	noncoding
NovelTr_903	593	A07	-	2	321,272	9569121,9569526	noncoding
NovelTr_904	1045	A07	+	4	61,440,109,435	9647112,9647361,9647965,9648176	noncoding
NovelTr_905	1019	A07	+	4	61,440,109,409	9647112,9647361,9647965,9648202	noncoding
NovelTr_906	2049	A07	-	3	470,1302,277	9676954,9678549,9679979	noncoding
NovelTr_907	1925	A07	-	5	470,86,992,100,277	9676954,9678139,9678549,9679751,9679979	noncoding
NovelTr_908	1082	A07	-	5	354,135,250,62,281	9743678,9744186,9744417,9744924,9745120	coding
NovelTr_909	2005	A07	+	3	1168,85,752	9900071,9901574,9901764	noncoding
NovelTr_910	1894	A07	+	4	1168,85,85,556	9900071,9901574,9901764,9901960	noncoding
NovelTr_911	749	A07	+	3	108,85,556	9901551,9901764,9901960	noncoding
NovelTr_912	701	A07	+	5	189,140,126,127,119	10371734,10372128,10372605,10372812,10373024	coding
NovelTr_913	3045	A07	+	16	286,205,166,223,77,188,98,134,135,385,122,111,213,186,112,404	10608500,10608918,10609186,10609439,10609751,10610048,10610340,10610519,10610724,10610978,10611460,10611829,10612160,10612585,10612974,10613177	coding
NovelTr_914	2214	A07	+	13	60,78,188,93,134,135,385,122,111,206,186,112,404	10609602,10609750,10610048,10610345,10610519,10610724,10610978,10611460,10611829,10612167,10612585,10612974,10613177	coding
NovelTr_915	1089	A07	-	3	168,440,481	10783645,10783957,10784480	coding
NovelTr_916	867	A07	-	4	168,95,123,481	10783645,10783957,10784274,10784480	coding
NovelTr_917	613	A07	-	5	168,139,123,105,78	10783645,10783957,10784274,10784560,10784905	coding
NovelTr_918	934	A07	-	2	533,401	10783864,10784560	coding
NovelTr_919	1092	A07	+	5	212,307,279,274,20	10787574,10788160,10788554,10788912,10789271	coding
NovelTr_920	763	A07	+	7	54,307,88,110,149,35,20	10787732,10788160,10788554,10788723,10788912,10789151,10789271	coding
NovelTr_921	816	A07	+	2	555,261	10997129,10997770	noncoding
NovelTr_922	1150	A07	+	3	555,210,385	10997129,10997770,10998812	noncoding
NovelTr_923	859	A07	+	4	555,210,41,53	10997129,10997770,10998812,10999144	noncoding
NovelTr_924	284	A07	+	2	56,228	11571853,11572699	noncoding
NovelTr_925	330	A07	+	2	102,228	11572302,11572699	noncoding
NovelTr_926	812	A07	+	2	487,325	11722179,11722756	noncoding
NovelTr_927	1083	A07	-	5	334,47,552,95,55	11911490,11911922,11912096,11912745,11912938	coding
NovelTr_928	1927	A07	+	9	164,342,144,187,101,132,129,102,626	11994363,11994597,11995021,11995240,11995501,11995690,11995910,11996133,11996570	coding
NovelTr_929	990	A07	-	10	222,91,66,47,85,87,74,84,40,194	12685177,12685498,12685711,12686029,12686152,12686328,12686500,12686641,12686819,12686942	coding
NovelTr_930	902	A07	-	10	109,32,95,74,112,64,66,128,138,84	12699263,12699456,12699588,12699769,12699917,12700107,12700257,12700417,12700643,12700854	coding
NovelTr_931	3055	A07	-	20	109,32,95,260,216,128,138,116,166,114,63,108,117,175,98,98,137,228,556,101	12699263,12699456,12699588,12699769,12700107,12700417,12700643,12700854,12701049,12701311,12701502,12701625,12701823,12702026,12702296,12702467,12702670,12702883,12703178,12704531	coding
NovelTr_932	555	A07	-	3	248,137,170	14129628,14129978,14130227	noncoding
NovelTr_933	760	A07	+	5	316,93,168,43,140	14175285,14175852,14176061,14176314,14176458	coding
NovelTr_934	765	A07	+	5	316,98,168,43,140	14175285,14175852,14176061,14176314,14176458	coding
NovelTr_935	486	A07	-	2	318,168	14177401,14177848	noncoding
NovelTr_936	1419	A07	-	2	783,636	14278309,14279237	noncoding
NovelTr_937	555	A07	-	4	312,75,120,48	14670609,14671154,14671333,14671537	coding
NovelTr_938	653	A07	-	8	11,121,48,92,57,71,118,135	14671994,14672094,14672320,14672720,14672929,14673067,14673218,14673408	coding
NovelTr_939	1503	A07	+	5	298,198,312,108,587	14699953,14700329,14700620,14701008,14701208	coding
NovelTr_940	1025	A07	+	8	67,198,102,141,108,83,163,163	14700184,14700329,14700620,14700791,14701008,14701208,14701380,14701632	coding
NovelTr_941	1143	A07	-	5	53,288,84,252,466	14818841,14818992,14819370,14819595,14819930	noncoding
NovelTr_942	404	A07	-	5	20,144,79,70,91	14995224,14995362,14995602,14995769,14995950	noncoding
NovelTr_943	408	A07	-	5	20,148,79,70,91	14995224,14995362,14995602,14995769,14995950	noncoding
NovelTr_944	1635	A07	+	3	243,563,829	15004786,15005143,15005996	coding
NovelTr_945	339	A07	-	2	170,169	15206369,15206623	noncoding
NovelTr_946	1417	A07	+	4	424,154,83,756	15300094,15300623,15300850,15301029	noncoding
NovelTr_947	1185	A07	+	4	424,310,97,354	15300094,15300623,15301029,15301431	noncoding
NovelTr_948	586	A07	+	6	46,208,168,47,41,76	15607236,15607425,15607722,15608001,15608130,15608268	coding
NovelTr_949	391	A07	-	3	33,85,273	17347448,17347565,17347766	coding
NovelTr_950	1657	A07	-	7	659,541,57,109,128,106,57	17344672,17345409,17346053,17346193,17346409,17346612,17346825	coding
NovelTr_951	619	A07	-	8	145,98,74,42,59,86,28,87	17448346,17448592,17448777,17448941,17449272,17449740,17449926,17450023	coding
NovelTr_952	261	A07	+	2	206,55	17557993,17558643	noncoding
NovelTr_953	1468	A07	-	8	304,231,327,87,60,96,182,181	17603890,17604292,17604609,17605021,17605276,17605428,17605615,17605889	coding
NovelTr_954	1459	A07	-	8	304,231,327,78,60,96,182,181	17603890,17604292,17604609,17605030,17605276,17605428,17605615,17605889	coding
NovelTr_955	759	A07	+	2	170,589	17780197,17780461	coding
NovelTr_956	453	A07	-	2	418,35	17800751,17801441	noncoding
NovelTr_957	1372	A07	+	3	195,179,998	17863365,17863635,17863946	coding
NovelTr_958	380	A07	-	2	299,81	18226074,18227075	noncoding
NovelTr_959	563	A07	-	2	375,188	18334096,18335270	coding
NovelTr_960	516	A07	-	2	261,255	18588487,18588872	noncoding
NovelTr_961	1380	A07	-	2	244,1136	18675721,18676051	coding
NovelTr_962	273	A07	-	3	156,52,65	19054500,19054750,19054897	coding
NovelTr_963	668	A07	-	6	142,68,334,41,37,46	20039485,20039715,20039867,20040523,20040645,20040773	coding
NovelTr_964	1964	A07	+	4	611,239,893,221	20060357,20061142,20061459,20068126	noncoding
NovelTr_965	1969	A07	+	4	616,239,893,221	20060357,20061142,20061459,20068126	noncoding
NovelTr_966	1265	A07	+	5	61,48,42,893,221	20060359,20061142,20061339,20061459,20068126	noncoding
NovelTr_967	1397	A07	+	4	44,239,893,221	20060376,20061142,20061459,20068126	noncoding
NovelTr_968	577	A07	+	2	490,87	20577356,20577921	coding
NovelTr_969	183	A07	+	2	98,85	20577365,20577547	coding
NovelTr_970	420	A07	+	2	229,191	20578833,20579147	coding
NovelTr_971	2342	A07	+	14	316,356,78,379,71,94,204,252,109,68,70,75,92,178	21588608,21589136,21589569,21589732,21590201,21590350,21590541,21590838,21591189,21591405,21591571,21591724,21591887,21592053	coding
NovelTr_972	1946	A07	-	5	1065,429,218,106,128	21865979,21867417,21869429,21869753,21870022	coding
NovelTr_973	1975	A07	-	5	1065,429,247,106,128	21865979,21867417,21869429,21869753,21870022	coding
NovelTr_974	1257	A07	+	6	328,87,99,202,137,404	22025195,22025627,22026214,22026413,22026697,22026947	coding
NovelTr_975	1745	A07	+	7	328,87,99,202,137,192,700	22025195,22025627,22026214,22026413,22026697,22026947,22027393	coding
NovelTr_976	2009	A07	+	9	385,182,182,285,59,37,72,322,485	22411271,22411947,22412208,22412472,22412850,22412998,22413132,22413302,22413714	coding
NovelTr_977	808	A07	-	6	309,253,31,42,119,54	22502928,22507253,22507615,22507738,22507940,22508136	noncoding
NovelTr_978	367	A07	+	3	134,153,80	22881283,22881767,22881994	coding
NovelTr_979	1385	A07	+	7	85,295,115,262,132,233,263	22944721,22944920,22945408,22945646,22946079,22946402,22946906	coding
NovelTr_980	1593	A07	+	5	703,262,132,233,263	22944820,22945646,22946079,22946402,22946906	coding
NovelTr_981	757	A07	+	5	31,98,132,233,263	22945701,22945810,22946079,22946402,22946906	coding
NovelTr_982	940	A07	+	4	487,65,124,264	23672856,23673420,23673555,23673768	coding
NovelTr_983	350	A07	+	4	43,124,42,141	23673442,23673555,23673768,23673891	coding
NovelTr_984	584	A07	+	2	101,483	23733884,23734368	noncoding
NovelTr_985	2542	A07	+	3	2125,60,357	24268192,24270489,24270644	coding
NovelTr_986	451	A07	+	2	332,119	24553997,24554445	noncoding
NovelTr_987	522	A07	-	5	121,69,102,106,124	24855042,24855292,24855558,24855741,24855938	coding
NovelTr_988	326	A07	-	6	73,54,40,41,49,69	25289189,25289355,25289523,25289648,25289768,25289909	noncoding
NovelTr_989	1153	A07	-	11	245,51,117,75,69,32,79,42,52,80,311	25788532,25788861,25789003,25789217,25789375,25789562,25789681,25789840,25789977,25790108,25790265	coding
NovelTr_990	1627	A07	-	11	245,51,117,75,69,32,79,42,52,522,343	25788532,25788861,25789003,25789217,25789375,25789562,25789681,25789840,25789977,25790108,25790726	coding
NovelTr_991	691	A08	-	2	313,378	106430,106821	coding
NovelTr_992	4703	A08	-	3	277,4345,81	679552,679898,684319	noncoding
NovelTr_993	410	A08	+	4	85,136,102,87	1659073,1659236,1659947,1660151	coding
NovelTr_994	1445	A08	+	5	300,145,71,736,193	1881203,1881705,1881935,1882078,1882895	coding
NovelTr_995	401	A08	-	4	74,169,91,67	2316129,2316410,2316653,2316820	noncoding
NovelTr_996	1218	A08	+	4	310,451,69,388	3074648,3075144,3075844,3076140	coding
NovelTr_997	214	A08	+	2	176,38	3275741,3276050	noncoding
NovelTr_998	305	A08	-	2	101,204	3902891,3903364	coding
NovelTr_999	896	A08	+	3	649,60,187	4946951,4947744,4947978	coding
NovelTr_1000	440	A08	-	3	116,287,37	4959899,4960276,4960749	noncoding
NovelTr_1001	535	A08	-	3	116,287,132	4959899,4960276,4960811	noncoding
NovelTr_1002	1218	A08	+	2	679,539	5321221,5321988	coding
NovelTr_1003	989	A08	+	4	121,167,162,539	5321297,5321486,5321738,5321988	coding
NovelTr_1004	1019	A08	+	3	563,122,334	5321337,5321988,5322193	coding
NovelTr_1005	318	A08	-	3	183,111,24	5669073,5670081,5670523	noncoding
NovelTr_1006	565	A08	-	3	183,288,94	5669073,5670081,5690038	noncoding
NovelTr_1007	746	A08	+	2	281,465	6665211,6665564	noncoding
NovelTr_1008	749	A08	-	3	70,58,621	6871772,6876969,6877333	coding
NovelTr_1009	447	A08	-	2	178,269	7258639,7259356	noncoding
NovelTr_1010	451	A08	-	2	182,269	7258639,7259356	noncoding
NovelTr_1011	3543	A08	-	3	1972,1367,204	7533532,7535602,7537060	coding
NovelTr_1012	354	A08	-	3	181,166,7	7692424,7692689,7693070	noncoding
NovelTr_1013	745	A08	-	2	431,314	7692424,7693070	noncoding
NovelTr_1014	920	A08	+	2	439,481	7980463,7981030	noncoding
NovelTr_1015	625	A08	+	3	45,99,481	7980668,7980803,7981030	noncoding
NovelTr_1016	1705	A08	+	2	768,937	8835346,8836227	noncoding
NovelTr_1017	1295	A08	+	2	1249,46	8835346,8837528	noncoding
NovelTr_1018	666	A08	+	3	123,260,283	8976176,8976449,8976930	coding
NovelTr_1019	614	A08	-	2	220,394	9042801,9043113	noncoding
NovelTr_1020	714	A08	-	3	399,116,199	9045401,9046970,9047487	noncoding
NovelTr_1021	743	A08	-	2	544,199	9046542,9047487	noncoding
NovelTr_1022	1295	A08	+	5	257,189,259,91,499	9126813,9127148,9127415,9127754,9128238	noncoding
NovelTr_1023	1589	A08	+	5	257,189,259,385,499	9126813,9127148,9127415,9127754,9128238	noncoding
NovelTr_1024	1484	A08	+	5	257,189,259,587,192	9126813,9127148,9127415,9127886,9128545	noncoding
NovelTr_1025	659	A08	-	4	195,198,167,99	9410729,9411064,9411573,9411868	coding
NovelTr_1026	909	A08	-	4	360,218,93,238	9438606,9439081,9439366,9439570	coding
NovelTr_1027	444	A08	+	1	444	9438682	noncoding
NovelTr_1028	384	A08	-	5	59,104,156,64,1	9456002,9456153,9456325,9456568,9456811	coding
NovelTr_1029	716	A08	-	8	59,104,156,72,48,48,73,156	9456002,9456153,9456325,9456568,9456726,9456852,9456973,9457364	coding
NovelTr_1030	297	A08	+	2	233,64	9359912,9361261	noncoding
NovelTr_1031	297	A08	+	2	233,64	9359912,9362353	noncoding
NovelTr_1032	601	A08	+	2	249,352	9715700,9716084	noncoding
NovelTr_1033	376	A08	-	4	89,69,102,116	9728782,9728958,9729102,9729280	coding
NovelTr_1034	2802	A08	-	8	245,102,261,222,183,216,153,1420	9728782,9729102,9729280,9729629,9729923,9730186,9730489,9730714	coding
NovelTr_1035	776	A08	-	3	109,285,382	9859805,9860006,9860461	noncoding
NovelTr_1036	1246	A08	+	3	406,139,701	10504254,10504999,10505224	coding
NovelTr_1037	1241	A08	+	3	406,134,701	10504254,10505004,10505224	coding
NovelTr_1038	1286	A08	+	4	406,40,139,701	10504254,10504831,10504999,10505224	coding
NovelTr_1039	1253	A08	-	9	437,96,123,142,164,76,82,62,71	10636590,10637104,10637283,10637487,10637713,10638073,10638250,10638514,10639023	coding
NovelTr_1040	439	A08	+	6	135,72,66,72,72,22	10864729,10864965,10865125,10865267,10865416,10865558	coding
NovelTr_1041	1173	A08	+	2	1030,143	10866049,10867175	coding
NovelTr_1042	1462	A08	-	5	375,179,590,164,154	11640689,11641166,11641438,11642111,11642380	coding
NovelTr_1043	1172	A08	-	3	306,530,336	11642743,11643243,11644282	coding
NovelTr_1044	599	A08	-	2	485,114	11655198,11656418	noncoding
NovelTr_1045	570	A08	+	2	2,568	11781767,11782092	coding
NovelTr_1046	342	A08	+	3	2,174,166	11781767,11782092,11782494	coding
NovelTr_1047	584	A08	+	4	235,78,171,100	12290881,12291222,12292033,12292307	coding
NovelTr_1048	1892	A08	-	3	446,94,1352	12613633,12614187,12614356	coding
NovelTr_1049	1599	A08	-	5	639,85,161,72,642	12710085,12710798,12711325,12711665,12712001	noncoding
NovelTr_1050	1631	A08	-	5	639,85,193,72,642	12710085,12710798,12711325,12711665,12712001	noncoding
NovelTr_1051	329	A08	+	2	196,133	13417711,13418407	noncoding
NovelTr_1052	580	A08	+	2	272,308	13469741,13471169	noncoding
NovelTr_1053	573	A08	+	2	272,301	13469741,13471176	noncoding
NovelTr_1054	500	A08	-	2	288,212	13516393,13517052	coding
NovelTr_1055	533	A08	-	2	321,212	13516393,13517052	coding
NovelTr_1056	481	A08	+	4	104,134,48,195	13704824,13705039,13705462,13705881	coding
NovelTr_1057	640	A08	+	5	39,220,109,169,103	13976963,13977082,13977377,13977572,13977821	coding
NovelTr_1058	1325	A08	-	2	1007,318	14447479,14448570	noncoding
NovelTr_1059	1063	A08	-	3	239,506,318	14447479,14447980,14448570	noncoding
NovelTr_1060	2109	A08	+	4	490,113,277,1229	14661458,14662267,14662472,14663131	noncoding
NovelTr_1061	1839	A08	+	5	490,171,277,225,676	14661458,14662229,14662472,14663255,14663684	noncoding
NovelTr_1062	2061	A08	+	5	31,373,151,277,1229	14661469,14661575,14662229,14662472,14663131	noncoding
NovelTr_1063	909	A08	+	2	818,91	14940592,14941506	coding
NovelTr_1064	812	A08	+	6	32,119,165,207,170,119	15371250,15371628,15371882,15372131,15372440,15374191	coding
NovelTr_1065	699	A08	+	5	93,81,129,63,333	15451790,15451960,15452121,15452368,15452532	coding
NovelTr_1066	361	A08	-	2	111,250	15683950,15684427	coding
NovelTr_1067	3074	A08	+	25	129,184,72,72,72,72,72,72,72,66,72,63,69,51,42,44,27,294,199,246,119,211,232,151,371	15826027,15826242,15826502,15827790,15827976,15828129,15828317,15828490,15828651,15828802,15828937,15829087,15829227,15829419,15829540,15829699,15829825,15829920,15830315,15830597,15830940,15831138,15831441,15831826,15832078	coding
NovelTr_1068	3064	A08	+	25	129,184,72,72,72,72,72,72,72,66,72,63,69,51,42,44,389,199,77,91,119,211,232,151,371	15826027,15826242,15826502,15827790,15827976,15828129,15828317,15828490,15828651,15828802,15828937,15829087,15829227,15829419,15829540,15829699,15829825,15830315,15830597,15830752,15830940,15831138,15831441,15831826,15832078	coding
NovelTr_1069	4810	A08	+	11	386,89,100,133,98,44,70,3531,111,66,182	16019683,16020513,16021178,16022053,16022336,16023097,16023230,16024833,16029218,16030349,16030480	noncoding
NovelTr_1070	756	A08	-	2	518,238	16149134,16149835	noncoding
NovelTr_1071	245	A08	+	2	221,24	17401389,17405325	noncoding
NovelTr_1072	604	A08	+	2	284,320	17782968,17783514	noncoding
NovelTr_1073	1125	A08	-	2	332,793	17968518,17968947	coding
NovelTr_1074	829	A08	-	2	633,196	18192029,18192928	coding
NovelTr_1075	1042	A08	-	3	633,130,279	18192029,18192928,18193402	coding
NovelTr_1076	459	A08	-	4	290,76,53,40	18272229,18272596,18272950,18273071	coding
NovelTr_1077	1787	A08	-	20	373,69,65,63,63,63,67,52,61,54,54,78,55,50,61,81,74,156,92,156	18275778,18276239,18276445,18276602,18276748,18276900,18277102,18277277,18277486,18277624,18277856,18277980,18278212,18278396,18278529,18278686,18278843,18279002,18279314,18279513	coding
NovelTr_1078	1790	A08	-	20	373,69,65,63,63,63,67,52,64,54,54,78,55,50,61,81,74,156,92,156	18275778,18276239,18276445,18276602,18276748,18276900,18277102,18277277,18277486,18277624,18277856,18277980,18278212,18278396,18278529,18278686,18278843,18279002,18279314,18279513	coding
NovelTr_1079	318	A08	-	2	137,181	18583147,18583580	coding
NovelTr_1080	647	A08	-	2	507,140	18988792,18989371	coding
NovelTr_1081	1378	A08	-	9	274,48,98,238,42,162,238,80,198	18961783,18962164,18962336,18962547,18962861,18962987,18963239,18963793,18964051	coding
NovelTr_1082	992	A08	-	9	17,98,80,72,42,162,238,85,198	18962195,18962336,18962547,18962713,18962861,18962987,18963239,18963793,18964051	coding
NovelTr_1083	1022	A08	-	8	229,101,104,135,107,130,129,87	19003728,19004038,19004211,19004388,19004976,19005309,19005528,19005859	coding
NovelTr_1084	281	A08	-	2	183,98	19375263,19375605	noncoding
NovelTr_1085	1560	A08	-	2	1126,434	19385110,19390300	noncoding
NovelTr_1086	2030	A08	-	15	264,67,53,71,131,62,93,109,110,124,608,88,81,124,45	19624303,19624658,19624852,19624982,19625130,19625358,19625505,19625704,19625907,19626290,19626553,19627263,19627509,19627683,19627903	coding
NovelTr_1087	339	A08	-	2	268,71	19909947,19910288	noncoding
NovelTr_1088	1819	A08	+	15	338,64,296,219,210,96,99,30,54,54,78,92,58,48,83	20095490,20095921,20096094,20096472,20096771,20097082,20097347,20097531,20097648,20097899,20098024,20098270,20098444,20098820,20099083	coding
NovelTr_1089	539	A08	+	7	68,63,92,69,64,66,117	20099465,20099858,20100023,20100415,20100558,20100716,20100874	coding
NovelTr_1090	2105	A08	-	14	351,127,242,48,90,91,108,89,105,173,91,115,125,350	20242012,20242442,20242668,20243180,20243572,20243759,20243971,20244164,20244348,20244533,20244896,20245067,20245399,20245857	coding
NovelTr_1091	1560	A08	-	14	9,94,72,48,90,91,108,89,105,173,91,115,125,350	20242560,20242668,20242838,20243180,20243572,20243759,20243971,20244164,20244348,20244533,20244896,20245067,20245399,20245857	coding
NovelTr_1092	1308	A08	+	2	130,1178	20327472,20327723	noncoding
NovelTr_1093	867	A08	+	7	188,164,111,80,151,94,79	20360867,20361143,20361491,20361715,20361873,20362091,20362256	coding
NovelTr_1094	786	A08	+	6	38,163,86,84,181,234	20362452,20362570,20362876,20363183,20363343,20363633	coding
NovelTr_1095	433	A08	+	2	219,214	20409564,20410162	noncoding
NovelTr_1096	605	A08	-	2	54,551	20534566,20534688	noncoding
NovelTr_1097	340	A08	+	4	102,149,58,31	20540575,20540757,20541006,20541504	coding
NovelTr_1098	655	A08	+	3	203,78,374	20667431,20667754,20667902	coding
NovelTr_1099	648	A08	+	3	216,319,113	20786686,20786988,20787765	noncoding
NovelTr_1100	450	A08	+	4	216,40,81,113	20786686,20786988,20787226,20787765	coding
NovelTr_1101	445	A08	+	4	216,40,76,113	20786686,20786988,20787231,20787765	coding
NovelTr_1102	1077	A09	-	4	105,141,303,528	149475,149679,149927,150397	coding
NovelTr_1103	343	A09	-	2	169,174	711878,712305	noncoding
NovelTr_1104	440	A09	-	2	211,229	746468,746803	noncoding
NovelTr_1105	2442	A09	-	5	197,124,47,157,1917	969052,969470,969684,969846,970094	coding
NovelTr_1106	486	A09	-	2	208,278	1055946,1056239	noncoding
NovelTr_1107	926	A09	-	2	151,775	1216858,1217116	noncoding
NovelTr_1108	1538	A09	+	2	1413,125	2131901,2133509	noncoding
NovelTr_1109	363	A09	+	3	116,60,187	2450571,2450991,2451146	noncoding
NovelTr_1110	1342	A09	-	6	315,57,258,72,222,418	2469574,2470042,2470181,2470531,2470693,2471064	coding
NovelTr_1111	1263	A09	-	7	315,57,258,73,90,52,418	2469574,2470042,2470181,2470531,2470693,2470863,2471064	coding
NovelTr_1112	435	A09	-	2	402,33	2722456,2723179	coding
NovelTr_1113	470	A09	-	2	402,68	2722456,2723220	coding
NovelTr_1114	470	A09	-	2	244,226	3120016,3120460	noncoding
NovelTr_1115	422	A09	+	2	342,80	3165903,3166317	noncoding
NovelTr_1116	456	A09	-	3	122,106,228	4033570,4033781,4034069	noncoding
NovelTr_1117	795	A09	-	1	795	4251559	noncoding
NovelTr_1118	573	A09	-	2	38,535	4242405,4243160	noncoding
NovelTr_1119	583	A09	+	2	208,375	4351477,4352155	coding
NovelTr_1120	489	A09	+	2	82,407	4352640,4352812	noncoding
NovelTr_1121	1154	A09	+	7	355,153,78,96,36,176,260	4501832,4502283,4502537,4502699,4502894,4503007,4503259	coding
NovelTr_1122	738	A09	-	2	334,404	4547194,4547664	noncoding
NovelTr_1123	2273	A09	-	15	394,121,70,171,175,188,144,64,93,86,141,147,88,159,232	4666795,4667313,4667543,4667704,4667982,4668263,4668571,4668806,4668955,4669134,4669298,4669535,4669772,4669939,4670239	coding
NovelTr_1124	2519	A09	+	22	139,322,116,170,94,87,81,126,109,80,129,101,134,98,120,28,59,72,48,106,59,241	4851805,4852054,4852457,4852649,4852928,4853130,4853340,4853496,4853936,4854123,4854387,4854592,4854796,4855016,4855193,4855399,4855533,4855721,4855878,4856007,4856191,4856327	coding
NovelTr_1125	1110	A09	+	2	144,966	5219119,5219971	coding
NovelTr_1126	1366	A09	+	12	33,155,79,186,99,169,104,140,73,116,118,94	5876266,5876397,5876637,5876787,5877082,5877299,5877550,5877743,5877962,5878108,5878321,5878529	coding
NovelTr_1127	3386	A09	+	15	127,120,237,965,105,145,165,239,33,82,161,174,183,182,468	5726493,5727866,5728086,5728418,5729459,5729650,5729885,5730142,5730472,5730581,5730744,5731014,5731292,5731569,5731833	coding
NovelTr_1128	276	A09	-	2	210,66	6573893,6589702	noncoding
NovelTr_1129	732	A09	-	4	89,169,181,293	6813980,6814226,6814554,6814950	noncoding
NovelTr_1130	797	A09	-	4	154,169,181,293	6813980,6814226,6814554,6814950	noncoding
NovelTr_1131	556	A09	+	2	287,269	7517794,7518194	noncoding
NovelTr_1132	571	A09	+	2	498,73	7517794,7518390	noncoding
NovelTr_1133	1035	A09	+	2	941,94	7517794,7518848	noncoding
NovelTr_1134	1246	A09	-	2	352,894	8166453,8166972	noncoding
NovelTr_1135	554	A09	-	4	213,61,98,182	8661842,8662139,8662278,8662645	coding
NovelTr_1136	688	A09	-	3	213,237,238	8661842,8662139,8662645	noncoding
NovelTr_1137	438	A09	-	2	355,83	8866618,8867410	noncoding
NovelTr_1138	1617	A09	-	2	268,1349	8994431,8995354	coding
NovelTr_1139	739	A09	-	1	739	9302239	noncoding
NovelTr_1140	1297	A09	+	2	861,436	9332888,9333854	coding
NovelTr_1141	1297	A09	-	7	625,57,42,106,180,51,236	9378157,9378901,9379098,9379372,9379973,9380241,9380538	coding
NovelTr_1142	1304	A09	-	7	632,57,42,106,180,51,236	9378157,9378901,9379098,9379372,9379973,9380241,9380538	coding
NovelTr_1143	352	A09	-	2	327,25	9452108,9456016	noncoding
NovelTr_1144	761	A09	+	4	195,209,60,297	9596982,9597564,9597882,9598036	noncoding
NovelTr_1145	697	A09	+	5	195,113,32,60,297	9596982,9597564,9597741,9597882,9598036	coding
NovelTr_1146	564	A09	+	2	53,511	9975550,9975692	coding
NovelTr_1147	853	A09	-	2	482,371	11551122,11555905	noncoding
NovelTr_1148	737	A09	-	2	192,545	11558354,11562513	noncoding
NovelTr_1149	974	A09	+	4	343,178,63,390	11873412,11873841,11874274,11874487	noncoding
NovelTr_1150	1065	A09	+	5	343,345,63,171,143	11873412,11873841,11874274,11874487,11874734	noncoding
NovelTr_1151	828	A09	+	5	144,46,178,63,397	11873480,11873709,11873841,11874274,11874480	noncoding
NovelTr_1152	340	A09	-	1	340	11922443	noncoding
NovelTr_1153	671	A09	-	3	341,301,29	12178796,12179636,12180233	noncoding
NovelTr_1154	427	A09	-	2	260,167	12323182,12323517	noncoding
NovelTr_1155	1295	A09	-	3	638,68,589	12323182,12324019,12324585	noncoding
NovelTr_1156	383	A09	-	2	317,66	12781811,12782587	noncoding
NovelTr_1157	1338	A09	-	8	248,262,127,140,155,78,111,217	13109857,13110446,13110769,13111447,13111709,13112399,13112552,13112734	noncoding
NovelTr_1158	1174	A09	-	8	320,127,140,170,78,111,221,7	13110380,13110769,13111447,13111709,13112399,13112552,13112734,13113075	noncoding
NovelTr_1159	1583	A09	-	7	320,127,129,155,78,403,371	13110380,13110769,13111452,13111709,13112399,13112552,13113075	noncoding
NovelTr_1160	980	A09	+	2	57,923	13304280,13304437	noncoding
NovelTr_1161	952	A09	-	7	484,33,28,60,110,204,33	13862050,13862614,13862729,13862902,13863087,13863278,13863566	coding
NovelTr_1162	1427	A09	-	11	484,33,28,72,110,75,39,171,48,94,273	13862050,13862614,13862729,13862890,13863087,13863278,13863443,13863566,13863983,13864104,13864269	coding
NovelTr_1163	544	A09	+	2	227,317	13923488,13923880	noncoding
NovelTr_1164	1924	A09	+	2	1833,91	13998260,14004479	coding
NovelTr_1165	1915	A09	+	2	1833,82	13998260,14005862	coding
NovelTr_1166	867	A09	+	2	179,688	14592806,14593222	coding
NovelTr_1167	918	A09	+	5	230,157,154,53,324	16195421,16196010,16196296,16196692,16196940	noncoding
NovelTr_1168	921	A09	+	6	230,111,154,53,121,252	16195421,16196056,16196296,16196692,16196940,16197935	noncoding
NovelTr_1169	1154	A09	-	2	669,485	16678805,16679583	noncoding
NovelTr_1170	817	A09	+	2	467,350	16706133,16707025	noncoding
NovelTr_1171	350	A09	+	3	231,89,30	17144807,17145170,17145349	coding
NovelTr_1172	289	A09	+	3	72,128,89	17689705,17689864,17690077	coding
NovelTr_1173	225	A09	-	2	63,162	17839451,17839632	noncoding
NovelTr_1174	553	A09	+	2	15,538	17987203,17987292	noncoding
NovelTr_1175	343	A09	+	2	10,333	18132935,18133047	noncoding
NovelTr_1176	541	A09	-	3	203,137,201	18599206,18599528,18599804	coding
NovelTr_1177	505	A09	+	2	294,211	18647090,18647480	noncoding
NovelTr_1178	597	A09	+	2	525,72	19338524,19339164	coding
NovelTr_1179	3308	A09	+	2	2645,663	19790920,19793641	coding
NovelTr_1180	1252	A09	+	2	1182,70	19885052,19886366	noncoding
NovelTr_1181	421	A09	-	2	178,243	20072256,20072515	noncoding
NovelTr_1182	2006	A09	-	2	904,1102	20176563,20177545	noncoding
NovelTr_1183	300	A09	-	2	165,135	20289058,20289307	noncoding
NovelTr_1184	689	A09	-	2	387,302	20289058,20289997	noncoding
NovelTr_1185	1266	A09	+	4	413,242,61,550	20441986,20442632,20442951,20443151	coding
NovelTr_1186	1250	A09	+	4	413,226,61,550	20441986,20442648,20442951,20443151	coding
NovelTr_1187	3477	A09	+	2	414,3063	20470631,20471203	coding
NovelTr_1188	883	A09	+	2	475,408	20470967,20473858	noncoding
NovelTr_1189	3038	A09	+	2	33,3005	20471012,20471261	coding
NovelTr_1190	951	A09	+	2	409,542	20734244,20734764	noncoding
NovelTr_1191	499	A09	-	3	162,104,233	21007771,21008506,21008701	noncoding
NovelTr_1192	1009	A09	+	1	1009	21153931	noncoding
NovelTr_1193	824	A09	-	2	258,566	21153180,21154374	noncoding
NovelTr_1194	820	A09	-	7	232,45,80,51,66,91,255	21255769,21256136,21256316,21256468,21256599,21256746,21256900	coding
NovelTr_1195	624	A09	+	2	165,459	21524447,21524716	noncoding
NovelTr_1196	4066	A09	+	10	1063,234,323,91,165,123,299,1136,191,441	22030439,22031575,22031891,22032292,22032462,22032710,22032915,22033306,22034523,22034791	coding
NovelTr_1197	2135	A09	+	7	20,123,76,148,1136,191,441	22032607,22032710,22032915,22033066,22033306,22034523,22034791	coding
NovelTr_1198	655	A09	+	2	362,293	22301522,22301996	noncoding
NovelTr_1199	660	A09	+	2	367,293	22301522,22301996	noncoding
NovelTr_1200	708	A09	+	4	33,46,337,292	22418759,22418860,22419005,22419446	noncoding
NovelTr_1201	634	A09	+	3	279,68,287	22889771,22890123,22890278	noncoding
NovelTr_1202	1262	A09	-	4	714,128,178,242	23429588,23430690,23431016,23431293	noncoding
NovelTr_1203	1684	A09	-	5	714,128,178,69,595	23429588,23430690,23431016,23431293,23431692	noncoding
NovelTr_1204	2131	A09	+	4	1538,112,117,364	23923060,23925011,23925257,23925707	coding
NovelTr_1205	756	A09	+	4	514,77,112,53	23923934,23924521,23925011,23925257	coding
NovelTr_1206	1265	A09	-	5	462,46,41,90,626	24317982,24318533,24318951,24319101,24319267	coding
NovelTr_1207	1382	A09	-	5	462,163,41,90,626	24317982,24318533,24318951,24319101,24319267	coding
NovelTr_1208	420	A09	+	3	222,93,105	24400362,24400652,24400836	coding
NovelTr_1209	313	A09	-	2	236,77	24535598,24535919	coding
NovelTr_1210	600	A09	+	2	406,194	24595996,24597078	noncoding
NovelTr_1211	986	A09	-	3	65,88,833	25006318,25006686,25006850	noncoding
NovelTr_1212	2456	A09	+	2	654,1802	25769053,25769897	noncoding
NovelTr_1213	330	A09	-	2	281,49	26244271,26244634	noncoding
NovelTr_1214	254	A09	+	2	173,81	26282984,26283738	coding
NovelTr_1215	678	A09	+	1	678	27149789	noncoding
NovelTr_1216	1210	A09	-	2	517,693	27149126,27149774	noncoding
NovelTr_1217	1542	A09	-	2	1511,31	27339396,27340989	coding
NovelTr_1218	1108	A09	-	3	434,372,302	27427588,27428192,27428650	coding
NovelTr_1219	1247	A09	-	4	434,372,141,300	27427588,27428192,27428650,27428953	noncoding
NovelTr_1220	477	A09	+	4	218,103,67,89	27840567,27840864,27841423,27841571	coding
NovelTr_1221	291	A09	+	2	130,161	27911606,27911812	noncoding
NovelTr_1222	406	A09	-	3	151,48,207	27905172,27906011,27906335	coding
NovelTr_1223	402	A09	-	3	115,200,87	28393616,28393928,28394416	coding
NovelTr_1224	1511	A09	+	13	89,134,66,255,57,61,47,78,147,198,79,272,28	29302669,29302862,29303064,29303200,29303529,29303658,29303794,29303905,29304397,29304610,29304877,29305040,29305405	coding
NovelTr_1225	1373	A09	-	2	964,409	29827569,29828605	coding
NovelTr_1226	1062	A09	-	4	258,262,133,409	29827569,29827946,29828397,29828605	coding
NovelTr_1227	1023	A09	-	5	258,113,393,130,129	29827569,29827932,29828137,29828605,29828885	coding
NovelTr_1228	939	A09	-	5	476,71,133,130,129	29827569,29828137,29828397,29828605,29828885	coding
NovelTr_1229	1151	A09	+	8	139,112,302,135,43,57,115,248	29981674,29981907,29982495,29982934,29983153,29983274,29983402,29983597	coding
NovelTr_1230	1098	A09	+	8	139,59,302,135,43,57,115,248	29981674,29981960,29982495,29982934,29983153,29983274,29983402,29983597	coding
NovelTr_1231	982	A09	+	8	33,49,302,135,43,57,115,248	29981780,29981970,29982495,29982934,29983153,29983274,29983402,29983597	coding
NovelTr_1232	512	A09	+	3	332,44,136	30053618,30054425,30054801	noncoding
NovelTr_1233	320	A09	+	2	14,306	30260803,30260913	noncoding
NovelTr_1234	893	A09	+	4	277,151,196,269	30577997,30578370,30578707,30579024	coding
NovelTr_1235	1338	A09	+	4	190,977,141,30	30647186,30647537,30648638,30648860	coding
NovelTr_1236	2054	A09	-	6	803,99,125,540,316,171	30675406,30676694,30676883,30677083,30677765,30678491	coding
NovelTr_1237	1029	A09	-	4	126,150,657,96	30983909,30984129,30984357,30985312	coding
NovelTr_1238	401	A09	+	1	401	31461408	noncoding
NovelTr_1239	895	A09	+	3	160,406,329	31556159,31556438,31556973	coding
NovelTr_1240	1037	A09	+	2	173,864	31556160,31556438	coding
NovelTr_1241	340	A09	-	3	185,104,51	32517076,32517340,32517549	coding
NovelTr_1242	1011	A09	+	2	123,888	32566476,32566902	noncoding
NovelTr_1243	729	A09	+	3	123,250,356	32566476,32566902,32568047	noncoding
NovelTr_1244	647	A09	+	2	434,213	32566718,32568190	noncoding
NovelTr_1245	906	A09	-	2	611,295	32680228,32680945	coding
NovelTr_1246	1607	A09	+	4	158,1013,141,295	32890726,32891058,32892141,32892364	coding
NovelTr_1247	1428	A09	-	8	568,91,96,98,139,243,72,121	33275984,33276627,33276813,33277048,33277223,33277449,33277778,33277962	coding
NovelTr_1248	1331	A09	-	9	402,69,91,96,98,139,243,72,121	33275984,33276483,33276627,33276813,33277048,33277223,33277449,33277778,33277962	coding
NovelTr_1249	1348	A09	-	9	419,69,91,96,98,139,243,72,121	33275984,33276483,33276627,33276813,33277048,33277223,33277449,33277778,33277962	coding
NovelTr_1250	539	A09	+	2	273,266	33372723,33373570	noncoding
NovelTr_1251	521	A09	+	2	273,248	33372723,33373588	noncoding
NovelTr_1252	913	A09	+	2	158,755	33520802,33521039	noncoding
NovelTr_1253	1100	A09	-	10	133,257,224,131,122,33,25,78,46,51	33895175,33895410,33895756,33896066,33896286,33896690,33896832,33897029,33897188,33902043	coding
NovelTr_1254	913	A09	-	2	563,350	33915265,33915982	coding
NovelTr_1255	2002	A09	+	3	1227,87,688	33952191,33953504,33953729	noncoding
NovelTr_1256	451	A09	-	5	95,63,116,69,108	34423679,34423861,34424015,34424210,34424370	coding
NovelTr_1257	2388	A09	-	4	2008,243,85,52	34593827,34595917,34596263,34596450	coding
NovelTr_1258	2520	A09	-	3	2008,243,269	34593827,34595917,34596263	coding
NovelTr_1259	1695	A09	+	19	124,75,51,54,105,112,46,72,63,155,65,151,106,136,65,165,73,68,9	34682772,34683566,34683823,34683981,34684134,34684432,34684637,34684831,34684996,34685157,34685392,34685542,34685982,34686169,34686400,34686574,34687109,34687277,34687419	coding
NovelTr_1260	1726	A09	+	20	124,42,75,51,54,105,112,46,72,63,155,65,151,106,136,65,165,73,57,9	34682772,34683442,34683566,34683823,34683981,34684134,34684432,34684637,34684831,34684996,34685157,34685392,34685542,34685982,34686169,34686400,34686574,34687109,34687277,34687419	coding
NovelTr_1261	269	A09	+	2	94,175	34932757,34937458	noncoding
NovelTr_1262	2655	A09	-	3	1511,117,1027	35189585,35191157,35191362	coding
NovelTr_1263	1652	A09	-	7	365,60,411,331,87,380,18	35285831,35286277,35286406,35286896,35287297,35287465,35287920	coding
NovelTr_1264	2650	A09	-	7	365,60,411,331,548,575,360	35285831,35286277,35286406,35286896,35287297,35287920,35288702	coding
NovelTr_1265	382	A09	+	3	59,135,188	36110261,36110570,36110787	coding
NovelTr_1266	1014	A09	+	4	168,466,106,274	36118340,36118773,36119438,36119765	coding
NovelTr_1267	1091	A09	+	4	245,466,106,274	36118340,36118773,36119438,36119765	coding
NovelTr_1268	688	A09	+	3	131,530,27	36136329,36136593,36137177	coding
NovelTr_1269	732	A09	+	2	245,487	36137473,36137804	coding
NovelTr_1270	534	A09	-	2	304,230	35758576,35758968	coding
NovelTr_1271	1139	A09	+	6	111,95,69,138,564,162	36251348,36251808,36252021,36252179,36252412,36253309	coding
NovelTr_1272	1431	A09	+	6	378,95,94,138,564,162	36251348,36251808,36251996,36252179,36252412,36253309	coding
NovelTr_1273	1079	A09	+	5	121,94,138,564,162	36251782,36251996,36252179,36252412,36253309	coding
NovelTr_1274	496	A09	+	3	370,45,81	36570236,36570945,36571142	noncoding
NovelTr_1275	220	A09	-	2	23,197	36748244,36748351	noncoding
NovelTr_1276	1146	A09	-	2	505,641	37005008,37005951	coding
NovelTr_1277	603	A09	-	3	401,86,116	37473824,37474852,37475288	coding
NovelTr_1278	646	A09	-	3	444,86,116	37473824,37474852,37475288	coding
NovelTr_1279	668	A09	-	3	466,86,116	37473824,37474852,37475288	coding
NovelTr_1280	2178	A09	-	2	2146,32	37690287,37692700	coding
NovelTr_1281	449	A09	+	2	211,238	37448707,37449598	noncoding
NovelTr_1282	11049	A09	+	18	32,86,136,57,171,192,66,115,1166,700,103,1115,1651,3012,309,307,147,1684	38369076,38369280,38369634,38369850,38370044,38370317,38370640,38371033,38371306,38372662,38373481,38373702,38374913,38376834,38379931,38380349,38380747,38380987	coding
NovelTr_1283	8237	A09	+	8	77,1050,1651,3012,309,307,147,1684	38373507,38373767,38374913,38376834,38379931,38380349,38380747,38380987	coding
NovelTr_1284	2164	A09	+	2	1554,610	38464583,38466224	noncoding
NovelTr_1285	1944	A09	-	4	409,117,792,626	38464583,38465124,38465329,38466208	noncoding
NovelTr_1286	1505	A09	-	4	658,69,152,626	38464583,38465329,38465969,38466208	noncoding
NovelTr_1287	984	A09	-	2	337,647	38417809,38418269	noncoding
NovelTr_1288	437	A09	-	2	92,345	38588435,38588614	noncoding
NovelTr_1289	581	A10	+	2	203,378	351252,351620	noncoding
NovelTr_1290	1620	A10	+	6	255,475,71,581,49,189	301121,301479,302063,302214,302877,303120	noncoding
NovelTr_1291	1375	A10	+	7	255,475,71,89,344,49,92	301121,301479,302063,302214,302451,302877,303217	noncoding
NovelTr_1292	680	A10	-	2	329,351	375463,375889	noncoding
NovelTr_1293	876	A10	-	5	303,81,213,120,159	427627,428010,428181,428476,428785	coding
NovelTr_1294	1130	A10	-	7	303,81,213,120,146,138,129	427627,428010,428181,428476,428785,429196,429822	coding
NovelTr_1295	681	A10	-	2	45,636	453692,453809	noncoding
NovelTr_1296	361	A10	+	2	183,178	798259,798520	noncoding
NovelTr_1297	1200	A10	+	2	308,892	940191,940748	coding
NovelTr_1298	720	A10	+	2	379,341	1782275,1782728	coding
NovelTr_1299	705	A10	+	2	425,280	2418206,2418795	coding
NovelTr_1300	700	A10	+	2	434,266	2523057,2523597	noncoding
NovelTr_1301	515	A10	+	2	360,155	2540182,2541202	noncoding
NovelTr_1302	619	A10	+	2	388,231	2565704,2566590	coding
NovelTr_1303	10966	A10	+	8	571,541,215,121,65,196,6830,2427	2639187,2639901,2640533,2642130,2642495,2642704,2642988,2649957	coding
NovelTr_1304	1206	A10	-	2	259,947	2745132,2745644	noncoding
NovelTr_1305	519	A10	-	3	259,82,178	2745132,2745644,2746413	noncoding
NovelTr_1306	790	A10	+	2	274,516	2793310,2793956	noncoding
NovelTr_1307	657	A10	+	3	274,79,304	2793310,2793956,2794168	noncoding
NovelTr_1308	699	A10	-	3	176,197,326	3217619,3217997,3218624	noncoding
NovelTr_1309	1758	A10	+	4	440,89,215,1014	3649836,3650550,3650723,3651096	coding
NovelTr_1310	1664	A10	+	5	218,128,89,215,1014	3649836,3650148,3650550,3650723,3651096	coding
NovelTr_1311	1615	A10	+	5	440,89,215,603,268	3649836,3650550,3650723,3651096,3651842	noncoding
NovelTr_1312	1598	A10	+	6	218,128,89,292,603,268	3649836,3650148,3650550,3650723,3651096,3651842	noncoding
NovelTr_1313	1623	A10	-	4	278,328,44,973	3676874,3677267,3677670,3678013	coding
NovelTr_1314	611	A10	-	3	312,123,176	3799597,3800089,3800307	noncoding
NovelTr_1315	527	A10	-	4	138,90,123,176	3799597,3799819,3800089,3800307	noncoding
NovelTr_1316	523	A10	-	4	138,86,123,176	3799597,3799823,3800089,3800307	noncoding
NovelTr_1317	1613	A10	-	6	492,242,159,111,227,382	5006009,5006591,5006959,5007192,5007383,5007672	coding
NovelTr_1318	1253	A10	-	2	991,262	5143367,5144443	noncoding
NovelTr_1319	620	A10	+	2	524,96	5325038,5325914	noncoding
NovelTr_1320	313	A10	-	2	200,113	5424085,5424375	noncoding
NovelTr_1321	403	A10	-	2	210,193	5424085,5424375	noncoding
NovelTr_1322	2586	A10	-	16	228,54,90,282,149,130,292,58,62,51,120,124,86,93,154,613	5455871,5456216,5456352,5456537,5456898,5457123,5457447,5457852,5458028,5458216,5458398,5458786,5459032,5459197,5459432,5459661	coding
NovelTr_1323	1801	A10	-	13	103,130,81,126,58,62,51,120,124,86,93,154,613	5456944,5457123,5457447,5457613,5457852,5458028,5458216,5458398,5458786,5459032,5459197,5459432,5459661	coding
NovelTr_1324	449	A10	+	3	189,88,172	5478513,5478967,5479424	coding
NovelTr_1325	1474	A10	+	6	486,91,116,188,61,532	5507455,5508032,5508225,5508582,5508981,5509158	coding
NovelTr_1326	1393	A10	+	7	139,266,91,116,188,61,532	5507474,5507675,5508032,5508225,5508582,5508981,5509158	coding
NovelTr_1327	690	A10	+	3	187,65,438	5719091,5719668,5719814	noncoding
NovelTr_1328	684	A10	+	3	187,59,438	5719091,5719674,5719814	noncoding
NovelTr_1329	543	A10	-	2	502,41	5955708,5956332	noncoding
NovelTr_1330	619	A10	-	2	549,70	5955708,5956332	noncoding
NovelTr_1331	343	A10	-	2	305,38	6074896,6075365	noncoding
NovelTr_1332	1132	A10	-	5	265,84,374,234,175	6282864,6283245,6283423,6283886,6284700	coding
NovelTr_1333	1021	A10	-	2	299,722	7002296,7002730	noncoding
NovelTr_1334	1030	A10	-	2	308,722	7002296,7002730	noncoding
NovelTr_1335	873	A10	-	2	506,367	7002296,7003085	coding
NovelTr_1336	694	A10	+	2	359,335	7274933,7275379	coding
NovelTr_1337	1075	A10	+	2	801,274	7274933,7275849	coding
NovelTr_1338	275	A10	-	3	50,138,87	7567127,7567446,7567676	coding
NovelTr_1339	1508	A10	+	4	730,115,73,590	7623560,7624369,7624558,7624912	coding
NovelTr_1340	902	A10	+	6	293,126,115,73,204,91	7623560,7624164,7624369,7624558,7624912,7625727	coding
NovelTr_1341	1101	A10	+	6	492,126,115,73,204,91	7623560,7624164,7624369,7624558,7624912,7625727	coding
NovelTr_1342	579	A10	+	3	243,287,49	8159548,8159893,8160392	noncoding
NovelTr_1343	887	A10	+	3	243,312,332	8159548,8159868,8160732	coding
NovelTr_1344	862	A10	+	3	243,287,332	8159548,8159893,8160732	coding
NovelTr_1345	2448	A10	+	2	1890,558	8297079,8299073	coding
NovelTr_1346	2068	A10	+	3	1378,132,558	8297079,8298837,8299073	coding
NovelTr_1347	2075	A10	+	3	1385,132,558	8297079,8298837,8299073	coding
NovelTr_1348	484	A10	-	2	113,371	8509366,8509667	noncoding
NovelTr_1349	486	A10	-	2	115,371	8509366,8509667	noncoding
NovelTr_1350	592	A10	+	4	101,178,71,242	8724517,8724740,8725007,8725152	noncoding
NovelTr_1351	467	A10	+	2	76,391	8951990,8952208	noncoding
NovelTr_1352	869	A10	+	2	433,436	9014503,9015158	coding
NovelTr_1353	1756	A10	+	7	288,164,227,127,66,190,694	9022759,9023146,9023398,9023720,9023937,9024079,9024373	coding
NovelTr_1354	271	A10	+	2	87,184	9216667,9217141	noncoding
NovelTr_1355	928	A10	+	2	583,345	9542017,9542753	coding
NovelTr_1356	473	A10	+	4	120,118,35,200	10600454,10600636,10600930,10601232	noncoding
NovelTr_1357	462	A10	+	4	120,107,35,200	10600454,10600647,10600930,10601232	noncoding
NovelTr_1358	1534	A10	-	9	374,365,88,69,153,93,82,68,242	10690426,10690888,10691351,10691530,10691670,10691900,10692072,10692224,10692369	coding
NovelTr_1359	2175	A10	-	8	374,365,88,69,153,93,220,813	10690426,10690888,10691351,10691530,10691670,10691900,10692072,10692369	coding
NovelTr_1360	535	A10	-	2	72,463	11007699,11008464	noncoding
NovelTr_1361	769	A10	-	3	72,216,481	11007699,11008464,11009028	noncoding
NovelTr_1362	1690	A10	-	4	361,534,87,708	11243003,11243871,11244554,11244747	coding
NovelTr_1363	1082	A10	+	2	1017,65	11307628,11308730	noncoding
NovelTr_1364	877	A10	+	3	741,71,65	11307628,11308574,11308730	noncoding
NovelTr_1365	715	A10	+	2	266,449	11689069,11693163	coding
NovelTr_1366	1080	A10	-	2	829,251	11700325,11701795	noncoding
NovelTr_1367	497	A10	-	4	158,160,122,57	11848719,11848964,11849240,11849490	coding
NovelTr_1368	894	A10	-	6	95,141,118,144,91,305	11818732,11818924,11819151,11819368,11819607,11819977	coding
NovelTr_1369	2007	A10	-	2	1818,189	11913098,11915087	coding
NovelTr_1370	1128	A10	-	3	450,338,340	11921753,11922292,11922895	coding
NovelTr_1371	1201	A10	-	4	450,338,73,340	11921753,11922292,11922715,11922895	coding
NovelTr_1372	1236	A10	-	4	450,338,108,340	11921753,11922292,11922715,11922895	coding
NovelTr_1373	713	A10	-	2	682,31	11925599,11926426	noncoding
NovelTr_1374	784	A10	+	2	343,441	12268063,12268762	coding
NovelTr_1375	616	A10	-	2	587,29	12514708,12515396	noncoding
NovelTr_1376	1433	A10	-	11	166,73,122,159,90,66,90,58,247,116,246	12578301,12578556,12578845,12579040,12579301,12579560,12579820,12580006,12580208,12580547,12580746	coding
NovelTr_1377	417	A10	+	2	177,240	12605651,12605962	coding
NovelTr_1378	794	A10	+	3	214,290,290	12818971,12819281,12819769	coding
NovelTr_1379	1628	A10	+	2	164,1464	13644524,13644810	coding
NovelTr_1380	403	A10	+	2	169,234	13746829,13747146	coding
NovelTr_1381	555	A10	+	1	555	14114914	noncoding
NovelTr_1382	680	A10	-	2	481,199	14114923,14115523	noncoding
NovelTr_1383	508	A10	-	3	246,63,199	14114923,14115341,14115523	noncoding
NovelTr_1384	823	A10	+	3	127,232,464	14219975,14220181,14220479	coding
NovelTr_1385	1106	A10	-	11	8,81,144,82,83,105,39,57,69,111,327	14231188,14231297,14231478,14231764,14231936,14232107,14232324,14232534,14232853,14233012,14233218	coding
NovelTr_1386	458	A10	-	4	43,95,64,256	14248974,14249128,14249588,14250419	coding
NovelTr_1387	633	A10	-	5	69,140,303,89,32	14250847,14251253,14251489,14251898,14252108	coding
NovelTr_1388	580	A10	-	3	167,108,305	14256942,14257201,14259088	coding
NovelTr_1389	491	A10	+	5	98,78,181,98,36	14459927,14460226,14460396,14460658,14460825	coding
NovelTr_1390	1845	A10	+	14	77,72,95,161,152,119,164,75,75,138,156,53,185,323	14659821,14659996,14660331,14660499,14660734,14660973,14661173,14661421,14661623,14661776,14662017,14662253,14662391,14662689	coding
NovelTr_1391	312	A10	-	2	187,125	14995988,14996646	noncoding
NovelTr_1392	312	A10	-	3	226,80,6	15839311,15839638,15840133	noncoding
NovelTr_1393	565	A10	-	3	226,86,253	15839311,15839638,15840133	noncoding
NovelTr_1394	295	A10	-	2	123,172	15956702,15957279	noncoding
NovelTr_1395	537	A10	-	3	197,106,234	16089215,16089520,16089769	coding
NovelTr_1396	853	A10	+	1	853	16233082	noncoding
NovelTr_1397	2345	A10	-	2	1497,848	16362539,16364331	coding
NovelTr_1398	430	Scaffold000096	+	2	30,400	340120,340430	noncoding
NovelTr_1399	1965	Scaffold000096	+	5	300,752,134,48,731	347229,347629,348654,348868,349252	coding
NovelTr_1400	1581	Scaffold000096	+	6	300,237,131,134,48,731	347229,347629,347959,348654,348868,349252	coding
NovelTr_1401	1964	Scaffold000096	+	6	861,119,134,48,71,731	347229,348262,348654,348868,349057,349252	coding
NovelTr_1402	1895	Scaffold000096	+	7	300,237,131,119,134,48,926	347229,347629,347959,348262,348654,348868,349057	coding
NovelTr_1403	1900	Scaffold000100	-	7	217,216,124,570,139,97,537	196941,197237,197547,197759,198424,198638,198802	coding
NovelTr_1404	1491	Scaffold000100	-	5	148,570,139,97,537	197523,197759,198424,198638,198802	coding
NovelTr_1405	1019	Scaffold000103	+	2	235,784	530511,531132	noncoding
NovelTr_1406	925	Scaffold000103	+	3	56,85,784	530511,530661,531132	noncoding
NovelTr_1407	1033	Scaffold000103	-	2	529,504	578884,579502	coding
NovelTr_1408	405	Scaffold000104	-	2	169,236	8992,10947	noncoding
NovelTr_1409	467	Scaffold000104	-	2	324,143	471944,472359	noncoding
NovelTr_1410	920	Scaffold000104	-	3	321,102,497	543033,543485,543665	noncoding
NovelTr_1411	760	Scaffold000111	+	3	254,121,385	281744,282692,282903	noncoding
NovelTr_1412	718	Scaffold000111	+	3	254,79,385	281744,282734,282903	noncoding
NovelTr_1413	1189	Scaffold000111	+	2	804,385	282009,282903	noncoding
NovelTr_1414	867	Scaffold000111	-	2	475,392	380654,381207	noncoding
NovelTr_1415	707	Scaffold000111	-	3	475,45,187	380654,381207,381412	noncoding
NovelTr_1416	599	Scaffold000111	-	4	47,320,45,187	380654,380799,381207,381412	noncoding
NovelTr_1417	764	Scaffold000123	+	2	266,498	285436,292149	noncoding
NovelTr_1418	1987	Scaffold000123	+	3	208,87,1692	285494,286725,286896	coding
NovelTr_1419	926	Scaffold000155	-	4	210,139,159,418	198092,198443,198855,199087	coding
NovelTr_1420	973	Scaffold000155	-	5	210,139,47,159,418	198092,198443,198690,198855,199087	coding
NovelTr_1421	3569	Scaffold000157	-	6	2778,131,99,80,231,250	171440,174667,175314,188501,188742,189283	noncoding
NovelTr_1422	1264	Scaffold000157	-	5	559,82,51,340,232	165712,166350,166695,166812,167230	coding
NovelTr_1423	268	Scaffold000164	-	2	181,87	104039,104399	noncoding
NovelTr_1424	432	Scaffold000164	-	2	277,155	295348,295709	noncoding
NovelTr_1425	975	Scaffold000167	+	4	85,274,528,88	65969,66165,66508,67639	noncoding
NovelTr_1426	1184	Scaffold000169	+	2	1046,138	103468,104936	coding
NovelTr_1427	1091	Scaffold000169	+	3	835,118,138	103468,104396,104936	coding
NovelTr_1428	1421	Scaffold000169	+	3	835,448,138	103468,104396,104936	coding
NovelTr_1429	837	Scaffold000191	+	1	837	75189	noncoding
NovelTr_1430	832	Scaffold000203	+	3	427,105,300	54396,55095,55299	noncoding
NovelTr_1431	224	Scaffold000208	-	2	124,100	20205,20445	noncoding
NovelTr_1432	951	Scaffold000217	-	2	250,701	36174,36503	coding
NovelTr_1433	639	Scaffold000217	+	3	263,296,80	67613,68026,68494	noncoding
NovelTr_1434	1062	Scaffold000217	+	3	263,296,503	67613,68026,68649	noncoding
NovelTr_1435	364	Scaffold000218	+	3	50,145,169	69426,69604,69887	coding
NovelTr_1436	1603	Scaffold000218	-	3	315,1253,35	76071,76476,77918	coding
NovelTr_1437	1610	Scaffold000218	-	3	315,1260,35	76071,76476,77918	coding
NovelTr_1438	1356	Scaffold000221	+	2	33,1323	11560,13107	coding
NovelTr_1439	472	Scaffold000229	-	2	280,192	41190,41562	coding
NovelTr_1440	1116	Scaffold000230	-	4	327,135,147,507	58434,58843,59454,60196	noncoding
NovelTr_1441	1023	Scaffold000230	-	5	327,135,147,69,345	58434,58843,59454,60186,60799	noncoding
NovelTr_1442	1173	Scaffold000230	-	5	327,135,147,219,345	58434,58843,59454,60186,60799	noncoding
NovelTr_1443	188	Scaffold000250	+	2	39,149	3624,3960	coding
NovelTr_1444	526	Scaffold000256	-	2	365,161	36715,37144	noncoding
NovelTr_1445	570	Scaffold000260	+	2	344,226	7517,7963	noncoding
NovelTr_1446	680	Scaffold000263	-	4	305,235,72,68	8398,10167,10492,10688	noncoding
NovelTr_1447	1591	Scaffold000279	+	13	219,112,113,123,203,76,75,81,87,42,79,71,310	11251,13848,19990,20469,20688,21008,22057,22228,22513,23303,24743,24929,27415	coding
NovelTr_1448	826	Scaffold000279	+	4	366,79,71,310	22979,24743,24929,27415	noncoding
NovelTr_1449	789	Scaffold000286	+	3	248,477,64	1022,1372,1930	coding
NovelTr_1450	587	Scaffold000286	+	4	248,153,122,64	1022,1372,1727,1930	coding
NovelTr_1451	434	Scaffold000295	+	5	143,72,72,135,12	31336,31568,31719,31857,32090	noncoding
NovelTr_1452	1261	Scaffold000316	-	2	1204,57	1265,2609	coding
NovelTr_1453	1018	Scaffold000316	-	5	309,84,94,422,109	24373,24936,25132,25319,25928	coding
NovelTr_1454	974	Scaffold000316	-	6	171,52,84,94,422,151	24373,24630,24936,25132,25319,25928	coding
NovelTr_1455	889	Scaffold000316	-	7	171,52,84,94,274,63,151	24373,24630,24936,25132,25319,25678,25928	coding
NovelTr_1456	511	Scaffold000391	-	3	179,293,39	29,279,1016	coding
NovelTr_1457	976	Scaffold000391	-	2	179,797	29,279	coding
NovelTr_1458	331	Scaffold000406	-	2	260,71	4,587	coding
NovelTr_1459	805	Scaffold000423	-	3	438,78,289	10243,11080,11227	coding
NovelTr_1460	492	Scaffold000432	-	2	327,165	1078,1481	noncoding
NovelTr_1461	694	Scaffold000432	-	5	327,57,106,100,104	1078,1481,1614,1790,1971	coding
NovelTr_1462	751	Scaffold000432	-	5	327,57,100,100,167	1078,1481,1620,1790,1971	coding
NovelTr_1463	937	Scaffold000432	-	4	327,57,100,453	1078,1481,1620,1790	coding
NovelTr_1464	386	Scaffold000447	+	3	231,53,102	69,439,567	noncoding
NovelTr_1465	304	Scaffold000452	-	2	88,216	81,271	coding
NovelTr_1466	824	Scaffold000447	+	3	473,98,253	4611,5165,5352	noncoding
NovelTr_1467	487	Scaffold000492	-	2	364,123	1526,2215	noncoding
NovelTr_1468	1512	Scaffold000564	+	9	209,259,91,180,110,125,93,186,259	182,478,839,1009,1303,1507,1730,1952,2217	coding
NovelTr_1469	1094	Scaffold000564	+	8	53,259,91,180,110,49,93,259	338,478,839,1009,1303,1583,1730,2217	coding
NovelTr_1470	1417	Scaffold000564	+	8	35,259,91,180,110,125,93,524	356,478,839,1009,1303,1507,1730,1952	coding
NovelTr_1471	611	Scaffold000582	+	2	488,123	4084,4671	noncoding
NovelTr_1472	235	Scaffold000653	+	2	151,84	2363,2591	noncoding
NovelTr_1473	712	Scaffold000684	+	3	521,90,101	1933,2562,2732	coding
NovelTr_1474	1158	Scaffold000695	-	3	269,556,333	413,1231,2037	noncoding
NovelTr_1475	858	Scaffold000695	-	5	269,95,281,72,141	413,1311,1506,2064,2229	noncoding
NovelTr_1476	752	Scaffold000695	-	4	235,79,132,306	1171,1506,1655,2064	noncoding
NovelTr_1477	330	Scaffold000783	-	2	269,61	715,1054	coding
NovelTr_1478	573	Scaffold000815	+	2	303,270	906,1277	noncoding
NovelTr_1479	349	Scaffold000786	+	2	216,133	1040,1327	noncoding
NovelTr_1480	311	Scaffold000786	+	2	178,133	1043,1327	noncoding
NovelTr_1481	382	Scaffold000856	+	2	158,224	0,251	noncoding
NovelTr_1482	740	Scaffold000880	+	4	116,162,68,394	10,230,479,632	noncoding
NovelTr_1483	729	Scaffold000880	+	2	182,547	210,479	noncoding
NovelTr_1484	488	Scaffold001128	+	6	70,173,40,51,86,68	151,347,617,738,885,1049	coding
NovelTr_1485	815	Scaffold001202	-	4	10,67,147,591	73,157,314,538	coding
NovelTr_1486	830	Scaffold001202	-	4	10,82,147,591	73,157,314,538	coding
NovelTr_1487	439	Scaffold001253	-	3	90,308,41	30,191,590	noncoding
NovelTr_1488	332	Scaffold001232	-	2	294,38	0,1066	noncoding
NovelTr_1489	516	Scaffold001346	+	4	123,226,128,39	219,425,728,963	coding
NovelTr_1490	677	Scaffold001553	+	2	448,229	7,529	coding
NovelTr_1491	521	Scaffold001553	+	2	448,73	7,685	coding
NovelTr_1492	337	Scaffold001766	-	4	126,66,66,79	0,382,547,684	coding
NovelTr_1493	330	Scaffold001792	-	2	88,242	377,572	coding
NovelTr_1494	383	Scaffold002219	+	2	194,189	96,402	coding
NovelTr_1495	331	Scaffold002523	-	3	162,116,53	2,266,459	noncoding
NovelTr_1496	254	Scaffold002682	-	3	54,112,88	22,158,347	coding
NovelTr_1497	296	Scaffold002781	+	3	118,136,42	4,320,569	coding
NovelTr_1498	415	Scaffold002973	+	3	187,121,107	5,289,475	coding
NovelTr_1499	240	Scaffold003082	-	2	52,188	178,381	noncoding
NovelTr_1500	411	Scaffold003260	+	2	66,345	5,178	coding
NovelTr_1501	420	Scaffold003600	-	2	54,366	0,125	noncoding
NovelTr_1502	420	Scaffold003634	+	2	393,27	0,482	coding
NovelTr_1503	181	Scaffold003838	-	3	39,68,74	129,253,418	coding
NovelTr_1504	336	Scaffold004183	-	2	128,208	51,243	coding
NovelTr_1505	213	Scaffold004889	+	2	201,12	81,387	noncoding
NovelTr_1506	309	Scaffold005271	+	2	250,59	2,327	noncoding
NovelTr_1507	257	Scaffold005597	+	2	81,176	8,182	noncoding
NovelTr_1508	255	Scaffold006240	+	2	163,92	5,249	coding
NovelTr_1509	253	Scaffold006501	+	2	76,177	1,150	noncoding
NovelTr_1510	243	Scaffold006644	+	2	73,170	0,154	noncoding
NovelTr_1511	238	Scaffold006725	+	2	118,120	1,187	coding
NovelTr_1512	203	Scaffold007801	-	2	151,52	1,236	coding
NovelTr_1513	192	Scaffold008515	-	2	156,36	0,235	coding
