# Supplementary material for: Physiological Characterization and Comparative Transcriptome Analysis of a Slow-Growing Reduced-Thylakoid Mutant of Chinese Cabbage (Brassica campestris ssp. pekinensis)
Source: Front Plant Sci. 2016 Jan 26;7:3. doi: 10.3389/fpls.2016.00003 (PMC4726769; doi:10.3389/fpls.2016.00003)
Supplement: Table S5 — Summary of SNPs detected in the “FT” and drm libraries (XLS). [file Table5.XLSX]

## Sheet: FT.SNP
Chromosome	Coordinate	Reference nucleotide	Consensus nucleotide	Consensus quality	Best nucleotide covering the position	Average quality score of best nucleotide	Reads number covering best nucleotide
A09	6543	G	K	69	G	38	16
A09	6617	T	Y	91	T	36	29
A09	7770	G	A	88	A	36	67
A09	7777	G	A	99	A	34	96
A09	7811	G	A	99	A	36	215
A09	7823	G	A	55	A	35	247
A09	7850	C	A	41	A	34	259
A09	19267	C	G	99	G	35	600
A09	19389	A	W	21	T	36	107
A09	31378	A	C	93	C	36	90
A09	31708	C	M	30	C	33	19
A09	32657	T	A	59	A	36	27
A09	46234	A	G	23	G	39	9
A09	90047	G	K	99	G	35	63
A09	113019	C	T	99	T	37	104
A09	113624	C	T	99	T	37	108
A09	113770	G	A	29	A	35	20
A09	113818	T	A	54	A	39	29
A09	113995	T	C	99	C	37	123
A09	114198	G	A	46	A	37	75
A09	114348	A	G	99	G	36	156
A09	114689	C	M	50	A	34	35
A09	120201	G	T	37	T	35	14
A09	120210	T	G	34	G	35	13
A09	120258	C	T	23	T	34	9
A09	120552	G	T	44	T	36	16
A09	120615	T	G	40	G	34	15
A09	120660	A	G	49	G	37	18
A09	120729	A	C	40	C	33	15
A09	120861	T	C	43	C	33	16
A09	120972	G	C	59	C	33	22
A09	121059	C	T	38	T	34	14
A09	130203	C	T	35	T	38	13
A09	130417	A	T	72	T	34	75
A09	131316	A	G	99	G	35	711
A09	131394	G	C	99	C	33	741
A09	131431	C	T	99	T	33	982
A09	131556	G	A	99	A	36	681
A09	131562	T	C	99	C	35	680
A09	131628	G	A	99	A	37	519
A09	131640	T	C	99	C	35	518
A09	131661	G	A	99	A	34	550
A09	131724	G	A	99	A	34	617
A09	131950	C	A	99	A	33	788
A09	132123	G	A	99	A	34	657
A09	132135	C	G	99	G	33	715
A09	132276	T	C	99	C	35	724
A09	132292	C	T	99	T	34	534
A09	132336	C	T	99	T	35	361
A09	134770	C	T	63	T	37	58
A09	150402	G	R	99	G	36	940
A09	150411	G	R	99	G	38	1467
A09	150426	G	R	99	G	38	2409
A09	150762	C	Y	29	C	30	3600
A09	159464	C	T	22	T	36	11
A09	166613	G	A	32	A	38	31
A09	167528	G	A	99	A	36	127
A09	170218	C	G	99	G	33	114
A09	172476	A	G	99	G	34	198
A09	186491	T	C	26	C	38	11
A09	186532	A	T	99	T	37	41
A09	186542	C	G	99	G	39	43
A09	186563	G	C	99	C	35	72
A09	186580	T	A	99	A	35	105
A09	187012	T	C	99	C	38	60
A09	187099	T	A	99	A	36	161
A09	187111	G	T	95	T	33	168
A09	187123	T	C	99	C	36	183
A09	187345	T	A	95	A	37	64
A09	187363	A	G	99	G	37	83
A09	187408	G	C	99	C	36	142
A09	187549	T	G	99	G	36	172
A09	187654	A	G	99	G	36	181
A09	187687	A	G	99	G	36	161
A09	187735	G	A	99	A	37	111
A09	195533	G	A	99	A	36	112
A09	196365	A	T	25	T	36	10
A09	196383	G	A	37	A	35	14
A09	196392	T	C	38	C	35	14
A09	196407	A	G	65	G	38	34
A09	196488	G	A	99	A	34	75
A09	196494	A	G	99	G	35	89
A09	196560	A	C	99	C	36	129
A09	196605	T	C	99	C	36	63
A09	196635	T	C	40	C	35	15
A09	196641	T	C	20	C	34	8
A09	197918	A	C	84	C	33	42
A09	197924	T	A	84	A	34	38
A09	199533	A	R	84	A	30	19
A09	199563	C	Y	87	T	35	15
A09	199569	T	W	98	A	33	15
A09	199581	T	W	52	A	31	13
A09	199732	A	C	67	C	38	28
A09	199741	T	G	68	G	38	28
A09	199759	A	G	65	G	36	27
A09	200113	A	G	54	G	37	20
A09	200401	G	C	74	C	36	30
A09	200491	A	G	99	G	38	79
A09	200506	G	A	99	A	37	77
A09	200574	T	G	99	G	36	120
A09	200593	G	A	99	A	37	121
A09	200641	T	G	99	G	36	64
A09	200647	A	G	90	G	36	55
A09	201024	C	T	61	T	38	24
A09	201237	G	A	32	A	34	12
A09	201286	T	C	23	C	33	9
A09	201337	C	G	26	G	38	10
A09	201384	C	T	61	T	38	30
A09	202662	G	T	99	T	37	212
A09	203495	G	A	99	A	36	484
A09	203530	G	A	99	A	34	718
A09	203660	A	G	99	G	35	335
A09	203840	G	A	99	A	37	85
A09	203847	A	G	99	G	37	85
A09	205453	A	G	20	G	35	8
A09	205488	T	C	58	C	37	21
A09	206664	A	C	80	C	35	44
A09	206688	T	C	99	C	35	86
A09	206968	A	G	99	G	36	240
A09	207435	T	A	67	A	38	45
A09	207446	G	A	99	A	37	66
A09	207843	G	A	99	A	35	122
A09	209957	T	C	99	C	35	114
A09	209962	C	G	99	G	36	123
A09	210032	T	G	99	G	33	157
A09	210041	T	C	99	C	33	168
A09	210052	A	C	99	C	34	175
A09	210173	C	A	99	A	35	215
A09	210184	C	T	99	T	35	192
A09	210415	A	G	93	G	37	73
A09	210450	A	T	71	T	36	64
A09	210797	C	G	28	G	37	58
A09	210835	C	T	99	T	38	132
A09	210889	G	A	79	A	35	220
A09	210955	C	T	99	T	36	240
A09	211027	C	T	70	T	36	99
A09	211172	T	C	99	C	36	86
A09	211181	G	A	99	A	36	80
A09	211199	C	T	96	T	38	60
A09	211232	A	C	99	C	36	148
A09	211277	A	T	99	T	37	197
A09	211337	T	C	99	C	36	133
A09	211447	G	T	99	T	36	88
A09	211507	C	G	99	G	36	201
A09	211540	T	G	99	G	36	219
A09	211555	C	A	99	A	37	210
A09	211597	C	A	99	A	38	296
A09	211806	A	G	99	G	37	148
A09	211851	C	T	99	T	37	236
A09	211884	G	A	99	A	36	164
A09	211893	G	A	99	A	36	160
A09	211932	T	G	69	G	37	103
A09	211938	T	C	35	C	37	84
A09	212264	A	G	33	G	38	19
A09	212835	A	T	39	T	36	21
A09	212864	C	G	79	G	34	52
A09	212872	A	G	99	G	35	76
A09	213466	C	T	97	T	37	65
A09	213485	G	A	68	A	37	45
A09	220489	A	C	99	C	36	86
A09	220558	G	A	99	A	37	218
A09	220935	G	T	32	T	39	12
A09	221005	A	G	54	G	35	23
A09	221252	A	G	89	G	36	45
A09	221286	G	A	97	A	38	56
A09	221462	C	Y	99	C	37	36
A09	221526	T	C	99	C	38	93
A09	222523	A	G	99	G	37	132
A09	222532	C	A	99	A	36	132
A09	222565	T	G	99	G	38	95
A09	222592	C	T	99	T	37	106
A09	222607	T	Y	63	C	36	104
A09	222776	A	C	37	C	35	22
A09	222928	T	C	24	C	34	18
A09	222976	C	A	53	A	33	23
A09	223244	A	G	99	G	37	204
A09	223319	C	A	99	A	37	134
A09	224998	T	A	78	A	38	32
A09	225048	C	A	29	A	36	11
A09	225173	T	A	99	A	37	80
A09	226160	G	A	99	A	37	58
A09	226240	A	C	99	C	36	88
A09	226292	A	G	99	G	36	70
A09	226313	C	G	95	G	35	63
A09	226364	A	T	99	T	36	64
A09	226445	C	T	96	T	37	38
A09	226469	T	A	45	A	37	17
A09	226480	C	A	29	A	36	11
A09	226593	G	A	68	A	33	29
A09	226713	A	G	74	G	33	33
A09	227630	A	G	22	G	39	16
A09	227639	C	T	29	T	39	18
A09	227666	C	T	76	T	34	37
A09	227690	A	G	80	G	35	42
A09	227759	G	A	90	A	36	38
A09	227774	C	G	91	G	34	40
A09	227783	T	A	62	A	34	24
A09	228157	A	G	57	G	37	22
A09	228205	C	T	65	T	36	24
A09	228254	T	G	70	G	38	28
A09	228262	G	A	74	A	38	30
A09	228772	T	C	36	C	35	21
A09	242029	T	C	68	C	35	30
A09	242736	G	C	99	C	36	82
A09	242748	C	T	99	T	37	82
A09	243185	A	C	99	C	37	74
A09	243226	G	A	86	A	32	37
A09	243497	A	R	99	A	37	104
A09	243509	T	Y	99	C	37	88
A09	243524	G	R	99	A	33	64
A09	243539	T	W	99	A	34	52
A09	244231	T	A	70	A	36	27
A09	244291	G	A	99	A	36	55
A09	244303	C	T	99	T	37	49
A09	244357	A	C	39	C	33	17
A09	244381	G	C	26	C	34	10
A09	244578	C	A	99	A	35	91
A09	264389	A	C	99	C	38	105
A09	268719	A	R	29	A	38	197
A09	268829	T	W	71	T	36	87
A09	268838	A	M	40	A	37	108
A09	268856	T	Y	48	T	37	124
A09	268871	A	M	80	A	36	143
A09	269949	C	Y	48	C	36	19
A09	271512	A	R	23	A	33	13
A09	271518	C	T	87	T	33	66
A09	271707	C	T	25	T	33	10
A09	272051	A	G	99	G	37	371
A09	272063	A	T	52	T	34	340
A09	272072	A	G	99	G	35	436
A09	272102	A	G	99	G	35	445
A09	272174	C	G	99	G	36	173
A09	272325	A	C	99	C	37	202
A09	272357	T	Y	99	T	38	295
A09	272363	T	C	99	C	37	293
A09	272369	T	A	99	A	37	313
A09	272402	C	Y	95	C	35	247
A09	272517	G	K	31	T	37	249
A09	272568	A	R	32	A	36	717
A09	273845	G	A	99	A	35	73
A09	273860	A	G	94	G	34	78
A09	273866	A	G	98	G	32	89
A09	275204	G	A	42	A	36	57
A09	275528	T	A	99	A	37	142
A09	276645	A	G	99	G	37	201
A09	276677	T	G	99	G	35	205
A09	276705	A	G	99	G	36	226
A09	276798	A	G	99	G	36	272
A09	276924	T	A	99	A	36	159
A09	276934	C	A	99	A	34	126
A09	276939	G	A	99	A	36	122
A09	276951	C	G	99	G	35	112
A09	276968	G	A	99	A	35	147
A09	277010	G	A	99	A	36	177
A09	277043	C	T	99	T	36	262
A09	288993	A	T	33	T	36	14
A09	289084	C	T	99	T	34	161
A09	289358	C	Y	98	T	37	226
A09	289631	G	A	43	A	35	16
A09	289936	G	T	99	T	37	1090
A09	290035	G	A	29	A	38	11
A09	290066	A	T	32	T	35	12
A09	290116	A	C	99	C	38	79
A09	290134	A	C	99	C	36	75
A09	290170	T	C	85	C	33	68
A09	290692	T	C	71	C	34	104
A09	290704	A	T	85	T	35	114
A09	290713	T	C	99	C	38	118
A09	290874	C	T	90	T	37	47
A09	299732	G	T	70	T	37	26
A09	299764	C	A	70	A	36	27
A09	299785	C	T	77	T	37	31
A09	299800	T	A	75	A	37	29
A09	300618	A	G	35	G	35	13
A09	300631	T	A	52	A	33	21
A09	300670	C	T	82	T	35	33
A09	300771	C	T	63	T	35	24
A09	300831	G	A	69	A	36	25
A09	300851	C	A	50	A	38	18
A09	322593	G	A	29	A	36	18
A09	338464	C	T	52	T	33	22
A09	338838	A	G	20	G	36	8
A09	338965	A	G	41	G	38	15
A09	339569	C	T	75	T	35	30
A09	339606	G	T	99	T	37	50
A09	339846	T	C	93	C	36	45
A09	339877	A	G	62	G	36	42
A09	339945	T	C	95	C	37	45
A09	339963	C	T	90	T	37	53
A09	340040	C	T	99	T	35	63
A09	340047	T	C	75	C	36	58
A09	340053	A	G	87	G	36	51
A09	340199	T	W	99	A	38	73
A09	340220	A	M	99	A	37	75
A09	340234	A	M	99	A	37	93
A09	340262	A	W	99	A	37	92
A09	340277	T	Y	99	C	37	90
A09	340605	C	G	31	G	37	12
A09	340657	A	T	99	T	37	42
A09	340673	A	G	99	G	37	47
A09	340681	G	T	99	T	37	53
A09	340691	A	T	99	T	37	58
A09	341349	C	T	76	T	37	28
A09	341385	G	A	72	A	36	27
A09	341394	C	T	71	T	37	26
A09	341427	A	T	40	T	38	15
A09	341840	A	C	34	C	36	20
A09	342108	G	T	49	T	37	29
A09	342175	G	A	40	A	36	20
A09	354701	T	C	23	C	38	9
A09	355034	T	C	32	C	36	12
A09	355393	C	A	99	A	37	338
A09	356013	A	G	35	G	36	13
A09	356033	T	C	35	C	38	13
A09	356129	A	G	23	G	36	9
A09	356139	C	T	32	T	31	13
A09	356144	G	A	32	A	34	13
A09	363618	G	T	32	T	28	12
A09	367878	C	Y	35	C	32	246
A09	367887	T	K	93	T	34	253
A09	368166	A	M	55	C	32	23
A09	377544	G	R	32	G	32	1027
A09	387733	C	M	58	C	37	58
A09	388422	C	Y	99	T	37	33
A09	400136	T	Y	64	T	35	628
A09	418278	T	Y	73	C	34	11
A09	429571	C	T	43	T	34	16
A09	450750	G	A	91	A	33	45
A09	450780	C	A	97	A	36	46
A09	450870	C	A	82	A	35	48
A09	450882	G	A	90	A	35	50
A09	450978	C	T	95	T	37	57
A09	451023	A	C	81	C	35	38
A09	451028	G	A	76	A	35	35
A09	451143	C	A	40	A	38	15
A09	451183	G	T	26	T	35	10
A09	451335	G	T	99	T	35	62
A09	451347	A	G	95	G	33	51
A09	451356	A	G	87	G	33	44
A09	451374	T	C	83	C	35	35
A09	451410	T	G	20	G	35	8
A09	451730	A	G	61	G	36	24
A09	453837	A	G	93	G	36	46
A09	453903	A	T	99	T	37	47
A09	454060	C	A	55	A	37	23
A09	454081	A	G	57	G	37	23
A09	454090	A	G	63	G	36	26
A09	454111	T	C	84	C	36	35
A09	454213	C	T	99	T	37	94
A09	454243	A	G	99	G	35	116
A09	454273	C	T	99	T	35	150
A09	454462	A	G	99	G	36	138
A09	454492	G	A	99	A	37	135
A09	461795	G	A	99	A	38	367
A09	461992	T	C	99	C	38	448
A09	463735	C	T	26	T	35	10
A09	465566	T	C	99	C	37	132
A09	465593	T	A	99	A	36	174
A09	465599	T	C	99	C	36	173
A09	465775	G	A	99	A	37	81
A09	465781	T	G	99	G	37	81
A09	465787	G	T	99	T	34	82
A09	465797	A	C	99	C	33	258
A09	465871	T	C	99	C	36	236
A09	466024	A	T	99	T	35	168
A09	466798	A	T	20	T	36	8
A09	466828	T	A	61	A	37	22
A09	466872	A	G	90	G	34	38
A09	466884	G	A	97	A	31	48
A09	466897	G	T	83	T	30	43
A09	466942	T	C	92	C	34	43
A09	466974	C	G	97	G	32	48
A09	467007	G	A	95	A	35	39
A09	467066	A	G	69	G	34	28
A09	467085	A	C	61	C	35	23
A09	467176	C	T	20	T	38	8
A09	467216	G	T	79	T	36	33
A09	467719	G	T	91	T	37	48
A09	468289	T	C	99	C	37	75
A09	469097	G	A	99	A	37	87
A09	469139	C	A	47	A	31	53
A09	469259	G	A	99	A	36	72
A09	469353	G	C	99	C	35	290
A09	469394	G	A	99	A	37	186
A09	469656	C	G	99	G	37	256
A09	469874	A	G	99	G	38	152
A09	469892	C	T	99	T	37	124
A09	469907	G	A	99	A	38	81
A09	469933	A	G	99	G	37	74
A09	469940	C	T	99	T	37	67
A09	470291	A	G	99	G	36	93
A09	471514	C	Y	96	T	37	97
A09	474271	T	C	99	C	37	75
A09	474287	T	A	99	A	36	80
A09	474491	T	Y	99	T	36	375
A09	474558	T	C	35	C	37	13
A09	474882	G	K	68	T	33	91
A09	474927	T	Y	99	C	37	1085
A09	474933	A	T	65	T	37	1166
A09	475041	C	T	99	T	32	779
A09	475141	T	Y	99	T	31	1360
A09	475153	A	W	99	A	26	1113
A09	475190	C	T	99	T	34	612
A09	479913	G	C	93	C	35	47
A09	479964	T	G	82	G	34	40
A09	479970	T	C	92	C	37	35
A09	480018	C	T	29	T	33	11
A09	480127	G	T	40	T	37	15
A09	480168	A	G	71	G	35	28
A09	480282	C	T	46	T	39	17
A09	480378	C	T	83	T	38	37
A09	480633	A	T	98	T	37	59
A09	480834	G	A	99	A	37	126
A09	480873	G	A	99	A	36	105
A09	480882	T	C	99	C	37	95
A09	481026	T	G	99	G	36	83
A09	482387	C	T	37	T	36	24
A09	482489	G	A	58	A	36	27
A09	482495	C	A	74	A	36	33
A09	482513	A	G	91	G	38	43
A09	482564	A	G	90	G	36	66
A09	482801	A	G	99	G	37	82
A09	482872	G	T	99	T	37	79
A09	484435	A	G	99	G	35	54
A09	484485	A	C	99	C	36	107
A09	484545	A	G	99	G	37	94
A09	484627	G	T	99	T	37	117
A09	484648	C	A	99	A	38	130
A09	484745	T	G	99	G	36	110
A09	484855	A	C	99	C	37	135
A09	485197	A	C	99	C	36	92
A09	485243	G	T	99	T	38	79
A09	485267	A	T	99	T	38	54
A09	485473	A	G	99	G	37	96
A09	485516	C	T	99	T	37	105
A09	485523	T	C	99	C	36	104
A09	485577	A	T	97	T	37	73
A09	486192	C	G	64	G	36	24
A09	486210	G	A	81	A	38	30
A09	486216	C	T	95	T	37	36
A09	486228	G	A	95	A	35	47
A09	486258	T	C	99	C	36	85
A09	486340	A	G	80	G	35	42
A09	486373	G	A	20	A	33	8
A09	486397	T	C	20	C	39	8
A09	486609	A	T	99	T	35	63
A09	486702	G	A	29	A	37	11
A09	486765	C	T	35	T	35	13
A09	486787	G	S	71	C	36	22
A09	486860	C	T	99	T	36	110
A09	486894	G	A	99	A	37	119
A09	486920	G	A	99	A	36	113
A09	486944	T	G	99	G	36	123
A09	487073	G	A	99	A	37	128
A09	487113	C	A	99	A	33	57
A09	487200	T	C	41	C	35	32
A09	487266	A	C	99	C	38	105
A09	487293	C	T	99	T	37	129
A09	487404	T	W	99	A	34	36
A09	487508	A	G	99	G	36	158
A09	487528	G	C	99	C	36	128
A09	487766	T	G	99	G	36	216
A09	490633	G	A	47	A	35	18
A09	490746	A	T	93	T	37	44
A09	490827	C	A	99	A	37	51
A09	490882	G	A	94	A	37	61
A09	490921	C	T	92	T	38	41
A09	491374	C	G	70	G	37	35
A09	491399	G	C	99	C	37	45
A09	491440	T	G	69	G	35	52
A09	491618	G	A	40	A	36	15
A09	491790	C	A	58	A	38	22
A09	491960	A	G	43	G	39	16
A09	495015	A	G	60	G	33	24
A09	500256	A	R	57	A	35	14
A09	519424	G	K	60	T	32	16
A09	529899	G	T	20	T	38	8
A09	558298	A	R	59	A	34	78
A09	558325	C	T	99	T	38	177
A09	558340	C	T	99	T	37	284
A09	558831	T	A	99	A	36	602
A09	559136	A	G	99	G	38	403
A09	560395	A	G	99	G	37	593
A09	560688	C	T	99	T	37	139
A09	560697	A	G	99	G	34	206
A09	566249	C	A	26	A	37	10
A09	566683	T	G	29	G	37	11
A09	566689	A	C	29	C	35	11
A09	572775	G	A	97	A	37	71
A09	572791	G	T	99	T	39	103
A09	573190	C	T	45	T	35	27
A09	573225	C	A	44	A	37	27
A09	574465	G	A	52	A	36	20
A09	574822	A	G	87	G	35	40
A09	574870	C	T	99	T	35	128
A09	574885	C	G	99	G	36	130
A09	574912	T	G	99	G	36	200
A09	574946	G	C	99	C	35	207
A09	575023	C	A	94	A	31	84
A09	575039	T	A	80	A	35	44
A09	575046	T	A	67	A	37	37
A09	576789	A	C	46	C	36	17
A09	576852	A	C	95	C	36	55
A09	576924	T	C	92	C	36	43
A09	576942	G	T	86	T	35	36
A09	576993	A	C	66	C	37	25
A09	576999	T	A	63	A	33	24
A09	577023	C	G	70	G	36	26
A09	577164	G	A	83	A	36	32
A09	577209	G	A	67	A	35	27
A09	577227	A	G	82	G	37	31
A09	577272	T	C	86	C	37	35
A09	577930	C	T	90	T	35	39
A09	577956	T	A	93	A	33	45
A09	578133	T	G	86	G	35	41
A09	578454	C	T	64	T	38	24
A09	578469	T	C	76	C	37	30
A09	578610	C	T	98	T	37	41
A09	578625	A	G	85	G	36	36
A09	578676	A	G	85	G	36	47
A09	582949	T	G	20	G	34	9
A09	582964	T	C	73	C	35	30
A09	583490	A	G	99	G	38	46
A09	583495	A	T	99	T	35	45
A09	590863	A	G	21	G	33	92
A09	590899	T	C	99	C	38	1789
A09	591263	C	T	99	T	38	601
A09	591809	T	C	58	C	37	486
A09	591934	T	A	99	A	37	185
A09	591946	T	C	99	C	37	741
A09	591961	T	C	99	C	38	675
A09	592139	T	C	99	C	38	5026
A09	592163	G	T	99	T	35	7136
A09	592211	T	A	83	A	32	9339
A09	592733	G	A	99	A	38	5304
A09	592923	G	C	38	C	32	2214
A09	595212	A	G	37	G	33	16
A09	595218	C	T	29	T	36	11
A09	595269	C	A	47	A	31	18
A09	595307	G	T	53	T	36	19
A09	595348	A	G	20	G	33	8
A09	598188	A	G	99	G	35	176
A09	598194	A	G	99	G	35	183
A09	598215	A	G	99	G	34	174
A09	598280	A	G	99	G	37	140
A09	598290	C	G	99	G	35	116
A09	598308	A	C	99	C	33	88
A09	598350	T	A	99	A	35	103
A09	598505	T	C	99	C	37	185
A09	598512	A	T	99	T	36	191
A09	598535	A	C	99	C	36	129
A09	599227	G	T	97	T	39	42
A09	599242	G	A	99	A	39	42
A09	599299	G	C	77	C	36	30
A09	599305	T	G	67	G	37	29
A09	599314	G	T	90	T	37	36
A09	599347	G	T	99	T	35	87
A09	599410	A	T	90	T	34	69
A09	599628	G	T	99	T	36	107
A09	599649	T	C	75	C	37	50
A09	599805	A	G	99	G	38	243
A09	599853	T	C	99	C	37	141
A09	599871	C	A	99	A	37	85
A09	599972	T	C	98	C	34	58
A09	600026	A	G	99	G	37	89
A09	600035	T	A	99	A	37	88
A09	600083	C	T	84	T	37	56
A09	600258	C	T	99	T	37	148
A09	600288	A	G	99	G	37	215
A09	600324	T	A	99	A	37	147
A09	600333	A	C	99	C	36	135
A09	600354	C	T	99	T	36	136
A09	661941	A	M	61	C	32	20
A09	661985	C	T	99	T	37	303
A09	662021	C	T	99	T	36	355
A09	662402	A	C	99	C	36	277
A09	662431	G	T	99	T	36	270
A09	663018	A	G	99	G	37	314
A09	663057	A	G	99	G	35	341
A09	663620	C	G	99	G	37	289
A09	663644	T	A	99	A	37	279
A09	663671	G	A	99	A	37	218
A09	663683	C	A	99	A	37	185
A09	663722	C	T	99	T	35	71
A09	663734	A	T	87	T	35	35
A09	663740	T	G	56	G	36	24
A09	663756	T	C	42	C	34	16
A09	663851	A	T	66	T	38	47
A09	663856	T	A	86	A	37	54
A09	663872	A	C	99	C	35	111
A09	663962	C	T	99	T	34	233
A09	664025	C	T	99	T	31	218
A09	664031	G	A	95	A	32	215
A09	664046	G	A	99	A	36	209
A09	664169	C	T	99	T	36	264
A09	664211	C	T	96	T	33	112
A09	664223	C	A	99	A	36	91
A09	664241	A	T	28	T	28	20
A09	664328	C	G	85	G	35	134
A09	664902	G	A	99	A	35	214
A09	664916	G	A	99	A	36	184
A09	665014	G	A	99	A	35	55
A09	667581	T	W	99	A	32	23
A09	668372	A	T	99	T	31	437
A09	668387	T	C	99	C	33	503
A09	668399	C	G	99	G	32	462
A09	669315	A	G	89	G	35	44
A09	671591	T	C	99	C	38	52
A09	671696	A	T	65	T	35	141
A09	671898	C	Y	99	C	32	3091
A09	671919	C	Y	99	C	32	2931
A09	672018	A	C	99	C	36	1593
A09	672186	T	Y	99	C	34	2475
A09	672498	G	C	99	C	35	1900
A09	672939	C	Y	99	C	34	527
A09	673492	G	C	99	C	36	42
A09	680982	C	T	68	T	37	25
A09	681195	C	T	91	T	35	42
A09	681216	C	T	70	T	35	32
A09	681381	T	C	83	C	38	32
A09	682019	C	A	92	A	36	58
A09	682125	G	A	34	A	35	13
A09	682315	A	G	20	G	35	8
A09	682759	C	A	88	A	38	34
A09	686925	T	G	86	G	36	38
A09	686939	A	G	80	G	35	34
A09	687020	A	G	52	G	36	21
A09	688022	C	T	99	T	37	70
A09	697947	T	G	25	G	38	24
A09	697995	A	G	28	G	36	25
A09	698006	C	T	25	T	34	22
A09	698013	G	C	25	C	35	22
A09	700280	A	C	99	C	35	120
A09	700321	C	T	99	T	36	141
A09	700328	G	T	99	T	37	132
A09	701646	G	A	99	A	37	108
A09	742158	T	G	99	G	37	69
A09	742200	A	G	99	G	36	138
A09	742215	T	C	99	C	36	157
A09	742448	A	G	56	G	38	35
A09	742645	G	T	25	T	34	11
A09	742663	T	C	57	C	34	34
A09	742732	T	C	83	C	34	39
A09	742997	C	T	57	T	38	31
A09	743028	T	C	50	C	36	27
A09	746737	A	C	37	C	37	14
A09	746805	T	G	68	G	36	28
A09	748082	G	K	72	G	36	121
A09	753680	T	C	99	C	37	126
A09	753692	T	C	99	C	36	150
A09	753866	A	G	99	G	32	233
A09	753875	C	A	96	A	27	217
A09	753884	A	G	99	G	36	170
A09	754094	A	T	93	T	34	235
A09	754223	A	C	99	C	35	254
A09	754247	G	C	99	C	34	243
A09	754397	A	G	99	G	33	117
A09	754406	T	C	99	C	35	72
A09	754415	T	G	87	G	32	52
A09	754422	C	T	43	T	32	25
A09	754454	T	C	32	C	34	13
A09	754472	A	G	77	G	35	39
A09	754514	A	T	99	T	36	123
A09	754522	A	G	99	G	36	143
A09	754634	G	A	99	A	33	196
A09	754646	T	A	99	A	36	173
A09	754667	G	A	99	A	37	100
A09	755476	A	T	99	T	34	195
A09	755538	G	T	94	T	37	68
A09	755545	T	C	94	C	38	62
A09	755569	C	T	79	T	38	51
A09	755602	T	A	44	A	34	35
A09	755718	A	T	99	T	37	160
A09	755787	T	C	99	C	35	188
A09	755808	C	T	99	T	33	150
A09	755831	T	C	99	C	36	134
A09	755854	G	C	96	C	37	77
A09	773077	C	T	99	T	35	1137
A09	773182	C	T	99	T	30	222
A09	773194	C	T	99	T	34	112
A09	800975	A	C	21	C	36	8
A09	803085	C	G	99	G	37	267
A09	803679	T	W	74	A	37	72
A09	803684	G	K	42	T	36	95
A09	803884	G	A	99	A	35	157
A09	804091	C	T	99	T	36	290
A09	804109	C	T	99	T	37	274
A09	804171	T	A	99	A	36	264
A09	804193	T	G	99	G	37	190
A09	804241	G	A	99	A	37	97
A09	804247	A	G	99	G	36	96
A09	804312	G	A	99	A	37	133
A09	804320	T	C	99	C	37	176
A09	804422	T	C	87	C	33	43
A09	804523	A	T	28	T	35	11
A09	804671	C	T	99	T	37	286
A09	804814	G	C	99	C	37	387
A09	804916	C	T	99	T	36	173
A09	804934	G	A	71	A	31	56
A09	804977	C	G	99	G	36	88
A09	805032	G	A	99	A	36	199
A09	805051	T	A	99	A	37	198
A09	805105	T	A	99	A	36	130
A09	805166	A	T	77	T	34	40
A09	805175	T	G	55	G	34	28
A09	805180	C	T	26	T	35	10
A09	805257	C	A	26	A	36	10
A09	805822	G	T	99	T	39	381
A09	805892	G	T	99	T	36	163
A09	806075	G	A	99	A	37	548
A09	806089	G	A	99	A	37	521
A09	806475	A	G	99	G	38	367
A09	806514	C	T	99	T	37	248
A09	806529	T	A	99	A	36	205
A09	806542	T	G	99	G	36	196
A09	806562	A	G	99	G	35	164
A09	806577	G	T	99	T	38	94
A09	806586	C	T	99	T	38	70
A09	806623	G	C	99	C	34	49
A09	806640	A	T	28	T	32	11
A09	806777	C	T	99	T	38	110
A09	806822	A	C	99	C	36	228
A09	806849	T	G	99	G	36	214
A09	806891	C	T	99	T	38	218
A09	806936	C	A	99	A	36	246
A09	806947	C	T	99	T	37	211
A09	806954	T	C	99	C	36	192
A09	806963	T	G	99	G	36	143
A09	807224	T	C	22	C	36	14
A09	807246	G	T	51	T	35	24
A09	807260	T	C	61	C	37	29
A09	807266	G	A	60	A	35	29
A09	807275	A	T	63	T	35	29
A09	807410	G	T	44	T	36	57
A09	807452	A	T	70	T	27	116
A09	807476	T	C	99	C	36	261
A09	807482	A	G	99	G	36	268
A09	807563	A	G	46	G	35	17
A09	807570	A	T	26	T	35	10
A09	807623	A	C	34	C	34	13
A09	807661	A	C	99	C	38	123
A09	807696	C	T	99	T	34	120
A09	807726	A	C	23	C	33	14
A09	807841	T	K	20	T	33	12
A09	807945	T	A	99	A	35	901
A09	807972	A	G	99	G	36	817
A09	808044	G	C	99	C	35	379
A09	808209	G	C	99	C	37	147
A09	808225	T	G	99	G	38	145
A09	808245	A	G	99	G	34	138
A09	808263	G	S	99	G	33	99
A09	808333	C	A	99	A	36	156
A09	808346	T	C	99	C	36	150
A09	808571	G	A	99	A	29	604
A09	814690	T	G	24	G	34	10
A09	815706	C	T	53	T	38	20
A09	815726	T	A	41	A	38	15
A09	816104	A	G	26	G	35	10
A09	816186	C	Y	96	C	38	20
A09	817559	T	C	99	C	34	713
A09	817586	G	T	99	T	35	480
A09	817701	G	R	25	A	38	55
A09	817736	C	T	79	T	38	52
A09	817752	G	C	71	C	36	49
A09	817758	C	G	46	G	33	38
A09	821558	G	A	40	A	36	39
A09	821591	T	C	70	C	38	59
A09	821597	A	G	79	G	37	68
A09	821610	T	G	81	G	36	72
A09	829625	G	A	26	A	37	11
A09	829643	A	T	32	T	37	12
A09	829970	A	G	43	G	36	17
A09	832500	A	M	29	A	30	13
A09	843428	T	A	43	A	31	19
A09	843453	C	T	55	T	35	22
A09	843664	T	G	49	G	38	18
A09	849648	G	A	68	A	36	53
A09	867160	G	A	23	A	36	9
A09	867364	T	C	72	C	36	27
A09	867602	C	T	59	T	35	24
A09	867826	T	G	53	G	37	20
A09	867832	A	C	55	C	36	21
A09	867926	A	T	63	T	35	25
A09	966113	C	Y	24	C	36	240
A09	971576	T	G	34	G	36	13
A09	971612	C	T	23	T	31	11
A09	978918	T	C	61	C	37	22
A09	978933	G	T	72	T	39	26
A09	978949	G	R	99	G	36	34
A09	979013	A	R	74	A	36	22
A09	979432	G	S	36	G	36	23
A09	979520	T	W	99	T	37	20
A09	979930	G	C	24	C	36	9
A09	980945	C	Y	20	C	35	125
A09	981090	G	T	44	T	37	73
A09	981215	C	T	99	T	38	452
A09	982232	A	G	99	G	35	244
A09	983666	T	A	20	A	34	10
A09	984828	C	A	99	A	38	197
A09	985369	A	G	99	G	36	252
A09	986066	A	R	99	A	35	148
A09	986105	A	W	99	A	35	96
A09	986385	A	G	40	G	38	19
A09	986424	C	G	71	G	35	35
A09	986439	G	A	48	A	35	21
A09	986570	A	G	99	G	36	80
A09	986582	C	T	99	T	36	122
A09	986667	C	A	99	A	35	175
A09	986714	C	T	99	T	36	140
A09	986782	G	A	30	A	35	14
A09	986890	G	A	68	A	35	42
A09	986935	G	A	99	A	34	121
A09	987007	T	C	99	C	36	114
A09	987053	A	G	32	G	35	12
A09	990256	C	G	51	G	36	28
A09	990274	G	C	22	C	37	17
A09	990782	G	A	99	A	37	57
A09	990812	G	A	99	A	35	58
A09	990822	A	G	95	G	37	58
A09	990828	T	C	97	C	37	54
A09	991206	A	C	99	C	36	121
A09	991213	C	A	99	A	37	125
A09	991284	A	G	99	G	37	136
A09	991426	C	T	99	T	37	48
A09	991460	A	C	35	C	36	13
A09	992533	G	T	53	T	36	20
A09	992809	A	G	99	G	33	176
A09	992845	T	C	99	C	34	83
A09	992881	C	T	22	T	26	10
A09	992919	G	C	46	C	33	18
A09	992926	C	T	74	T	32	33
A09	992965	C	G	99	G	36	83
A09	992982	C	A	99	A	33	125
A09	993031	C	T	99	T	34	202
A09	993070	C	G	99	G	32	280
A09	993109	T	A	99	A	33	211
A09	993154	A	C	99	C	36	170
A09	993160	C	T	99	T	35	158
A09	993190	G	A	86	A	36	216
A09	993286	A	C	99	C	34	43
A09	993403	T	G	99	G	38	280
A09	993484	C	T	99	T	37	235
A09	993541	A	G	99	G	35	251
A09	996655	T	G	99	G	36	148
A09	997141	A	G	99	G	37	276
A09	997854	C	T	63	T	34	245
A09	1009058	T	A	20	A	37	8
A09	1009489	G	S	99	C	37	185
A09	1009501	T	Y	99	C	37	216
A09	1009594	G	A	98	A	36	68
A09	1011321	T	W	64	T	34	15
A09	1013335	T	G	99	G	37	538
A09	1018446	T	G	99	G	38	56
A09	1018478	T	A	99	A	36	48
A09	1018509	T	G	36	G	33	19
A09	1018527	A	C	58	C	36	22
A09	1018548	A	C	89	C	35	44
A09	1018580	A	G	99	G	36	83
A09	1018609	C	T	90	T	33	91
A09	1022015	T	A	99	A	37	194
A09	1022617	T	C	43	C	37	22
A09	1022648	G	K	99	G	38	44
A09	1023242	G	S	29	C	38	72
A09	1030995	T	A	20	A	36	8
A09	1031182	T	G	61	G	36	24
A09	1031194	C	T	73	T	35	28
A09	1033005	C	T	99	T	38	269
A09	1033044	C	G	46	G	38	145
A09	1034708	C	T	99	T	32	105
A09	1035560	T	C	99	C	36	204
A09	1035677	T	A	85	A	35	43
A09	1035711	G	A	99	A	36	126
A09	1035812	T	C	96	C	35	67
A09	1035867	G	A	99	A	38	52
A09	1037103	G	A	99	A	37	367
A09	1037229	C	T	99	T	34	120
A09	1037271	T	C	99	C	35	273
A09	1037340	T	C	99	C	36	170
A09	1037506	T	G	99	G	37	73
A09	1038095	C	T	85	T	36	41
A09	1038105	C	T	94	T	38	48
A09	1038119	G	C	99	C	37	63
A09	1038192	T	C	99	C	35	159
A09	1038302	T	A	23	A	38	9
A09	1038366	A	G	75	G	38	52
A09	1038481	A	T	55	T	36	39
A09	1038535	C	T	99	T	37	151
A09	1038596	A	C	99	C	37	97
A09	1038670	C	T	32	T	37	12
A09	1038698	C	G	99	G	36	258
A09	1038854	G	A	99	A	33	502
A09	1038892	C	G	99	G	35	697
A09	1038987	C	A	99	A	34	598
A09	1039008	T	A	99	A	34	483
A09	1039013	A	G	99	G	35	382
A09	1049927	C	T	99	T	37	121
A09	1049961	A	T	39	T	33	24
A09	1050014	A	T	99	T	36	53
A09	1051223	G	A	99	A	36	47
A09	1051314	T	C	67	C	39	30
A09	1051335	C	T	71	T	39	30
A09	1051358	G	C	76	C	39	32
A09	1051560	T	A	99	A	37	53
A09	1051579	T	G	99	G	37	68
A09	1051614	A	G	98	G	35	53
A09	1051625	A	T	85	T	33	39
A09	1051650	G	A	51	A	29	21
A09	1051662	G	T	20	T	35	8
A09	1051719	T	G	67	G	37	28
A09	1051728	A	T	84	T	36	37
A09	1051788	T	C	99	C	36	94
A09	1051809	T	C	99	C	34	101
A09	1051976	A	T	99	T	36	100
A09	1051996	C	A	99	A	36	90
A09	1052037	A	G	99	G	37	56
A09	1052070	C	G	94	G	36	41
A09	1052085	T	C	95	C	36	38
A09	1052109	G	T	92	T	36	39
A09	1052146	T	C	79	C	35	91
A09	1052200	G	C	99	C	35	103
A09	1052245	G	A	99	A	35	104
A09	1052280	G	A	99	A	36	124
A09	1052321	A	T	99	T	35	118
A09	1052331	C	T	99	T	36	129
A09	1052352	T	C	99	C	37	101
A09	1052454	C	G	97	G	36	50
A09	1052538	A	G	51	G	36	19
A09	1052595	G	C	99	C	37	65
A09	1052619	G	C	99	C	37	65
A09	1052670	G	A	94	A	36	46
A09	1052685	A	G	99	G	36	52
A09	1052690	A	G	99	G	35	54
A09	1052778	A	G	93	G	36	56
A09	1052832	T	A	35	A	38	26
A09	1055930	C	T	82	T	33	37
A09	1055972	T	A	99	A	37	186
A09	1056351	A	T	99	T	38	163
A09	1056678	T	C	99	C	39	85
A09	1057047	A	G	99	G	35	430
A09	1057258	C	T	99	T	33	430
A09	1057473	A	C	99	C	36	199
A09	1057659	C	T	50	T	38	23
A09	1059425	G	C	99	C	35	567
A09	1060184	G	C	99	C	36	306
A09	1060194	T	G	99	G	36	262
A09	1060393	C	T	99	T	38	110
A09	1062592	C	T	73	T	37	2793
A09	1062984	A	T	99	T	37	126
A09	1063001	C	T	99	T	38	104
A09	1063016	G	A	99	A	37	88
A09	1063062	C	T	99	T	36	264
A09	1063097	C	T	99	T	38	747
A09	1063286	C	T	99	T	36	4530
A09	1064113	T	A	23	A	36	9
A09	1064129	G	A	76	A	37	51
A09	1064170	C	T	99	T	36	100
A09	1064184	A	C	95	C	36	118
A09	1064307	A	G	99	G	37	181
A09	1064360	C	T	99	T	36	59
A09	1065629	A	G	32	G	36	12
A09	1066060	T	A	32	A	38	12
A09	1066395	G	A	41	A	37	15
A09	1066714	C	A	26	A	36	10
A09	1067459	G	A	35	A	38	13
A09	1067626	A	G	66	G	32	26
A09	1070512	T	G	34	G	37	15
A09	1070549	C	A	53	A	36	24
A09	1107176	C	A	24	A	36	25
A09	1116636	A	R	99	A	37	493
A09	1116642	T	Y	99	T	37	477
A09	1116654	C	Y	99	C	37	426
A09	1116773	G	R	99	G	37	57
A09	1116788	T	K	99	T	37	58
A09	1116797	A	M	99	A	38	57
A09	1116809	T	W	99	T	35	50
A09	1116932	G	R	99	G	36	44
A09	1116947	C	M	99	C	37	42
A09	1117040	A	M	46	C	31	24
A09	1118596	A	C	99	C	34	112
A09	1118630	C	T	85	T	32	70
A09	1128890	A	G	99	G	31	767
A09	1129123	G	C	99	C	34	977
A09	1129286	A	G	99	G	32	1393
A09	1129401	G	A	99	A	35	874
A09	1129493	G	A	40	A	37	15
A09	1129933	A	C	32	C	35	12
A09	1130537	C	T	99	T	33	90
A09	1131305	A	T	99	T	37	67
A09	1131350	T	C	99	C	38	55
A09	1131392	G	A	64	A	36	25
A09	1131708	T	C	32	C	35	13
A09	1131794	T	C	99	C	37	531
A09	1131800	C	T	99	T	36	640
A09	1131830	T	A	99	A	37	626
A09	1131974	G	T	99	T	38	386
A09	1132020	A	G	99	G	37	641
A09	1132070	A	G	99	G	34	226
A09	1132076	T	G	99	G	33	134
A09	1132262	T	C	99	C	33	585
A09	1132274	C	T	99	T	35	364
A09	1132354	A	W	99	A	35	65
A09	1132426	T	G	99	G	38	849
A09	1132444	C	T	99	T	35	673
A09	1132534	A	C	26	C	36	10
A09	1132547	C	S	20	C	37	24
A09	1132603	C	A	99	A	36	1769
A09	1132633	C	A	99	A	35	1771
A09	1132847	G	A	99	A	38	1059
A09	1133120	C	T	99	T	35	1721
A09	1133135	C	A	99	A	34	1844
A09	1133159	C	T	99	T	35	1425
A09	1133255	A	G	99	G	35	812
A09	1133324	A	C	99	C	34	2182
A09	1133353	C	T	99	T	36	1732
A09	1133498	C	T	99	T	39	128
A09	1133530	A	T	54	T	38	23
A09	1138376	T	G	20	G	34	8
A09	1139585	G	A	44	A	39	16
A09	1139894	G	T	99	T	36	71
A09	1139903	A	G	99	G	37	81
A09	1140304	A	T	99	T	38	110
A09	1140322	T	A	99	A	37	94
A09	1140345	G	A	82	A	35	35
A09	1140574	G	A	99	A	38	90
A09	1140586	T	C	99	C	38	87
A09	1140628	T	G	84	G	34	53
A09	1141063	A	T	29	T	37	11
A09	1141086	A	G	29	G	39	11
A09	1141092	A	T	29	T	38	11
A09	1142548	A	C	98	C	35	51
A09	1142567	C	G	99	G	36	78
A09	1142608	T	C	82	C	31	120
A09	1142680	T	C	99	C	36	149
A09	1142839	C	T	99	T	36	144
A09	1142875	C	T	99	T	36	132
A09	1142893	T	C	99	C	37	135
A09	1142947	T	G	99	G	36	119
A09	1142965	T	C	99	C	35	101
A09	1142986	T	C	99	C	36	95
A09	1142992	A	G	93	G	35	108
A09	1143073	T	G	99	G	36	187
A09	1143259	G	A	99	A	36	179
A09	1143277	G	C	99	C	36	178
A09	1143382	G	T	99	T	34	232
A09	1143409	A	G	99	G	36	264
A09	1143505	G	A	99	A	37	238
A09	1143559	C	G	99	G	36	233
A09	1143613	C	T	99	T	36	258
A09	1143670	T	C	99	C	36	296
A09	1143790	T	C	56	C	36	21
A09	1143796	G	A	86	A	36	34
A09	1143864	A	T	99	T	37	154
A09	1144922	T	G	99	G	37	84
A09	1145160	T	C	99	C	37	142
A09	1145243	T	C	99	C	37	177
A09	1145452	C	T	99	T	33	225
A09	1145494	C	T	99	T	33	221
A09	1146065	T	C	63	C	34	25
A09	1146232	T	C	99	C	37	117
A09	1146436	T	C	99	C	35	250
A09	1146457	A	G	99	G	36	216
A09	1146469	A	C	99	C	36	238
A09	1146508	T	C	99	C	36	191
A09	1146579	T	C	99	C	37	205
A09	1146637	C	T	99	T	33	366
A09	1147246	A	G	99	G	36	219
A09	1147267	C	T	99	T	38	282
A09	1147375	T	C	99	C	37	482
A09	1147384	C	T	99	T	36	457
A09	1147567	G	A	99	A	36	235
A09	1149990	C	A	54	A	37	20
A09	1150000	C	T	59	T	37	25
A09	1150043	C	T	83	T	37	32
A09	1150053	A	T	87	T	38	34
A09	1150084	C	A	83	A	36	35
A09	1150102	G	A	79	A	36	31
A09	1150108	T	A	73	A	37	28
A09	1150229	G	A	83	A	37	31
A09	1150320	C	A	96	A	36	70
A09	1150355	T	C	99	C	36	64
A09	1150407	T	A	93	A	33	45
A09	1150658	T	C	93	C	35	43
A09	1150676	T	C	95	C	34	48
A09	1150686	T	C	99	C	34	52
A09	1150766	C	T	99	T	35	77
A09	1150882	G	C	61	C	37	25
A09	1150901	T	A	94	A	35	41
A09	1150967	T	C	94	C	33	45
A09	1150976	G	A	83	A	35	37
A09	1151061	G	C	41	C	37	16
A09	1151087	G	A	99	A	36	51
A09	1151201	A	G	99	G	34	98
A09	1151240	T	C	99	C	35	94
A09	1151378	A	G	93	G	34	42
A09	1157735	C	T	99	T	34	321
A09	1157783	A	G	99	G	35	133
A09	1157795	A	T	99	T	35	118
A09	1157822	T	C	70	C	35	33
A09	1158083	G	A	99	A	35	110
A09	1158122	G	A	99	A	37	284
A09	1158367	C	T	99	T	38	176
A09	1158406	T	Y	99	C	36	221
A09	1158418	G	R	99	A	36	237
A09	1158444	G	S	99	G	36	348
A09	1158490	A	R	99	A	37	460
A09	1158519	G	K	99	G	34	367
A09	1158642	T	C	23	C	30	22
A09	1158687	A	G	99	G	37	110
A09	1158723	A	G	99	G	37	197
A09	1158738	G	T	99	T	38	191
A09	1158786	C	T	99	T	37	96
A09	1158813	G	T	43	T	36	24
A09	1159493	T	C	39	C	33	17
A09	1159574	T	C	99	C	37	107
A09	1159840	G	A	99	A	37	311
A09	1159933	C	T	99	T	36	308
A09	1159942	G	T	99	T	32	343
A09	1160083	A	G	99	G	36	207
A09	1160176	C	T	99	T	37	138
A09	1160533	A	G	93	G	34	46
A09	1160870	C	T	23	T	38	9
A09	1160919	G	A	47	A	39	17
A09	1160934	A	C	67	C	37	25
A09	1160979	T	C	49	C	37	18
A09	1161011	A	G	23	G	35	9
A09	1161096	A	C	89	C	34	52
A09	1161182	T	C	99	C	34	327
A09	1161217	A	T	99	T	34	152
A09	1161223	G	A	99	A	36	73
A09	1161265	G	C	99	C	35	119
A09	1161445	A	G	99	G	36	427
A09	1161712	G	A	93	A	31	234
A09	1161727	G	A	99	A	36	188
A09	1161839	A	G	99	G	33	86
A09	1161979	G	C	99	C	34	135
A09	1161991	A	G	99	G	32	123
A09	1162048	C	A	99	A	34	119
A09	1162090	C	A	99	A	34	170
A09	1181910	C	M	52	A	36	47
A09	1182415	A	R	30	A	32	15
A09	1182442	A	T	83	T	38	36
A09	1182484	A	M	99	A	37	77
A09	1182508	G	R	99	G	36	104
A09	1182526	A	R	99	G	38	92
A09	1182535	C	Y	99	C	36	94
A09	1182555	A	G	99	G	36	90
A09	1182589	A	R	76	A	36	27
A09	1183030	G	R	44	G	37	27
A09	1183035	A	M	47	A	36	29
A09	1183428	C	T	34	T	33	15
A09	1183500	T	C	96	C	38	38
A09	1184335	A	T	23	T	38	9
A09	1184747	G	C	57	C	38	25
A09	1184766	C	T	84	T	37	42
A09	1184783	A	G	99	G	36	67
A09	1184837	A	T	99	T	32	96
A09	1185208	T	A	99	A	34	75
A09	1185338	A	C	28	C	38	26
A09	1185378	T	Y	89	C	36	29
A09	1194126	A	C	32	C	35	12
A09	1194131	T	G	32	G	35	12
A09	1203620	A	G	99	G	36	392
A09	1203629	T	A	99	A	37	387
A09	1203810	A	G	99	G	38	53
A09	1203822	A	G	99	G	36	114
A09	1203849	T	C	84	C	36	228
A09	1203897	T	C	99	C	37	253
A09	1203906	C	T	99	T	36	241
A09	1203954	G	A	68	A	34	34
A09	1203961	A	G	42	G	38	23
A09	1203969	C	T	40	T	39	22
A09	1204172	T	G	99	G	38	77
A09	1204181	T	G	99	G	37	88
A09	1204195	G	T	99	T	38	100
A09	1204609	G	R	48	G	38	26
A09	1205306	C	T	99	T	37	593
A09	1205461	C	A	99	A	37	62
A09	1209560	C	T	29	T	37	11
A09	1209566	T	C	20	C	37	8
A09	1209721	T	C	20	C	37	8
A09	1210179	C	A	46	A	35	19
A09	1210242	C	T	82	T	34	38
A09	1210366	C	A	90	A	36	42
A09	1210413	T	C	79	C	37	34
A09	1210468	A	C	60	C	37	28
A09	1210476	T	C	62	C	37	25
A09	1210539	G	A	37	A	38	14
A09	1216974	T	G	30	G	37	11
A09	1235135	G	A	99	A	34	305
A09	1235762	T	G	41	G	32	533
A09	1246028	A	C	23	C	35	9
A09	1251634	T	Y	40	T	30	1618
A09	1265071	C	S	54	C	37	16
A09	1265077	A	W	49	A	38	18
A09	1265665	G	K	99	T	31	64
A09	1265720	A	R	99	G	35	104
A09	1265725	T	Y	99	C	35	102
A09	1265752	T	Y	99	C	33	62
A09	1272035	G	A	99	A	34	228
A09	1272092	C	A	99	A	35	290
A09	1272114	C	T	99	T	34	356
A09	1273810	C	T	99	T	36	143
A09	1274444	C	T	99	T	36	170
A09	1274483	C	A	99	A	32	231
A09	1274496	C	G	99	G	35	199
A09	1274593	C	T	99	T	36	87
A09	1277293	T	G	78	G	36	310
A09	1277464	A	T	99	T	36	202
A09	1277503	G	A	99	A	34	163
A09	1277974	C	T	34	T	36	81
A09	1278002	A	G	99	G	37	138
A09	1278008	A	G	99	G	37	158
A09	1278125	A	T	99	T	35	86
A09	1278146	A	G	99	G	35	86
A09	1278155	A	T	99	T	34	95
A09	1278176	C	G	76	G	36	60
A09	1278950	A	G	48	G	38	18
A09	1278959	G	A	56	A	38	21
A09	1278977	G	A	48	A	38	18
A09	1278985	G	T	42	T	37	18
A09	1279079	C	T	99	T	37	92
A09	1279220	A	G	99	G	37	113
A09	1279235	C	T	99	T	36	98
A09	1279247	A	G	94	G	36	77
A09	1279450	G	T	99	T	36	89
A09	1279513	A	G	99	G	37	91
A09	1279573	A	G	99	G	35	85
A09	1279602	A	C	29	C	34	13
A09	1280157	T	K	99	T	37	19
A09	1280364	A	G	73	G	37	27
A09	1289223	A	M	38	A	32	15
A09	1289275	G	C	99	C	36	306
A09	1289362	G	C	52	C	34	19
A09	1289382	C	A	41	A	33	15
A09	1289588	C	T	99	T	35	835
A09	1289671	T	A	99	A	39	66
A09	1289713	T	W	99	A	37	290
A09	1289773	T	C	99	C	36	850
A09	1290195	T	C	99	C	38	82
A09	1290394	G	A	20	A	39	8
A09	1290491	T	C	99	C	38	412
A09	1290512	T	C	99	C	27	738
A09	1290735	T	K	42	T	31	124
A09	1290858	A	C	99	C	33	316
A09	1290998	C	A	67	A	39	25
A09	1298272	A	T	99	T	37	229
A09	1298335	A	C	99	C	36	221
A09	1298341	A	G	99	G	36	216
A09	1298359	T	C	99	C	36	211
A09	1298371	T	C	99	C	35	198
A09	1298413	A	C	99	C	36	214
A09	1298488	C	A	99	A	36	202
A09	1298500	G	A	99	A	34	202
A09	1298545	G	C	99	C	35	219
A09	1298566	C	A	99	A	36	214
A09	1299247	G	T	99	T	35	125
A09	1299268	C	G	99	G	35	111
A09	1299289	A	G	99	G	36	103
A09	1299316	G	C	99	C	33	122
A09	1299345	T	G	99	G	35	102
A09	1299373	T	A	99	A	34	77
A09	1310292	G	T	20	T	38	8
A09	1310333	C	T	80	T	39	31
A09	1310480	C	T	99	T	36	71
A09	1310492	C	G	99	G	33	83
A09	1310567	A	C	99	C	35	73
A09	1310579	T	C	99	C	36	59
A09	1310753	C	T	99	T	33	68
A09	1310792	C	G	75	G	35	29
A09	1310801	A	G	55	G	36	22
A09	1310969	A	T	61	T	36	22
A09	1311035	A	T	61	T	36	23
A09	1311110	C	G	97	G	37	38
A09	1311131	T	W	99	A	36	20
A09	1319498	G	A	99	A	37	319
A09	1319834	T	C	99	C	34	1031
A09	1320738	T	C	26	C	36	10
A09	1320753	T	C	26	C	37	10
A09	1320781	G	A	29	A	32	11
A09	1321020	T	G	99	G	34	264
A09	1321096	G	C	99	C	34	1069
A09	1321162	A	G	99	G	33	1144
A09	1324022	A	G	66	G	31	29
A09	1324209	T	C	23	C	36	9
A09	1342099	A	T	94	T	34	41
A09	1342774	T	C	74	C	35	36
A09	1342819	C	T	98	T	37	48
A09	1342933	A	T	99	T	36	78
A09	1342960	C	T	99	T	36	68
A09	1343162	C	T	99	T	35	72
A09	1343185	G	T	99	T	35	61
A09	1343258	A	G	76	G	32	58
A09	1343377	C	T	99	T	35	84
A09	1343440	C	G	99	G	37	96
A09	1343560	C	T	97	T	35	66
A09	1343590	T	G	96	G	36	85
A09	1343644	G	T	99	T	35	79
A09	1343770	C	T	99	T	37	84
A09	1344516	G	T	99	T	37	86
A09	1346121	A	T	33	T	35	43
A09	1346710	T	C	97	C	37	132
A09	1346764	C	T	99	T	35	130
A09	1346776	T	C	99	C	37	133
A09	1346782	T	C	99	C	37	140
A09	1346821	T	G	97	G	36	124
A09	1346887	T	C	75	C	36	156
A09	1346917	T	A	99	A	36	159
A09	1347310	C	T	99	T	28	81
A09	1347355	C	G	99	G	34	98
A09	1350754	T	Y	99	C	37	95
A09	1352387	G	S	99	G	35	185
A09	1352718	G	A	99	A	36	137
A09	1353076	C	T	38	T	36	14
A09	1353101	C	T	44	T	37	16
A09	1353107	A	T	41	T	36	16
A09	1353247	T	C	67	C	35	43
A09	1365466	C	T	56	T	35	20
A09	1365715	A	G	28	G	36	11
A09	1365724	C	T	29	T	38	11
A09	1365869	C	G	24	G	38	9
A09	1365906	C	T	23	T	40	9
A09	1370025	T	A	23	A	38	9
A09	1371051	C	T	99	T	37	53
A09	1371236	C	T	29	T	37	11
A09	1371322	C	T	98	T	37	44
A09	1371438	A	G	46	G	38	17
A09	1371456	A	G	50	G	36	19
A09	1371513	T	C	99	C	37	84
A09	1371570	C	T	99	T	36	78
A09	1371930	G	T	81	T	36	34
A09	1371939	C	T	97	T	37	42
A09	1376512	A	G	28	G	36	11
A09	1376540	C	G	46	G	36	18
A09	1376704	C	T	41	T	36	15
A09	1376746	G	A	26	A	36	10
A09	1377148	C	T	53	T	35	19
A09	1377166	A	G	38	G	33	15
A09	1377172	A	G	38	G	33	15
A09	1377185	T	C	41	C	33	16
A09	1377280	T	C	38	C	37	14
A09	1377289	C	T	31	T	35	12
A09	1377436	A	C	74	C	36	30
A09	1377445	C	G	75	G	36	32
A09	1377525	C	G	68	G	36	26
A09	1377535	A	T	68	T	37	25
A09	1377575	G	T	56	T	38	20
A09	1393785	T	C	24	C	35	11
A09	1394250	G	A	99	A	36	54
A09	1396247	C	T	26	T	36	11
A09	1411362	A	C	25	C	36	10
A09	1411726	G	T	89	T	38	55
A09	1411821	C	T	99	T	35	149
A09	1412047	T	C	99	C	33	306
A09	1412071	G	A	99	A	35	320
A09	1412391	C	T	37	T	34	14
A09	1413080	T	G	99	G	36	327
A09	1413120	A	T	99	T	33	328
A09	1413158	G	C	99	C	35	304
A09	1413412	A	C	99	C	36	231
A09	1414574	G	C	99	C	37	146
A09	1414583	A	T	99	T	37	158
A09	1414676	C	T	99	T	37	298
A09	1414793	G	T	99	T	36	312
A09	1414886	T	G	99	G	37	243
A09	1414920	G	C	99	C	38	175
A09	1414979	G	T	99	T	37	89
A09	1415006	C	A	99	A	38	207
A09	1415114	C	T	99	T	34	65
A09	1415419	T	C	99	C	37	179
A09	1415445	C	G	99	G	38	207
A09	1415535	T	C	99	C	38	112
A09	1415541	T	A	99	A	36	103
A09	1415575	C	G	99	G	36	114
A09	1415604	C	T	99	T	36	164
A09	1421037	C	G	41	G	35	15
A09	1421055	G	A	56	A	36	22
A09	1421452	A	G	57	G	37	21
A09	1425749	G	A	34	A	36	46
A09	1425810	A	C	55	C	36	20
A09	1426627	A	G	54	G	37	20
A09	1426633	T	C	55	C	36	20
A09	1426645	C	A	41	A	38	15
A09	1426660	G	C	33	C	36	12
A09	1426717	G	A	57	A	35	22
A09	1426801	A	C	81	C	35	31
A09	1426900	A	T	72	T	36	27
A09	1426911	T	C	71	C	37	27
A09	1426930	A	G	50	G	37	28
A09	1426954	G	A	81	A	35	34
A09	1426960	T	C	78	C	38	32
A09	1427144	G	A	74	A	37	29
A09	1427178	C	T	59	T	38	24
A09	1427447	C	T	28	T	40	16
A09	1427548	G	C	80	C	35	33
A09	1427571	G	C	99	C	35	60
A09	1427725	A	G	99	G	35	98
A09	1427866	A	W	50	T	36	28
A09	1427876	C	A	35	A	36	28
A09	1427903	A	G	29	G	37	26
A09	1428043	G	T	76	T	37	29
A09	1428201	T	A	22	A	39	9
A09	1428540	A	G	44	G	35	17
A09	1428546	T	C	49	C	36	27
A09	1429195	G	T	59	T	37	22
A09	1429202	C	T	79	T	34	41
A09	1429211	G	A	99	A	36	57
A09	1429402	C	G	43	G	33	20
A09	1429420	A	G	90	G	35	46
A09	1430177	T	C	35	C	36	13
A09	1434324	A	G	78	G	36	41
A09	1434406	G	A	99	A	36	51
A09	1434441	A	G	99	G	36	49
A09	1434691	C	T	55	T	35	30
A09	1434700	G	A	77	A	31	32
A09	1434768	A	G	87	G	35	36
A09	1435087	G	C	94	C	36	54
A09	1435168	T	C	96	C	34	46
A09	1435504	C	A	96	A	35	50
A09	1435715	C	G	75	G	34	30
A09	1435827	G	T	79	T	36	31
A09	1437567	C	A	23	A	37	9
A09	1437875	T	C	99	C	36	375
A09	1438064	A	G	99	G	37	343
A09	1438099	G	A	99	A	38	276
A09	1438166	A	G	99	G	35	308
A09	1438262	G	A	99	A	35	228
A09	1438277	G	C	99	C	37	148
A09	1438283	G	A	99	A	35	131
A09	1438514	T	C	38	C	36	203
A09	1439049	C	T	99	T	37	206
A09	1439518	G	R	45	G	38	13
A09	1439582	T	A	99	A	35	281
A09	1439614	C	T	99	T	36	320
A09	1439644	G	A	99	A	34	322
A09	1440049	G	A	99	A	36	382
A09	1440097	G	T	99	T	35	390
A09	1440295	T	C	99	C	35	152
A09	1441922	C	T	93	T	38	35
A09	1441965	G	A	99	A	36	53
A09	1442155	C	A	99	A	34	100
A09	1442280	C	T	99	T	36	131
A09	1442355	C	G	95	G	33	146
A09	1442532	G	T	90	T	35	163
A09	1442643	G	A	99	A	35	111
A09	1442658	T	A	99	A	33	113
A09	1442805	G	T	99	T	36	215
A09	1442817	A	G	99	G	36	220
A09	1442856	C	T	99	T	36	238
A09	1442928	A	T	99	T	33	235
A09	1442991	T	C	99	C	35	277
A09	1443042	C	T	99	T	35	237
A09	1443066	G	C	99	C	37	235
A09	1443210	C	T	99	T	36	189
A09	1445911	T	A	99	A	36	380
A09	1446253	C	T	90	T	36	401
A09	1446259	T	C	99	C	36	434
A09	1446376	T	C	99	C	36	386
A09	1446415	C	T	99	T	37	339
A09	1446442	T	C	99	C	37	371
A09	1446505	T	C	99	C	36	464
A09	1446538	A	G	99	G	37	456
A09	1446559	T	G	99	G	35	397
A09	1446568	G	C	99	C	35	408
A09	1446608	C	T	99	T	34	367
A09	1446619	T	C	99	C	34	426
A09	1446625	C	G	99	G	37	382
A09	1446643	G	A	99	A	34	555
A09	1446760	A	G	99	G	36	445
A09	1446793	T	C	99	C	37	547
A09	1446811	G	A	86	A	35	463
A09	1446821	C	A	99	A	36	465
A09	1446889	G	T	99	T	36	659
A09	1446965	T	Y	52	T	34	319
A09	1447015	T	C	29	C	33	21
A09	1458671	A	C	25	C	36	36
A09	1458704	C	G	49	G	36	34
A09	1458727	C	A	23	A	34	9
A09	1468741	T	A	41	A	34	15
A09	1468757	A	G	51	G	36	19
A09	1468849	C	A	57	A	37	28
A09	1468897	T	C	88	C	35	40
A09	1468969	C	T	50	T	35	18
A09	1489455	C	T	23	T	36	9
A09	1489600	G	A	20	A	36	11
A09	1504297	G	R	71	G	32	56
A09	1504807	T	C	99	C	37	90
A09	1504897	A	T	40	T	37	40
A09	1505023	A	C	64	C	21	36
A09	1505119	A	G	90	G	37	78
A09	1505466	T	C	74	C	35	32
A09	1505595	T	C	33	C	34	13
A09	1505716	T	C	55	C	34	22
A09	1539117	G	A	99	A	38	293
A09	1539193	G	T	99	T	37	221
A09	1539517	C	T	20	T	37	8
A09	1539529	A	G	20	G	36	8
A09	1539623	T	G	31	G	38	23
A09	1539670	G	A	90	A	38	43
A09	1539706	T	G	72	G	36	31
A09	1540991	C	T	43	T	38	17
A09	1541010	A	T	34	T	34	14
A09	1541486	C	T	99	T	37	194
A09	1541661	G	A	99	A	37	99
A09	1541683	A	G	99	G	36	80
A09	1541695	C	M	99	A	36	32
A09	1542294	G	T	76	T	35	34
A09	1542336	T	A	99	A	34	337
A09	1542342	C	T	99	T	31	366
A09	1545100	G	A	99	A	36	439
A09	1545341	C	T	99	T	36	280
A09	1545348	T	C	99	C	36	262
A09	1545362	G	T	99	T	29	218
A09	1545404	G	A	99	A	36	344
A09	1546670	A	G	99	G	34	1064
A09	1546700	G	T	99	T	34	911
A09	1547103	G	C	99	C	37	307
A09	1547112	C	T	99	T	37	267
A09	1547321	A	C	99	C	33	557
A09	1547607	A	T	70	T	39	531
A09	1547631	G	A	71	A	37	907
A09	1547742	A	G	99	G	34	1855
A09	1547781	A	M	99	A	35	1756
A09	1547844	C	Y	45	C	34	913
A09	1547953	A	R	99	G	36	401
A09	1547959	G	R	99	A	36	443
A09	1548004	A	W	56	A	36	871
A09	1548019	T	W	83	T	36	953
A09	1548467	A	T	99	T	37	310
A09	1549709	T	C	99	C	35	66
A09	1549792	T	C	92	C	37	74
A09	1549988	C	T	58	T	36	21
A09	1550399	A	G	99	G	36	76
A09	1550410	G	T	99	T	37	93
A09	1550635	A	C	42	C	37	16
A09	1550725	C	G	99	G	34	88
A09	1550731	G	A	99	A	35	82
A09	1550809	C	T	99	T	36	70
A09	1550824	G	C	99	C	37	71
A09	1550907	T	C	99	C	36	89
A09	1550977	G	A	99	A	35	93
A09	1550983	C	T	99	T	36	98
A09	1551067	G	A	99	A	38	85
A09	1551078	T	A	99	A	37	71
A09	1551102	C	T	99	T	35	95
A09	1551224	T	G	99	G	36	114
A09	1551235	T	A	99	A	37	111
A09	1551316	C	T	99	T	36	95
A09	1551359	G	A	89	A	38	43
A09	1552110	C	A	22	A	36	9
A09	1552221	G	T	64	T	35	24
A09	1552602	T	G	99	G	35	103
A09	1552841	A	G	99	G	37	175
A09	1552931	T	C	99	C	35	107
A09	1552946	G	A	99	A	36	88
A09	1552952	G	A	99	A	36	69
A09	1552964	A	G	93	G	35	43
A09	1563458	C	T	29	T	37	11
A09	1563650	A	C	26	C	36	10
A09	1566163	A	R	67	G	34	64
A09	1566211	C	S	75	G	37	60
A09	1568101	C	T	59	T	38	39
A09	1571880	A	C	99	C	37	106
A09	1571903	A	G	99	G	38	113
A09	1572048	A	G	27	G	39	49
A09	1572054	G	T	85	T	37	95
A09	1572071	G	A	99	A	39	100
A09	1572090	C	G	96	G	36	100
A09	1572129	C	T	44	T	33	52
A09	1572135	G	C	47	C	32	52
A09	1596365	G	A	99	A	37	115
A09	1596631	A	G	78	G	38	57
A09	1596643	T	C	90	C	38	62
A09	1598622	C	A	51	A	37	55
A09	1598693	A	T	99	T	37	133
A09	1599722	T	C	99	C	33	74
A09	1599799	C	A	95	A	36	52
A09	1599917	A	C	72	C	34	29
A09	1600089	T	A	29	A	34	11
A09	1600114	A	G	20	G	37	8
A09	1600166	T	C	20	C	35	8
A09	1600206	G	A	50	A	36	18
A09	1600291	C	T	34	T	35	13
A09	1620358	T	Y	24	T	34	2124
A09	1620482	T	Y	99	T	33	1157
A09	1637309	T	K	88	G	32	48
A09	1637369	T	Y	21	C	36	100
A09	1637384	G	K	48	T	35	99
A09	1639177	A	T	23	T	40	9
A09	1639183	C	T	26	T	38	10
A09	1670822	A	R	53	A	37	51
A09	1671279	G	R	51	G	35	27
A09	1683620	T	C	99	C	35	251
A09	1685030	C	M	35	A	34	12
A09	1685438	G	R	99	A	37	124
A09	1691362	A	G	35	G	31	13
A09	1729895	A	M	25	A	32	52
A09	1735326	A	G	25	G	34	10
A09	1758009	A	W	91	T	36	50
A09	1758373	T	W	99	A	36	51
A09	1762436	G	K	87	T	39	28
A09	1762474	T	Y	99	C	38	37
A09	1762486	C	S	99	G	36	36
A09	1762642	G	S	41	G	36	18
A09	1779823	G	A	20	A	37	8
A09	1780153	A	G	26	G	38	10
A09	1780183	A	G	45	G	38	17
A09	1780262	A	G	65	G	36	24
A09	1780348	T	C	29	C	38	11
A09	1780402	T	C	50	C	38	19
A09	1780502	C	A	29	A	36	11
A09	1780549	A	G	29	G	37	11
A09	1806873	T	C	81	C	36	37
A09	1806948	C	A	43	A	34	19
A09	1820392	T	G	99	G	36	218
A09	1820434	C	T	99	T	37	274
A09	1820439	G	A	99	A	33	266
A09	1820467	A	C	99	C	36	153
A09	1820666	C	T	52	T	37	88
A09	1820792	G	A	32	A	34	12
A09	1820921	T	C	99	C	37	247
A09	1820928	G	A	99	A	36	131
A09	1827410	T	G	77	G	36	34
A09	1827452	A	T	81	T	36	37
A09	1827532	T	C	80	C	37	33
A09	1844332	T	G	83	G	34	37
A09	1891714	G	R	99	A	37	182
A09	1891959	C	Y	42	T	39	93
A09	1891976	T	Y	21	C	36	54
A09	1902225	T	C	79	C	35	42
A09	1902540	C	T	47	T	38	21
A09	1903193	C	T	23	T	33	9
A09	1905217	C	T	51	T	39	19
A09	1905382	G	A	99	A	38	95
A09	1905510	G	C	99	C	37	63
A09	1905623	G	A	52	A	37	21
A09	1905632	A	G	62	G	37	25
A09	1905686	G	T	62	T	35	28
A09	1905695	T	G	58	G	35	25
A09	1905805	T	G	57	G	37	23
A09	1905859	A	G	99	G	37	73
A09	1905877	G	A	99	A	37	75
A09	1906604	G	A	84	A	36	41
A09	1906631	T	A	99	A	36	58
A09	1906664	T	C	99	C	38	79
A09	1906727	T	C	98	C	34	81
A09	1912224	C	G	35	G	39	13
A09	1912270	A	G	94	G	37	39
A09	1912324	G	A	99	A	37	59
A09	1912347	C	G	99	G	37	51
A09	1912376	T	G	66	G	38	25
A09	1912801	T	A	23	A	35	9
A09	1918411	T	C	99	C	36	60
A09	1918454	A	G	99	G	36	109
A09	1918724	T	C	61	C	39	37
A09	1918783	G	K	99	G	39	27
A09	1918986	G	K	90	T	36	34
A09	1919010	T	A	99	A	36	98
A09	1919091	T	C	99	C	35	87
A09	1919408	G	C	99	C	37	224
A09	1924447	C	T	28	T	35	29
A09	1924458	G	A	25	A	35	25
A09	1924475	C	T	23	T	36	16
A09	1932433	A	M	99	A	39	63
A09	1932444	A	M	99	A	37	60
A09	1932489	T	W	99	T	37	60
A09	1933571	T	G	86	G	36	37
A09	1981573	C	G	92	G	36	39
A09	1981670	T	C	50	C	35	20
A09	1981679	G	T	51	T	32	22
A09	1982174	C	M	42	C	35	19
A09	1982203	G	R	21	G	34	26
A09	1982246	G	S	28	G	34	34
A09	1982605	A	W	99	A	36	42
A09	1982618	A	R	99	A	35	38
A09	1982635	A	R	99	A	35	40
A09	1982664	G	R	99	A	37	34
A09	1983347	A	T	35	T	36	13
A09	1983417	G	A	26	A	28	13
A09	1983672	G	T	27	T	39	10
A09	1983681	T	G	26	G	37	10
A09	1983716	G	A	23	A	36	9
A09	1983858	T	C	48	C	36	20
A09	2001526	T	C	99	C	35	85
A09	2001538	C	T	99	T	35	78
A09	2001562	G	A	99	A	36	59
A09	2001577	C	T	85	T	36	46
A09	2001794	T	A	99	A	35	90
A09	2001914	T	A	99	A	35	76
A09	2001992	G	T	99	T	36	73
A09	2002013	C	T	99	T	38	63
A09	2002364	G	A	90	A	37	36
A09	2002704	C	T	20	T	38	17
A09	2003311	C	T	92	T	37	37
A09	2003320	T	C	90	C	36	39
A09	2003396	T	C	88	C	34	36
A09	2003423	C	T	85	T	30	44
A09	2003480	G	A	86	A	34	41
A09	2007720	G	A	82	A	38	39
A09	2007726	A	G	90	G	38	44
A09	2008045	C	T	99	T	37	96
A09	2011141	G	R	55	A	39	25
A09	2017329	G	C	45	C	34	32
A09	2017406	C	T	99	T	36	415
A09	2017433	A	G	99	G	36	571
A09	2017497	T	C	99	C	33	750
A09	2018422	C	G	99	G	34	558
A09	2018605	T	G	99	G	34	599
A09	2018629	G	A	99	A	35	611
A09	2022469	G	A	20	A	36	8
A09	2023391	C	T	26	T	35	10
A09	2023454	A	G	20	G	36	8
A09	2023995	A	G	23	G	38	9
A09	2024499	T	A	26	A	36	10
A09	2027395	T	G	24	G	35	13
A09	2029440	C	A	99	A	33	414
A09	2029600	C	T	99	T	36	242
A09	2031222	G	A	99	A	37	122
A09	2032182	C	G	29	G	38	11
A09	2032220	A	G	35	G	39	13
A09	2032227	G	T	35	T	37	13
A09	2032251	G	A	47	A	32	17
A09	2032316	C	G	30	G	35	11
A09	2032889	T	C	41	C	36	15
A09	2034068	G	A	29	A	34	11
A09	2036078	T	A	20	A	33	8
A09	2036083	A	C	23	C	35	9
A09	2037848	T	G	99	G	38	55
A09	2037882	G	A	99	A	37	95
A09	2038006	G	A	99	A	35	176
A09	2038057	T	G	99	G	35	200
A09	2038131	T	C	99	C	35	154
A09	2038143	G	A	99	A	35	148
A09	2038178	C	T	99	T	35	117
A09	2038187	A	G	99	G	36	118
A09	2038236	G	T	99	T	31	103
A09	2038287	A	C	99	C	33	147
A09	2041405	C	A	99	A	38	84
A09	2041420	G	T	99	T	38	80
A09	2041440	T	G	99	G	36	99
A09	2041462	C	T	99	T	38	162
A09	2041468	C	T	99	T	37	179
A09	2041486	A	G	99	G	37	169
A09	2041524	C	T	99	T	36	228
A09	2041580	C	M	99	A	36	116
A09	2042048	A	G	94	G	36	45
A09	2042082	A	G	96	G	37	46
A09	2043815	G	A	29	A	36	11
A09	2044658	A	G	99	G	35	202
A09	2044780	A	T	99	T	36	164
A09	2044831	T	C	96	C	35	56
A09	2044840	C	A	95	A	36	41
A09	2044852	A	G	87	G	34	39
A09	2044858	A	G	99	G	35	62
A09	2044897	A	G	99	G	36	157
A09	2045383	G	T	99	T	37	113
A09	2045458	T	G	99	G	33	229
A09	2045471	T	G	99	G	35	235
A09	2045684	G	T	99	T	36	150
A09	2045692	C	T	99	T	37	169
A09	2045755	T	A	99	A	35	181
A09	2045830	G	C	99	C	36	157
A09	2045902	T	G	99	G	37	163
A09	2045935	G	A	56	A	35	124
A09	2045953	C	T	99	T	37	140
A09	2045959	C	G	99	G	37	122
A09	2045974	C	T	99	T	37	115
A09	2046175	T	A	99	A	37	96
A09	2046272	A	G	99	G	34	64
A09	2046301	A	C	99	C	36	64
A09	2046310	A	G	90	G	35	49
A09	2046327	T	C	56	C	33	31
A09	2046796	G	A	99	A	35	83
A09	2046927	C	A	43	A	37	16
A09	2046969	G	A	99	A	38	58
A09	2046987	A	C	99	C	38	59
A09	2049129	C	T	43	T	38	17
A09	2049225	C	G	99	G	37	212
A09	2049256	G	A	99	A	38	285
A09	2049363	A	T	99	T	34	516
A09	2049412	T	C	99	C	36	522
A09	2049475	G	C	99	C	36	585
A09	2049541	A	T	99	T	33	710
A09	2049691	C	T	99	T	35	789
A09	2049712	C	T	99	T	36	792
A09	2049850	G	C	99	C	35	554
A09	2049871	A	C	99	C	35	416
A09	2049902	G	C	38	C	35	14
A09	2050607	T	C	99	C	35	191
A09	2050628	C	T	99	T	38	336
A09	2050700	G	A	99	A	35	614
A09	2050709	G	A	99	A	36	617
A09	2050808	A	G	99	G	36	485
A09	2050859	C	T	99	T	36	390
A09	2050919	T	A	99	A	36	356
A09	2051484	T	G	99	G	35	197
A09	2051597	C	G	99	G	34	163
A09	2061257	G	A	44	A	37	16
A09	2063374	G	T	37	T	35	14
A09	2063483	A	G	53	G	33	23
A09	2065500	T	C	99	C	37	270
A09	2065522	T	G	99	G	35	358
A09	2065617	C	T	99	T	36	335
A09	2065692	A	M	87	A	34	69
A09	2065743	A	C	99	C	35	200
A09	2065764	A	G	99	G	35	281
A09	2065824	T	C	99	C	36	289
A09	2065854	G	T	99	T	35	264
A09	2065866	C	T	99	T	37	246
A09	2065881	A	G	99	G	37	230
A09	2066937	C	A	43	A	37	27
A09	2067126	G	T	29	T	38	11
A09	2067221	A	T	99	T	37	159
A09	2071257	C	A	78	A	35	32
A09	2071266	A	G	79	G	35	36
A09	2071659	G	T	52	T	33	20
A09	2071665	G	A	56	A	35	21
A09	2072180	C	T	36	T	32	14
A09	2072256	A	G	43	G	37	16
A09	2072427	C	T	99	T	37	47
A09	2072576	T	C	28	C	38	14
A09	2072740	G	C	86	C	37	42
A09	2072759	G	A	98	A	38	42
A09	2072890	T	C	81	C	36	45
A09	2072924	C	T	99	T	36	42
A09	2072929	T	C	92	C	37	40
A09	2072975	T	G	88	G	35	44
A09	2072996	C	T	91	T	37	46
A09	2073397	C	A	88	A	35	38
A09	2077262	T	G	99	G	37	133
A09	2077304	G	A	99	A	37	125
A09	2077993	C	T	99	T	37	53
A09	2078038	C	G	99	G	37	79
A09	2078045	G	A	99	A	36	79
A09	2078056	A	G	99	G	36	74
A09	2080499	T	C	77	C	38	30
A09	2080506	A	G	73	G	36	30
A09	2081190	C	A	99	A	37	43
A09	2081582	C	G	99	G	35	72
A09	2082833	C	G	99	G	37	84
A09	2092810	G	T	20	T	33	8
A09	2108782	G	T	99	T	35	59
A09	2115522	G	A	99	A	36	265
A09	2116176	A	G	99	G	38	179
A09	2116185	G	A	99	A	37	194
A09	2116194	A	T	99	T	37	174
A09	2116497	T	C	99	C	35	119
A09	2116502	A	C	99	C	36	123
A09	2117058	A	G	99	G	37	371
A09	2117100	G	C	99	C	37	144
A09	2117405	G	A	36	A	38	22
A09	2117421	T	A	37	A	37	22
A09	2118162	A	G	22	G	33	9
A09	2118279	T	C	99	C	35	163
A09	2118285	T	G	99	G	35	170
A09	2118309	C	G	99	G	35	147
A09	2118351	C	T	99	T	36	153
A09	2118360	C	A	99	A	32	143
A09	2118559	G	A	99	A	38	70
A09	2118686	A	G	99	G	37	139
A09	2118826	T	A	71	A	35	27
A09	2126881	A	C	20	C	36	8
A09	2126889	T	G	22	G	32	9
A09	2126992	T	C	82	C	36	37
A09	2129838	A	G	99	G	37	56
A09	2129922	G	A	99	A	36	68
A09	2129931	C	A	99	A	35	72
A09	2129937	A	C	99	C	35	70
A09	2129973	A	G	92	G	33	76
A09	2130042	G	A	99	A	32	94
A09	2130085	G	A	99	A	32	76
A09	2130126	G	T	99	T	34	62
A09	2132771	C	Y	47	C	35	16
A09	2133140	C	A	99	A	37	63
A09	2133201	A	G	79	G	36	43
A09	2133215	G	A	93	A	36	47
A09	2133316	C	T	52	T	37	32
A09	2144541	A	G	32	G	38	12
A09	2145004	T	C	54	C	36	21
A09	2145010	C	T	46	T	34	18
A09	2145250	T	C	47	C	40	18
A09	2145479	T	C	99	C	37	81
A09	2145555	C	G	99	G	36	81
A09	2145730	G	A	82	A	38	33
A09	2146854	C	T	99	T	31	407
A09	2146872	C	T	99	T	33	309
A09	2147772	G	A	36	A	35	16
A09	2152468	G	C	30	C	37	11
A09	2152612	A	C	20	C	36	8
A09	2153681	A	C	25	C	33	10
A09	2171298	C	A	87	A	35	97
A09	2171573	C	T	99	T	36	851
A09	2171592	T	A	99	A	35	865
A09	2171634	T	C	99	C	35	831
A09	2171659	T	C	99	C	35	800
A09	2171669	T	C	99	C	33	807
A09	2172019	C	T	99	T	36	515
A09	2172046	C	T	99	T	35	311
A09	2172058	A	T	97	T	35	166
A09	2172088	A	G	31	G	38	12
A09	2172279	A	G	99	G	36	191
A09	2172360	A	G	99	G	36	465
A09	2172411	T	G	99	G	34	241
A09	2172444	A	C	99	C	35	105
A09	2172745	T	A	99	A	38	265
A09	2172762	T	G	99	G	36	200
A09	2175564	C	Y	99	C	37	131
A09	2175670	G	T	26	T	34	10
A09	2175764	T	G	99	G	36	71
A09	2175940	T	A	38	A	38	14
A09	2184243	A	G	29	G	36	11
A09	2184264	A	G	32	G	32	12
A09	2184693	T	C	52	C	35	21
A09	2184735	T	C	40	C	34	19
A09	2184750	C	T	25	T	34	14
A09	2195803	G	T	46	T	35	18
A09	2195812	A	T	50	T	37	18
A09	2195827	T	A	49	A	36	18
A09	2195842	T	A	59	A	36	23
A09	2195890	C	T	73	T	37	33
A09	2195901	T	G	88	G	38	34
A09	2196456	G	A	20	A	40	8
A09	2196493	T	G	20	G	39	8
A09	2196663	T	C	40	C	37	15
A09	2196703	T	C	35	C	36	13
A09	2230760	C	T	23	T	36	9
A09	2286517	G	A	34	A	38	15
A09	2292404	T	G	98	G	36	55
A09	2301289	C	T	99	T	34	1548
A09	2301429	G	A	99	A	34	1548
A09	2301460	C	T	99	T	33	1496
A09	2301648	T	G	99	G	37	528
A09	2303086	C	G	39	G	34	17
A09	2303143	T	A	99	A	36	120
A09	2303150	A	G	99	G	35	143
A09	2303384	G	A	39	A	34	25
A09	2303432	A	G	28	G	37	22
A09	2304325	C	T	99	T	38	125
A09	2304507	T	G	96	G	35	50
A09	2304764	A	T	93	T	38	69
A09	2304789	A	T	99	T	37	107
A09	2304875	C	A	99	A	37	137
A09	2305022	C	G	60	G	39	23
A09	2313312	T	C	66	C	37	25
A09	2316858	A	T	78	T	37	44
A09	2316881	C	A	99	A	39	62
A09	2316894	C	T	99	T	36	135
A09	2316911	C	T	99	T	34	185
A09	2317846	C	M	49	C	38	35
A09	2323327	A	M	21	A	33	35
A09	2353670	C	Y	43	C	35	15
A09	2355086	G	A	31	A	36	30
A09	2365318	G	C	85	C	36	42
A09	2365390	T	C	82	C	37	33
A09	2365417	T	C	78	C	36	31
A09	2365426	G	A	78	A	35	30
A09	2365453	C	T	84	T	36	38
A09	2365547	T	A	99	A	33	49
A09	2365673	A	G	54	G	35	52
A09	2366212	G	A	92	A	37	36
A09	2366374	C	A	99	A	37	59
A09	2366428	G	A	58	A	37	30
A09	2366455	A	T	44	T	35	17
A09	2366605	C	T	99	T	38	55
A09	2366626	G	A	99	A	38	64
A09	2366653	T	C	92	C	36	76
A09	2366809	T	C	99	C	37	105
A09	2366838	C	T	99	T	35	94
A09	2366851	A	G	99	G	36	83
A09	2366902	T	C	99	C	37	86
A09	2367960	A	G	99	G	36	59
A09	2368212	T	G	99	G	37	136
A09	2368233	T	A	99	A	37	108
A09	2368269	A	G	99	G	37	90
A09	2368287	A	C	90	C	34	67
A09	2368302	T	A	99	A	37	110
A09	2368443	A	G	99	G	36	59
A09	2368470	T	C	87	C	35	70
A09	2368487	G	A	99	A	37	76
A09	2368599	A	C	99	C	37	100
A09	2368611	A	G	99	G	37	88
A09	2368623	G	C	91	C	35	66
A09	2368765	A	G	99	G	37	66
A09	2368776	A	G	99	G	36	50
A09	2369317	C	T	82	T	36	92
A09	2369329	G	T	99	T	37	99
A09	2369381	T	C	99	C	35	89
A09	2369467	A	T	99	T	37	85
A09	2369658	A	C	99	C	35	92
A09	2369663	C	G	99	G	36	90
A09	2369760	A	G	67	G	38	27
A09	2369954	T	A	99	A	38	67
A09	2370200	T	C	99	C	38	107
A09	2370207	T	C	99	C	37	108
A09	2370419	G	T	99	T	39	44
A09	2370455	C	A	56	A	36	20
A09	2375424	A	T	35	T	39	13
A09	2375435	T	C	48	C	35	21
A09	2375579	C	G	99	G	36	61
A09	2375637	T	C	99	C	36	71
[truncated: 179,608 more rows]

## Sheet: DRM.SNP
Chromosome	Coordinate	Reference nucleotide	Consensus nucleotide	Consensus quality	Best nucleotide covering the position	Average quality score of best nucleotide	Reads number covering best nucleotide
A09	7770	G	A	78	A	37	32
A09	7777	G	A	78	A	33	45
A09	7811	G	A	99	A	37	129
A09	7823	G	A	99	A	35	146
A09	7850	C	A	92	A	35	168
A09	16813	C	M	70	C	36	14
A09	19267	C	G	99	G	35	539
A09	19389	A	T	35	T	36	89
A09	31378	A	C	86	C	37	69
A09	31817	G	C	31	C	36	30
A09	32078	G	A	29	A	37	27
A09	32657	T	A	40	A	35	18
A09	56911	C	M	41	A	34	11
A09	90047	G	K	27	G	37	26
A09	109693	G	C	21	C	30	9
A09	109869	G	T	32	T	35	12
A09	109919	G	C	50	C	37	18
A09	113019	C	T	99	T	37	80
A09	113359	A	R	48	A	34	18
A09	113624	C	T	99	T	36	64
A09	113770	G	A	20	A	33	11
A09	113818	T	A	25	A	37	13
A09	113995	T	C	99	C	36	88
A09	114198	G	A	32	A	37	72
A09	114348	A	G	99	G	36	124
A09	114689	C	M	20	C	32	21
A09	120552	G	T	29	T	34	11
A09	120615	T	G	41	G	31	16
A09	120660	A	G	47	G	37	17
A09	120729	A	C	35	C	36	13
A09	120861	T	C	20	C	30	8
A09	120972	G	C	35	C	38	13
A09	121059	C	T	23	T	35	9
A09	130203	C	T	46	T	38	17
A09	130417	A	T	99	T	35	91
A09	131316	A	G	99	G	35	614
A09	131394	G	C	99	C	34	568
A09	131431	C	T	99	T	34	765
A09	131556	G	A	99	A	36	582
A09	131562	T	C	94	C	35	598
A09	131628	G	A	99	A	37	417
A09	131640	T	C	99	C	35	434
A09	131661	G	A	99	A	35	454
A09	131724	G	A	99	A	34	564
A09	131950	C	A	99	A	32	619
A09	132123	G	A	99	A	34	566
A09	132135	C	G	99	G	32	631
A09	132276	T	C	99	C	34	719
A09	132292	C	T	99	T	34	571
A09	132336	C	T	99	T	34	364
A09	132647	T	C	21	C	31	9
A09	132795	C	M	67	C	35	215
A09	135834	A	G	26	G	32	15
A09	149454	T	W	32	T	37	1951
A09	150402	G	R	99	G	36	696
A09	150411	G	R	99	G	38	1094
A09	150426	G	R	99	G	39	1712
A09	166613	G	A	44	A	37	25
A09	167528	G	A	99	A	35	94
A09	170218	C	G	99	G	34	73
A09	172476	A	G	99	G	34	158
A09	186491	T	C	26	C	38	10
A09	186532	A	T	99	T	38	45
A09	186542	C	G	97	G	38	43
A09	186563	G	C	99	C	36	70
A09	186580	T	A	99	A	36	103
A09	187012	T	C	83	C	37	38
A09	187099	T	A	99	A	34	105
A09	187111	G	T	92	T	32	100
A09	187123	T	C	98	C	35	120
A09	187345	T	A	94	A	37	70
A09	187363	A	G	99	G	36	94
A09	187408	G	C	99	C	35	146
A09	187549	T	G	99	G	35	152
A09	187654	A	G	99	G	36	171
A09	187687	A	G	99	G	36	161
A09	187735	G	A	99	A	36	107
A09	195533	G	A	99	A	34	68
A09	196383	G	A	32	A	35	12
A09	196392	T	C	38	C	36	14
A09	196407	A	G	75	G	37	37
A09	196488	G	A	99	A	35	49
A09	196494	A	G	99	G	37	56
A09	196560	A	C	88	C	35	83
A09	196605	T	C	91	C	35	47
A09	197687	G	A	20	A	37	8
A09	197918	A	C	87	C	33	44
A09	197924	T	A	90	A	35	41
A09	198049	T	C	25	C	35	13
A09	199086	T	C	20	C	33	34
A09	199533	A	R	24	A	27	26
A09	199563	C	Y	33	C	34	24
A09	199569	T	W	62	T	33	21
A09	199581	T	W	47	T	33	21
A09	199596	G	C	20	C	35	10
A09	199732	A	C	65	C	40	24
A09	199741	T	G	62	G	39	24
A09	199759	A	G	59	G	37	22
A09	200095	T	C	54	C	38	20
A09	200113	A	G	54	G	37	21
A09	200401	G	C	99	C	37	63
A09	200491	A	G	99	G	37	78
A09	200506	G	A	99	A	38	75
A09	200574	T	G	99	G	37	113
A09	200593	G	A	99	A	37	120
A09	200641	T	G	91	G	36	66
A09	200647	A	G	85	G	36	62
A09	201024	C	T	48	T	39	22
A09	201237	G	A	69	A	38	25
A09	201286	T	C	62	C	32	23
A09	201337	C	G	33	G	35	15
A09	201384	C	T	84	T	39	35
A09	202662	G	T	99	T	37	255
A09	203495	G	A	99	A	35	560
A09	203530	G	A	99	A	34	858
A09	203660	A	G	99	G	34	479
A09	203840	G	A	94	A	38	59
A09	203847	A	G	88	G	38	59
A09	205488	T	C	35	C	35	13
A09	206664	A	C	73	C	36	33
A09	206688	T	C	99	C	36	76
A09	206968	A	G	99	G	37	209
A09	207446	G	A	99	A	37	51
A09	207843	G	A	99	A	35	86
A09	209957	T	C	99	C	37	71
A09	209962	C	G	99	G	37	73
A09	210032	T	G	99	G	34	141
A09	210041	T	C	93	C	32	155
A09	210052	A	C	94	C	34	176
A09	210173	C	A	99	A	35	156
A09	210184	C	T	99	T	34	132
A09	210415	A	G	48	G	37	45
A09	210450	A	T	33	T	37	39
A09	210797	C	G	49	G	37	51
A09	210835	C	T	99	T	37	111
A09	210889	G	A	99	A	34	187
A09	210955	C	T	73	T	35	226
A09	211027	C	T	40	T	35	98
A09	211172	T	C	99	C	36	81
A09	211181	G	A	99	A	36	75
A09	211199	C	T	87	T	37	51
A09	211232	A	C	98	C	35	114
A09	211277	A	T	99	T	36	159
A09	211337	T	C	99	C	36	107
A09	211447	G	T	91	T	36	59
A09	211507	C	G	99	G	37	166
A09	211540	T	G	99	G	37	193
A09	211555	C	A	99	A	37	170
A09	211597	C	A	99	A	37	244
A09	211806	A	G	99	G	36	116
A09	211851	C	T	99	T	36	206
A09	211884	G	A	99	A	36	143
A09	211893	G	A	99	A	35	146
A09	211932	T	G	73	G	36	93
A09	211938	T	C	43	C	36	78
A09	212110	A	G	43	G	36	19
A09	212134	C	T	43	T	36	23
A09	212140	G	A	42	A	38	22
A09	212161	A	C	42	C	39	22
A09	212264	A	G	26	G	36	19
A09	212330	G	T	50	T	38	34
A09	212835	A	T	54	T	36	31
A09	212864	C	G	93	G	35	53
A09	212872	A	G	99	G	35	79
A09	213466	C	T	99	T	36	104
A09	213485	G	A	80	A	36	67
A09	218440	G	C	49	C	37	18
A09	218458	T	R	58	A	36	19
A09	220489	A	C	99	C	36	117
A09	220558	G	A	99	A	37	234
A09	220935	G	T	38	T	34	14
A09	221005	A	G	85	G	37	44
A09	221252	A	G	96	G	36	76
A09	221286	G	A	99	A	37	82
A09	221462	C	Y	99	C	37	41
A09	221526	T	C	99	C	38	143
A09	222523	A	G	99	G	35	188
A09	222532	C	A	99	A	34	184
A09	222565	T	G	99	G	37	128
A09	222592	C	T	99	T	37	133
A09	222607	T	Y	99	C	35	120
A09	222776	A	C	54	C	33	39
A09	222922	A	T	40	T	35	16
A09	222928	T	C	43	C	35	18
A09	222976	C	A	48	A	36	19
A09	223244	A	G	99	G	37	238
A09	223319	C	A	99	A	37	111
A09	224998	T	A	58	A	37	21
A09	225048	C	A	20	A	33	8
A09	225173	T	A	99	A	36	74
A09	226160	G	A	99	A	37	52
A09	226240	A	C	99	C	36	85
A09	226292	A	G	98	G	35	86
A09	226313	C	G	99	G	35	72
A09	226364	A	T	97	T	36	77
A09	226445	C	T	94	T	36	41
A09	226469	T	A	44	A	35	16
A09	226593	G	A	96	A	34	44
A09	226713	A	G	70	G	35	26
A09	227639	C	T	28	T	36	11
A09	227666	C	T	73	T	36	29
A09	227690	A	G	88	G	37	39
A09	227759	G	A	81	A	36	37
A09	227774	C	G	80	G	35	33
A09	227783	T	A	64	A	35	24
A09	228157	A	G	55	G	37	20
A09	228205	C	T	35	T	36	13
A09	228254	T	G	71	G	38	29
A09	228262	G	A	80	A	37	30
A09	228772	T	C	33	C	36	17
A09	242029	T	C	54	C	35	30
A09	242736	G	C	88	C	36	50
A09	242748	C	T	86	T	35	48
A09	243185	A	C	93	C	36	60
A09	243226	G	A	66	A	32	28
A09	243497	A	R	99	A	37	87
A09	243509	T	Y	99	C	36	81
A09	243524	G	R	99	G	35	67
A09	243539	T	W	99	T	36	52
A09	244231	T	A	46	A	35	17
A09	244291	G	A	85	A	36	37
A09	244303	C	T	80	T	36	33
A09	244357	A	C	27	C	35	11
A09	244381	G	C	27	C	35	10
A09	244578	C	A	98	A	34	60
A09	264389	A	C	99	C	37	198
A09	268719	A	R	99	A	37	171
A09	268829	T	W	49	T	34	60
A09	271447	G	A	36	A	36	16
A09	271512	A	R	43	G	33	33
A09	271518	C	T	99	T	33	135
A09	271707	C	T	31	T	34	12
A09	271908	C	T	29	T	40	11
A09	271940	A	G	20	G	38	8
A09	272051	A	G	99	G	37	750
A09	272063	A	T	99	T	34	688
A09	272072	A	G	99	G	33	865
A09	272102	A	G	99	G	32	937
A09	272174	C	G	99	G	35	376
A09	272325	A	C	99	C	38	425
A09	272363	T	C	99	C	37	610
A09	272369	T	A	99	A	35	664
A09	272402	C	Y	99	C	34	511
A09	272517	G	T	33	T	38	571
A09	272526	A	G	33	G	38	689
A09	272664	A	R	75	A	34	1086
A09	273845	G	A	99	A	36	45
A09	273860	A	G	96	G	34	52
A09	273866	A	G	93	G	33	61
A09	275528	T	A	99	A	37	105
A09	276645	A	G	99	G	37	184
A09	276677	T	G	99	G	35	188
A09	276705	A	G	99	G	37	193
A09	276798	A	G	99	G	36	205
A09	276924	T	A	99	A	37	114
A09	276934	C	A	99	A	35	89
A09	276939	G	A	99	A	37	91
A09	276951	C	G	99	G	36	100
A09	276968	G	A	99	A	35	117
A09	277010	G	A	99	A	37	176
A09	277043	C	T	90	T	36	219
A09	288993	A	T	29	T	35	11
A09	289084	C	T	99	T	34	138
A09	289358	C	Y	99	T	37	208
A09	289631	G	A	23	A	38	9
A09	289872	C	M	21	C	36	40
A09	289936	G	T	99	T	38	819
A09	290035	G	A	35	A	38	13
A09	290066	A	T	47	T	38	17
A09	290116	A	C	99	C	38	57
A09	290134	A	C	91	C	37	54
A09	290170	T	C	78	C	33	53
A09	290660	A	C	29	C	39	11
A09	290670	T	G	31	G	36	12
A09	290685	C	Y	99	T	36	49
A09	290704	A	T	52	T	36	57
A09	290713	T	C	60	C	38	60
A09	290874	C	T	57	T	37	21
A09	299732	G	T	99	T	35	378
A09	299764	C	A	99	A	33	372
A09	299785	C	T	99	T	36	337
A09	299800	T	A	99	A	34	322
A09	300570	C	G	97	G	36	56
A09	300618	A	G	99	G	36	151
A09	300631	T	A	99	A	34	228
A09	300670	C	T	99	T	35	412
A09	300771	C	T	99	T	34	367
A09	300831	G	A	99	A	36	294
A09	300851	C	A	99	A	38	226
A09	322593	G	A	23	A	36	13
A09	338464	C	T	28	T	37	11
A09	338965	A	G	49	G	37	18
A09	339569	C	T	81	T	35	34
A09	339606	G	T	99	T	38	48
A09	339678	G	S	43	G	36	41
A09	339846	T	C	91	C	37	48
A09	339877	A	G	70	G	37	45
A09	339945	T	C	86	C	37	41
A09	339963	C	T	97	T	37	44
A09	340040	C	T	90	T	37	53
A09	340047	T	C	61	C	37	47
A09	340053	A	G	76	G	37	41
A09	340199	T	W	99	T	36	63
A09	340220	A	M	99	A	37	77
A09	340234	A	M	99	C	36	112
A09	340262	A	W	99	A	38	123
A09	340277	T	Y	99	C	37	118
A09	340605	C	G	44	G	37	17
A09	340657	A	T	96	T	38	41
A09	340673	A	G	89	G	37	44
A09	340681	G	T	99	T	35	52
A09	340691	A	T	91	T	36	52
A09	341349	C	T	70	T	36	27
A09	341385	G	A	71	A	36	28
A09	341394	C	T	70	T	33	27
A09	341427	A	T	48	T	34	18
A09	342108	G	T	32	T	36	16
A09	342175	G	A	43	A	35	16
A09	343232	G	A	26	A	32	10
A09	354701	T	C	23	C	37	9
A09	354725	C	T	20	T	36	8
A09	354808	A	G	29	G	36	11
A09	354835	G	T	20	T	37	8
A09	355034	T	C	57	C	34	26
A09	355393	C	A	99	A	37	1232
A09	355637	T	W	58	T	35	194
A09	356013	A	G	35	G	34	13
A09	356033	T	C	26	C	37	17
A09	356119	T	A	35	A	38	13
A09	356129	A	G	38	G	38	14
A09	356139	C	T	41	T	37	15
A09	356144	G	A	41	A	38	15
A09	363618	G	T	57	T	25	25
A09	372070	G	R	33	G	34	101
A09	372715	G	S	93	G	36	401
A09	372737	C	S	99	C	36	365
A09	388422	C	Y	42	T	35	64
A09	418278	T	Y	99	T	37	36
A09	429571	C	T	20	T	36	8
A09	450750	G	A	99	A	34	61
A09	450780	C	A	97	A	35	51
A09	450870	C	A	97	A	35	49
A09	450882	G	A	99	A	35	56
A09	450978	C	T	99	T	36	51
A09	451023	A	C	88	C	35	36
A09	451028	G	A	86	A	35	33
A09	451143	C	A	41	A	37	15
A09	451335	G	T	99	T	35	55
A09	451347	A	G	93	G	31	52
A09	451356	A	G	90	G	32	40
A09	451374	T	C	91	C	35	36
A09	451730	A	G	82	G	35	37
A09	453837	A	G	67	G	37	27
A09	453903	A	T	86	T	38	32
A09	454060	C	A	32	A	38	12
A09	454081	A	G	49	G	37	19
A09	454090	A	G	58	G	36	26
A09	454111	T	C	89	C	36	36
A09	454213	C	T	99	T	36	130
A09	454243	A	G	99	G	36	139
A09	454273	C	T	99	T	35	163
A09	454462	A	G	93	G	35	134
A09	454492	G	A	99	A	36	122
A09	461795	G	A	99	A	37	158
A09	461992	T	C	99	C	38	184
A09	465566	T	C	99	C	36	99
A09	465593	T	A	99	A	36	138
A09	465599	T	C	99	C	36	138
A09	465775	G	A	99	A	37	73
A09	465781	T	G	99	G	38	73
A09	465787	G	T	99	T	33	74
A09	465797	A	C	99	C	33	248
A09	465871	T	C	99	C	35	229
A09	466024	A	T	99	T	35	153
A09	466828	T	A	38	A	38	14
A09	466872	A	G	52	G	33	19
A09	466884	G	A	60	A	30	25
A09	466897	G	T	49	T	33	19
A09	466942	T	C	43	C	35	16
A09	466974	C	G	47	G	34	18
A09	467007	G	A	67	A	36	24
A09	467066	A	G	54	G	37	20
A09	467085	A	C	45	C	36	17
A09	467216	G	T	26	T	36	10
A09	467307	A	G	20	G	33	8
A09	467719	G	T	35	T	39	13
A09	468289	T	C	89	C	38	42
A09	469097	G	A	99	A	38	84
A09	469139	C	A	59	A	33	54
A09	469259	G	A	72	A	35	42
A09	469353	G	C	99	C	35	253
A09	469394	G	A	99	A	36	154
A09	469656	C	G	99	G	36	183
A09	469874	A	G	99	G	38	116
A09	469892	C	T	99	T	38	91
A09	469907	G	A	99	A	38	58
A09	469933	A	G	99	G	38	68
A09	469940	C	T	90	T	37	58
A09	470291	A	G	99	G	37	62
A09	471514	C	T	65	T	36	64
A09	474271	T	C	93	C	36	54
A09	474287	T	A	99	A	35	57
A09	474491	T	Y	99	T	36	378
A09	474927	T	Y	56	C	37	1249
A09	474933	A	T	44	T	36	1340
A09	474978	T	Y	25	T	33	1120
A09	475041	C	T	99	T	32	935
A09	475141	T	Y	99	T	30	1696
A09	475153	A	W	99	A	23	1453
A09	475190	C	T	99	T	33	873
A09	479913	G	C	82	C	35	31
A09	479964	T	G	67	G	35	26
A09	479970	T	C	61	C	36	23
A09	480168	A	G	29	G	35	11
A09	480282	C	T	26	T	34	11
A09	480378	C	T	72	T	37	27
A09	480633	A	T	98	T	38	41
A09	480834	G	A	99	A	38	81
A09	480873	G	A	99	A	37	64
A09	480882	T	C	94	C	37	64
A09	481026	T	G	90	G	34	42
A09	482387	C	T	29	T	36	14
A09	482489	G	A	65	A	36	30
A09	482495	C	A	69	A	34	33
A09	482513	A	G	86	G	36	38
A09	482564	A	G	91	G	35	54
A09	482801	A	G	93	G	36	50
A09	482872	G	T	99	T	37	44
A09	484435	A	G	82	G	36	34
A09	484485	A	C	91	C	34	67
A09	484545	A	G	99	G	36	73
A09	484627	G	T	99	T	38	79
A09	484648	C	A	99	A	37	77
A09	484745	T	G	96	G	36	79
A09	484855	A	C	87	C	36	67
A09	485197	A	C	95	C	37	49
A09	485243	G	T	99	T	38	61
A09	485267	A	T	99	T	38	50
A09	485473	A	G	99	G	38	77
A09	485516	C	T	99	T	37	80
A09	485523	T	C	99	C	36	79
A09	485577	A	T	91	T	37	70
A09	486192	C	G	71	G	37	28
A09	486210	G	A	82	A	38	32
A09	486216	C	T	76	T	37	32
A09	486228	G	A	77	A	35	37
A09	486258	T	C	99	C	35	73
A09	486340	A	G	73	G	36	33
A09	486373	G	A	23	A	34	9
A09	486609	A	T	99	T	35	40
A09	486860	C	T	99	T	35	84
A09	486894	G	A	99	A	37	79
A09	486920	G	A	99	A	35	85
A09	486944	T	G	99	G	36	67
A09	487073	G	A	99	A	36	88
A09	487113	C	A	78	A	34	36
A09	487200	T	C	38	C	36	31
A09	487266	A	C	99	C	37	96
A09	487293	C	T	99	T	36	119
A09	487399	A	W	68	A	33	26
A09	487404	T	W	99	T	36	43
A09	487508	A	G	93	G	35	139
A09	487528	G	C	99	C	37	117
A09	487766	T	G	99	G	36	141
A09	490746	A	T	38	T	38	14
A09	490827	C	A	52	A	39	20
A09	490882	G	A	64	A	36	25
A09	490921	C	T	57	T	37	21
A09	491399	G	C	27	C	38	10
A09	491440	T	G	32	G	35	12
A09	491790	C	A	26	A	38	10
A09	495015	A	G	41	G	35	17
A09	519031	A	M	48	C	33	12
A09	519424	G	K	51	G	37	19
A09	558325	C	T	99	T	38	233
A09	558340	C	T	99	T	37	370
A09	558684	C	T	68	T	35	28
A09	558831	T	A	99	A	35	772
A09	559136	A	G	99	G	37	524
A09	559443	G	A	67	A	38	25
A09	559467	G	T	73	T	35	28
A09	559946	G	T	54	T	36	20
A09	560077	G	C	54	C	39	20
A09	560170	G	A	35	A	39	13
A09	560395	A	G	99	G	37	582
A09	560688	C	T	99	T	37	144
A09	560697	A	G	99	G	34	216
A09	566249	C	A	40	A	36	15
A09	568514	C	T	26	T	37	10
A09	568522	A	G	20	G	38	8
A09	568708	T	G	25	G	37	11
A09	572775	G	A	99	A	37	56
A09	572791	G	T	99	T	38	80
A09	573190	C	T	30	T	36	13
A09	573225	C	A	31	A	37	13
A09	574465	G	A	58	A	36	21
A09	574822	A	G	80	G	34	32
A09	574870	C	T	99	T	35	97
A09	574885	C	G	99	G	35	101
A09	574912	T	G	99	G	35	139
A09	574946	G	C	99	C	36	143
A09	575023	C	A	97	A	32	55
A09	575039	T	A	61	A	36	28
A09	575046	T	A	58	A	37	25
A09	576789	A	C	82	C	36	34
A09	576852	A	C	99	C	35	62
A09	576924	T	C	95	C	36	43
A09	576942	G	T	87	T	36	40
A09	576993	A	C	71	C	36	28
A09	576999	T	A	72	A	34	31
A09	577023	C	G	91	G	35	38
A09	577164	G	A	99	A	36	51
A09	577209	G	A	81	A	33	36
A09	577227	A	G	81	G	37	32
A09	577272	T	C	58	C	35	23
A09	577930	C	T	91	T	36	38
A09	577956	T	A	88	A	34	42
A09	578133	T	G	71	G	36	32
A09	578454	C	T	83	T	36	33
A09	578469	T	C	87	C	36	37
A09	578610	C	T	96	T	36	39
A09	578625	A	G	81	G	36	31
A09	578676	A	G	77	G	35	30
A09	579366	A	G	20	G	37	8
A09	579405	C	G	27	G	36	10
A09	583490	A	G	50	G	39	18
A09	583495	A	T	50	T	37	18
A09	590863	A	G	21	G	32	42
A09	590899	T	C	99	C	38	1278
A09	591263	C	T	99	T	37	420
A09	591809	T	C	56	C	37	334
A09	591934	T	A	99	A	36	98
A09	591946	T	C	99	C	35	519
A09	591961	T	C	99	C	38	488
A09	592139	T	C	99	C	38	3670
A09	592163	G	T	99	T	35	5170
A09	592211	T	A	83	A	33	6855
A09	592301	T	G	53	G	32	2367
A09	592733	G	A	99	A	37	4218
A09	592831	A	G	55	G	31	6986
A09	592923	G	C	44	C	32	1811
A09	594219	T	C	20	C	34	8
A09	594339	G	T	29	T	38	11
A09	595212	A	G	82	G	36	35
A09	595218	C	T	77	T	35	30
A09	595269	C	A	87	A	31	47
A09	595307	G	T	99	T	34	43
A09	595348	A	G	34	G	33	13
A09	598188	A	G	99	G	35	97
A09	598194	A	G	99	G	35	97
A09	598215	A	G	99	G	34	101
A09	598280	A	G	99	G	36	92
A09	598290	C	G	99	G	35	73
A09	598308	A	C	85	C	33	49
A09	598350	T	A	99	A	36	57
A09	598505	T	C	99	C	37	120
A09	598512	A	T	99	T	36	124
A09	598535	A	C	99	C	35	88
A09	599227	G	T	58	T	39	21
A09	599242	G	A	58	A	39	21
A09	599299	G	C	26	C	37	10
A09	599305	T	G	26	G	39	10
A09	599314	G	T	38	T	38	14
A09	599347	G	T	85	T	36	33
A09	599410	A	T	57	T	35	23
A09	599628	G	T	99	T	37	80
A09	599649	T	C	33	C	37	40
A09	599805	A	G	99	G	37	105
A09	599853	T	C	91	C	35	55
A09	599871	C	A	62	A	36	28
A09	599972	T	C	66	C	34	30
A09	600026	A	G	97	G	36	60
A09	600035	T	A	99	A	37	61
A09	600083	C	T	59	T	36	27
A09	600258	C	T	99	T	37	66
A09	600288	A	G	99	G	37	98
A09	600324	T	A	99	A	37	69
A09	600333	A	C	99	C	36	64
A09	600354	C	T	99	T	36	67
A09	661985	C	T	99	T	37	187
A09	662021	C	T	99	T	36	218
A09	662402	A	C	97	C	36	146
A09	662431	G	T	99	T	36	160
A09	663018	A	G	99	G	36	210
A09	663057	A	G	99	G	35	222
A09	663620	C	G	99	G	36	176
A09	663644	T	A	99	A	37	149
A09	663671	G	A	99	A	36	129
A09	663683	C	A	99	A	36	111
A09	663722	C	T	88	T	34	41
A09	663734	A	T	62	T	34	24
A09	663740	T	G	46	G	34	19
A09	663851	A	T	43	T	37	26
A09	663856	T	A	58	A	37	31
A09	663872	A	C	86	C	35	64
A09	663962	C	T	94	T	33	155
A09	664025	C	T	99	T	31	130
A09	664031	G	A	99	A	32	123
A09	664046	G	A	99	A	35	111
A09	664169	C	T	99	T	36	134
A09	664211	C	T	99	T	34	62
A09	664223	C	A	99	A	36	53
A09	664241	A	T	31	T	32	13
A09	664328	C	G	99	G	36	88
A09	664902	G	A	99	A	35	108
A09	664916	G	A	98	A	35	92
A09	665014	G	A	71	A	36	26
A09	668372	A	T	99	T	31	123
A09	668387	T	C	99	C	33	157
A09	668399	C	G	99	G	33	157
A09	669315	A	G	34	G	34	15
A09	671591	T	C	76	C	37	34
A09	671691	T	W	38	A	32	49
A09	671696	A	T	32	T	36	173
A09	671898	C	Y	99	C	32	3220
A09	671919	C	Y	99	C	32	3045
A09	672018	A	C	99	C	36	1577
A09	672186	T	Y	99	C	33	2477
A09	672498	G	C	99	C	37	1971
A09	672939	C	Y	32	C	33	514
A09	673492	G	C	99	C	37	52
A09	680982	C	T	47	T	39	17
A09	681195	C	T	99	T	34	58
A09	681216	C	T	73	T	33	40
A09	681381	T	C	88	C	38	35
A09	682019	C	A	93	A	35	49
A09	682125	G	A	32	A	34	13
A09	682759	C	A	70	A	38	26
A09	686925	T	G	42	G	34	17
A09	686939	A	G	47	G	37	17
A09	687020	A	G	37	G	34	14
A09	688022	C	T	99	T	37	108
A09	700280	A	C	74	C	35	33
A09	700321	C	T	90	T	37	43
A09	700328	G	T	86	T	37	43
A09	701646	G	A	75	A	37	30
A09	742158	T	G	99	G	37	65
A09	742200	A	G	99	G	37	107
A09	742215	T	C	99	C	37	142
A09	742448	A	G	53	G	38	27
A09	742663	T	C	36	C	34	27
A09	742732	T	C	76	C	36	37
A09	742997	C	T	46	T	36	18
A09	743028	T	C	42	C	37	17
A09	746737	A	C	99	C	36	180
A09	746805	T	G	99	G	36	393
A09	751605	G	T	64	T	36	35
A09	753680	T	C	99	C	36	111
A09	753692	T	C	99	C	36	118
A09	753866	A	G	99	G	31	128
A09	753875	C	A	86	A	27	111
A09	753884	A	G	99	G	36	94
A09	754094	A	T	96	T	34	136
A09	754223	A	C	99	C	34	142
A09	754247	G	C	99	C	34	135
A09	754397	A	G	99	G	33	61
A09	754406	T	C	74	C	35	29
A09	754415	T	G	49	G	33	20
A09	754422	C	T	25	T	34	10
A09	754454	T	C	25	C	38	11
A09	754472	A	G	78	G	36	31
A09	754514	A	T	97	T	36	74
A09	754522	A	G	99	G	36	81
A09	754634	G	A	99	A	34	112
A09	754646	T	A	99	A	36	98
A09	754667	G	A	89	A	37	56
A09	755476	A	T	99	T	34	104
A09	755538	G	T	84	T	38	35
A09	755545	T	C	84	C	38	41
A09	755569	C	T	68	T	37	34
A09	755602	T	A	22	A	29	18
A09	755718	A	T	99	T	37	80
A09	755787	T	C	99	C	35	99
A09	755808	C	T	98	T	33	85
A09	755831	T	C	99	C	36	67
A09	755854	G	C	51	C	37	32
A09	757964	T	A	24	A	37	9
A09	759494	T	Y	40	C	40	18
A09	759503	T	K	22	T	39	18
A09	759515	T	C	23	C	37	17
A09	759745	G	A	35	A	39	13
A09	759766	T	C	54	C	38	20
A09	759826	A	C	31	C	34	15
A09	759853	C	A	20	A	34	8
A09	759987	T	C	42	C	38	16
A09	760008	C	T	54	T	37	20
A09	760102	T	G	46	G	37	19
A09	773077	C	T	99	T	36	835
A09	773182	C	T	99	T	30	154
A09	773194	C	T	99	T	34	81
A09	803085	C	G	99	G	36	142
A09	803884	G	A	99	A	36	112
A09	804091	C	T	99	T	35	133
A09	804109	C	T	99	T	36	128
A09	804171	T	A	99	A	36	143
A09	804193	T	G	99	G	36	110
A09	804241	G	A	99	A	36	51
A09	804247	A	G	99	G	37	50
A09	804312	G	A	99	A	36	80
A09	804320	T	C	99	C	35	97
A09	804422	T	C	59	C	32	26
A09	804671	C	T	99	T	37	153
A09	804814	G	C	99	C	37	186
A09	804916	C	T	99	T	36	88
A09	804934	G	A	73	A	30	37
A09	804977	C	G	89	G	36	40
A09	805032	G	A	99	A	37	102
A09	805051	T	A	99	A	38	98
A09	805105	T	A	91	A	35	65
A09	805166	A	T	55	T	34	24
A09	805175	T	G	42	G	34	18
A09	805822	G	T	99	T	38	168
A09	805892	G	T	99	T	34	59
A09	806075	G	A	99	A	38	234
A09	806089	G	A	99	A	38	225
A09	806475	A	G	99	G	38	186
A09	806514	C	T	99	T	37	122
A09	806529	T	A	99	A	36	105
A09	806542	T	G	99	G	35	96
A09	806562	A	G	94	G	35	68
A09	806577	G	T	92	T	38	45
A09	806586	C	T	83	T	36	35
A09	806623	G	C	68	C	34	26
A09	806777	C	T	77	T	38	53
A09	806822	A	C	94	C	36	105
A09	806849	T	G	86	G	38	110
A09	806891	C	T	99	T	39	117
A09	806936	C	A	99	A	36	116
A09	806947	C	T	99	T	37	104
A09	806954	T	C	99	C	36	98
A09	806963	T	G	99	G	37	65
A09	807275	A	T	20	T	34	13
A09	807410	G	T	35	T	35	30
A09	807452	A	T	91	T	24	74
A09	807476	T	C	99	C	36	149
A09	807482	A	G	99	G	36	158
A09	807570	A	T	20	T	35	8
A09	807623	A	C	28	C	34	11
A09	807661	A	C	99	C	38	71
A09	807696	C	T	99	T	34	68
A09	807945	T	A	99	A	37	474
A09	807972	A	G	76	G	37	431
A09	808044	G	C	99	C	37	210
A09	808209	G	C	99	C	37	71
A09	808225	T	G	99	G	38	69
A09	808245	A	G	99	G	34	64
A09	808263	G	S	96	G	34	53
A09	808333	C	A	99	A	36	84
A09	808346	T	C	99	C	36	77
A09	808571	G	A	74	A	32	312
A09	811139	A	G	41	G	38	15
A09	811155	A	T	41	T	39	15
A09	811161	T	C	40	C	37	15
A09	811176	G	A	40	A	37	15
A09	814321	G	T	65	T	34	30
A09	814359	A	T	79	T	36	39
A09	814690	T	G	92	G	36	51
A09	814698	A	C	84	C	36	42
A09	814725	G	T	44	T	36	16
A09	815001	C	A	58	A	39	27
A09	815039	A	G	35	G	36	16
A09	815573	C	G	41	G	36	15
A09	815669	G	K	37	G	37	30
A09	815706	C	T	85	T	38	36
A09	815726	T	A	66	A	38	24
A09	816104	A	G	57	G	34	21
A09	816186	C	Y	99	T	37	49
A09	816231	A	G	29	G	37	11
A09	817559	T	C	99	C	34	336
A09	817586	G	T	74	T	35	227
A09	817701	G	R	48	A	38	37
A09	817736	C	T	68	T	38	34
A09	817752	G	C	33	C	36	33
A09	817758	C	G	37	G	34	24
A09	819986	T	C	73	C	35	50
A09	820112	C	G	60	G	37	41
A09	820124	C	T	20	T	35	37
A09	821591	T	C	25	C	39	27
A09	821597	A	G	33	G	38	30
A09	821610	T	G	36	G	35	33
A09	829625	G	A	71	A	36	27
A09	829643	A	T	83	T	37	33
A09	829705	C	A	50	A	34	20
A09	829722	T	A	26	A	37	11
A09	829970	A	G	82	G	34	41
A09	830008	C	T	42	T	36	16
A09	849648	G	A	61	A	36	51
A09	867832	A	C	20	C	34	8
A09	966570	C	M	45	C	34	115
A09	970752	C	M	74	A	38	14
A09	970786	T	W	58	T	38	14
A09	971576	T	G	40	G	35	17
A09	971654	A	R	99	G	36	16
A09	971669	C	Y	69	T	32	14
A09	978530	G	R	23	G	37	22
A09	978585	A	W	49	A	37	29
A09	978918	T	C	67	C	36	26
A09	978933	G	T	94	T	37	49
A09	978949	G	R	99	A	38	59
A09	979013	A	R	99	A	36	40
A09	979413	T	K	22	T	36	29
A09	979427	G	R	97	G	34	34
A09	979432	G	S	99	G	34	32
A09	979520	T	W	77	T	37	28
A09	979535	T	W	34	T	39	18
A09	979930	G	C	23	C	33	9
A09	980612	G	R	28	G	36	176
A09	981090	G	T	82	T	38	58
A09	981215	C	T	99	T	38	316
A09	982232	A	G	99	G	35	178
A09	984828	C	A	99	A	38	115
A09	985369	A	G	99	G	36	185
A09	986066	A	R	99	A	35	103
A09	986105	A	W	99	A	35	77
A09	986385	A	G	27	G	37	12
A09	986424	C	G	50	G	36	23
A09	986439	G	A	34	A	37	14
A09	986570	A	G	99	G	36	42
A09	986582	C	T	99	T	35	82
A09	986667	C	A	99	A	35	102
A09	986714	C	T	99	T	35	68
A09	986890	G	A	56	A	34	38
A09	986935	G	A	99	A	33	102
A09	987007	T	C	99	C	36	66
A09	990105	C	A	23	A	35	9
A09	990256	C	G	51	G	36	27
A09	990274	G	C	25	C	38	17
A09	990782	G	A	99	A	37	56
A09	990812	G	A	99	A	35	52
A09	990822	A	G	99	G	36	52
A09	990828	T	C	95	C	36	47
A09	991206	A	C	99	C	37	106
A09	991213	C	A	99	A	37	118
A09	991284	A	G	99	G	38	139
A09	991426	C	T	99	T	38	50
A09	991460	A	C	47	C	36	20
A09	992533	G	T	59	T	38	22
A09	992809	A	G	99	G	34	118
A09	992845	T	C	99	C	34	58
A09	992881	C	T	24	T	23	11
A09	992919	G	C	21	C	33	15
A09	992926	C	T	49	T	32	23
A09	992965	C	G	99	G	35	85
A09	992982	C	A	99	A	33	130
A09	993031	C	T	99	T	35	216
A09	993070	C	G	99	G	32	288
A09	993109	T	A	99	A	32	228
A09	993154	A	C	87	C	36	148
A09	993160	C	T	93	T	34	144
A09	993190	G	A	99	A	36	182
A09	993286	A	C	80	C	34	32
A09	993403	T	G	99	G	37	266
A09	993484	C	T	98	T	36	234
A09	993541	A	G	89	G	35	237
A09	994049	C	T	20	T	37	8
A09	996655	T	G	99	G	35	152
A09	997141	A	G	99	G	37	289
A09	997854	C	T	99	T	34	214
A09	1009058	T	A	20	A	38	8
A09	1009489	G	S	99	C	36	112
A09	1009501	T	Y	99	C	37	141
A09	1009594	G	A	75	A	37	31
A09	1011168	A	M	45	A	35	78
A09	1011204	G	R	31	G	37	91
A09	1011216	T	K	49	T	37	86
A09	1013335	T	G	99	G	36	385
A09	1018446	T	G	64	G	37	29
A09	1018478	T	A	51	A	36	25
A09	1018527	A	C	29	C	35	11
A09	1018548	A	C	53	C	36	20
A09	1018580	A	G	94	G	36	51
A09	1018609	C	T	99	T	30	65
A09	1022015	T	A	99	A	37	157
A09	1022617	T	C	50	C	37	18
A09	1022648	G	K	99	T	34	36
A09	1030995	T	A	84	A	37	39
A09	1031012	G	A	70	A	36	32
A09	1031182	T	G	87	G	36	89
A09	1031194	C	T	93	T	36	91
A09	1031363	C	T	34	T	39	17
A09	1031378	A	C	34	C	39	17
A09	1031897	A	G	26	G	31	10
A09	1033005	C	T	99	T	38	233
A09	1033044	C	G	52	G	37	117
A09	1034708	C	T	99	T	29	80
A09	1035560	T	C	93	C	36	181
A09	1035677	T	A	60	A	33	29
A09	1035711	G	A	99	A	36	108
A09	1035812	T	C	88	C	35	46
A09	1035867	G	A	85	A	39	31
A09	1037103	G	A	99	A	37	269
A09	1037229	C	T	99	T	34	94
A09	1037271	T	C	99	C	35	193
A09	1037340	T	C	99	C	36	124
A09	1037506	T	G	72	G	37	39
A09	1038095	C	T	85	T	38	41
A09	1038105	C	T	94	T	38	49
A09	1038119	G	C	91	C	38	53
A09	1038192	T	C	99	C	35	95
A09	1038366	A	G	48	G	38	28
A09	1038481	A	T	39	T	37	21
A09	1038535	C	T	99	T	37	99
A09	1038596	A	C	92	C	38	57
A09	1038670	C	T	20	T	37	8
A09	1038698	C	G	99	G	36	196
A09	1038854	G	A	99	A	32	400
A09	1038892	C	G	99	G	36	534
A09	1038987	C	A	99	A	33	370
A09	1039008	T	A	99	A	34	304
A09	1039013	A	G	99	G	36	221
A09	1049927	C	T	99	T	37	374
A09	1049961	A	T	78	T	37	66
A09	1050014	A	T	99	T	36	227
A09	1051223	G	A	99	A	35	143
A09	1051314	T	C	99	C	38	117
A09	1051335	C	T	99	T	38	119
A09	1051358	G	C	99	C	38	117
A09	1051400	G	C	26	C	38	13
A09	1051560	T	A	99	A	38	188
A09	1051579	T	G	99	G	37	231
A09	1051614	A	G	99	G	36	171
A09	1051625	A	T	99	T	35	134
A09	1051650	G	A	99	A	33	78
A09	1051662	G	T	72	T	34	38
A09	1051672	G	A	38	A	32	27
A09	1051719	T	G	99	G	37	77
A09	1051728	A	T	99	T	37	100
A09	1051788	T	C	99	C	37	302
A09	1051809	T	C	99	C	37	320
A09	1051976	A	T	99	T	36	280
A09	1051996	C	A	99	A	36	277
A09	1052037	A	G	99	G	36	188
A09	1052070	C	G	99	G	36	109
A09	1052085	T	C	99	C	37	140
A09	1052109	G	T	99	T	36	163
A09	1052146	T	C	99	C	37	296
A09	1052200	G	C	99	C	36	307
A09	1052245	G	A	99	A	36	319
A09	1052280	G	A	99	A	36	337
A09	1052321	A	T	99	T	36	302
A09	1052331	C	T	99	T	36	335
A09	1052352	T	C	99	C	37	339
A09	1052454	C	G	99	G	36	183
A09	1052538	A	G	99	G	34	68
A09	1052595	G	C	99	C	36	193
A09	1052619	G	C	99	C	35	194
A09	1052670	G	A	99	A	35	155
A09	1052685	A	G	90	G	35	176
A09	1052690	A	G	99	G	34	183
A09	1052778	A	G	99	G	36	177
A09	1052832	T	A	44	A	37	83
A09	1055972	T	A	99	A	37	85
A09	1056238	A	M	80	C	33	15
A09	1056351	A	T	99	T	38	68
A09	1056678	T	C	77	C	38	46
A09	1057047	A	G	89	G	34	204
A09	1057258	C	T	99	T	33	131
A09	1057473	A	C	99	C	36	78
A09	1057659	C	T	20	T	37	8
A09	1059425	G	C	99	C	36	350
A09	1059608	A	W	23	A	36	318
A09	1059629	G	R	93	G	37	324
A09	1060184	G	C	99	C	35	165
A09	1060194	T	G	99	G	37	146
A09	1060393	C	T	99	T	37	64
A09	1062560	A	T	50	T	32	73
A09	1062592	C	T	99	T	37	778
A09	1062693	C	Y	79	C	36	567
A09	1062984	A	T	67	T	37	24
A09	1063001	C	T	50	T	39	18
A09	1063016	G	A	44	A	38	16
A09	1063062	C	T	63	T	36	66
A09	1063097	C	T	99	T	35	180
A09	1063202	A	W	34	A	34	104
A09	1063286	C	T	99	T	37	1206
A09	1064113	T	A	30	A	36	12
A09	1064129	G	A	99	A	38	65
A09	1064170	C	T	99	T	37	128
A09	1064184	A	C	98	C	36	146
A09	1064307	A	G	99	G	37	208
A09	1064360	C	T	99	T	35	61
A09	1065629	A	G	26	G	38	10
A09	1066060	T	A	32	A	38	12
A09	1066714	C	A	31	A	36	12
A09	1067626	A	G	20	G	34	8
A09	1070512	T	G	45	G	37	20
A09	1070549	C	A	52	A	35	22
A09	1116636	A	R	99	A	37	358
A09	1116642	T	Y	99	T	37	327
A09	1116654	C	Y	99	C	38	285
A09	1116773	G	R	71	G	35	51
A09	1116788	T	K	99	T	38	54
A09	1116797	A	M	99	A	39	54
A09	1116809	T	W	81	T	35	52
A09	1116932	G	R	99	A	34	29
A09	1116947	C	M	99	C	39	28
A09	1118596	A	C	99	C	33	72
A09	1118605	G	R	20	G	30	64
A09	1118630	C	T	75	T	30	41
A09	1128890	A	G	99	G	32	198
A09	1129123	G	C	99	C	33	207
A09	1129286	A	G	99	G	34	261
A09	1129401	G	A	99	A	36	157
A09	1130537	C	T	23	T	34	9
A09	1131305	A	T	24	T	38	9
A09	1131794	T	C	99	C	38	104
A09	1131800	C	T	99	T	36	122
A09	1131830	T	A	99	A	37	112
A09	1131974	G	T	99	T	37	88
A09	1132020	A	G	99	G	38	148
A09	1132070	A	G	87	G	33	55
A09	1132076	T	G	58	G	33	33
A09	1132262	T	C	99	C	35	121
A09	1132274	C	T	99	T	35	74
A09	1132426	T	G	99	G	38	196
A09	1132444	C	T	99	T	36	158
A09	1132603	C	A	99	A	37	389
A09	1132633	C	A	99	A	37	411
A09	1132847	G	A	99	A	37	238
A09	1133120	C	T	99	T	36	408
A09	1133135	C	A	99	A	36	437
A09	1133159	C	T	99	T	37	354
A09	1133255	A	G	99	G	32	209
A09	1133324	A	C	99	C	36	518
A09	1133353	C	T	99	T	38	428
A09	1133498	C	T	62	T	38	22
A09	1139585	G	A	29	A	39	11
A09	1139894	G	T	63	T	35	28
A09	1139903	A	G	61	G	36	31
A09	1140304	A	T	99	T	38	51
A09	1140322	T	A	96	A	36	44
A09	1140345	G	A	29	A	35	11
A09	1140574	G	A	99	A	37	53
A09	1140586	T	C	99	C	36	54
A09	1140628	T	G	50	G	32	23
A09	1142548	A	C	94	C	35	43
A09	1142567	C	G	99	G	35	78
A09	1142608	T	C	99	C	31	112
A09	1142680	T	C	99	C	36	201
A09	1142839	C	T	99	T	36	176
A09	1142875	C	T	99	T	36	180
A09	1142893	T	C	99	C	36	163
A09	1142947	T	G	99	G	35	120
A09	1142965	T	C	99	C	33	106
A09	1142986	T	C	99	C	34	97
A09	1142992	A	G	95	G	34	116
A09	1143073	T	G	99	G	36	218
A09	1143259	G	A	99	A	37	168
A09	1143277	G	C	99	C	36	169
A09	1143382	G	T	99	T	33	222
A09	1143409	A	G	99	G	35	271
A09	1143505	G	A	99	A	37	285
A09	1143559	C	G	99	G	36	267
A09	1143613	C	T	99	T	35	305
A09	1143670	T	C	99	C	36	321
A09	1143790	T	C	53	C	36	22
A09	1143796	G	A	90	A	36	38
A09	1143864	A	T	99	T	37	204
A09	1144922	T	G	87	G	36	44
A09	1145160	T	C	99	C	37	83
A09	1145243	T	C	99	C	37	118
A09	1145452	C	T	99	T	32	150
A09	1145494	C	T	99	T	32	163
A09	1146065	T	C	39	C	32	17
A09	1146232	T	C	99	C	36	75
A09	1146436	T	C	99	C	35	155
A09	1146457	A	G	99	G	35	137
A09	1146469	A	C	99	C	36	140
A09	1146508	T	C	99	C	36	118
A09	1146579	T	C	99	C	36	144
A09	1146637	C	T	99	T	33	229
A09	1147246	A	G	99	G	36	125
A09	1147267	C	T	99	T	37	154
A09	1147375	T	C	99	C	37	266
A09	1147384	C	T	99	T	37	252
A09	1147567	G	A	99	A	37	170
A09	1149990	C	A	27	A	38	10
A09	1150000	C	T	29	T	39	11
A09	1150043	C	T	32	T	37	12
A09	1150053	A	T	35	T	38	13
A09	1150084	C	A	41	A	36	15
A09	1150102	G	A	26	A	38	10
A09	1150108	T	A	23	A	38	9
A09	1150229	G	A	44	A	38	16
A09	1150320	C	A	92	A	36	38
A09	1150355	T	C	96	C	36	43
A09	1150407	T	A	71	A	34	28
A09	1150658	T	C	38	C	35	14
A09	1150676	T	C	41	C	35	15
A09	1150686	T	C	44	C	36	16
A09	1150766	C	T	70	T	35	26
A09	1150882	G	C	20	C	38	8
A09	1150901	T	A	35	A	35	13
A09	1150967	T	C	55	C	37	21
A09	1150976	G	A	40	A	36	16
A09	1151087	G	A	55	A	35	20
A09	1151201	A	G	86	G	34	41
A09	1151240	T	C	92	C	36	43
A09	1151378	A	G	65	G	34	26
A09	1157735	C	T	99	T	33	343
A09	1157783	A	G	99	G	35	130
A09	1157795	A	T	99	T	35	112
A09	1157822	T	C	72	C	34	32
A09	1158083	G	A	99	A	36	117
A09	1158122	G	A	99	A	38	295
A09	1158367	C	T	99	T	38	204
A09	1158406	T	Y	22	C	36	214
A09	1158418	G	R	99	A	36	212
A09	1158444	G	S	99	G	35	309
A09	1158490	A	R	99	A	37	405
A09	1158519	G	K	99	G	34	323
A09	1158544	A	R	53	G	33	112
A09	1158687	A	G	99	G	37	134
A09	1158723	A	G	99	G	37	214
A09	1158738	G	T	99	T	37	193
A09	1158786	C	T	99	T	37	97
A09	1158813	G	T	57	T	36	28
A09	1159574	T	C	98	C	36	130
A09	1159840	G	A	99	A	37	386
A09	1159933	C	T	99	T	35	355
A09	1159942	G	T	99	T	30	391
A09	1160083	A	G	99	G	36	214
A09	1160176	C	T	99	T	36	142
A09	1160533	A	G	76	G	35	29
A09	1160934	A	C	23	C	38	9
A09	1161096	A	C	70	C	34	31
A09	1161182	T	C	99	C	35	136
A09	1161217	A	T	99	T	35	60
A09	1161223	G	A	76	A	35	31
A09	1161243	C	S	99	G	34	17
A09	1161265	G	C	99	C	35	56
A09	1161445	A	G	99	G	36	219
A09	1161712	G	A	99	A	29	106
A09	1161727	G	A	99	A	36	87
A09	1161839	A	G	90	G	33	45
A09	1161979	G	C	99	C	35	78
A09	1161991	A	G	99	G	32	72
A09	1162048	C	A	99	A	34	76
A09	1162090	C	A	99	A	33	105
A09	1170769	G	T	63	T	35	25
A09	1170791	A	G	63	G	37	24
A09	1181910	C	M	99	A	37	132
A09	1182442	A	T	99	T	38	105
A09	1182484	A	M	99	A	37	164
A09	1182508	G	R	99	G	37	187
A09	1182526	A	R	99	A	37	173
A09	1182535	C	Y	99	T	35	167
A09	1182555	A	G	99	G	36	157
A09	1182589	A	R	98	A	36	78
A09	1182780	T	C	47	C	36	17
A09	1183035	A	M	24	A	37	74
A09	1183428	C	T	63	T	35	26
A09	1183500	T	C	99	C	36	47
A09	1184335	A	T	28	T	34	11
A09	1184747	G	C	47	C	37	18
A09	1184766	C	T	66	T	38	29
A09	1184783	A	G	99	G	37	51
A09	1184837	A	T	99	T	34	60
A09	1185002	A	T	22	T	37	9
A09	1185109	T	A	40	A	37	17
A09	1185208	T	A	99	A	35	74
A09	1185338	A	C	26	C	37	12
A09	1194029	T	G	26	G	38	10
A09	1194073	A	G	52	G	37	20
A09	1194095	T	C	63	C	37	25
A09	1194126	A	C	71	C	35	28
A09	1194131	T	G	71	G	36	28
A09	1203620	A	G	99	G	36	326
A09	1203629	T	A	99	A	38	308
A09	1203810	A	G	85	G	38	38
A09	1203822	A	G	99	G	36	94
A09	1203849	T	C	99	C	36	199
A09	1203897	T	C	99	C	37	217
A09	1203906	C	T	99	T	36	190
A09	1203954	G	A	63	A	36	27
A09	1203961	A	G	28	G	37	14
A09	1203969	C	T	31	T	39	14
A09	1204172	T	G	99	G	38	59
A09	1204181	T	G	99	G	38	70
A09	1204195	G	T	99	T	38	83
A09	1204928	T	G	31	G	35	22
A09	1205306	C	T	99	T	36	455
A09	1205461	C	A	77	A	37	30
A09	1209449	T	A	70	A	31	94
A09	1209471	T	A	99	A	34	140
A09	1209560	C	T	99	T	37	187
A09	1209566	T	C	99	C	36	182
A09	1209575	A	G	99	G	36	149
A09	1209690	A	T	49	T	36	19
A09	1209721	T	C	86	C	38	34
A09	1209921	T	G	99	G	38	59
A09	1209942	A	T	94	T	27	58
A09	1209984	T	C	47	C	33	120
A09	1210032	G	S	23	C	36	177
A09	1210179	C	A	99	A	35	139
A09	1210242	C	T	99	T	36	349
A09	1210366	C	A	96	A	36	282
A09	1210413	T	C	99	C	35	171
A09	1210468	A	C	99	C	37	139
A09	1210476	T	C	99	C	36	169
A09	1210539	G	A	99	A	36	122
A09	1235135	G	A	45	A	32	990
A09	1235994	G	R	25	G	32	3770
A09	1265071	C	S	43	C	38	32
A09	1265077	A	W	40	A	38	32
A09	1265665	G	K	99	T	34	65
A09	1265720	A	R	99	G	36	133
A09	1265725	T	Y	99	C	36	136
A09	1272035	G	A	99	A	33	307
A09	1272092	C	A	99	A	35	448
A09	1272114	C	T	99	T	34	507
A09	1272606	G	R	48	G	34	30
A09	1272631	T	W	39	T	36	35
A09	1272684	A	R	21	A	37	25
A09	1272691	T	W	30	T	37	23
A09	1273810	C	T	99	T	36	197
A09	1273837	G	K	26	G	34	19
A09	1274444	C	T	99	T	36	263
A09	1274483	C	A	99	A	33	365
A09	1274496	C	G	99	G	35	291
A09	1274593	C	T	99	T	35	114
A09	1277293	T	G	80	G	36	36
A09	1277464	A	T	55	T	38	20
A09	1277503	G	A	23	A	33	9
A09	1278002	A	G	43	G	36	19
A09	1278008	A	G	55	G	36	22
A09	1278125	A	T	26	T	35	10
A09	1278146	A	G	28	G	34	11
A09	1278155	A	T	26	T	34	11
A09	1279079	C	T	32	T	38	12
A09	1279220	A	G	54	G	37	21
A09	1279235	C	T	43	T	35	16
A09	1279247	A	G	20	G	31	9
A09	1279450	G	T	61	T	36	22
A09	1279513	A	G	23	G	40	9
A09	1280364	A	G	29	G	38	11
A09	1289275	G	C	99	C	36	71
A09	1289588	C	T	99	T	35	236
A09	1289671	T	A	32	A	37	12
A09	1289713	T	W	99	A	36	74
A09	1289773	T	C	99	C	35	225
A09	1290195	T	C	31	C	39	12
A09	1290491	T	C	99	C	36	115
A09	1290512	T	C	99	C	31	207
A09	1290858	A	C	99	C	33	104
A09	1298272	A	T	99	T	36	146
A09	1298335	A	C	99	C	36	140
A09	1298341	A	G	99	G	36	133
A09	1298359	T	C	99	C	36	133
A09	1298371	T	C	99	C	35	130
A09	1298413	A	C	91	C	36	143
A09	1298488	C	A	93	A	36	131
A09	1298500	G	A	99	A	33	127
A09	1298545	G	C	99	C	36	136
A09	1298566	C	A	99	A	36	133
A09	1299247	G	T	97	T	34	57
A09	1299268	C	G	99	G	34	60
A09	1299289	A	G	99	G	34	61
A09	1299316	G	C	99	C	33	74
A09	1299345	T	G	99	G	35	61
A09	1299373	T	A	97	A	35	43
A09	1310333	C	T	32	T	40	12
A09	1310480	C	T	54	T	34	25
A09	1310492	C	G	69	G	33	28
A09	1310567	A	C	65	C	33	27
A09	1310579	T	C	58	C	35	21
A09	1310753	C	T	56	T	33	22
A09	1310792	C	G	29	G	36	11
A09	1310801	A	G	26	G	35	10
A09	1310969	A	T	29	T	38	11
A09	1311035	A	T	35	T	35	13
A09	1311110	C	G	33	G	36	13
A09	1319498	G	A	99	A	36	602
A09	1319834	T	C	99	C	33	1738
A09	1321020	T	G	99	G	35	459
A09	1321096	G	C	99	C	33	1682
A09	1321162	A	G	99	G	32	1789
A09	1324022	A	G	32	G	32	13
A09	1342099	A	T	99	T	34	108
A09	1342774	T	C	99	C	34	88
A09	1342819	C	T	99	T	37	127
A09	1342933	A	T	99	T	36	190
A09	1342960	C	T	99	T	36	150
A09	1343162	C	T	99	T	36	153
A09	1343185	G	T	99	T	34	137
A09	1343258	A	G	93	G	34	108
A09	1343377	C	T	99	T	36	137
A09	1343440	C	G	99	G	36	188
A09	1343560	C	T	99	T	36	206
A09	1343590	T	G	99	G	36	217
A09	1343644	G	T	99	T	36	159
A09	1343770	C	T	99	T	37	213
A09	1344516	G	T	90	T	38	164
A09	1346121	A	T	63	T	34	81
A09	1346710	T	C	99	C	37	231
A09	1346764	C	T	99	T	33	249
A09	1346776	T	C	99	C	35	244
A09	1346782	T	C	99	C	36	254
A09	1346821	T	G	99	G	36	207
A09	1346887	T	C	99	C	36	247
A09	1346917	T	A	99	A	37	271
A09	1347310	C	T	99	T	27	140
A09	1347355	C	G	94	G	33	205
A09	1350754	T	Y	65	C	37	47
A09	1352387	G	S	99	G	34	118
A09	1352718	G	A	99	A	37	85
A09	1353247	T	C	43	C	34	19
A09	1365466	C	T	35	T	38	13
A09	1365869	C	G	23	G	38	9
A09	1371051	C	T	71	T	36	35
A09	1371236	C	T	32	T	36	12
A09	1371322	C	T	82	T	38	31
A09	1371438	A	G	37	G	39	14
A09	1371456	A	G	38	G	38	14
A09	1371513	T	C	99	C	37	54
A09	1371570	C	T	94	T	35	58
A09	1371930	G	T	84	T	38	34
A09	1371939	C	T	99	T	37	45
A09	1376540	C	G	24	G	38	9
A09	1376704	C	T	23	T	36	9
A09	1377148	C	T	62	T	34	25
A09	1377166	A	G	47	G	34	19
A09	1377172	A	G	53	G	36	20
A09	1377185	T	C	59	C	37	22
A09	1377280	T	C	57	C	34	22
A09	1377289	C	T	60	T	35	22
A09	1377436	A	C	82	C	36	32
A09	1377445	C	G	81	G	36	34
A09	1377525	C	G	69	G	37	27
A09	1377535	A	T	66	T	37	25
A09	1377575	G	T	62	T	37	22
A09	1393785	T	C	31	C	35	13
A09	1394250	G	A	86	A	36	32
A09	1411726	G	T	99	T	38	106
A09	1411821	C	T	99	T	34	311
A09	1412047	T	C	99	C	33	488
A09	1412071	G	A	99	A	34	490
A09	1412391	C	T	24	T	39	12
A09	1413080	T	G	99	G	35	732
A09	1413120	A	T	99	T	31	796
A09	1413158	G	C	99	C	35	716
A09	1413412	A	C	99	C	36	463
A09	1414574	G	C	99	C	37	339
A09	1414583	A	T	99	T	38	388
A09	1414676	C	T	99	T	37	615
A09	1414793	G	T	99	T	35	632
A09	1414886	T	G	99	G	35	514
A09	1414920	G	C	99	C	37	380
A09	1414979	G	T	99	T	37	197
A09	1415006	C	A	99	A	38	380
A09	1415114	C	T	99	T	34	126
A09	1415419	T	C	99	C	37	329
A09	1415445	C	G	99	G	38	377
A09	1415535	T	C	99	C	37	215
A09	1415541	T	A	99	A	36	193
A09	1415575	C	G	99	G	36	183
A09	1415604	C	T	99	T	36	300
A09	1419311	T	A	29	A	36	11
A09	1419388	T	G	35	G	35	13
A09	1427447	C	T	29	T	38	11
A09	1427548	G	C	72	C	36	27
A09	1427571	G	C	99	C	36	63
A09	1427725	A	G	99	G	34	96
A09	1427866	A	W	36	T	34	13
A09	1427876	C	A	20	A	34	13
A09	1428043	G	T	76	T	37	31
A09	1428540	A	G	35	G	36	13
A09	1428546	T	C	41	C	38	15
A09	1429195	G	T	48	T	35	21
A09	1429202	C	T	81	T	36	33
A09	1429211	G	A	96	A	36	43
A09	1429402	C	G	52	G	35	19
A09	1429420	A	G	94	G	35	59
A09	1434324	A	G	97	G	36	53
A09	1434406	G	A	92	A	36	56
A09	1434441	A	G	87	G	36	35
A09	1434691	C	T	48	T	32	19
A09	1434700	G	A	51	A	30	21
A09	1434768	A	G	73	G	37	30
A09	1435087	G	C	90	C	38	36
A09	1435168	T	C	85	C	35	33
A09	1435504	C	A	81	A	35	33
A09	1435715	C	G	91	G	33	40
A09	1435827	G	T	77	T	34	34
A09	1437567	C	A	29	A	37	11
A09	1437875	T	C	99	C	36	555
A09	1438064	A	G	99	G	35	533
A09	1438099	G	A	99	A	37	426
A09	1438166	A	G	99	G	36	446
A09	1438262	G	A	99	A	34	361
A09	1438277	G	C	99	C	36	248
A09	1438283	G	A	99	A	35	232
A09	1438514	T	C	99	C	37	377
A09	1439049	C	T	99	T	36	376
A09	1439518	G	R	87	A	32	16
A09	1439582	T	A	99	A	34	504
A09	1439614	C	T	99	T	34	586
A09	1439644	G	A	99	A	34	563
A09	1440049	G	A	99	A	34	703
A09	1440097	G	T	99	T	34	638
A09	1440295	T	C	99	C	34	264
A09	1441922	C	T	74	T	38	29
A09	1441965	G	A	99	A	36	54
A09	1442155	C	A	99	A	33	137
A09	1442280	C	T	99	T	36	136
A09	1442355	C	G	99	G	33	141
A09	1442532	G	T	99	T	35	235
A09	1442643	G	A	99	A	36	157
A09	1442658	T	A	99	A	32	159
A09	1442805	G	T	99	T	37	284
A09	1442817	A	G	99	G	36	283
A09	1442856	C	T	99	T	37	268
A09	1442928	A	T	99	T	33	249
A09	1442991	T	C	99	C	37	308
A09	1443042	C	T	99	T	35	274
A09	1443066	G	C	99	C	36	265
A09	1443210	C	T	99	T	36	258
A09	1445911	T	A	99	A	34	436
A09	1446253	C	T	99	T	36	327
A09	1446259	T	C	99	C	36	337
A09	1446376	T	C	99	C	36	300
A09	1446415	C	T	99	T	37	304
A09	1446442	T	C	99	C	38	324
A09	1446505	T	C	99	C	37	431
A09	1446538	A	G	99	G	37	430
A09	1446559	T	G	99	G	35	377
A09	1446568	G	C	99	C	35	370
A09	1446608	C	T	99	T	35	332
A09	1446619	T	C	99	C	35	401
A09	1446625	C	G	99	G	37	388
A09	1446643	G	A	99	A	34	589
A09	1446760	A	G	99	G	36	462
A09	1446793	T	C	99	C	37	522
A09	1446811	G	A	96	A	35	419
A09	1446821	C	A	99	A	36	417
A09	1446889	G	T	99	T	37	593
A09	1446965	T	Y	38	T	35	295
A09	1458671	A	C	64	C	36	27
A09	1458704	C	G	53	G	35	22
A09	1468741	T	A	50	A	32	18
A09	1468757	A	G	43	G	35	16
A09	1468849	C	A	38	A	35	14
A09	1468897	T	C	64	C	35	24
A09	1468969	C	T	47	T	36	17
A09	1504807	T	C	95	C	37	68
A09	1504897	A	T	67	T	36	28
A09	1505023	A	C	36	C	20	18
A09	1505119	A	G	97	G	37	68
A09	1505466	T	C	79	C	36	32
A09	1505716	T	C	46	C	34	17
A09	1519453	G	R	36	G	31	4763
A09	1521524	G	T	26	T	36	20
A09	1535941	T	C	24	C	38	12
A09	1536212	A	G	54	G	36	23
A09	1539117	G	A	99	A	38	155
A09	1539193	G	T	99	T	38	151
A09	1539623	T	G	22	G	37	16
A09	1539670	G	A	63	A	38	33
A09	1539706	T	G	51	G	38	22
A09	1540991	C	T	58	T	36	23
A09	1541010	A	T	42	T	35	16
A09	1541486	C	T	99	T	36	138
A09	1541661	G	A	99	A	36	91
A09	1541683	A	G	99	G	36	78
A09	1541695	C	M	67	A	37	21
A09	1542294	G	T	88	T	34	59
A09	1542336	T	A	99	A	32	690
A09	1542342	C	T	99	T	30	742
A09	1545100	G	A	80	A	35	310
A09	1545341	C	T	99	T	36	178
A09	1545348	T	C	99	C	34	175
A09	1545362	G	T	99	T	29	142
A09	1545404	G	A	99	A	35	238
A09	1546670	A	G	99	G	35	881
A09	1546700	G	T	99	T	34	742
A09	1547103	G	C	99	C	37	228
A09	1547112	C	T	99	T	37	208
A09	1547321	A	C	99	C	33	452
A09	1547607	A	T	61	T	38	394
A09	1547631	G	A	85	A	37	709
A09	1547742	A	G	99	G	34	1411
A09	1547781	A	M	96	A	35	1255
A09	1547953	A	R	99	G	37	284
A09	1547959	G	R	99	A	36	321
A09	1548004	A	W	99	A	36	609
A09	1548467	A	T	99	T	36	187
A09	1549709	T	C	99	C	36	46
A09	1549792	T	C	75	C	36	49
A09	1549988	C	T	47	T	38	17
A09	1550399	A	G	99	G	35	54
A09	1550410	G	T	99	T	35	64
A09	1550635	A	C	36	C	33	14
A09	1550725	C	G	99	G	34	78
A09	1550731	G	A	99	A	35	78
A09	1550809	C	T	99	T	37	67
A09	1550824	G	C	99	C	37	73
A09	1550907	T	C	99	C	36	82
A09	1550977	G	A	99	A	36	109
A09	1550983	C	T	99	T	37	119
A09	1551067	G	A	99	A	37	102
A09	1551078	T	A	99	A	36	77
A09	1551102	C	T	99	T	34	96
A09	1551224	T	G	99	G	37	138
A09	1551235	T	A	99	A	37	134
A09	1551316	C	T	99	T	37	92
A09	1551359	G	A	98	A	38	45
A09	1551902	G	A	20	A	36	8
A09	1552110	C	A	20	A	37	8
A09	1552221	G	T	57	T	36	22
A09	1552284	A	W	43	T	37	33
A09	1552602	T	G	98	G	34	72
A09	1552745	T	C	23	C	37	9
A09	1552841	A	G	96	G	37	155
A09	1552931	T	C	99	C	35	82
A09	1552946	G	A	99	A	36	71
A09	1552952	G	A	63	A	36	52
A09	1552964	A	G	80	G	36	36
A09	1563458	C	T	41	T	36	15
A09	1563650	A	C	24	C	37	9
A09	1566211	C	S	99	G	37	93
A09	1567112	C	S	99	G	39	27
A09	1567461	C	T	21	T	37	28
A09	1568101	C	T	46	T	37	31
A09	1568167	T	C	23	C	36	27
A09	1568659	A	R	96	G	33	27
A09	1571880	A	C	72	C	36	32
A09	1571903	A	G	76	G	38	34
A09	1572048	A	G	40	G	38	26
A09	1572054	G	T	57	T	37	45
A09	1572071	G	A	70	A	38	47
A09	1572090	C	G	70	G	34	47
A09	1572129	C	T	33	T	34	21
A09	1572135	G	C	31	C	29	21
A09	1596365	G	A	99	A	38	97
A09	1596631	A	G	90	G	38	47
A09	1596643	T	C	92	C	39	51
A09	1598334	T	C	32	C	37	12
A09	1598622	C	A	61	A	35	47
A09	1598693	A	T	99	T	37	135
A09	1599722	T	C	93	C	32	46
A09	1599799	C	A	94	A	35	50
A09	1599917	A	C	47	C	36	17
A09	1600206	G	A	29	A	33	11
A09	1600291	C	T	29	T	38	11
A09	1619644	T	Y	45	T	31	7919
A09	1619713	G	R	27	G	32	4062
A09	1637309	T	K	99	T	35	335
A09	1637369	T	Y	99	C	34	454
A09	1637384	G	K	99	T	34	434
A09	1637396	T	Y	99	C	33	356
A09	1637414	C	S	99	C	37	199
A09	1670939	T	W	75	A	37	18
A09	1683620	T	C	99	C	32	1974
A09	1685139	T	Y	22	T	31	2705
A09	1686080	T	Y	22	T	32	4676
A09	1691362	A	G	78	G	33	316
A09	1729895	A	M	38	A	32	51
A09	1758009	A	W	72	T	38	42
A09	1762436	G	K	99	T	39	26
A09	1762474	T	Y	99	C	39	30
A09	1762486	C	S	99	G	35	29
A09	1762642	G	S	77	G	38	20
A09	1762742	A	W	47	A	34	28
A09	1762763	T	Y	42	T	36	25
A09	1762769	C	Y	52	C	37	25
A09	1779739	G	C	99	C	36	77
A09	1779823	G	A	99	A	36	66
A09	1780021	C	T	93	T	38	38
A09	1780030	T	C	87	C	36	38
A09	1780036	T	A	89	A	36	39
A09	1780106	A	C	87	C	36	39
A09	1780153	A	G	91	G	36	55
A09	1780183	A	G	99	G	37	80
A09	1780262	A	G	99	G	38	105
A09	1780348	T	C	99	C	37	115
A09	1780402	T	C	98	C	36	108
A09	1780502	C	A	99	A	36	72
A09	1780549	A	G	99	G	37	56
A09	1780632	G	A	28	A	34	12
A09	1780727	G	T	81	T	37	35
A09	1806873	T	C	99	C	36	69
A09	1806948	C	A	58	A	34	30
A09	1820392	T	G	99	G	37	247
A09	1820434	C	T	99	T	37	275
A09	1820439	G	A	99	A	34	262
A09	1820467	A	C	99	C	37	149
A09	1820666	C	T	52	T	37	95
A09	1820921	T	C	99	C	36	265
A09	1820928	G	A	99	A	36	118
A09	1827410	T	G	58	G	36	22
A09	1827452	A	T	62	T	35	24
A09	1827532	T	C	43	C	33	18
A09	1844332	T	G	99	G	36	365
A09	1862917	T	G	90	G	36	45
A09	1891714	G	R	99	A	37	181
A09	1902225	T	C	94	C	35	65
A09	1902441	G	A	35	A	37	13
A09	1902540	C	T	38	T	39	14
A09	1903122	T	G	24	G	36	9
A09	1903153	C	G	26	G	32	11
A09	1903182	G	A	44	A	33	16
A09	1903193	C	T	47	T	31	17
A09	1903252	G	C	23	C	36	9
A09	1905217	C	T	43	T	38	17
A09	1905382	G	A	99	A	37	70
A09	1905510	G	C	74	C	37	35
A09	1905623	G	A	20	A	38	8
A09	1905632	A	G	32	G	37	12
A09	1905805	T	G	32	G	37	13
A09	1905859	A	G	89	G	38	36
A09	1905877	G	A	93	A	38	37
A09	1906604	G	A	46	A	38	17
A09	1906631	T	A	68	A	37	26
A09	1906664	T	C	79	C	37	32
A09	1906727	T	C	87	C	34	46
A09	1911313	T	C	20	C	37	8
A09	1911347	C	T	23	T	37	9
A09	1911352	G	A	23	A	37	9
A09	1912270	A	G	73	G	38	27
A09	1912324	G	A	99	A	37	43
A09	1912347	C	G	92	G	36	37
A09	1912376	T	G	48	G	37	18
A09	1918411	T	C	99	C	34	49
A09	1918454	A	G	99	G	37	79
A09	1918724	T	C	37	C	37	18
A09	1919010	T	A	97	A	36	49
A09	1919091	T	C	87	C	36	44
A09	1919408	G	C	99	C	36	141
A09	1924458	G	A	20	A	33	11
A09	1930872	C	Y	53	T	37	38
A09	1932924	T	W	49	T	38	15
A09	1933571	T	G	88	G	36	52
A09	1981573	C	G	56	G	37	20
A09	1981670	T	C	44	C	35	16
A09	1981679	G	T	32	T	35	12
A09	1982605	A	W	99	A	37	24
A09	1982618	A	R	99	G	34	26
A09	1982635	A	R	99	G	35	29
A09	1982664	G	R	99	A	34	24
A09	1983272	A	C	20	C	30	8
A09	1983672	G	T	26	T	38	10
A09	1983681	T	G	26	G	36	10
A09	2001526	T	C	99	C	35	69
A09	2001538	C	T	99	T	34	56
A09	2001562	G	A	86	A	37	46
A09	2001577	C	T	72	T	37	33
A09	2001794	T	A	99	A	34	67
A09	2001914	T	A	99	A	35	64
A09	2001992	G	T	94	T	35	43
A09	2002013	C	T	97	T	36	39
A09	2002364	G	A	62	A	37	24
A09	2003311	C	T	84	T	37	34
A09	2003320	T	C	78	C	37	32
A09	2003396	T	C	70	C	35	28
A09	2003423	C	T	74	T	32	29
A09	2003480	G	A	52	A	34	19
A09	2007720	G	A	99	A	37	126
A09	2007726	A	G	99	G	37	151
A09	2008045	C	T	99	T	37	225
A09	2008142	G	A	20	A	39	8
A09	2008270	A	G	28	G	35	16
A09	2011141	G	A	25	A	40	14
A09	2011189	C	A	24	A	33	13
A09	2017329	G	C	44	C	34	37
A09	2017406	C	T	99	T	36	415
A09	2017433	A	G	99	G	36	552
A09	2017497	T	C	99	C	33	771
A09	2018422	C	G	99	G	35	627
A09	2018605	T	G	99	G	33	642
A09	2018629	G	A	99	A	36	690
A09	2022469	G	A	51	A	35	23
A09	2023391	C	T	99	T	37	58
A09	2023454	A	G	78	G	36	37
A09	2023466	C	T	61	T	36	24
A09	2023471	G	C	48	C	37	18
A09	2023508	G	A	35	A	37	13
A09	2023514	C	T	25	T	35	10
A09	2023523	C	T	23	T	38	9
A09	2023884	G	A	51	A	37	20
A09	2023995	A	G	81	G	36	36
A09	2024196	C	A	52	A	38	32
A09	2024499	T	A	52	A	37	19
A09	2025070	G	A	53	A	38	20
A09	2027395	T	G	43	G	38	28
A09	2029440	C	A	99	A	32	752
A09	2029540	T	Y	47	T	34	83
A09	2029600	C	T	99	T	36	415
A09	2031222	G	A	99	A	36	254
A09	2032182	C	G	56	G	37	21
A09	2032220	A	G	67	G	37	25
A09	2032227	G	T	63	T	37	23
A09	2032251	G	A	83	A	32	35
A09	2032316	C	G	90	G	35	50
A09	2032889	T	C	96	C	35	42
A09	2034068	G	A	31	A	37	20
A09	2035557	C	G	21	G	36	8
A09	2035964	A	G	26	G	38	10
A09	2036078	T	A	21	A	36	8
A09	2036083	A	C	20	C	37	8
A09	2037848	T	G	85	G	37	38
A09	2037882	G	A	99	A	37	61
A09	2038006	G	A	99	A	35	75
A09	2038057	T	G	99	G	35	95
A09	2038131	T	C	99	C	35	93
A09	2038143	G	A	98	A	35	81
A09	2038178	C	T	99	T	35	62
A09	2038187	A	G	99	G	36	60
A09	2038236	G	T	91	T	31	58
A09	2038287	A	C	91	C	35	69
A09	2041405	C	A	99	A	38	55
A09	2041420	G	T	99	T	39	49
A09	2041440	T	G	99	G	36	65
A09	2041462	C	T	99	T	38	97
A09	2041468	C	T	99	T	37	101
A09	2041486	A	G	83	G	37	88
A09	2041524	C	T	93	T	36	124
A09	2041621	A	G	23	G	37	9
A09	2042048	A	G	84	G	36	33
A09	2042082	A	G	84	G	37	33
A09	2043790	G	T	26	T	37	10
A09	2043815	G	A	26	A	39	10
A09	2044658	A	G	99	G	36	205
A09	2044780	A	T	99	T	36	171
A09	2044831	T	C	99	C	35	56
A09	2044840	C	A	99	A	36	47
A09	2044852	A	G	61	G	35	40
A09	2044858	A	G	99	G	35	63
A09	2044897	A	G	99	G	35	154
A09	2045370	A	C	78	C	34	58
A09	2045383	G	T	99	T	37	97
A09	2045458	T	G	99	G	33	206
A09	2045471	T	G	99	G	35	202
A09	2045684	G	T	99	T	36	145
A09	2045692	C	T	99	T	36	148
A09	2045755	T	A	99	A	36	181
A09	2045830	G	C	99	C	35	151
A09	2045902	T	G	99	G	37	141
A09	2045935	G	A	99	A	36	129
A09	2045953	C	T	99	T	36	127
A09	2045959	C	G	99	G	36	121
A09	2045974	C	T	98	T	37	118
A09	2046175	T	A	99	A	38	93
A09	2046272	A	G	99	G	34	67
A09	2046301	A	C	97	C	35	66
A09	2046310	A	G	92	G	33	51
A09	2046327	T	C	51	C	30	30
A09	2046796	G	A	99	A	36	86
A09	2046927	C	A	26	A	36	10
A09	2046969	G	A	90	A	38	43
A09	2046987	A	C	99	C	38	48
A09	2049129	C	T	82	T	38	32
A09	2049225	C	G	99	G	38	372
A09	2049256	G	A	99	A	38	503
A09	2049363	A	T	99	T	32	920
A09	2049412	T	C	99	C	35	1011
A09	2049475	G	C	99	C	34	1048
A09	2049541	A	T	99	T	32	1272
A09	2049691	C	T	99	T	33	1243
A09	2049712	C	T	99	T	35	1249
A09	2049850	G	C	99	C	34	939
A09	2049871	A	C	99	C	35	674
A09	2050607	T	C	99	C	36	311
A09	2050628	C	T	99	T	38	516
A09	2050700	G	A	99	A	36	975
A09	2050709	G	A	99	A	35	973
A09	2050808	A	G	99	G	34	774
A09	2050859	C	T	99	T	35	536
A09	2050919	T	A	99	A	36	504
A09	2051484	T	G	99	G	36	294
A09	2051597	C	G	99	G	34	269
A09	2061154	A	G	53	G	38	20
A09	2061166	G	A	55	A	38	20
A09	2061194	G	R	54	G	37	22
A09	2061208	T	W	62	T	34	19
A09	2061257	G	A	99	A	35	46
A09	2062950	C	T	23	T	38	9
A09	2063374	G	T	86	T	35	35
A09	2063483	A	G	67	G	36	35
A09	2065500	T	C	99	C	36	176
A09	2065522	T	G	87	G	35	239
A09	2065617	C	T	99	T	36	211
A09	2065692	A	M	53	A	32	46
A09	2065698	A	M	99	A	34	31
A09	2065743	A	C	99	C	34	143
A09	2065764	A	G	99	G	34	200
A09	2065824	T	C	94	C	36	202
A09	2065854	G	T	99	T	35	194
A09	2065866	C	T	99	T	37	171
A09	2065881	A	G	99	G	37	162
A09	2066937	C	A	22	A	39	18
A09	2067221	A	T	99	T	38	111
A09	2071257	C	A	78	A	35	32
A09	2071266	A	G	70	G	35	29
A09	2071659	G	T	56	T	34	21
A09	2071665	G	A	57	A	36	21
A09	2072180	C	T	27	T	32	11
A09	2072427	C	T	99	T	38	41
A09	2072576	T	C	28	C	37	13
A09	2072740	G	C	84	C	38	32
A09	2072759	G	A	89	A	38	37
A09	2072890	T	C	99	C	36	50
A09	2072924	C	T	99	T	37	48
A09	2072929	T	C	98	C	37	53
A09	2072975	T	G	87	G	36	38
A09	2072996	C	T	79	T	38	31
A09	2073397	C	A	97	A	36	52
A09	2077262	T	G	99	G	36	86
A09	2077304	G	A	99	A	37	72
A09	2077993	C	T	61	T	37	22
A09	2078038	C	G	83	G	37	43
A09	2078045	G	A	85	A	37	42
A09	2078056	A	G	42	G	35	50
A09	2080499	T	C	67	C	38	31
A09	2080506	A	G	68	G	37	31
A09	2081190	C	A	91	A	38	37
A09	2081582	C	G	99	G	36	57
A09	2082833	C	G	99	G	37	87
A09	2091667	G	A	26	A	36	10
A09	2108782	G	T	97	T	36	66
A09	2113368	A	G	20	G	37	8
A09	2115522	G	A	99	A	37	313
A09	2116176	A	G	99	G	37	204
A09	2116185	G	A	99	A	36	220
A09	2116194	A	T	99	T	36	202
A09	2116497	T	C	99	C	35	151
A09	2116502	A	C	99	C	36	165
A09	2117058	A	G	99	G	37	436
A09	2117100	G	C	99	C	37	155
A09	2117405	G	A	39	A	38	33
A09	2117421	T	A	39	A	39	33
A09	2118279	T	C	99	C	34	165
A09	2118285	T	G	99	G	35	166
A09	2118309	C	G	99	G	36	138
A09	2118351	C	T	99	T	35	136
A09	2118360	C	A	93	A	31	128
A09	2118559	G	A	99	A	38	71
A09	2118686	A	G	99	G	37	121
A09	2118826	T	A	70	A	34	30
A09	2126889	T	G	23	G	37	9
A09	2126992	T	C	67	C	37	26
A09	2129838	A	G	83	G	38	33
A09	2129922	G	A	97	A	35	37
A09	2129931	C	A	80	A	33	37
A09	2129937	A	C	86	C	33	40
A09	2129973	A	G	81	G	32	43
A09	2130042	G	A	88	A	34	47
A09	2130085	G	A	73	A	30	44
A09	2130126	G	T	77	T	34	32
A09	2133140	C	A	99	A	38	147
A09	2133201	A	G	99	G	35	101
A09	2133215	G	A	99	A	36	109
A09	2133316	C	T	79	T	35	63
A09	2144541	A	G	23	G	32	10
A09	2145004	T	C	55	C	36	21
A09	2145010	C	T	53	T	35	19
A09	2145250	T	C	37	C	36	17
A09	2145479	T	C	90	C	35	75
A09	2145555	C	G	99	G	35	84
A09	2145730	G	A	83	A	36	36
A09	2146854	C	T	99	T	31	329
A09	2146872	C	T	99	T	32	241
A09	2147772	G	A	33	A	31	14
A09	2171209	G	A	38	A	38	14
A09	2171298	C	A	88	A	36	456
A09	2171573	C	T	74	T	33	4830
A09	2171592	T	A	99	A	33	4693
A09	2171634	T	C	99	C	32	4305
A09	2171659	T	C	89	C	32	4172
A09	2171669	T	C	99	C	34	4219
A09	2171814	T	W	99	A	38	580
A09	2171831	A	T	43	T	37	16
A09	2172019	C	T	99	T	33	2880
A09	2172046	C	T	66	T	32	1732
A09	2172058	A	T	99	T	34	941
A09	2172088	A	G	32	G	38	12
A09	2172238	C	A	31	A	36	13
A09	2172279	A	G	99	G	37	1010
A09	2172360	A	G	99	G	34	2857
A09	2172411	T	G	60	G	31	1572
A09	2172444	A	C	99	C	34	650
A09	2172536	T	C	29	C	37	11
A09	2172549	A	G	20	G	37	8
A09	2172596	A	T	24	T	38	9
A09	2172745	T	A	99	A	35	1724
A09	2172762	T	G	46	G	32	1307
A09	2175564	C	Y	99	C	36	207
A09	2175670	G	T	29	T	33	11
A09	2175764	T	G	98	G	37	75
A09	2175940	T	A	93	A	36	42
A09	2182554	A	G	41	G	37	22
A09	2184243	A	G	63	G	32	26
A09	2184264	A	G	61	G	28	26
A09	2184693	T	C	71	C	36	28
A09	2184735	T	C	46	C	34	25
A09	2184750	C	T	29	T	36	18
A09	2195803	G	T	22	T	35	9
A09	2195812	A	T	26	T	37	10
A09	2195827	T	A	38	A	35	14
A09	2195842	T	A	38	A	38	14
A09	2195890	C	T	44	T	36	16
A09	2195901	T	G	40	G	36	15
A09	2196319	G	C	23	C	36	9
A09	2196456	G	A	23	A	39	9
A09	2196493	T	G	21	G	38	8
A09	2262343	G	A	52	A	34	35
A09	2286517	G	A	46	A	38	17
A09	2287459	T	G	26	G	34	26
A09	2292404	T	G	62	G	36	25
A09	2301289	C	Y	23	T	34	2500
A09	2301429	G	A	99	A	34	2704
A09	2301460	C	T	99	T	32	2564
A09	2301532	C	A	99	A	30	854
A09	2301648	T	G	99	G	37	775
A09	2303086	C	G	26	G	36	10
A09	2303143	T	A	99	A	37	82
A09	2303150	A	G	99	G	36	93
A09	2303384	G	A	25	A	34	23
A09	2303432	A	G	25	G	38	27
A09	2304325	C	T	99	T	38	87
A09	2304507	T	G	71	G	34	37
A09	2304764	A	T	91	T	36	56
A09	2304789	A	T	99	T	35	98
A09	2304875	C	A	99	A	36	102
A09	2305022	C	G	67	G	39	25
A09	2312817	T	G	37	G	37	14
A09	2312857	T	C	41	C	39	15
A09	2313312	T	C	44	C	39	16
A09	2316858	A	T	94	T	36	53
A09	2316881	C	A	99	A	39	68
A09	2316894	C	T	99	T	34	146
A09	2316911	C	T	99	T	33	190
A09	2323327	A	M	20	A	32	43
A09	2353670	C	Y	69	C	34	48
A09	2363304	C	G	28	G	36	19
A09	2365318	G	C	99	C	34	56
A09	2365390	T	C	75	C	37	32
A09	2365417	T	C	74	C	37	29
A09	2365426	G	A	67	A	37	24
A09	2365453	C	T	64	T	37	28
A09	2365547	T	A	89	A	33	43
A09	2365673	A	G	60	G	34	45
A09	2366212	G	A	93	A	38	45
A09	2366374	C	A	97	A	37	71
A09	2366428	G	A	88	A	36	39
A09	2366455	A	T	66	T	36	24
A09	2366605	C	T	92	T	38	43
A09	2366626	G	A	98	A	37	44
A09	2366653	T	C	96	C	35	51
A09	2366809	T	C	95	C	36	80
A09	2366838	C	T	83	T	35	65
A09	2366851	A	G	99	G	34	68
A09	2366902	T	C	99	C	36	73
A09	2367960	A	G	99	G	36	73
A09	2368212	T	G	99	G	37	240
A09	2368233	T	A	99	A	37	181
A09	2368269	A	G	99	G	36	143
A09	2368287	A	C	99	C	35	122
A09	2368302	T	A	99	A	36	163
A09	2368443	A	G	99	G	35	66
A09	2368470	T	C	99	C	36	83
A09	2368487	G	A	99	A	36	96
A09	2368599	A	C	99	C	36	146
A09	2368611	A	G	99	G	36	131
A09	2368623	G	C	99	C	36	102
A09	2368765	A	G	99	G	36	79
A09	2368776	A	G	99	G	35	58
A09	2369317	C	T	99	T	36	69
A09	2369329	G	T	99	T	37	80
A09	2369381	T	C	98	C	36	126
A09	2369467	A	T	99	T	37	117
A09	2369658	A	C	99	C	34	121
A09	2369663	C	G	99	G	37	120
A09	2369760	A	G	88	G	37	38
A09	2369789	C	T	25	T	37	11
A09	2369928	C	T	23	T	38	57
A09	2369954	T	A	99	A	37	95
A09	2370200	T	C	99	C	38	117
A09	2370207	T	C	99	C	38	115
A09	2370419	G	T	99	T	38	69
A09	2370455	C	A	39	A	36	20
A09	2375435	T	C	26	C	36	10
A09	2375579	C	G	68	G	36	25
A09	2375637	T	C	77	C	37	31
A09	2376556	T	C	23	C	38	9
A09	2376574	C	T	23	T	36	9
A09	2376625	T	C	26	C	36	10
A09	2376648	G	T	50	T	36	18
A09	2376742	T	A	43	A	37	16
A09	2376748	T	A	49	A	37	18
A09	2376954	T	G	55	G	37	21
A09	2377194	G	C	20	C	37	8
A09	2377201	A	G	20	G	36	8
A09	2379075	C	G	99	G	34	147
A09	2379082	T	C	99	C	34	146
A09	2379314	T	C	99	C	37	211
A09	2379342	A	T	99	T	37	274
A09	2379377	A	G	99	G	36	281
A09	2379389	T	G	99	G	36	306
A09	2379422	A	T	99	T	36	352
[truncated: 172,924 more rows]
