# Supplementary material for: Physiological Characterization and Comparative Transcriptome Analysis of a Slow-Growing Reduced-Thylakoid Mutant of Chinese Cabbage (Brassica campestris ssp. pekinensis)
Source: Front Plant Sci. 2016 Jan 26;7:3. doi: 10.3389/fpls.2016.00003 (PMC4726769; doi:10.3389/fpls.2016.00003)
Supplement: Table S6 — Gene IDs and expression data for DEGs in the drm vs. “FT” comparison (XLS). [file Table6.XLS]

## Sheet: DRM-VS-FT
GeneID	Gene Length	FT-baseMean	DRM-baseMean	log2 Ratio(DRM/FT)	Up-Down-Regulation(DRM/FT)	P-value	FDR	GO Component	GO Function	GO Process	Blast_nr
Bra037196	765	0	793.756	-19.5983	up	0	0	GO:0009534//chloroplast thylakoid;GO:0005576//extracellular region;GO:0031410//cytoplasmic vesicle	GO:0005488//binding	GO:0010876//lipid localization	gi|312281509|dbj|BAJ33620.1|unnamed protein product [Thellungiella halophila]
Bra014819	1290	0	609.551	-19.2174	up	3.09e-265	2.26e-263	GO:0005618//cell wall;GO:0005576//extracellular region;GO:0031410//cytoplasmic vesicle;GO:0009536//plastid	GO:0004175//endopeptidase activity	GO:0019538//protein metabolic process	gi|312283333|dbj|BAJ34532.1|unnamed protein product [Thellungiella halophila]
Bra009100	1578	0	459.873	-18.8109	up	1.39e-206	7.13e-205	-	GO:0016491//oxidoreductase activity;GO:0005506//iron ion binding	GO:0019758	gi|237682414|gb|ACR10256.1|cytochrome P450 79a2 [Brassica rapa subsp. pekinensis]
Bra015728	474	0	231.5	-17.8207	up	1.37e-109	3.15e-108	GO:0016020//membrane	GO:0046872//metal ion binding	GO:0006950//response to stress;GO:0042221//response to chemical	gi|297842421|ref|XP_002889092.1|hypothetical protein ARALYDRAFT_895547 [Arabidopsis lyrata subsp. lyrata]
Bra035852	1233	0	143.902	-17.1347	up	5.32e-41	5.2e-40	-	GO:0016837	-	gi|297797311|ref|XP_002866540.1|pectate lyase [Arabidopsis lyrata subsp. lyrata]
Bra015874	732	0	89.8034	-16.4545	up	5.01e-24	3.39e-23	GO:0043231//intracellular membrane-bounded organelle;GO:0030312;GO:0005576//extracellular region	GO:0005488//binding	GO:0009411//response to UV;GO:0010038//response to metal ion;GO:0009718//anthocyanin-containing compound biosynthetic process;GO:0009814//defense response, incompatible interaction	gi|297839381|ref|XP_002887572.1|hypothetical protein ARALYDRAFT_316436 [Arabidopsis lyrata subsp. lyrata]
Bra013891	570	0	94.5038	-16.5281	up	1.66e-46	1.8e-45	GO:0043231//intracellular membrane-bounded organelle	-	GO:0006351//transcription, DNA-templated	gi|116831597|gb|ABK28751.1|unknown [Arabidopsis thaliana]
Bra021172	615	0	102.405	-16.6439	up	3.21e-45	3.4e-44	GO:0043234//protein complex;GO:0009534//chloroplast thylakoid	GO:0043169//cation binding;GO:0051540	GO:0009767//photosynthetic electron transport chain	gi|297834498|ref|XP_002885131.1|hypothetical protein ARALYDRAFT_897928 [Arabidopsis lyrata subsp. lyrata]
Bra003874	624	0	78.9438	-16.2685	up	4.47e-39	4.25e-38	GO:0044421	GO:0046914//transition metal ion binding;GO:0016616//oxidoreductase activity, acting on the CH-OH group of donors, NAD or NADP as acceptor;GO:0016623	GO:0019852//L-ascorbic acid metabolic process;GO:0006005//L-fucose biosynthetic process	gi|60686421|gb|AAX35339.1|oxalic acid oxidase [Brassica napus]
Bra005505	957	0	82.1122	-16.3253	up	1.35e-40	1.31e-39	GO:0005911//cell-cell junction	-	GO:0010496//intercellular transport	gi|18403243|ref|NP_565764.1|PDLP3 (PLASMODESMATA-LOCATED PROTEIN 3) [Arabidopsis thaliana]
Bra023324	1023	0	85.7813	-16.3884	up	5.16e-29	3.96e-28	GO:0005618//cell wall	-	-	gi|297807179|ref|XP_002871473.1|hypothetical protein ARALYDRAFT_487977 [Arabidopsis lyrata subsp. lyrata]
Bra009148	1494	0	53.4267	-15.7053	up	8.72e-27	6.32e-26	GO:0044464	-	-	gi|224139374|ref|XP_002323081.1|cytochrome P450 [Populus trichocarpa]
Bra029117	1557	0	65.5495	-16.0003	up	1.27e-32	1.06e-31	GO:0031410//cytoplasmic vesicle	GO:0016491//oxidoreductase activity;GO:0005506//iron ion binding	GO:0008152//metabolic process	gi|297792565|ref|XP_002864167.1|hypothetical protein ARALYDRAFT_331608 [Arabidopsis lyrata subsp. lyrata]
Bra018335	570	0	37.8693	-15.2087	up	3.31e-19	1.92e-18	-	-	GO:0009887//organ morphogenesis	gi|18402268|ref|NP_565695.1|ASL5; DNA binding / protein binding [Arabidopsis thaliana]
Bra017139	1680	0	21.8081	-14.4126	up	0.000170249	0.000406517	GO:0005576//extracellular region;GO:0031410//cytoplasmic vesicle	GO:0046914//transition metal ion binding;GO:0016682//oxidoreductase activity, acting on diphenols and related substances as donors, oxygen as acceptor	GO:0009808//lignin metabolic process;GO:0009832//plant-type cell wall biogenesis	gi|18404633|ref|NP_565881.1|IRX12 (IRREGULAR XYLEM 12)[Arabidopsis thaliana]
Bra021222	510	0	28.2685	-14.7869	up	1.62e-14	7.8e-14	GO:0044464	-	GO:0006950//response to stress	gi|11994620|dbj|BAB02757.1|unnamed protein product [Arabidopsis thaliana]
Bra024570	663	0	31.8293	-14.9581	up	2.94e-16	1.52e-15	GO:0044464	GO:0004091;GO:0004857//enzyme inhibitor activity	-	gi|297850776|ref|XP_002893269.1|hypothetical protein ARALYDRAFT_472578 [Arabidopsis lyrata subsp. lyrata]
Bra008853	702	0	36.1518	-15.1418	up	2.37e-18	1.33e-17	-	-	-	gi|297811433|ref|XP_002873600.1|hypothetical protein ARALYDRAFT_488130 [Arabidopsis lyrata subsp. lyrata]
Bra039067	699	0	23.2984	-14.5079	up	7.85e-10	2.91e-09	GO:0043231//intracellular membrane-bounded organelle	GO:0003676//nucleic acid binding;GO:0001071//nucleic acid binding transcription factor activity	GO:0048437//floral organ development;GO:0010476//gibberellin mediated signaling pathway;GO:0006351//transcription, DNA-templated	gi|297815038|ref|XP_002875402.1|ATMYB21 [Arabidopsis lyrata subsp. lyrata]
Bra021818	360	0	29.0562	-14.8266	up	7.03e-15	3.44e-14	GO:0043231//intracellular membrane-bounded organelle;GO:0031461//cullin-RING ubiquitin ligase complex	GO:0016628//oxidoreductase activity, acting on the CH-CH group of donors, NAD or NADP as acceptor;GO:0046914//transition metal ion binding;GO:0005515//protein binding;GO:0019787//small conjugating protein ligase activity	GO:0009646//response to absence of light;GO:0009648//photoperiodism;GO:0010118//stomatal movement;GO:0006259//DNA metabolic process;GO:0032446//protein modification by small protein conjugation;GO:0009812//flavonoid metabolic process;GO:0009639//response to red or far red light	gi|402685|gb|AAA32772.1|regulatory protein [Arabidopsis thaliana]
Bra010625	774	0	25.8315	-14.6568	up	2.62e-13	1.19e-12	-	GO:0046872//metal ion binding;GO:0016616//oxidoreductase activity, acting on the CH-OH group of donors, NAD or NADP as acceptor	GO:0009699//phenylpropanoid biosynthetic process;GO:0033554//cellular response to stress;GO:0051707//response to other organism	gi|312281955|dbj|BAJ33843.1|unnamed protein product [Thellungiella halophila]
Bra004873	699	0	21.2187	-14.373	up	1.65e-09	5.99e-09	GO:0043231//intracellular membrane-bounded organelle	GO:0003676//nucleic acid binding;GO:0001071//nucleic acid binding transcription factor activity	GO:0050896//response to stimulus;GO:0050794//regulation of cellular process;GO:0006351//transcription, DNA-templated	gi|297824519|ref|XP_002880142.1|hypothetical protein ARALYDRAFT_903921 [Arabidopsis lyrata subsp. lyrata]
Bra018306	279	0	22.9889	-14.4886	up	6.5e-12	2.75e-11	-	-	-	gi|297822771|ref|XP_002879268.1|predicted protein [Arabidopsis lyrata subsp. lyrata]
Bra003862	1785	0	18.7247	-14.1927	up	8.11e-10	3.01e-09	GO:0031410//cytoplasmic vesicle	GO:0016491//oxidoreductase activity;GO:0016832//aldehyde-lyase activity;GO:0050662//coenzyme binding	GO:0019395//fatty acid oxidation;GO:0007154//cell communication;GO:0048229//gametophyte development	gi|297839167|ref|XP_002887465.1|hypothetical protein ARALYDRAFT_895153 [Arabidopsis lyrata subsp. lyrata]
Bra033130	1476	0	25.5192	-14.6393	up	3.85e-13	1.74e-12	-	-	-	gi|15234304|ref|NP_192915.1|unknown protein [Arabidopsis thaliana]
Bra009313	639	0	19.0975	-14.2211	up	5.39e-10	2.02e-09	GO:0005911//cell-cell junction;GO:0005618//cell wall;GO:0031225//anchored component of membrane	GO:0030247//polysaccharide binding	GO:0052386//cell wall thickening	gi|21592859|gb|AAM64809.1|unknown [Arabidopsis thaliana]
Bra039977	582	0	15.8973	-13.9565	up	2.02e-08	6.85e-08	-	GO:0003824//catalytic activity	GO:0008152//metabolic process	gi|297822655|ref|XP_002879210.1|hypothetical protein ARALYDRAFT_481850 [Arabidopsis lyrata subsp. lyrata]
Bra012366	630	0	24.8181	-14.5991	up	8.55e-13	3.78e-12	GO:0044464	GO:0004091;GO:0004857//enzyme inhibitor activity	-	gi|297850776|ref|XP_002893269.1|hypothetical protein ARALYDRAFT_472578 [Arabidopsis lyrata subsp. lyrata]
Bra004581	774	0	25.1573	-14.6187	up	5.76e-13	2.58e-12	GO:0044464	-	GO:0000902//cell morphogenesis;GO:0009827//plant-type cell wall modification	gi|297827697|ref|XP_002881731.1|ATEXPA8 (ARABIDOPSIS THALIANA EXPANSIN A8)[Arabidopsis lyrata subsp. lyrata]
Bra027359	1131	0	19.1154	-14.2224	up	5.35e-10	2.01e-09	GO:0005618//cell wall;GO:0005840//ribosome;GO:0009526//plastid envelope;GO:0042579//microbody;GO:0031090//organelle membrane;GO:0005576//extracellular region;GO:0005773//vacuole	GO:0016788//hydrolase activity, acting on ester bonds	GO:0006952//defense response;GO:0051707//response to other organism;GO:0019759	gi|226444213|gb|ACO57703.1|epithiospecifier modifier [Brassica napus]
Bra016908	1509	0	15.5358	-13.9233	up	3.04e-08	1.01e-07	GO:0016020//membrane;GO:0043231//intracellular membrane-bounded organelle	GO:0004497//monooxygenase activity;GO:0005506//iron ion binding	GO:0048364//root development;GO:0006568//tryptophan metabolic process;GO:0009639//response to red or far red light;GO:0042742//defense response to bacterium;GO:0019761//glucosinolate biosynthetic process;GO:0009683;GO:0052482	gi|237682418|gb|ACR10258.1|cytochrome P450 83a1 [Brassica rapa subsp. pekinensis]
Bra029055	636	0	14.4651	-13.8203	up	1.02e-07	3.27e-07	GO:0031225//anchored component of membrane;GO:0005576//extracellular region;GO:0009536//plastid	GO:0046914//transition metal ion binding	-	gi|15238868|ref|NP_200198.1|plastocyanin-like domain-containing protein [Arabidopsis thaliana]
Bra026420	1032	0	20.183	-14.3009	up	1.6e-10	6.22e-10	GO:0009536//plastid	GO:0046914//transition metal ion binding	-	gi|145345425|ref|NP_194388.2|protein binding / zinc ion binding [Arabidopsis thaliana]
Bra025873	732	0	15.5511	-13.9247	up	3.02e-08	1.01e-07	-	-	-	gi|18394953|ref|NP_564135.1|hydroxyproline-rich glycoprotein family protein [Arabidopsis thaliana]
Bra020349	1857	0	14.8508	-13.8583	up	1.89e-07	5.93e-07	GO:0043231//intracellular membrane-bounded organelle;GO:0005576//extracellular region	GO:0004175//endopeptidase activity;GO:0005515//protein binding	GO:0019538//protein metabolic process;GO:0044092//negative regulation of molecular function	gi|297793417|ref|XP_002864593.1|subtilase family protein [Arabidopsis lyrata subsp. lyrata]
Bra018076	918	0	20.8766	-14.3496	up	7.2e-11	2.86e-10	-	GO:0005488//binding;GO:0016706//oxidoreductase activity, acting on paired donors, with incorporation or reduction of molecular oxygen, 2-oxoglutarate as one donor, and incorporation of one atom each of oxygen into both donors	GO:0009314//response to radiation;GO:0009581//detection of external stimulus;GO:0051553	gi|6015164|sp|O04395.1|Flavonol synthase/flavanone 3-hydroxylase [Arabidopsis thaliana]
Bra030344	1170	0	13.4154	-13.7116	up	3.4e-07	1.05e-06	-	-	-	gi|297822753|ref|XP_002879259.1|predicted protein [Arabidopsis lyrata subsp. lyrata]
Bra021559	1044	0	26.5534	-14.6966	up	9.23e-05	0.000227099	-	GO:0005488//binding	-	gi|15231858|ref|NP_188063.1|CID9 (CTC-Interacting Domain 9); RNA binding / protein binding [Arabidopsis thaliana]
Bra007569	1272	0	25.9123	-14.6613	up	4.37e-11	1.76e-10	GO:0031225//anchored component of membrane;GO:0005576//extracellular region;GO:0005618//cell wall;GO:0031410//cytoplasmic vesicle	-	-	gi|297820940|ref|XP_002878353.1|Fasciclin-like arabinogalactan protein 10（FLA10） [Arabidopsis lyrata subsp. lyrata]
Bra000312	843	0	16.6429	-14.0226	up	8.91e-09	3.09e-08	GO:0005576//extracellular region	GO:0016798//hydrolase activity, acting on glycosyl bonds	GO:0009056//catabolic process;GO:0005975//carbohydrate metabolic process;GO:0043170	gi|15224314|ref|NP_181888.1|glycoside hydrolase family 19 protein [Arabidopsis thaliana]
Bra028426	1389	0	16.2849	-13.9913	up	1.33e-08	4.57e-08	-	GO:0008374//O-acyltransferase activity	GO:0009813//flavonoid biosynthetic process	gi|297805832|ref|XP_002870800.1|hypothetical protein ARALYDRAFT_330573 [Arabidopsis lyrata subsp. lyrata]
Bra015631	1137	0	12.7175	-13.6345	up	7.58e-07	2.27e-06	-	GO:0016787//hydrolase activity	GO:0005991//trehalose metabolic process	gi|297839675|ref|XP_002887719.1|trehalose-6-phosphate phosphatase [Arabidopsis lyrata subsp. lyrata]
Bra026589	903	0	13.4334	-13.7135	up	3.37e-07	1.04e-06	-	-	-	gi|20148768|gb|AAM10791.1|hypothetical protein At2g02540/T822.16 [Arabidopsis thaliana]
Bra000637	1395	0	12.3501	-13.5922	up	1.14e-06	3.37e-06	-	GO:0042802//identical protein binding;GO:0016740//transferase activity;GO:0016846//carbon-sulfur lyase activity;GO:0048037//cofactor binding	GO:0006412//translation;GO:0010039//response to iron ion;GO:0009692;GO:0008652//cellular amino acid biosynthetic process;GO:0003006//developmental process involved in reproduction	gi|297808971|ref|XP_002872369.1|1-amino-cyclopropane-1-carboxylate synthase 11 (ACS)[Arabidopsis lyrata subsp. lyrata]
Bra031346	372	0	19.1446	-14.2247	up	5.28e-10	1.99e-09	-	-	-	gi|297835226|ref|XP_002885495.1|hypothetical protein ARALYDRAFT_479741 [Arabidopsis lyrata subsp. lyrata]
Bra006037	249	0	26.6054	-14.6994	up	4.72e-08	1.56e-07	-	-	-	gi|297807013|ref|XP_002871390.1|hypothetical protein ARALYDRAFT_908937 [Arabidopsis lyrata subsp. lyrata]
Bra002562	792	0	16.6608	-14.0242	up	8.84e-09	3.07e-08	-	GO:0003824//catalytic activity	-	gi|15238429|ref|NP_200757.1|haloacid dehalogenase-like hydrolase family protein [Arabidopsis thaliana]
Bra026981	1023	0	12.7327	-13.6362	up	7.53e-07	2.26e-06	-	GO:0001071//nucleic acid binding transcription factor activity	GO:0006351//transcription, DNA-templated	gi|15221256|ref|NP_172690.1|ANAC007 (ARABIDOPSIS NAC 007); transcription factor [Arabidopsis thaliana]
Bra000530	225	0	14.1672	-13.7903	up	1.49e-07	4.73e-07	GO:0043231//intracellular membrane-bounded organelle	GO:0004659//prenyltransferase activity	GO:0016094	gi|297796815|ref|XP_002866292.1|hypothetical protein ARALYDRAFT_919084 [Arabidopsis lyrata subsp. lyrata]
Bra000021	873	0	9.89365	-13.2723	up	1.91e-05	5.03e-05	-	-	-	gi|15224369|ref|NP_181316.1|DC1 domain-containing protein [Arabidopsis thaliana]
Bra004336	1296	0	18.1048	-14.1441	up	3.27e-06	9.29e-06	GO:0016020//membrane;GO:0031410//cytoplasmic vesicle;GO:0009536//plastid	GO:0003824//catalytic activity	GO:0009608//response to symbiont;GO:0023052//signaling;GO:0044419//interspecies interaction between organisms	gi|297841599|ref|XP_002888681.1|leucine-rich repeat (LRR) family protein [Arabidopsis lyrata subsp. lyrata]
Bra007817	1353	0	9.52943	-13.2182	up	2.86e-05	7.43e-05	-	-	-	gi|15224683|ref|NP_180085.1|armadillo/beta-catenin repeat family protein [Arabidopsis thaliana]
Bra037934	627	0	10.2547	-13.324	up	0.000164918	0.000394447	GO:0016020//membrane	GO:0015103//inorganic anion transmembrane transporter activity	GO:0006950//response to stress;GO:0015698//inorganic anion transport	gi|297792319|ref|XP_002864044.1|wound-responsive 3 (WR3)[Arabidopsis lyrata subsp. lyrata]
Bra015985	414	0	19.5178	-14.2525	up	3.51e-10	1.34e-09	GO:0044464	GO:0005488//binding	-	gi|297842103|ref|XP_002888933.1|lipid binding protein [Arabidopsis lyrata subsp. lyrata]
Bra011308	1533	0	10.6154	-13.3739	up	8.45e-06	2.31e-05	GO:0009536//plastid	-	-	gi|15236577|ref|NP_194917.1|armadillo/beta-catenin repeat family protein [Arabidopsis thaliana]
Bra007756	3768	0	12.3708	-13.5946	up	1.13e-06	3.34e-06	GO:0044459;GO:0044424	GO:0016307//phosphatidylinositol phosphate kinase activity;GO:0003779//actin binding;GO:0032559	GO:0046488//phosphatidylinositol metabolic process;GO:0006796//phosphate-containing compound metabolic process;GO:0048588//developmental cell growth;GO:0000904//cell morphogenesis involved in differentiation	gi|297825813|ref|XP_002880789.1|hypothetical protein ARALYDRAFT_320430 [Arabidopsis lyrata subsp. lyrata]
Bra025425	3726	0	10.9608	-13.4201	up	5.66e-06	1.57e-05	GO:0016020//membrane	GO:0016887//ATPase activity;GO:0000166//nucleotide binding;GO:0015405	GO:0009987//cellular process;GO:0006810//transport	gi|9294508|dbj|BAB02613.1|ABC transporter family protein [Arabidopsis thaliana]
Bra039142	957	0	17.737	-14.1145	up	2.63e-09	9.44e-09	-	-	GO:0010038//response to metal ion;GO:0009725//response to hormone;GO:0032989;GO:0006970//response to osmotic stress	gi|297828630|ref|XP_002882197.1|hypothetical protein ARALYDRAFT_477416 [Arabidopsis lyrata subsp. lyrata]
Bra040923	1530	0	14.1574	-13.7893	up	1.5e-07	4.74e-07	GO:0009536//plastid	GO:0005488//binding	GO:0006952//defense response;GO:0051707//response to other organism;GO:0019222//regulation of metabolic process;GO:0009719;GO:0000902//cell morphogenesis;GO:0007063//regulation of sister chromatid cohesion;GO:0048511//rhythmic process;GO:0044271//cellular nitrogen compound biosynthetic process;GO:0051304//chromosome separation;GO:0019759;GO:0003006//developmental process involved in reproduction;…	gi|18401116|ref|NP_566546.1|NSP1 (NITRILE SPECIFIER PROTEIN 1) [Arabidopsis thaliana]
Bra031171	315	0	16.2864	-13.9914	up	1.46e-07	4.63e-07	-	-	GO:0009725//response to hormone	gi|297821315|ref|XP_002878540.1|hypothetical protein ARALYDRAFT_900533 [Arabidopsis lyrata subsp. lyrata]
Bra039481	504	0	7.40275	-12.8538	up	0.000323675	0.00074771	-	-	-	gi|297790748|ref|XP_002863259.1|hypothetical protein ARALYDRAFT_332998 [Arabidopsis lyrata subsp. lyrata]
Bra026365	1839	0	10.6087	-13.373	up	8.47e-06	2.32e-05	GO:0009536//plastid	GO:0016881//acid-amino acid ligase activity	GO:0048878//chemical homeostasis;GO:0000902//cell morphogenesis;GO:0009755//hormone-mediated signaling pathway	gi|312283481|dbj|BAJ34606.1|unnamed protein product [Thellungiella halophila]
Bra003566	522	0	8.83459	-13.1089	up	6.39e-05	0.000160029	-	-	-	gi|297839895|ref|XP_002887829.1|VQ motif-containing protein [Arabidopsis lyrata subsp. lyrata]
Bra039829	501	0	9.20153	-13.1677	up	4.24e-05	0.000108214	-	-	-	-
Bra040858	450	0	8.13078	-12.9892	up	0.000143097	0.000344939	-	-	-	gi|6587841|gb|AAF18530.1|AC006551_16Hypothetical protein [Arabidopsis thaliana]
Bra017060	1560	0	11.3274	-13.4675	up	3.76e-06	1.06e-05	GO:0043231//intracellular membrane-bounded organelle	-	-	gi|42569774|ref|NP_181499.2|unknown protein [Arabidopsis thaliana]
Bra011072	630	0	13.8331	-13.7558	up	2.21e-07	6.92e-07	GO:0016020//membrane	GO:0032561//guanyl ribonucleotide binding;GO:0004620//phospholipase activity	GO:0035556//intracellular signal transduction;GO:0006810//transport	gi|297803156|ref|XP_002869462.1|hypothetical protein ARALYDRAFT_913616 [Arabidopsis lyrata subsp. lyrata]
Bra002396	624	0	12.4044	-13.5986	up	1.12e-06	3.3e-06	GO:0005618//cell wall	-	-	gi|297808219|ref|XP_002871993.1|harpin-induced family protein [Arabidopsis lyrata subsp. lyrata]
Bra000053	1224	0	7.40234	-12.8538	up	0.00032373	0.000747783	-	-	-	gi|20197242|gb|AAC28772.2|expressed protein [Arabidopsis thaliana]
Bra020432	852	0	13.808	-13.7532	up	1.47e-06	4.3e-06	-	GO:0016787//hydrolase activity;GO:0016757//transferase activity, transferring glycosyl groups	GO:0005975//carbohydrate metabolic process	gi|187372972|gb|ACD03220.1|xyloglucan endotransglucosylase/hydrolase 10 [Actinidia deliciosa]
Bra004015	1062	0	9.56575	-13.2237	up	0.000346463	0.000797181	GO:0043231//intracellular membrane-bounded organelle	GO:0005488//binding;GO:0001071//nucleic acid binding transcription factor activity	GO:0009813//flavonoid biosynthetic process;GO:0009267//cellular response to starvation;GO:0048513//organ development;GO:0048468//cell development;GO:0006351//transcription, DNA-templated	gi|297838649|ref|XP_002887206.1|basic helix-loop-helix family protein [Arabidopsis lyrata subsp. lyrata]
Bra038976	237	0	11.7041	-13.5147	up	1.41e-05	3.78e-05	-	-	-	-
Bra001732	183	0	10.6267	-13.3754	up	8.41e-06	2.3e-05	GO:0044464	-	-	gi|13605742|gb|AAK32864.1|unknown protein [Arabidopsis thaliana]
Bra003713	675	0	7.41444	-12.8561	up	0.000322138	0.000744435	-	-	-	gi|15223116|ref|NP_177787.1|unknown protein [Arabidopsis thaliana]
Bra033138	735	0	8.12097	-12.9874	up	0.00014367	0.000346214	-	-	GO:0050832//defense response to fungus;GO:0006970//response to osmotic stress;GO:0042742//defense response to bacterium	gi|15234263|ref|NP_192902.1|ATOSM34 (osmotin 34) [Arabidopsis thaliana]
Bra004073	1224	0	11.3332	-13.4683	up	3.76e-06	1.06e-05	GO:0044464	GO:0016837	-	gi|297838523|ref|XP_002887143.1|pectate lyase family protein [Arabidopsis lyrata subsp. lyrata]
Bra005920	1059	0	8.49458	-13.0523	up	9.52e-05	0.000233828	-	GO:0005515//protein binding	GO:0044267//cellular protein metabolic process	gi|297806713|ref|XP_002871240.1|hypothetical protein ARALYDRAFT_349957 [Arabidopsis lyrata subsp. lyrata]
Bra023481	1104	0	12.0554	-13.5574	up	1.67e-06	4.85e-06	-	GO:0016620//oxidoreductase activity, acting on the aldehyde or oxo group of donors, NAD or NADP as acceptor;GO:0016616//oxidoreductase activity, acting on the CH-OH group of donors, NAD or NADP as acceptor;GO:0048037//cofactor binding	GO:0009699//phenylpropanoid biosynthetic process	gi|297811605|ref|XP_002873686.1|hypothetical protein ARALYDRAFT_488312 [Arabidopsis lyrata subsp. lyrata]
Bra027229	2061	0	10.645	-13.3779	up	8.35e-06	2.28e-05	-	-	-	gi|240255352|ref|NP_188174.4|unknown protein [Arabidopsis thaliana]
Bra019793	696	0	12.4098	-13.5992	up	1.11e-06	3.29e-06	-	-	-	gi|297849672|ref|XP_002892717.1|hypothetical protein ARALYDRAFT_334590 [Arabidopsis lyrata subsp. lyrata]
Bra030789	846	0	9.19756	-13.167	up	4.25e-05	0.000108372	GO:0044464	-	-	gi|38454180|gb|unknown protein [Arabidopsis thaliana]
Bra020306	1047	0	14.5575	-13.8295	up	9.82e-08	3.15e-07	GO:0044424	GO:0003676//nucleic acid binding	-	gi|297793565|ref|XP_002864667.1|APUM19 (Arabidopsis Pumilio 19); RNA binding [Arabidopsis lyrata subsp. lyrata]
Bra000022	753	0	11.3453	-13.4698	up	3.74e-06	1.06e-05	-	-	-	gi|15224369|ref|NP_181316.1|DC1 domain-containing protein [Arabidopsis thaliana]
Bra035187	1185	0	8.14518	-12.9917	up	0.000142261	0.000343102	-	GO:0008483//transaminase activity;GO:0048037//cofactor binding	GO:0008152//metabolic process	gi|15220119|ref|NP_178152.1|aminotransferase class I and II family protein [Arabidopsis thaliana]
Bra039832	1773	0	9.2034	-13.168	up	4.24e-05	0.000108149	-	GO:0016881//acid-amino acid ligase activity	GO:0009725//response to hormone;GO:0048878//chemical homeostasis	gi|297836132|ref|XP_002885948.1|Probable indole-3-acetic acid-amido synthetase GH3.1[Arabidopsis lyrata subsp. lyrata]
Bra000160	1365	0	8.15102	-12.9928	up	0.000141924	0.000342401	GO:0031224//intrinsic component of membrane	GO:0015291//secondary active transmembrane transporter activity	GO:0015837//amine transport;GO:0009755//hormone-mediated signaling pathway	gi|297823909|ref|XP_002879837.1|auxin influx transport protein [Arabidopsis lyrata subsp. lyrata]
Bra012209	1161	0	9.57347	-13.2248	up	2.81e-05	7.3e-05	GO:0043231//intracellular membrane-bounded organelle;GO:0031410//cytoplasmic vesicle;GO:0016020//membrane	-	GO:0051707//response to other organism;GO:0007009//plasma membrane organization;GO:0006605//protein targeting;GO:0016197//endosomal transport;GO:0046739//transport of virus in multicellular host;GO:0006950//response to stress	gi|297844976|ref|XP_002890369.1|plant synaptotagmin [Arabidopsis lyrata subsp. lyrata]
Bra032299	420	0	8.16	-12.9944	up	0.000141408	0.000341261	-	-	-	gi|255646431|gb|ACU23694.1|unknown [Glycine max]
Bra014924	417	0	8.51483	-13.0558	up	9.44e-05	0.000232038	GO:0043231//intracellular membrane-bounded organelle	GO:0003676//nucleic acid binding;GO:0001071//nucleic acid binding transcription factor activity	GO:0006351//transcription, DNA-templated;GO:0000160//phosphorelay signal transduction system	gi|297831060|ref|XP_002883412.1|hypothetical protein ARALYDRAFT_479836 [Arabidopsis lyrata subsp. lyrata]
Bra004298	783	0	8.16271	-12.9948	up	0.000141252	0.000340912	-	-	-	gi|30023726|gb|AAP13396.1|unknown protein [Arabidopsis thaliana]
Bra022199	552	0	8.16271	-12.9948	up	0.000141252	0.000340912	-	GO:0004091;GO:0030234//enzyme regulator activity	-	gi|15228972|ref|NP_188338.1|invertase/pectin methylesterase inhibitor family protein [Arabidopsis thaliana]
Bra026880	540	0	7.81415	-12.9319	up	0.000211108	0.000498614	GO:0031225//anchored component of membrane;GO:0005911//cell-cell junction	GO:0030247//polysaccharide binding	-	gi|30683485|ref|NP_172838.2|beta-1,3-glucanase-related [Arabidopsis thaliana]
Bra010210	558	0.307066	145.754	8.89077	up	9.91e-69	1.48e-67	GO:0043231//intracellular membrane-bounded organelle	GO:0003676//nucleic acid binding;GO:0001071//nucleic acid binding transcription factor activity	GO:0006351//transcription, DNA-templated	gi|75264153|sp|Q9LQ28.1|Ethylene-responsive transcription factor ERF022 [Arabidopsis thaliana]
Bra015208	1449	0.307066	90.2407	8.19908	up	8.29e-43	8.39e-42	GO:0044464	GO:0015291//secondary active transmembrane transporter activity	GO:0015893//drug transport	gi|312282617|dbj|BAJ34174.1|unnamed protein product [Thellungiella halophila]
Bra031784	330	0.307066	83.8381	8.09291	up	8.58e-40	8.24e-39	-	-	-	gi|145323862|ref|NP_001077520.1|unknown protein [Arabidopsis thaliana]
Bra021133	429	0.307066	41.8357	7.09004	up	9.15e-20	5.4e-19	-	-	-	gi|297830156|ref|XP_002882960.1|predicted protein [Arabidopsis lyrata subsp. lyrata]
Bra021049	846	0.307066	29.0231	6.56251	up	1.15e-13	5.31e-13	GO:0043231//intracellular membrane-bounded organelle	GO:0030528//transcription regulator activity;GO:0001071//nucleic acid binding transcription factor activity	GO:0000160//phosphorelay signal transduction system;GO:0009743//response to carbohydrate;GO:0006351//transcription, DNA-templated;GO:0006950//response to stress	gi|89257562|gb|ABD65051.1|ethylene responsive element binding factor, putative [Brassica oleracea]
Bra016868	2040	0.307066	31.8734	6.69766	up	5.07e-15	2.49e-14	-	-	-	gi|110739182|dbj|BAF01507.1|seed maturation protein [Arabidopsis thaliana]
Bra036059	975	0.307066	18.0088	5.87401	up	1.89e-08	6.42e-08	-	-	-	gi|297819706|ref|XP_002877736.1|hypothetical protein ARALYDRAFT_906343 [Arabidopsis lyrata subsp. lyrata]
Bra006467	309	0.307066	13.7613	5.48592	up	1.87e-06	5.42e-06	GO:0044464	GO:0030611//arsenate reductase activity;GO:0015036//disulfide oxidoreductase activity	GO:0019725//cellular homeostasis	gi|15238885|ref|NP_197361.1|glutaredoxin family protein [Arabidopsis thaliana]
Bra009136	1215	0.307066	17.3525	5.82045	up	4e-08	1.32e-07	-	GO:0046914//transition metal ion binding	-	gi|68565111|sp|Q5EAE9.2|RING-H2 finger protein ATL43 [Arabidopsis thaliana]
Bra012231	456	0.307066	9.88739	5.00897	up	0.000117856	0.000287117	-	-	GO:0009725//response to hormone	gi|297845018|ref|XP_002890390.1|auxin-responsive family protein [Arabidopsis lyrata subsp. lyrata]
Bra007459	2067	0.307066	9.87799	5.0076	up	0.000118241	0.000287988	GO:0000794//condensed nuclear chromosome	-	GO:0009553//embryo sac development;GO:0000087//mitotic M phase	gi|297817254|ref|XP_002876510.1|hypothetical protein ARALYDRAFT_486422 [Arabidopsis lyrata subsp. lyrata]
Bra016850	180	0.307066	16.6416	5.7601	up	8.63e-08	2.79e-07	-	-	-	gi|296080964|emb|CBI18596.3|unnamed protein product [Vitis vinifera]
Bra018066	1107	0.307066	12.7323	5.3738	up	5.77e-06	1.6e-05	GO:0005783//endoplasmic reticulum	GO:0004175//endopeptidase activity;GO:0016491//oxidoreductase activity	GO:0019538//protein metabolic process	gi|297816030|ref|XP_002875898.1|hypothetical protein ARALYDRAFT_485194 [Arabidopsis lyrata subsp. lyrata]
Bra026812	519	0.307066	12.0374	5.29283	up	1.22e-05	3.29e-05	-	GO:0003676//nucleic acid binding	GO:0006351//transcription, DNA-templated	gi|18394149|ref|NP_563956.1|AtHB32 (ARABIDOPSIS THALIANA HOMEOBOX PROTEIN 32); DNA binding / transcription factor [Arabidopsis thaliana]
Bra040795	252	0.307066	10.2683	5.0635	up	8.03e-05	0.000199069	-	-	-	gi|297846906|ref|XP_002891334.1|hypothetical protein ARALYDRAFT_891486 [Arabidopsis lyrata subsp. lyrata]
Bra008061	1785	0.307066	10.9932	5.16192	up	3.77e-05	9.65e-05	GO:0031410//cytoplasmic vesicle	GO:0016491//oxidoreductase activity;GO:0016832//aldehyde-lyase activity;GO:0050662//coenzyme binding	GO:0019395//fatty acid oxidation;GO:0007154//cell communication;GO:0048229//gametophyte development	gi|4903018|dbj|BAA77842.1|HTH (HOTHEAD); FAD binding / aldehyde-lyase/ mandelonitrile lyase [Arabidopsis thaliana]
Bra039148	534	0.307066	14.2023	5.53143	up	1.24e-06	3.64e-06	GO:0031225//anchored component of membrane;GO:0005576//extracellular region;GO:0043231//intracellular membrane-bounded organelle	GO:0046914//transition metal ion binding	-	gi|297832826|ref|XP_002884295.1|hypothetical protein ARALYDRAFT_317083 [Arabidopsis lyrata subsp. lyrata]
Bra003863	3603	0.312773	37.1307	6.89135	up	8.61e-16	4.38e-15	GO:0031224//intrinsic component of membrane;GO:0043231//intracellular membrane-bounded organelle;GO:0031090//organelle membrane	GO:0032561//guanyl ribonucleotide binding;GO:0016787//hydrolase activity	GO:0007010//cytoskeleton organization;GO:0009913//epidermal cell differentiation;GO:0048193//Golgi vesicle transport;GO:0009826//unidimensional cell growth;GO:0042546//cell wall biogenesis	gi|297839165|ref|XP_002887464.1|predicted protein [Arabidopsis lyrata subsp. lyrata]
Bra004510	1764	0.312773	19.4133	5.95578	up	4.07e-09	1.44e-08	GO:0044464	GO:0016899//oxidoreductase activity, acting on the CH-OH group of donors, oxygen as acceptor;GO:0050662//coenzyme binding	GO:0008152//metabolic process	gi|291197516|emb|CAZ68129.1|FAD-binding domain-containing protein [Arabidopsis halleri subsp. halleri]
Bra031757	4137	0.312773	23.7106	6.24428	up	3.86e-11	1.56e-10	GO:0016020//membrane	GO:0004674//protein serine/threonine kinase activity;GO:0032559	GO:0010056;GO:0032989;GO:0010057;GO:0003006//developmental process involved in reproduction;GO:0006464//cellular protein modification process	gi|5734734|gb|AAD49999.1|AC007259_12 Hypothetical protein [Arabidopsis thaliana]
Bra011000	1254	0.312773	17.6746	5.82042	up	2.75e-08	9.24e-08	GO:0031224//intrinsic component of membrane	GO:0005275//amine transmembrane transporter activity	GO:0009628//response to abiotic stimulus;GO:0006865//amino acid transport	gi|75271987|sp|Q9C6M2.1|LHTL6（Lysine histidine transporter-like 6）[Arabidopsis thaliana]
Bra014651	447	0.312773	17.3647	5.79489	up	3.98e-08	1.32e-07	GO:0005618//cell wall;GO:0043231//intracellular membrane-bounded organelle;GO:0016020//membrane	GO:0016829//lyase activity	GO:0008152//metabolic process	gi|255583680|ref|XP_002532594.1|strictosidine synthase, putative [Ricinus communis]
Bra018957	285	0.312773	11.7158	5.2272	up	2.95e-05	7.64e-05	GO:0043231//intracellular membrane-bounded organelle;GO:0015630//microtubule cytoskeleton;GO:0042995//cell projection	-	GO:0048468//cell development;GO:0048513//organ development	gi|238478830|ref|NP_001154419.1|ROPGEF11 (RHO GUANYL-NUCLEOTIDE EXCHANGE FACTOR 11); Rho guanyl-nucleotide exchange factor [Arabidopsis thaliana]
Bra004907	939	0.315663	94.0609	8.21907	up	1.24e-44	1.3e-43	-	GO:0048037//cofactor binding	GO:0008152//metabolic process	gi|15225469|ref|NP_182064.1|BEN1; binding/catalytic/coenzyme binding/oxidoreductase,acting on CH-OH group of donors [Arabidopsis thaliana]
Bra022128	1494	0.315663	43.9008	7.11972	up	9.02e-21	5.52e-20	GO:0044464	GO:0016787//hydrolase activity;GO:0016879//ligase activity, forming carbon-nitrogen bonds	-	gi|89257522|gb|ABD65012.1|amidase, putative [Brassica oleracea]
Bra030605	507	0.315663	23.3212	6.20711	up	9.1e-11	3.59e-10	GO:0031410//cytoplasmic vesicle	-	-	gi|297843316|ref|XP_002889539.1|hypothetical protein ARALYDRAFT_470516 [Arabidopsis lyrata subsp. lyrata]
Bra020025	1116	0.315663	19.478	5.94731	up	3.96e-09	1.41e-08	GO:0009532//plastid stroma	GO:0016787//hydrolase activity	GO:0044238	gi|15217506|ref|NP_172410.1|GDSL-motif lipase/hydrolase family protein [Arabidopsis thaliana]
Bra009909	1254	0.315663	18.4444	5.86865	up	1.25e-08	4.27e-08	GO:0044464	-	-	gi|51536518|gb|AAU05497.1|pectinacetylesterase, putative [Arabidopsis thaliana]
Bra004095	1287	0.315663	13.7936	5.44947	up	1.84e-06	5.34e-06	GO:0044464	GO:0003899//DNA-directed RNA polymerase activity;GO:0046914//transition metal ion binding	GO:0006259//DNA metabolic process	gi|34395762|sp|Q84WJ2.2|Probable DNA primase large subunit [Arabidopsis thaliana]
Bra025923	732	0.315663	12.7686	5.33807	up	5.67e-06	1.58e-05	GO:0031410//cytoplasmic vesicle	-	-	gi|2749943|gb|AAB95118.1|pathogenesis-related group 5 protein [Brassica rapa]
Bra024790	708	0.614133	161.844	8.04183	up	1.85e-74	2.95e-73	GO:0005618//cell wall	GO:0005198//structural molecule activity	GO:0009725//response to hormone;GO:0000902//cell morphogenesis;GO:0009827//plant-type cell wall modification;GO:0010118//stomatal movement;GO:0009639//response to red or far red light	gi|297817946|ref|XP_002876856.1|ATEXPA15 (ARABIDOPSIS THALIANA EXPANSIN A15)[Arabidopsis lyrata subsp. lyrata]
Bra038700	978	0.614133	125.403	7.6738	up	2.48e-32	2.06e-31	GO:0005618//cell wall	GO:0004857//enzyme inhibitor activity;GO:0005515//protein binding	GO:0023052//signaling	gi|260505503|gb|ACX42230.1|polygalacturonase inhibitory protein [Brassica rapa subsp. campestris]
Bra012843	1329	0.614133	93.4986	7.25025	up	6.29e-43	6.39e-42	GO:0031224//intrinsic component of membrane;GO:0043231//intracellular membrane-bounded organelle	-	GO:0051234//establishment of localization	gi|297816430|ref|XP_002876098.1|SEC14 cytosolic factor family protein [Arabidopsis lyrata subsp. lyrata]
Bra001223	3762	0.614133	76.4857	6.9605	up	5.67e-35	4.97e-34	-	-	-	gi|240255299|ref|NP_187344.4|nucleotide binding [Arabidopsis thaliana]
Bra027167	1569	0.614133	74.3469	6.91958	up	5.65e-34	4.84e-33	-	GO:0003723//RNA binding	GO:0016070//RNA metabolic process;GO:0006412//translation	gi|297834512|ref|XP_002885138.1|predicted protein [Arabidopsis lyrata subsp. lyrata]
Bra006190	588	0.614133	65.8926	6.74542	up	5.4e-30	4.25e-29	GO:0043231//intracellular membrane-bounded organelle	GO:0005488//binding	GO:0009725//response to hormone;GO:0002831;GO:0006950//response to stress	gi|297807341|ref|XP_002871554.1|hypothetical protein ARALYDRAFT_488138 [Arabidopsis lyrata subsp. lyrata]
Bra026163	1191	0.614133	34.9608	5.83104	up	1.59e-15	7.99e-15	-	GO:0008168//methyltransferase activity	GO:0006730//one-carbon metabolic process	gi|186478506|ref|NP_683307.2|S-adenosylmethionine-dependent methyltransferase/ methyltransferase [Arabidopsis thaliana]
Bra012973	1365	0.614133	27.1635	5.46698	up	7.98e-05	0.000197927	-	-	-	gi|15240190|ref|NP_200934.1|chromosome scaffold protein-related [Arabidopsis thaliana]
Bra027717	558	0.614133	35.7525	5.86335	up	7.19e-16	3.67e-15	GO:0031224//intrinsic component of membrane;GO:0031410//cytoplasmic vesicle	GO:0046914//transition metal ion binding	-	gi|42562941|ref|NP_176645.3|plastocyanin-like domain-containing protein [Arabidopsis thaliana]
Bra017220	900	0.614133	47.1566	6.26277	up	3.47e-21	2.15e-20	GO:0005576//extracellular region;GO:0030312	GO:0016798//hydrolase activity, acting on glycosyl bonds;GO:0016758//transferase activity, transferring hexosyl groups	GO:0044042//glucan metabolic process	gi|38605514|sp|Q9SJL9.1|Probable xyloglucan endotransglucosylase/hydrolase protein 32 [Arabidopsis thaliana]
Bra020563	2139	0.619839	67.6087	6.76917	up	8.12e-31	6.49e-30	GO:0016020//membrane	-	-	gi|297812885|ref|XP_002874326.1|hypothetical protein ARALYDRAFT_489520 [Arabidopsis lyrata subsp. lyrata]
Bra009239	2142	0.619839	36.3513	5.87397	up	6.06e-12	2.57e-11	-	-	-	gi|297806715|ref|XP_002871241.1|hypothetical protein ARALYDRAFT_487508 [Arabidopsis lyrata subsp. lyrata]
Bra026680	660	0.622729	49.521	6.31329	up	2.48e-22	1.59e-21	GO:0009532//plastid stroma;GO:0031090//organelle membrane	GO:0042277//peptide binding;GO:0016740//transferase activity	GO:0070887//cellular response to chemical stimulus;GO:0010038//response to metal ion;GO:0009414//response to water deprivation;GO:0009404//toxin metabolic process	gi|15220041|ref|NP_173161.1|ATGSTU25 (GLUTATHIONE S-TRANSFERASE TAU 25)[Arabidopsis thaliana]
Bra032872	327	0.622729	33.9938	5.77052	up	4.78e-15	2.35e-14	GO:0044464	GO:0004030//aldehyde dehydrogenase [NAD(P)+] activity;GO:0015291//secondary active transmembrane transporter activity	GO:0015893//drug transport;GO:0044237//cellular metabolic process;GO:0003006//developmental process involved in reproduction	gi|72255622|gb|AAZ66940.1|MATE efflux family protein [Brassica rapa]
Bra022785	2415	0.625546	56.8877	6.50686	up	2.08e-13	9.51e-13	GO:0031224//intrinsic component of membrane	GO:0046873//metal ion transmembrane transporter activity;GO:0015299//solute:hydrogen antiporter activity	GO:0034220//ion transmembrane transport;GO:0030001//metal ion transport	gi|297826419|ref|XP_002881092.1|ATCHX13 [Arabidopsis lyrata subsp. lyrata]
Bra017654	1470	0.625546	34.9616	5.80451	up	7.91e-15	3.86e-14	GO:0043231//intracellular membrane-bounded organelle;GO:0016021//integral component of membrane	GO:0015154;GO:0005351//sugar:hydrogen symporter activity	GO:0015766;GO:0009791//post-embryonic development;GO:0051707//response to other organism;GO:0009856//pollination	gi|18091779|gb|AAL58071.1|sucrose transporter SUC1 [Brassica oleracea]
Bra011824	705	0.625546	47.8179	6.25629	up	1.64e-21	1.02e-20	-	-	-	gi|16323095|gb|AAL15282.1|unknown protein [Arabidopsis thaliana]
Bra011183	507	0.625546	29.7438	5.57133	up	5.81e-06	1.61e-05	GO:0031410//cytoplasmic vesicle	-	-	gi|15234704|ref|NP_194761.1|allergen V5/Tpx-1-related family protein [Arabidopsis thaliana]
Bra003946	1467	0.625546	30.1001	5.58851	up	3.09e-13	1.4e-12	GO:0009536//plastid	GO:0004553//hydrolase activity, hydrolyzing O-glycosyl compounds	GO:0009825//multidimensional cell growth;GO:0044238	gi|15223222|ref|NP_177228.1|ATGH9B1 (ARABIDOPSIS THALIANA GLYCOSYL HYDROLASE 9B1);cellulase/hydrolase,hydrolyzing O-glycosyl compounds [Arabidopsis thaliana]
Bra003252	951	0.625546	27.261	5.44558	up	6.37e-12	2.69e-11	-	-	-	gi|297820454|ref|XP_002878110.1|hypothetical protein ARALYDRAFT_486119 [Arabidopsis lyrata subsp. lyrata]
Bra028794	972	0.625546	22.9799	5.19911	up	5.83e-10	2.18e-09	GO:0005576//extracellular region	GO:0008135//translation factor activity, nucleic acid binding;GO:0004175//endopeptidase activity;GO:0046914//transition metal ion binding	GO:0006351//transcription, DNA-templated;GO:0006412//translation	gi|15237648|ref|NP_196040.1|AtMC9 (metacaspase 9); cysteine-type peptidase [Arabidopsis thaliana]
Bra019978	1902	0.625546	31.213	5.64089	up	3.47e-10	1.32e-09	-	GO:0005488//binding;GO:0003824//catalytic activity	GO:0044238	gi|297849304|ref|XP_002892533.1|hypothetical protein ARALYDRAFT_334271 [Arabidopsis lyrata subsp. lyrata]
Bra005779	1599	0.625546	31.1906	5.63985	up	9.83e-14	4.57e-13	-	GO:0019187//beta-1,4-mannosyltransferase activity	GO:0009292//genetic transfer;GO:0051707//response to other organism	gi|312282725|dbj|BAJ34228.1|unnamed protein product [Thellungiella halophila]
Bra038365	366	0.625546	20.8896	5.06152	up	5.4e-09	1.9e-08	-	GO:0043169//cation binding	GO:0006812//cation transport	gi|114050551|gb|ABI49425.1|unknown protein [Arabidopsis thaliana]
Bra000292	2724	0.628436	75.0305	6.89957	up	2.64e-34	2.28e-33	GO:0031410//cytoplasmic vesicle	-	-	gi|559237|gb|AAA98492.1|tyrosine-rich hydroxyproline-rich glycoprotein [Petroselinum crispum]
Bra026973	2244	0.631326	107.137	7.40685	up	2.46e-49	2.79e-48	-	GO:0005488//binding	-	gi|8778648|gb|AAF79656.1|unknown protein [Arabidopsis thaliana]
Bra010732	1068	0.631326	89.3453	7.14486	up	7.03e-25	4.87e-24	GO:0031224//intrinsic component of membrane	-	GO:0009607//response to biotic stimulus	gi|297801936|ref|XP_002868852.1|hypothetical protein ARALYDRAFT_912315 [Arabidopsis lyrata subsp. lyrata]
Bra032298	1851	0.631326	29.2858	5.53567	up	2.33e-09	8.41e-09	-	-	-	gi|186479010|ref|NP_001117377.1|unknown protein [Arabidopsis thaliana]
Bra002377	687	0.631326	33.6765	5.73721	up	1.9e-13	8.7e-13	GO:0043231//intracellular membrane-bounded organelle	GO:0003676//nucleic acid binding;GO:0001071//nucleic acid binding transcription factor activity	GO:0006351//transcription, DNA-templated	gi|297812309|ref|XP_002874038.1|hypothetical protein ARALYDRAFT_910177 [Arabidopsis lyrata subsp. lyrata]
Bra027907	1167	0.631326	31.588	5.64485	up	1.69e-10	6.59e-10	GO:0043231//intracellular membrane-bounded organelle	GO:0005506//iron ion binding;GO:0016713	GO:0006633//fatty acid biosynthetic process	gi|297853618|ref|XP_002894690.1|hypothetical protein ARALYDRAFT_474859 [Arabidopsis lyrata subsp. lyrata]
Bra011971	612	0.921199	35.0645	5.25036	up	1.06e-14	5.17e-14	GO:0009532//plastid stroma;GO:0005576//extracellular region	GO:0016209//antioxidant activity	GO:0009314//response to radiation;GO:0010038//response to metal ion;GO:0006801//superoxide metabolic process;GO:0006950//response to stress	gi|312283191|dbj|BAJ34461.1|unnamed protein product [Thellungiella halophila]
Bra012345	447	0.932612	183.331	7.61896	up	9.64e-83	1.71e-81	GO:0043231//intracellular membrane-bounded organelle	GO:0003676//nucleic acid binding;GO:0001071//nucleic acid binding transcription factor activity	GO:0006351//transcription, DNA-templated;GO:0009743//response to carbohydrate	gi|297850736|ref|XP_002893249.1|hypothetical protein ARALYDRAFT_889793 [Arabidopsis lyrata subsp. lyrata]
Bra004086	231	0.941209	36.4308	5.2745	up	2.43e-15	1.21e-14	-	-	-	gi|297831896|ref|XP_002883830.1|hypothetical protein ARALYDRAFT_480339 [Arabidopsis lyrata subsp. lyrata]
Bra021923	354	0.944099	74.3367	6.29899	up	9.08e-30	7.09e-29	-	GO:0005488//binding	GO:0009743//response to carbohydrate;GO:0009719	gi|297789324|ref|XP_002862641.1|hypothetical protein ARALYDRAFT_333262 [Arabidopsis lyrata subsp. lyrata]
Bra027002	399	0.94699	191.259	7.65796	up	2.92e-86	5.36e-85	-	-	-	gi|297840203|ref|XP_002887983.1|predicted protein [Arabidopsis lyrata subsp. lyrata]
Bra034943	1629	1.23397	54.0862	5.45388	up	2.67e-22	1.71e-21	GO:0005576//extracellular region;GO:0005618//cell wall	GO:0046914//transition metal ion binding;GO:0016682//oxidoreductase activity, acting on diphenols and related substances as donors, oxygen as acceptor	GO:0008152//metabolic process	gi|16648889|gb|AAL24296.1|unknown protein [Arabidopsis thaliana]
Bra019736	882	1.23968	436.969	8.46142	up	2.2e-189	9.92e-188	-	-	-	gi|297849580|ref|XP_002892671.1|hypothetical protein ARALYDRAFT_471352 [Arabidopsis lyrata subsp. lyrata]
Bra008638	1518	1.23968	86.3188	6.12164	up	2.47e-37	2.28e-36	GO:0044464	GO:0046527//glucosyltransferase activity	-	gi|42566754|ref|NP_193077.2|ATCSLA15; cellulose synthase/ transferase, transferring glycosyl groups [Arabidopsis thaliana]
Bra007544	702	1.23968	74.7209	5.91347	up	5.46e-32	4.5e-31	-	GO:0005488//binding	GO:0007049//cell cycle	gi|15232360|ref|NP_191614.1|cyclin-dependent protein kinase (CDK)[Arabidopsis thaliana]
Bra016585	996	1.23968	53.08	5.42013	up	4.16e-22	2.64e-21	-	-	-	gi|297850176|ref|XP_002892969.1|hypothetical protein ARALYDRAFT_471996 [Arabidopsis lyrata subsp. lyrata]
Bra040043	2142	1.23968	44.959	5.18057	up	2.04e-18	1.15e-17	GO:0044459;GO:0042995//cell projection;GO:0044444//cytoplasmic part	GO:0016307//phosphatidylinositol phosphate kinase activity;GO:0032559	GO:0016192//vesicle-mediated transport;GO:0046488//phosphatidylinositol metabolic process;GO:0009856//pollination;GO:0006796//phosphate-containing compound metabolic process;GO:0009664//plant-type cell wall organization;GO:0000904//cell morphogenesis involved in differentiation	gi|297829362|ref|XP_002882563.1|phosphatidylinositol-4-phosphate 5-kinase family protein [Arabidopsis lyrata subsp. lyrata]
Bra001852	786	1.24546	543.376	8.76913	up	1.88e-231	1.1e-229	GO:0000502//proteasome complex	GO:0004175//endopeptidase activity;GO:0005488//binding	GO:0010876//lipid localization;GO:0006508//proteolysis	gi|312283383|dbj|BAJ34557.1|unnamed protein product [Thellungiella halophila]
Bra035787	1215	1.24546	81.821	6.03772	up	3.06e-35	2.7e-34	GO:0009526//plastid envelope	-	-	gi|297851090|ref|XP_002893426.1|predicted protein [Arabidopsis lyrata subsp. lyrata]
Bra004060	2700	1.25117	162.038	7.01691	up	7.96e-72	1.23e-70	GO:0009532//plastid stroma;GO:0009534//chloroplast thylakoid	GO:0046914//transition metal ion binding;GO:0016702//oxidoreductase activity, acting on single donors with incorporation of molecular oxygen, incorporation of two atoms of oxygen	GO:0051707//response to other organism;GO:0006633//fatty acid biosynthetic process;GO:0009694//jasmonic acid metabolic process;GO:0009719;GO:0006950//response to stress	gi|27372775|gb|AAO03559.1|lipoxygenase 2 [Brassica napus]
Bra020500	1101	1.25117	94.263	6.23535	up	6.52e-38	6.06e-37	GO:0005618//cell wall	-	-	gi|30725566|gb|AAP37805.1|unknown protein [Arabidopsis thaliana]
Bra009035	630	1.25687	122.929	6.61184	up	4.83e-54	5.95e-53	GO:0044464	GO:0015291//secondary active transmembrane transporter activity	GO:0003006//developmental process involved in reproduction;GO:0015893//drug transport	gi|110741546|dbj|BAE98722.1|hypothetical protein [Arabidopsis thaliana]
Bra036879	945	1.25687	53.8332	5.42059	up	1.94e-22	1.25e-21	-	-	-	gi|297800774|ref|XP_002868271.1|hypothetical protein ARALYDRAFT_493441 [Arabidopsis lyrata subsp. lyrata]
Bra028211	969	1.26265	101.701	6.33174	up	1.57e-41	1.55e-40	-	-	-	gi|297801732|ref|XP_002868750.1|expressed protein [Arabidopsis lyrata subsp. lyrata]
Bra018667	426	1.26265	51.0481	5.33733	up	3.69e-21	2.29e-20	-	-	-	gi|297843590|ref|XP_002889676.1|hypothetical protein ARALYDRAFT_470850 [Arabidopsis lyrata subsp. lyrata]
Bra036225	768	1.54963	110.149	6.15139	up	3.91e-47	4.28e-46	GO:0044464	-	GO:0000902//cell morphogenesis;GO:0009827//plant-type cell wall modification	gi|15228564|ref|NP_189545.1|EXPA5 (EXPANSIN A5) [Arabidopsis thaliana]
Bra038908	348	1.55534	125.028	6.32888	up	7.13e-54	8.74e-53	GO:0005618//cell wall;GO:0005576//extracellular region;GO:0016020//membrane	GO:0005488//binding	GO:0009725//response to hormone;GO:0006950//response to stress;GO:0008219//cell death;GO:0015914//phospholipid transport	gi|297819860|ref|XP_002877813.1|hypothetical protein ARALYDRAFT_485512 [Arabidopsis lyrata subsp. lyrata]
Bra020008	2265	1.55823	116.377	6.22275	up	5.3e-50	6.09e-49	GO:0016020//membrane	GO:0016301//kinase activity	-	gi|3482933|gb|AAC33218.1|Similar to cdc2 protein kinases [Arabidopsis thaliana]
Bra027521	819	1.56112	62.6157	5.32587	up	1.33e-25	9.37e-25	GO:0005618//cell wall;GO:0031090//organelle membrane;GO:0009536//plastid	GO:0016791//phosphatase activity	-	gi|297795007|ref|XP_002865388.1|hypothetical protein ARALYDRAFT_917224 [Arabidopsis lyrata subsp. lyrata]
Bra039927	951	1.56675	71.5851	5.51381	up	1.26e-29	9.84e-29	GO:0043231//intracellular membrane-bounded organelle	GO:0001071//nucleic acid binding transcription factor activity	GO:0006351//transcription, DNA-templated	gi|79591933|ref|NP_850031.2|NAI1; DNA binding / transcription factor [Arabidopsis thaliana]
Bra017855	879	1.56675	51.3889	5.03561	up	1.58e-20	9.6e-20	GO:0005576//extracellular region;GO:0030312	GO:0016798//hydrolase activity, acting on glycosyl bonds;GO:0016758//transferase activity, transferring hexosyl groups	GO:0044042//glucan metabolic process	gi|179743760|gb|ACB86852.1|xyloglucan endotransglycosylase [Brassica rapa subsp. pekinensis]
Bra029641	903	1.56964	64.1794	5.3536	up	4.1e-14	1.94e-13	-	-	-	gi|297829280|ref|XP_002882522.1|hypothetical protein ARALYDRAFT_478057 [Arabidopsis lyrata subsp. lyrata]
Bra038614	1242	1.85381	188.649	6.66907	up	3.14e-81	5.48e-80	-	GO:0016837	-	gi|18424677|ref|NP_568967.1|pectate lyase family protein [Arabidopsis thaliana]
Bra039414	273	1.85381	99.4341	5.74517	up	2.5e-41	2.46e-40	-	-	-	gi|157849650|gb|ABV89608.1|disease resistance-responsive family protein [Brassica rapa]
Bra019878	2148	1.85381	68.8548	5.21499	up	2.63e-17	1.42e-16	GO:0016020//membrane	GO:0004674//protein serine/threonine kinase activity;GO:0004871//signal transducer activity;GO:0032559	GO:0010056;GO:0007167//enzyme linked receptor protein signaling pathway;GO:0032989;GO:0010057;GO:0003006//developmental process involved in reproduction;GO:0006464//cellular protein modification process	gi|297843938|ref|XP_002889850.1|hypothetical protein ARALYDRAFT_888407 [Arabidopsis lyrata subsp. lyrata]
Bra022161	1353	1.85952	112.231	5.91541	up	4.48e-47	4.89e-46	GO:0009536//plastid	-	GO:0009719;GO:0006970//response to osmotic stress	gi|30684083|ref|NP_566547.2|JR1 (JA-responsive protein 1)[Arabidopsis thaliana]
Bra016797	888	1.87093	479.479	8.00157	up	3.43e-203	1.71e-201	-	-	-	gi|38016023|gb|AAR07518.1|unknown protein [Arabidopsis thaliana]
Bra005407	351	1.871	119.07	5.99185	up	1.16e-25	8.24e-25	-	GO:0005488//binding	GO:0009743//response to carbohydrate;GO:0009719	gi|297823243|ref|XP_002879504.1|hypothetical protein ARALYDRAFT_482423 [Arabidopsis lyrata subsp. lyrata]
Bra004345	1056	1.87953	188.06	6.64468	up	6.14e-81	1.07e-79	GO:0044444//cytoplasmic part;GO:0043231//intracellular membrane-bounded organelle	-	-	gi|297794341|ref|XP_002865055.1|hypothetical protein ARALYDRAFT_920059 [Arabidopsis lyrata subsp. lyrata]
Bra011739	1065	1.8882	411.28	7.76697	up	8.58e-176	3.42e-174	-	GO:0004672//protein kinase activity;GO:0000166//nucleotide binding;GO:0042578//phosphoric ester hydrolase activity	GO:0009987//cellular process;GO:0044238;GO:0003006//developmental process involved in reproduction	gi|297802234|ref|XP_002869001.1|hypothetical protein ARALYDRAFT_328051 [Arabidopsis lyrata subsp. lyrata]
Bra020523	921	1.8882	191.244	6.66226	up	2.39e-82	4.22e-81	GO:0043231//intracellular membrane-bounded organelle	GO:0004553//hydrolase activity, hydrolyzing O-glycosyl compounds;GO:0043169//cation binding	GO:0044238	gi|310781306|gb|ADP24127.1|myrosinase 2 [Brassica napus]
Bra029350	930	1.8882	150.053	6.31232	up	4.51e-64	6.37e-63	GO:0043231//intracellular membrane-bounded organelle	GO:0016772//transferase activity, transferring phosphorus-containing groups;GO:0030528//transcription regulator activity;GO:0001071//nucleic acid binding transcription factor activity;GO:0003676//nucleic acid binding	GO:0006351//transcription, DNA-templated;GO:0006568//tryptophan metabolic process;GO:0032989;GO:0010675;GO:0006970//response to osmotic stress;GO:0010038//response to metal ion;GO:0019761//glucosinolate biosynthetic process;GO:0052482;GO:0009725//response to hormone;GO:0009267//cellular response to starvation	gi|238625809|gb|ACR48185.1|MYB domain protein 34-2 [Brassica rapa subsp. pekinensis]
Bra014977	2736	1.89398	102.523	5.75838	up	9.37e-43	9.47e-42	GO:0031224//intrinsic component of membrane	GO:0004672//protein kinase activity;GO:0032559	GO:0006464//cellular protein modification process	gi|297831152|ref|XP_002883458.1|leucine-rich repeat (LRR) family protein [Arabidopsis lyrata subsp. lyrata]
Bra024115	735	2.15806	578.509	8.06646	up	4.27e-240	2.67e-238	-	GO:0001071//nucleic acid binding transcription factor activity	GO:0006351//transcription, DNA-templated	gi|297803042|ref|XP_002869405.1|basic helix-loop-helix（bHLH）family protein [Arabidopsis lyrata subsp. lyrata]
Bra018969	1587	2.16947	127.055	5.87197	up	9.39e-53	1.13e-51	GO:0009536//plastid;GO:0042579//microbody;GO:0044432	GO:0046914//transition metal ion binding;GO:0008422//beta-glucosidase activity;GO:0016788//hydrolase activity, acting on ester bonds;GO:0019899//enzyme binding	GO:0006714//sesquiterpenoid metabolic process;GO:0010118//stomatal movement;GO:0048878//chemical homeostasis;GO:0006996//organelle organization;GO:0006970//response to osmotic stress;GO:0043623//cellular protein complex assembly;GO:0009409//response to cold;GO:0009738//abscisic acid-activated signaling pathway;GO:0006952//defense response;GO:0009608//response to symbiont	gi|312281993|dbj|BAJ33862.1|unnamed protein product [Thellungiella halophila]
Bra027455	864	2.17807	102.382	5.55477	up	1.05e-41	1.04e-40	-	-	-	gi|297795199|ref|XP_002865484.1|ATHB27 (ARABIDOPSIS THALIANA HOMEOBOX PROTEIN 27) [Arabidopsis lyrata subsp. lyrata]
Bra025892	693	2.47654	80.3679	5.02022	up	3.95e-31	3.19e-30	-	-	-	gi|22329705|ref|NP_683319.1|VQ motif-containing protein [Arabidopsis thaliana]
Bra024204	1347	2.47936	168.282	6.08477	up	4.38e-70	6.64e-69	GO:0044464	GO:0070547;GO:0016846//carbon-sulfur lyase activity	GO:0009683;GO:0048364//root development;GO:0009719;GO:0001558//regulation of cell growth;GO:0046394;GO:0006520//cellular amino acid metabolic process;GO:0044271//cellular nitrogen compound biosynthetic process;GO:0019758;GO:0006950//response to stress	gi|42567214|ref|NP_194570.2|aminotransferase-related [Arabidopsis thaliana]
Bra016683	1005	2.47936	203.265	6.35725	up	1.97e-46	2.13e-45	GO:0043231//intracellular membrane-bounded organelle	GO:0016791//phosphatase activity	GO:0006796//phosphate-containing compound metabolic process	gi|297844382|ref|XP_002890072.1|hypothetical protein ARALYDRAFT_471656 [Arabidopsis lyrata subsp. lyrata]
Bra005740	732	2.49655	95.7278	5.26093	up	7.23e-23	4.73e-22	GO:0016020//membrane	-	GO:0009832//plant-type cell wall biogenesis	gi|297810387|ref|XP_002873077.1|hypothetical protein ARALYDRAFT_487087 [Arabidopsis lyrata subsp. lyrata]
Bra019191	2502	2.51093	481.13	7.58206	up	3.84e-176	1.53e-174	GO:0016021//integral component of membrane	GO:0050664//oxidoreductase activity, acting on NAD(P)H, oxygen as acceptor;GO:0016209//antioxidant activity;GO:0046914//transition metal ion binding;GO:0050662//coenzyme binding	GO:0010033//response to organic substance;GO:0006950//response to stress;GO:0008152//metabolic process;GO:0009913//epidermal cell differentiation	gi|297799486|ref|XP_002867627.1|hypothetical protein ARALYDRAFT_492327 [Arabidopsis lyrata subsp. lyrata]
Bra021939	1872	2.77219	166.738	5.91042	up	2.48e-68	3.69e-67	-	-	-	gi|297826965|ref|XP_002881365.1|hypothetical protein ARALYDRAFT_482456 [Arabidopsis lyrata subsp. lyrata]
Bra020564	1632	2.78361	142.813	5.68102	up	2.94e-40	2.85e-39	-	-	-	gi|297808721|ref|XP_002872244.1|calmodulin binding protein [Arabidopsis lyrata subsp. lyrata]
Bra008952	723	2.79502	639.604	7.83818	up	2.88e-141	8.78e-140	GO:0043231//intracellular membrane-bounded organelle	GO:0003676//nucleic acid binding;GO:0001071//nucleic acid binding transcription factor activity	GO:0006351//transcription, DNA-templated;GO:0016049//cell growth	gi|297811277|ref|XP_002873522.1|hypothetical protein ARALYDRAFT_487996 [Arabidopsis lyrata subsp. lyrata]
Bra023742	846	2.80354	335.968	6.90493	up	1.76e-125	4.71e-124	-	GO:0001071//nucleic acid binding transcription factor activity	GO:0009725//response to hormone;GO:0006351//transcription, DNA-templated;GO:0006970//response to osmotic stress;GO:0009743//response to carbohydrate;GO:0010038//response to metal ion	gi|297831064|ref|XP_002883414.1|AtMYB15/AtY19/MYB15 (MYB DOMAIN PROTEIN 15)[Arabidopsis lyrata subsp. lyrata]
Bra015404	981	2.80643	251.01	6.48286	up	7.23e-105	1.58e-103	GO:0005618//cell wall;GO:0043231//intracellular membrane-bounded organelle	GO:0016209//antioxidant activity;GO:0005506//iron ion binding;GO:0016740//transferase activity	GO:0009414//response to water deprivation;GO:0006972//hyperosmotic response;GO:0008152//metabolic process	gi|50261255|gb|AAT72298.1|RCI3 (RARE COLD INDUCIBLE GENE 3)[Arabidopsis thaliana]
Bra027623	1059	2.81229	141.31	5.65098	up	3.75e-57	4.82e-56	-	GO:0047364//desulfoglucosinolate sulfotransferase activity	GO:0009753//response to jasmonic acid;GO:0019758	gi|237682450|gb|ACR10272.1|sulfotransferase 5b [Brassica rapa subsp. pekinensis]
Bra034140	1842	2.8151	125.595	5.47945	up	2.82e-50	3.26e-49	GO:0030312	GO:0030234//enzyme regulator activity;GO:0004091	GO:0071555//cell wall organization	gi|75306364|sp|Q94CB1.1|Probable pectinesterase/pectinesterase inhibitor 25 [Arabidopsis thaliana]
Bra008676	1071	3.10787	535.86	7.42979	up	1.91e-113	4.55e-112	GO:0044464	-	-	gi|297811715|ref|XP_002873741.1|hypothetical protein ARALYDRAFT_488422 [Arabidopsis lyrata subsp. lyrata]
Bra020011	891	3.11646	177.655	5.83302	up	3.82e-72	5.92e-71	GO:0043231//intracellular membrane-bounded organelle	-	-	gi|297849260|ref|XP_002892511.1|predicted protein [Arabidopsis lyrata subsp. lyrata]
Bra026854	579	3.12224	318.384	6.67204	up	3.06e-132	8.74e-131	GO:0043231//intracellular membrane-bounded organelle;GO:0009523//photosystem II	GO:0046872//metal ion binding	GO:0044237//cellular metabolic process	gi|297844318|ref|XP_002890040.1|hypothetical protein ARALYDRAFT_471574 [Arabidopsis lyrata subsp. lyrata]
Bra025756	975	3.13077	320.666	6.67841	up	1e-95	2.01e-94	GO:0043231//intracellular membrane-bounded organelle	GO:0004091	GO:0050896//response to stimulus;GO:0006787	gi|24210533|gb|AAN51933.1|chlorophyllase [Brassica oleracea]
Bra021599	1134	3.43494	350.626	6.6735	up	2.66e-106	5.89e-105	GO:0031090//organelle membrane;GO:0043231//intracellular membrane-bounded organelle;GO:0031224//intrinsic component of membrane	GO:0016705//oxidoreductase activity, acting on paired donors, with incorporation or reduction of molecular oxygen	GO:0006633//fatty acid biosynthetic process	gi|408492|gb|AAA61775.1|omega-3 fatty acid desaturase [Brassica napus]
Bra016775	2256	3.44072	210.607	5.9357	up	2.08e-85	3.79e-84	-	GO:0005488//binding	-	gi|297849608|ref|XP_002892685.1|hypothetical protein ARALYDRAFT_888561 [Arabidopsis lyrata subsp. lyrata]
Bra030987	528	3.7306	122.429	5.03639	up	1.95e-46	2.11e-45	-	GO:0046914//transition metal ion binding;GO:0019787//small conjugating protein ligase activity	GO:0032446//protein modification by small protein conjugation	gi|3790591|gb|AAC69858.1|RING-H2 finger protein RHX1a [Arabidopsis thaliana]
Bra018157	558	4.03766	347.648	6.42796	up	8.21e-141	2.49e-139	GO:0044464	GO:0004091;GO:0004857//enzyme inhibitor activity	-	gi|297815906|ref|XP_002875836.1|invertase/pectin methylesterase inhibitor family protein [Arabidopsis lyrata subsp. lyrata]
Bra016985	1710	4.04893	137.502	5.08577	up	7.67e-30	6e-29	GO:0043234//protein complex;GO:0009526//plastid envelope;GO:0030894	-	GO:0006281//DNA repair;GO:0007059//chromosome segregation	gi|297823993|ref|XP_002879879.1|hypothetical protein ARALYDRAFT_483112 [Arabidopsis lyrata subsp. lyrata]
Bra025526	537	4.0633	134.392	5.04765	up	7.67e-51	8.93e-50	-	-	-	gi|297801468|ref|XP_002868618.1|hypothetical protein ARALYDRAFT_355871 [Arabidopsis lyrata subsp. lyrata]
Bra038577	477	4.34473	186.84	5.4264	up	1.84e-72	2.86e-71	-	-	-	-
Bra037542	183	4.37912	355.389	6.34262	up	6.97e-143	2.15e-141	-	-	-	gi|13605742|gb|AAK32864.1|unknown protein [Arabidopsis thaliana]
Bra040103	408	4.96738	169.739	5.09469	up	9.19e-44	9.48e-43	-	-	-	-
Bra004330	1080	4.98754	435.654	6.44871	up	7.34e-173	2.85e-171	GO:0043231//intracellular membrane-bounded organelle;GO:0044444//cytoplasmic part	-	GO:0009987//cellular process	gi|297838631|ref|XP_002887197.1|hypothetical protein ARALYDRAFT_475994 [Arabidopsis lyrata subsp. lyrata]
Bra012702	1518	5.30595	425.18	6.32432	up	1.11e-167	4.16e-166	GO:0044464	GO:0046527//glucosyltransferase activity	-	gi|297804520|ref|XP_002870144.1|hypothetical protein ARALYDRAFT_915064 [Arabidopsis lyrata subsp. lyrata]
Bra006047	843	5.32885	192.06	5.17159	up	3.21e-72	4.98e-71	-	GO:0016787//hydrolase activity	GO:0005991//trehalose metabolic process	gi|72255610|gb|AAZ66928.1|trehalose-6-phosphate phosphatase, putative [Arabidopsis thaliana]
Bra015558	567	5.62443	360.141	6.00071	up	1.13e-140	3.43e-139	GO:0043234//protein complex	GO:0004721//phosphoprotein phosphatase activity;GO:0043169//cation binding	GO:0006464//cellular protein modification process	gi|75303253|sp|Q8RX37.1|Probable protein phosphatase 2C 2 (P2C02) [Arabidopsis thaliana]
Bra027039	444	5.89725	190.72	5.01527	up	7.42e-54	9.09e-53	-	GO:0005488//binding	GO:0010876//lipid localization	gi|545029|gb|AAC60566.1|proline-rich SAC51 [Brassica napus]
Bra002096	1350	5.92008	196.506	5.05281	up	1.86e-72	2.9e-71	GO:0016020//membrane	-	GO:0006970//response to osmotic stress;GO:0009642//response to light intensity	gi|297836496|ref|XP_002886130.1|early-responsive to dehydration 7（ERD7）[Arabidopsis lyrata subsp. lyrata]
Bra003419	738	6.22137	502.387	6.33542	up	2.02e-194	9.55e-193	GO:0043231//intracellular membrane-bounded organelle	GO:0046914//transition metal ion binding;GO:0003677//DNA binding;GO:0001071//nucleic acid binding transcription factor activity	GO:0006351//transcription, DNA-templated;GO:0009314//response to radiation;GO:0048511//rhythmic process	gi|312282833|dbj|BAJ34282.1|unnamed protein product [Thellungiella halophila]
Bra039700	381	6.23856	204.627	5.03564	up	2.74e-41	2.69e-40	-	-	-	gi|18404687|ref|NP_564644.1|senescence-associated protein-related [Arabidopsis thaliana]
Bra025601	1182	6.87567	277.012	5.33231	up	2.72e-103	5.86e-102	GO:0005618//cell wall	GO:0004180//carboxypeptidase activity;GO:0016753	GO:0019538//protein metabolic process;GO:0006725//cellular aromatic compound metabolic process	gi|79322837|ref|NP_001031402.1|serine-type carboxypeptidase [Arabidopsis thaliana]
Bra001303	579	7.13404	285.871	5.3245	up	1.27e-80	2.2e-79	GO:0031410//cytoplasmic vesicle	-	-	gi|297829486|ref|XP_002882625.1|hypothetical protein ARALYDRAFT_897117 [Arabidopsis lyrata subsp. lyrata]
Bra004770	306	7.14545	814.279	6.83235	up	7.82e-179	3.2e-177	-	GO:0016248//channel inhibitor activity;GO:0004866//endopeptidase inhibitor activity	GO:0006952//defense response	gi|1708577|sp|P26780.2|Defensin-like protein 2 [Arabidopsis thaliana]
Bra025522	1128	7.17399	270.779	5.2382	up	6.78e-100	1.41e-98	-	GO:0008081//phosphoric diester hydrolase activity	GO:0019400	gi|15237552|ref|NP_198924.1|glycerophosphoryl diester phosphodiesterase family protein [Arabidopsis thaliana]
Bra015998	1452	7.45534	856.595	6.8442	up	5.53431931560191e-317	5.600909676034e-315	GO:0043231//intracellular membrane-bounded organelle	GO:0016491//oxidoreductase activity;GO:0005506//iron ion binding	GO:0009725//response to hormone;GO:0016129;GO:0000902//cell morphogenesis;GO:0009965//leaf morphogenesis;GO:0007165//signal transduction	gi|297839195|ref|XP_002887479.1|cytochrome P450 family protein [Arabidopsis lyrata subsp. lyrata]
Bra002283	534	7.47253	700.478	6.5506	up	6.19e-263	4.4e-261	GO:0031225//anchored component of membrane;GO:0043231//intracellular membrane-bounded organelle	GO:0046914//transition metal ion binding	GO:0009642//response to light intensity;GO:0006950//response to stress;GO:0030001//metal ion transport;GO:0006091//generation of precursor metabolites and energy	gi|312283371|dbj|BAJ34551.1|unnamed protein product [Thellungiella halophila]
Bra039066	570	7.79101	286.652	5.20134	up	1.91e-57	2.47e-56	GO:0000315//organellar large ribosomal subunit;GO:0009532//plastid stroma;GO:0009534//chloroplast thylakoid	GO:0005488//binding;GO:0005198//structural molecule activity	GO:0006952//defense response;GO:0010467//gene expression	gi|15232276|ref|NP_189423.1|RPL12-C (ribosomal protein l12-c) [Arabidopsis thaliana]
Bra027940	765	7.81399	2905.62	8.53857	up	0	0	GO:0005576//extracellular region;GO:0030312	GO:0004553//hydrolase activity, hydrolyzing O-glycosyl compounds	GO:0009793//embryo development ending in seed dormancy;GO:0006950//response to stress;GO:0000272//polysaccharide catabolic process	gi|584929|sp|Q06209.2|Basic endochitinase CHB4 [Arabidopsis thaliana]
Bra025682	528	8.71792	630.605	6.17661	up	1.48e-233	8.9e-232	-	-	-	gi|297844834|ref|XP_002890298.1|hypothetical protein ARALYDRAFT_472098 [Arabidopsis lyrata subsp. lyrata]
Bra039511	549	9.05085	681.909	6.23538	up	6.67e-251	4.43e-249	-	GO:0046872//metal ion binding	GO:0000904//cell morphogenesis involved in differentiation;GO:0010038//response to metal ion	gi|75333888|sp|Q9FI19.1|Probable calcium-binding protein CML43 [Arabidopsis thaliana]
Bra033350	297	9.315	775.103	6.37869	up	1.93e-282	1.58e-280	-	-	GO:0009414//response to water deprivation;GO:0007275//multicellular organismal development;GO:0006979//response to oxidative stress	gi|297848490|ref|XP_002892126.1|late embryogenesis abundant 3 family protein（LEA3）[Arabidopsis lyrata subsp. lyrata]
Bra025026	2316	9.38926	304.294	5.01831	up	6.41e-108	1.44e-106	GO:0043231//intracellular membrane-bounded organelle	GO:0003676//nucleic acid binding;GO:0042623//ATPase activity, coupled;GO:0032559	GO:0006261//DNA-dependent DNA replication	gi|297791057|ref|XP_002863413.1|hypothetical protein ARALYDRAFT_494345 [Arabidopsis lyrata subsp. lyrata]
Bra002063	1788	9.94329	445.114	5.48431	up	2.09e-133	6.02e-132	GO:0031224//intrinsic component of membrane	-	GO:0009987//cellular process;GO:0006950//response to stress	gi|18398444|ref|NP_565416.1|MLO8 (MILDEW RESISTANCE LOCUS O 8) [Arabidopsis thaliana]
Bra005347	501	10.5804	437.548	5.36998	up	2.5e-125	6.7e-124	GO:0043234//protein complex;GO:0009536//plastid	GO:0005488//binding;GO:0008168//methyltransferase activity	GO:0006546//glycine catabolic process;GO:0043094	gi|12644523|sp|Q9LQL0.1|Probable glycine cleavage system H protein 2 (GCSH2)[Arabidopsis thaliana]
Bra002257	1149	10.6034	393.187	5.21262	up	1.77e-139	5.31e-138	GO:0030312;GO:0031410//cytoplasmic vesicle	GO:0004091	GO:0071555//cell wall organization	gi|15241163|ref|NP_197474.1|pectinesterase family protein [Arabidopsis thaliana]
Bra024238	2226	10.6174	517.803	5.6079	up	1.47e-186	6.49e-185	GO:0005618//cell wall;GO:0031410//cytoplasmic vesicle	GO:0043167//ion binding;GO:0015925	GO:0009628//response to abiotic stimulus;GO:0044238	gi|297793967|ref|XP_002864868.1|beta-galactosidase 10 [Arabidopsis lyrata subsp. lyrata]
Bra011276	1224	10.9277	401.833	5.20053	up	5.78e-142	1.77e-140	-	GO:0016491//oxidoreductase activity;GO:0005506//iron ion binding	GO:0008152//metabolic process;GO:0009408//response to heat	gi|297844208|ref|XP_002889985.1|CYP71B2 (CYTOCHROME P450 71B2)[Arabidopsis lyrata subsp. lyrata]
Bra032362	402	11.2432	586.892	5.70597	up	7.01e-109	1.59e-107	-	GO:0005488//binding	GO:0009743//response to carbohydrate;GO:0009719	gi|297845944|ref|XP_002890853.1|predicted protein [Arabidopsis lyrata subsp. lyrata]
Bra033690	660	11.5616	738.341	5.99688	up	9.46e-263	6.69e-261	-	GO:0001071//nucleic acid binding transcription factor activity	GO:0006351//transcription, DNA-templated	gi|297788979|ref|XP_002862509.1|basic helix-loop-helix (bHLH) family protein [Arabidopsis lyrata subsp. lyrata]
Bra024660	1944	12.1532	593.943	5.61092	up	9.8e-117	2.41e-115	GO:0043231//intracellular membrane-bounded organelle;GO:0031224//intrinsic component of membrane	GO:0030246//carbohydrate binding;GO:0035250//UDP-galactosyltransferase activity	GO:0006464//cellular protein modification process	gi|297850950|ref|XP_002893356.1|galactosyltransferase family protein [Arabidopsis lyrata subsp. lyrata]
Bra019337	1416	12.7955	509.015	5.314	up	1.81e-177	7.31e-176	-	-	GO:0009725//response to hormone	gi|79482785|ref|NP_194037.2|IQD22 (IQ-domain 22); calmodulin binding [Arabidopsis thaliana]
Bra013107	987	13.3927	1256.14	6.5514	up	0	0	-	-	-	gi|297836160|ref|XP_002885962.1|hypothetical protein ARALYDRAFT_899758 [Arabidopsis lyrata subsp. lyrata]
Bra007887	828	15.9177	937.811	5.88059	up	1.39912146417676e-315	1.3934805617592e-313	-	-	-	gi|297790430|ref|XP_002863106.1|hypothetical protein ARALYDRAFT_920363 [Arabidopsis lyrata subsp. lyrata]
Bra010067	2109	17.7659	1587.93	6.48189	up	0	0	GO:0044464	GO:0016772//transferase activity, transferring phosphorus-containing groups	GO:0009886//post-embryonic morphogenesis;GO:0048229//gametophyte development;GO:0003006//developmental process involved in reproduction	gi|8809636|dbj|BAA97187.1|receptor-like protein kinase [Arabidopsis thaliana]
Bra026368	2934	18.7159	745.161	5.31522	up	5.04e-245	3.24e-243	-	GO:0000166//nucleotide binding	GO:0006950//response to stress	gi|46396029|sp|Q9T048.1|Disease resistance protein [Arabidopsis thaliana]
Bra001907	861	21.7806	915.367	5.39324	up	3.14e-292	2.75e-290	GO:0043231//intracellular membrane-bounded organelle	GO:0003676//nucleic acid binding;GO:0001071//nucleic acid binding transcription factor activity	GO:0009725//response to hormone;GO:0006351//transcription, DNA-templated;GO:0006970//response to osmotic stress;GO:0009743//response to carbohydrate;GO:0010038//response to metal ion	gi|297831064|ref|XP_002883414.1|AtMYB15/AtY19/MYB15 (MYB DOMAIN PROTEIN 15) [Arabidopsis lyrata subsp. lyrata]
Bra009099	690	24.0532	1196.91	5.63695	up	8.38e-181	3.52e-179	-	-	-	gi|15810045|gb|AAL06949.1|unknown protein [Arabidopsis thaliana]
Bra002408	708	24.3691	1014.27	5.37925	up	1.29e-172	5e-171	-	GO:0003676//nucleic acid binding;GO:0001071//nucleic acid binding transcription factor activity	GO:0006351//transcription, DNA-templated;GO:0032501//multicellular organismal process;GO:0009743//response to carbohydrate	gi|297812367|ref|XP_002874067.1|ANAC090 (Arabidopsis NAC domain containing protein 90) [Arabidopsis lyrata subsp. lyrata]
Bra030988	2760	26.55	1514.33	5.83383	up	0	0	GO:0009536//plastid	GO:0046914//transition metal ion binding;GO:0016702//oxidoreductase activity, acting on single donors with incorporation of molecular oxygen, incorporation of two atoms of oxygen	GO:0009642//response to light intensity;GO:0051707//response to other organism;GO:0006633//fatty acid biosynthetic process;GO:0009694//jasmonic acid metabolic process;GO:0009719;GO:0048229//gametophyte development;GO:0042221//response to chemical;GO:0003006//developmental process involved in reproduction;GO:0009900;GO:0006950//response to stress	gi|6002055|emb|CAB56692.1|lipoxygenase [Arabidopsis thaliana]
Bra024415	858	27.982	2155.45	6.26734	up	0	0	GO:0005576//extracellular region;GO:0030312	GO:0016798//hydrolase activity, acting on glycosyl bonds;GO:0016758//transferase activity, transferring hexosyl groups	GO:0044042//glucan metabolic process;GO:0006950//response to stress	gi|297794185|ref|XP_002864977.1|hypothetical protein ARALYDRAFT_496809 [Arabidopsis lyrata subsp. lyrata]
Bra013164	888	29.3304	2953.72	6.65399	up	0	0	GO:0005618//cell wall;GO:0009536//plastid;GO:0005576//extracellular region	GO:0016798//hydrolase activity, acting on glycosyl bonds;GO:0016758//transferase activity, transferring hexosyl groups	GO:0009642//response to light intensity;GO:0044042//glucan metabolic process;GO:0009725//response to hormone;GO:0000902//cell morphogenesis;GO:0045229//external encapsulating structure organization;GO:0009605//response to external stimulus	gi|55976643|sp|Q6YDN9.1| Xyloglucan endotransglucosylase/hydrolase（XTH) [Arabidopsis lyrata subsp. lyrata]
Bra025083	1413	30.2374	1134.46	5.22952	up	2.12e-303	1.96e-301	-	GO:0016709//oxidoreductase activity, acting on paired donors, with incorporation or reduction of molecular oxygen, NAD(P)H as one donor, and incorporation of one atom of oxygen;GO:0005506//iron ion binding	GO:0006952//defense response;GO:0009687//abscisic acid metabolic process;GO:0009416//response to light stimulus;GO:0003006//developmental process involved in reproduction	gi|30694740|ref|NP_851136.1|CYP707A3; (+)-abscisic acid 8'-hydroxylase/ oxygen binding [Arabidopsis thaliana]
Bra029349	843	30.5931	1290.12	5.39816	up	0	0	GO:0043231//intracellular membrane-bounded organelle	GO:0016772//transferase activity, transferring phosphorus-containing groups;GO:0030528//transcription regulator activity;GO:0001071//nucleic acid binding transcription factor activity;GO:0003676//nucleic acid binding	GO:0006351//transcription, DNA-templated;GO:0006568//tryptophan metabolic process;GO:0032989;GO:0006970//response to osmotic stress;GO:0010038//response to metal ion;GO:0019761//glucosinolate biosynthetic process;GO:0052482;GO:0009725//response to hormone;GO:0009267//cellular response to starvation	gi|238625809|gb|ACR48185.1|MYB domain protein 34-2 [Brassica rapa subsp. pekinensis]
Bra027501	738	31.7211	3236.78	6.67297	up	0	0	-	GO:0001071//nucleic acid binding transcription factor activity	GO:0006351//transcription, DNA-templated	gi|297788979|ref|XP_002862509.1|basic helix-loop-helix (bHLH) family protein [Arabidopsis lyrata subsp. lyrata]
Bra026606	1050	33.0753	1160.06	5.13231	up	0	0	-	GO:0005488//binding	GO:0003006//developmental process involved in reproduction	gi|297817846|ref|XP_002876806.1|hypothetical protein ARALYDRAFT_322561 [Arabidopsis lyrata subsp. lyrata]
Bra031329	1023	33.1239	8841.83	8.06033	up	0	0	GO:0044464	GO:0005488//binding	GO:0010876//lipid localization	gi|1155068|emb|CAA64425.1|cell wall-plasma membrane linker protein (CWLP) [Brassica napus]
Bra025812	408	39.5464	2193.58	5.79359	up	0	0	GO:0009532//plastid stroma;GO:0009534//chloroplast thylakoid;GO:0044436	GO:0046914//transition metal ion binding	GO:0006412//translation;GO:0010038//response to metal ion;GO:0009416//response to light stimulus;GO:0055080//cation homeostasis;GO:0006091//generation of precursor metabolites and energy;GO:0051234//establishment of localization	gi|312281933|dbj|BAJ33832.1|unnamed protein product [Thellungiella halophila]
Bra032150	1074	46.1209	1545.16	5.06619	up	0	0	GO:0009526//plastid envelope	-	-	gi|297830718|ref|XP_002883241.1|hypothetical protein ARALYDRAFT_479561 [Arabidopsis lyrata subsp. lyrata]
Bra011180	849	47.7508	4639.77	6.60239	up	0	0	GO:0005618//cell wall;GO:0005576//extracellular region	GO:0004553//hydrolase activity, hydrolyzing O-glycosyl compounds;GO:0046527//glucosyltransferase activity	GO:0009725//response to hormone;GO:0009605//response to external stimulus;GO:0006950//response to stress;GO:0006073//cellular glucan metabolic process;GO:0007047	gi|297798946|ref|XP_002867357.1|ATXTH18/XTH18（Xyloglucan endotransglucosylase/hydrolases）[Arabidopsis lyrata subsp. lyrata]
Bra008025	633	52.7294	2946.06	5.80403	up	0	0	-	-	-	gi|119720792|gb|ABL97966.1|Kunitz-type cysteine protease inhibitor [Brassica rapa]
Bra016791	414	57.9582	2480.7	5.41959	up	0	0	GO:0031410//cytoplasmic vesicle	GO:0005488//binding	GO:0010876//lipid localization	gi|297849586|ref|XP_002892674.1|hypothetical protein ARALYDRAFT_471359 [Arabidopsis lyrata subsp. lyrata]
Bra009841	1104	59.8092	3254.04	5.76572	up	0	0	GO:0005618//cell wall	-	-	gi|297808565|ref|XP_002872166.1|hypothetical protein ARALYDRAFT_910605 [Arabidopsis lyrata subsp. lyrata]
Bra013630	483	60.4377	2788.08	5.52768	up	5.77e-301	5.27e-299	-	-	GO:0009725//response to hormone	gi|116831383|gb|ABK28644.1|unknown [Arabidopsis thaliana]
Bra016056	825	61.7486	2797.55	5.50161	up	0	0	-	GO:0005488//binding	GO:0006950//response to stress;GO:0009719	gi|18410088|ref|NP_565043.1|JAZ6 (JASMONATE-ZIM-DOMAIN PROTEIN 6) [Arabidopsis thaliana]
Bra017839	1140	62.9082	2014.13	5.00076	up	0	0	GO:0043231//intracellular membrane-bounded organelle;GO:0031090//organelle membrane	GO:0000989//transcription factor binding transcription factor activity;GO:0004468//lysine N-acetyltransferase activity;GO:0046914//transition metal ion binding;GO:0005515//protein binding	GO:0009725//response to hormone;GO:0000302//response to reactive oxygen species;GO:0009743//response to carbohydrate;GO:0006970//response to osmotic stress;GO:0006351//transcription, DNA-templated	gi|18420081|ref|NP_568031.1|BT5 (BTB AND TAZ DOMAIN PROTEIN 5) [Arabidopsis thaliana]
Bra028537	1371	71.4055	2506.12	5.13328	up	0	0	-	-	-	gi|15231700|ref|NP_190855.1|calmodulin-binding family protein [Arabidopsis thaliana]
Bra006624	708	92.6553	4728.42	5.67334	up	0	0	-	GO:0003676//nucleic acid binding;GO:0001071//nucleic acid binding transcription factor activity	GO:0006351//transcription, DNA-templated;GO:0032501//multicellular organismal process;GO:0009743//response to carbohydrate	gi|297812367|ref|XP_002874067.1|ANAC090（Arabidopsis NAC domain containing protein 90）[Arabidopsis lyrata subsp. lyrata]
Bra023485	780	106.805	4737.99	5.47122	up	0	0	GO:0009532//plastid stroma;GO:0009526//plastid envelope;GO:0009534//chloroplast thylakoid;GO:0005576//extracellular region	GO:0046914//transition metal ion binding;GO:0016836//hydro-lyase activity	GO:0010035//response to inorganic substance;GO:0010118//stomatal movement;GO:0050832//defense response to fungus	gi|297807491|ref|XP_002871629.1|hypothetical protein ARALYDRAFT_488319 [Arabidopsis lyrata subsp. lyrata]
Bra010041	1743	113.549	4000.49	5.13879	up	0	0	GO:0016020//membrane	GO:0005543//phospholipid binding	GO:0008361//regulation of cell size;GO:0009415//response to water;GO:0033554//cellular response to stress;GO:0010941//regulation of cell death;GO:0006968//cellular defense response	gi|297797151|ref|XP_002866460.1|hypothetical protein ARALYDRAFT_496358 [Arabidopsis lyrata subsp. lyrata]
Bra005937	555	117.248	4158.2	5.14833	up	0	0	GO:0044444//cytoplasmic part	GO:0016671//oxidoreductase activity, acting on a sulfur group of donors, disulfide as acceptor	GO:0006979//response to oxidative stress;GO:0009314//response to radiation;GO:0043412//macromolecule modification	gi|38260657|gb|AAR15472.1|peptide methionine sulfoxide reductase（PMSR）[Olimarabidopsis pumila]
Bra005940	555	119.612	6071.8	5.66569	up	0	0	GO:0044444//cytoplasmic part	GO:0016671//oxidoreductase activity, acting on a sulfur group of donors, disulfide as acceptor	GO:0006950//response to stress;GO:0043412//macromolecule modification;GO:0009314//response to radiation	gi|38260657|gb|AAR15472.1|peptide methionine sulfoxide reductase (PMSR)[Olimarabidopsis pumila]
Bra035023	1977	158.238	5291.02	5.06338	up	0	0	GO:0031090//organelle membrane;GO:0043231//intracellular membrane-bounded organelle	GO:0016741	GO:0045489//pectin biosynthetic process;GO:0006730//one-carbon metabolic process;GO:0048513//organ development	gi|157849752|gb|ABV89659.1|dehydration-responsive protein-related [Brassica rapa]
Bra003526	2715	160.697	16318	6.66597	up	0	0	GO:0009532//plastid stroma;GO:0009534//chloroplast thylakoid	GO:0046914//transition metal ion binding;GO:0016702//oxidoreductase activity, acting on single donors with incorporation of molecular oxygen, incorporation of two atoms of oxygen	GO:0051707//response to other organism;GO:0006633//fatty acid biosynthetic process;GO:0009694//jasmonic acid metabolic process;GO:0009719;GO:0006950//response to stress	gi|297815662|ref|XP_002875714.1|hypothetical protein ARALYDRAFT_484907 [Arabidopsis lyrata subsp. lyrata]
Bra016047	654	172.581	5821.61	5.07608	up	0	0	GO:0044421	GO:0046914//transition metal ion binding;GO:0016616//oxidoreductase activity, acting on the CH-OH group of donors, NAD or NADP as acceptor;GO:0016623	GO:0019852//L-ascorbic acid metabolic process;GO:0006005//L-fucose biosynthetic process	gi|60686421|gb|AAX35339.1|oxalic acid oxidase [Brassica napus]
Bra039113	1005	182.765	15367.6	6.39376	up	0	0	GO:0009532//plastid stroma;GO:0009526//plastid envelope;GO:0009534//chloroplast thylakoid;GO:0005576//extracellular region	GO:0046914//transition metal ion binding;GO:0016836//hydro-lyase activity	GO:0010035//response to inorganic substance;GO:0010118//stomatal movement;GO:0050832//defense response to fungus	gi|312281625|dbj|BAJ33678.1|unnamed protein product [Thellungiella halophila]
Bra006036	3231	202.904	9487.84	5.54721	up	0	0	GO:0031224//intrinsic component of membrane;GO:0043231//intracellular membrane-bounded organelle;GO:0043234//protein complex	GO:0016759//cellulose synthase activity;GO:0046914//transition metal ion binding	GO:0040007//growth;GO:0045229//external encapsulating structure organization;GO:0009250//glucan biosynthetic process;GO:0030865//cortical cytoskeleton organization;GO:0003006//developmental process involved in reproduction;GO:0009832//plant-type cell wall biogenesis	gi|241740134|gb|ACS68195.1|cellulose synthase catalytic subunit [Brassica napus]
Bra006210	1416	361.565	11891.4	5.03951	up	0	0	-	GO:0016647//oxidoreductase activity, acting on the CH-NH group of donors, oxygen as acceptor;GO:0050662//coenzyme binding	GO:0008152//metabolic process	gi|15240690|ref|NP_196874.1|ATPAO1 (ARABIDOPSIS THALIANA POLYAMINE OXIDASE 1) [Arabidopsis thaliana]
Bra025431	546	647.452	27268.2	5.3963	up	0	0	GO:0005840//ribosome;GO:0030312;GO:0009532//plastid stroma;GO:0009526//plastid envelope;GO:0009534//chloroplast thylakoid;GO:0005576//extracellular region;GO:0044436	GO:0046914//transition metal ion binding;GO:0016491//oxidoreductase activity;GO:0016831//carboxy-lyase activity	GO:0015977//carbon fixation;GO:0043094;GO:0009639//response to red or far red light;GO:0006950//response to stress	gi|79013990|gb|ABB51649.1|ribulose-1,5-bisphosphate carboxylase /oxygenase, small subunit [Brassica napus]
Bra028406	546	902.863	36150.2	5.32335	up	0	0	GO:0005840//ribosome;GO:0030312;GO:0009532//plastid stroma;GO:0009526//plastid envelope;GO:0009534//chloroplast thylakoid;GO:0005576//extracellular region;GO:0044436	GO:0046914//transition metal ion binding;GO:0016491//oxidoreductase activity;GO:0016831//carboxy-lyase activity	GO:0015977//carbon fixation;GO:0043094;GO:0009639//response to red or far red light;GO:0006950//response to stress	gi|406727|emb|CAA53083.1|ribulose-1,5-bisphosphate carboxylase /oxygenase, small subunit [Brassica napus]
Bra007989	1554	7.77671	0	-12.9249	down	0.000355188	0.0008163	-	GO:0005488//binding	-	gi|297805530|ref|XP_002870649.1|hypothetical protein ARALYDRAFT_355852 [Arabidopsis lyrata subsp. lyrata]
Bra038686	1725	8.3881	0	-13.0341	down	0.000182738	0.000434816	-	GO:0015036//disulfide oxidoreductase activity	GO:0007165//signal transduction;GO:0019725//cellular homeostasis	gi|18399411|ref|NP_566405.1|glutaredoxin-related [Arabidopsis thaliana]
Bra003505	1410	8.40811	0	-13.0376	down	0.000181045	0.000430918	GO:0044464	GO:0008320//protein transmembrane transporter activity	GO:0006810//transport	gi|13605799|gb|AAK32885.1|protein transport protein sec61, putative [Arabidopsis thaliana]
Bra026696	192	8.72659	0	-13.0912	down	0.000129097	0.000312946	GO:0044464	-	-	gi|38566552|gb|AAR24166.1|unknown protein [Arabidopsis thaliana]
Bra000184	639	9.03647	0	-13.1415	down	9.24e-05	0.00022739	GO:0043231//intracellular membrane-bounded organelle	GO:0004871//signal transducer activity;GO:0019840//isoprenoid binding	GO:0009755//hormone-mediated signaling pathway	gi|297827665|ref|XP_002881715.1|bet v I allergen family protein [Arabidopsis lyrata subsp. lyrata]
Bra022224	477	9.05077	0	-13.1438	down	9.18e-05	0.000226044	GO:0009536//plastid	GO:0001071//nucleic acid binding transcription factor activity;GO:0005515//protein binding	GO:0009755//hormone-mediated signaling pathway;GO:0048513//organ development;GO:0009606//tropism	gi|304322701|gb|ADL70803.1|indole-3-acetic acid inducible 31 [Arabidopsis thaliana]
Bra007721	399	9.36947	0	-13.1938	down	6.55e-05	0.000163789	-	-	-	gi|117168187|gb|ABK32176.1|unknown protein [Arabidopsis thaliana]
Bra000832	1374	9.94922	0	-13.2804	down	3.77e-05	9.65e-05	-	-	-	gi|142993144|sp|Q9SAG4.2|F-box protein [Arabidopsis thaliana]
Bra012526	2208	9.96627	0	-13.2828	down	3.39e-05	8.73e-05	GO:0016020//membrane	GO:0046873//metal ion transmembrane transporter activity	GO:0034220//ion transmembrane transport;GO:0030001//metal ion transport;GO:0048229//gametophyte development	gi|297851594|ref|XP_002893678.1|hypothetical protein ARALYDRAFT_336243 [Arabidopsis lyrata subsp. lyrata]
Bra031428	387	11.5617	0	-13.4971	down	6.25e-06	1.73e-05	GO:0031981//nuclear lumen	GO:0003723//RNA binding	GO:0034660//ncRNA metabolic process;GO:0042254//ribosome biogenesis;GO:0006730//one-carbon metabolic process;GO:0009451//RNA modification	gi|297792583|ref|XP_002864176.1|hypothetical protein ARALYDRAFT_495317 [Arabidopsis lyrata subsp. lyrata]
Bra024509	948	11.5676	0	-13.4978	down	6.24e-06	1.73e-05	GO:0016020//membrane	GO:0004721//phosphoprotein phosphatase activity	GO:0048827//phyllome development	gi|15232663|ref|NP_187551.1|PLL3; catalytic/ protein serine/threonine phosphatase [Arabidopsis thaliana]
Bra002511	969	11.82	0	-13.5289	down	4.59e-06	1.29e-05	GO:0044424	GO:0003676//nucleic acid binding	-	gi|297793565|ref|XP_002864667.1|APUM18 (Arabidopsis Pumilio 18); RNA binding / binding[Arabidopsis lyrata subsp. lyrata]
Bra017520	1497	12.4257	0	-13.601	down	2.37e-06	6.82e-06	GO:0043231//intracellular membrane-bounded organelle	GO:0030528//transcription regulator activity;GO:0003676//nucleic acid binding;GO:0046872//metal ion binding;GO:0001071//nucleic acid binding transcription factor activity	GO:0009725//response to hormone;GO:0009813//flavonoid biosynthetic process;GO:0009414//response to water deprivation;GO:0009743//response to carbohydrate;GO:0006355//regulation of transcription, DNA-templated;GO:0034599//cellular response to oxidative stress;GO:0006972//hyperosmotic response;GO:0007165//signal transduction;GO:0002213//defense response to insect	gi|297794549|ref|XP_002865159.1|predicted protein [Arabidopsis lyrata subsp. lyrata]
Bra007799	207	13.0712	0	-13.6741	down	1.2e-06	3.54e-06	-	-	-	-
Bra009458	960	13.3582	0	-13.7054	down	8.7e-07	2.59e-06	-	GO:0008171//O-methyltransferase activity;GO:0008169//C-methyltransferase activity	GO:0009607//response to biotic stimulus;GO:0006950//response to stress;GO:0006730//one-carbon metabolic process;GO:0006631//fatty acid metabolic process;GO:0010038//response to metal ion	gi|15237696|ref|NP_196058.1|S-adenosyl-L-methionine:carboxyl methyltransferase family protein [Arabidopsis thaliana]
Bra001696	1857	14.9623	0	-13.869	down	1.6e-07	5.06e-07	GO:0043231//intracellular membrane-bounded organelle;GO:0044446	-	-	gi|297834712|ref|XP_002885238.1|hypothetical protein ARALYDRAFT_479291 [Arabidopsis lyrata subsp. lyrata]
Bra007811	1053	14.9708	0	-13.8699	down	1.59e-07	5.04e-07	-	-	-	gi|297825557|ref|XP_002880661.1|hypothetical protein ARALYDRAFT_481378 [Arabidopsis lyrata subsp. lyrata]
Bra032074	888	14.994	0	-13.8721	down	2.45e-07	7.65e-07	-	-	-	gi|21703127|gb|AAM74504.1|unknown [Arabidopsis thaliana]
Bra026419	2274	15.5593	0	-13.9255	down	8.31e-08	2.69e-07	GO:0044464	GO:0015197//peptide transporter activity	GO:0015833//peptide transport	gi|297799344|ref|XP_002867556.1|ATOPT5 (OLIGOPEPTIDE TRANSPORTER 5)[Arabidopsis lyrata subsp. lyrata]
Bra000521	450	15.6796	0	-13.9366	down	0.000105659	0.00025873	-	-	-	gi|20198248|gb|AAD26886.2|expressed protein [Arabidopsis thaliana]
Bra011660	1395	15.9494	0	-13.9612	down	5.74e-08	1.88e-07	-	GO:0003824//catalytic activity	GO:0008152//metabolic process	gi|297798302|ref|XP_002867035.1|oxidoreductase [Arabidopsis lyrata subsp. lyrata]
Bra007824	1044	16.8391	0	-14.0395	down	2.15e-08	7.28e-08	GO:0043231//intracellular membrane-bounded organelle	GO:0016872//intramolecular lyase activity	GO:0009630//gravitropism;GO:0006897//endocytosis	gi|18423143|ref|NP_568727.1|CPI1 (CYCLOPROPYL ISOMERASE); cycloeucalenol cycloisomerase [Arabidopsis thaliana]
Bra007511	396	17.4759	0	-14.0931	down	2.43e-07	7.58e-07	GO:0031981//nuclear lumen;GO:0009536//plastid;GO:0015934//large ribosomal subunit;GO:0016020//membrane	GO:0046872//metal ion binding;GO:0019843//rRNA binding	GO:0003002//regionalization;GO:0009887//organ morphogenesis;GO:0051169//nuclear transport;GO:0065003	gi|297820874|ref|XP_002878320.1|hypothetical protein ARALYDRAFT_486484 [Arabidopsis lyrata subsp. lyrata]
Bra038755	1566	17.7201	0	-14.1131	down	8.11e-09	2.82e-08	GO:0031410//cytoplasmic vesicle	GO:0043167//ion binding;GO:0008422//beta-glucosidase activity	GO:0009699//phenylpropanoid biosynthetic process;GO:0044238	gi|297803962|ref|XP_002869865.1|beta-glucosidase 47 [Arabidopsis lyrata subsp. lyrata]
Bra004967	639	20.2741	0	-14.3074	down	5.47e-10	2.05e-09	GO:0043231//intracellular membrane-bounded organelle	GO:0004871//signal transducer activity;GO:0019840//isoprenoid binding	GO:0009755//hormone-mediated signaling pathway	gi|297827665|ref|XP_002881715.1|bet v I allergen family protein [Arabidopsis lyrata subsp. lyrata]
Bra010511	561	23.6688	0	-14.5307	down	1.43e-11	5.89e-11	-	-	-	gi|297794699|ref|XP_002865234.1|hypothetical protein ARALYDRAFT_330849 [Arabidopsis lyrata subsp. lyrata]
Bra013992	774	24.9516	0	-14.6068	down	3.71e-12	1.59e-11	-	-	-	gi|297797822|ref|XP_002866795.1|hypothetical protein ARALYDRAFT_490603 [Arabidopsis lyrata subsp. lyrata]
Bra021712	798	30.2487	0	-14.8846	down	1.31e-14	6.34e-14	GO:0009536//plastid	GO:0030528//transcription regulator activity;GO:0001071//nucleic acid binding transcription factor activity	GO:0000160//phosphorelay signal transduction system;GO:0009725//response to hormone;GO:0009743//response to carbohydrate;GO:0009611//response to wounding;GO:0006351//transcription, DNA-templated	gi|4432818|gb|AAD20668.1|ethylene reponse factor-like AP2 domain transcription factor [Arabidopsis thaliana]
Bra025970	1059	38.9065	0	-15.2477	down	1.28e-18	7.26e-18	-	-	GO:0006950//response to stress	gi|297797996|ref|XP_002866882.1|hypothetical protein ARALYDRAFT_327926 [Arabidopsis lyrata subsp. lyrata]
Bra033622	1533	39.1879	0	-15.2581	down	3.12e-17	1.68e-16	GO:0043231//intracellular membrane-bounded organelle	GO:0005506//iron ion binding;GO:0016713	GO:0006633//fatty acid biosynthetic process	gi|297797936|ref|XP_002866852.1|CYP96A9 (CYTOCHROME P450 96 A9) [Arabidopsis lyrata subsp. lyrata]
Bra037712	2064	42.373	0	-15.3709	down	3.33e-20	2e-19	GO:0044464	GO:0005099//Ras GTPase activator activity	GO:0032318//regulation of Ras GTPase activity	gi|297828049|ref|XP_002881907.1|RabGAP/TBC domain-containing protein [Arabidopsis lyrata subsp. lyrata]
Bra032433	687	57.4154	0	-15.8092	down	4.54e-27	3.31e-26	GO:0009536//plastid	GO:0030528//transcription regulator activity;GO:0001071//nucleic acid binding transcription factor activity	GO:0000160//phosphorelay signal transduction system;GO:0009725//response to hormone;GO:0009743//response to carbohydrate;GO:0009611//response to wounding;GO:0006351//transcription, DNA-templated	gi|297843414|ref|XP_002889588.1|hypothetical protein ARALYDRAFT_470633 [Arabidopsis lyrata subsp. lyrata]
Bra035844	1416	116.419	0	-16.829	down	1.96e-29	1.52e-28	GO:0044464	GO:0016491//oxidoreductase activity;GO:0005506//iron ion binding	GO:0008152//metabolic process	gi|21536522|gb|AAM60854.1|cytochrome P450-like protein [Arabidopsis thaliana]
Bra021045	876	12.4457	0.354828	-5.13238	down	1.7e-05	4.52e-05	-	GO:0008324//cation transmembrane transporter activity	GO:0006810//transport	gi|15241723|ref|NP_201022.1|AtZIP12(ZINC TRANSPORTER 12 PRECURSOR);cation transmembrane transporter/metal ion transmembrane transporter [Arabidopsis thaliana]
Bra009903	300	15.5593	0.354828	-5.45451	down	7.33e-07	2.2e-06	-	-	-	gi|116830283|gb|ABK28099.1|unknown [Arabidopsis thaliana]
Bra020146	1167	25.313	0.709655	-5.15662	down	2.58e-10	9.92e-10	GO:0043231//intracellular membrane-bounded organelle	GO:0003676//nucleic acid binding;GO:0001071//nucleic acid binding transcription factor activity	GO:0006952//defense response;GO:0000160//phosphorelay signal transduction system;GO:0009725//response to hormone;GO:0009756//carbohydrate mediated signaling;GO:0010039//response to iron ion;GO:0006351//transcription, DNA-templated	gi|15242156|ref|NP_197611.1|EIL2 (ETHYLENE-INSENSITIVE3-LIKE 2); transcription factor [Arabidopsis thaliana]
Bra040420	1083	26.1452	0.354828	-6.20328	down	1.42e-11	5.86e-11	-	GO:0005488//binding;GO:0004871//signal transducer activity;GO:0003824//catalytic activity	GO:0009312//oligosaccharide biosynthetic process;GO:0003006//developmental process involved in reproduction;GO:0009740//gibberellic acid mediated signaling pathway	gi|15229371|ref|NP_191860.1|GID1B (GA INSENSITIVE DWARF1B); hydrolase [Arabidopsis thaliana]
Bra035809	1758	27.4398	0.697967	-5.29697	down	8.53e-08	2.76e-07	-	GO:0031559//oxidosqualene cyclase activity	GO:0016104//triterpenoid biosynthetic process	gi|75266710|sp|Q9SYN1.1|Pentacyclic triterpene synthase 6 [Arabidopsis thaliana]
Bra031549	504	29.9331	0.354828	-6.39848	down	2.92e-13	1.33e-12	-	-	-	gi|297848978|ref|XP_002892370.1|hypothetical protein ARALYDRAFT_470720 [Arabidopsis lyrata subsp. lyrata]
Bra002381	879	34.2952	0.709655	-5.59474	down	3.05e-14	1.45e-13	-	-	-	gi|297812311|ref|XP_002874039.1|hypothetical protein ARALYDRAFT_489044 [Arabidopsis lyrata subsp. lyrata]
Bra034238	447	36.4588	1.06761	-5.0938	down	2.36e-14	1.13e-13	GO:0044424	GO:0016709//oxidoreductase activity, acting on paired donors, with incorporation or reduction of molecular oxygen, NAD(P)H as one donor, and incorporation of one atom of oxygen;GO:0005506//iron ion binding;GO:0016462//pyrophosphatase activity	GO:0006793//phosphorus metabolic process	gi|18175891|gb|AAL59946.1|putative cytochrome P450 protein [Arabidopsis thaliana]
Bra039610	198	61.399	1.76558	-5.12	down	2.22e-23	1.47e-22	GO:0016020//membrane	GO:0046872//metal ion binding	GO:0006950//response to stress	gi|297827591|ref|XP_002881678.1|hypothetical protein ARALYDRAFT_903237 [Arabidopsis lyrata subsp. lyrata]
Bra008775	795	70.1255	2.13523	-5.03748	down	2.9e-26	2.08e-25	GO:0031410//cytoplasmic vesicle	GO:0016209//antioxidant activity;GO:0005506//iron ion binding;GO:0003824//catalytic activity	GO:0006950//response to stress;GO:0008152//metabolic process	gi|26397723|sp|Q96509.1|peroxidase, putative [Arabidopsis thaliana]
Bra030955	1029	99.8609	2.83946	-5.13623	down	1.41e-20	8.58e-20	-	-	-	gi|56121920|gb|AAV74241.1|unknown protein [Arabidopsis thaliana]
Bra029272	684	137.82	1.05864	-7.02443	down	2.51e-58	3.28e-57	GO:0031090//organelle membrane;GO:0031224//intrinsic component of membrane	-	GO:0009628//response to abiotic stimulus;GO:0003006//developmental process involved in reproduction	gi|15241758|ref|NP_201027.1|embryo-specific protein-related [Arabidopsis thaliana]
Bra033621	1434	140.569	0.697967	-7.6539	down	6.76e-61	9.15e-60	GO:0043231//intracellular membrane-bounded organelle	GO:0005506//iron ion binding;GO:0016713	GO:0006633//fatty acid biosynthetic process	gi|15218645|ref|NP_176713.1|CYP96A3;electron carrier/heme binding/iron ion binding/monooxygenase/oxygen binding [Arabidopsis thaliana]
Bra007953	495	195.51	4.96529	-5.29922	down	3.73e-30	2.95e-29	GO:0043231//intracellular membrane-bounded organelle	GO:0005515//protein binding	-	gi|240254348|ref|NP_177256.4|heat shock protein binding [Arabidopsis thaliana]
Bra026999	1812	212.052	4.24437	-5.64272	down	1.85e-79	3.15e-78	-	-	GO:0006351//transcription, DNA-templated	gi|15221688|ref|NP_176498.1|scarecrow transcription factor family protein [Arabidopsis thaliana]
Bra002189	1458	244.663	4.19949	-5.86444	down	1.46e-92	2.84e-91	GO:0031224//intrinsic component of membrane	GO:0016628//oxidoreductase activity, acting on the CH-CH group of donors, NAD or NADP as acceptor;GO:0022891//substrate-specific transmembrane transporter activity	GO:0008152//metabolic process;GO:0071702	gi|118572295|sp|Q8LBI9.2|Sugar transporter ERD6-like 16 [Arabidopsis thaliana]
Bra025245	870	445.61	11.0573	-5.33271	down	3.31e-151	1.1e-149	-	-	-	gi|297814940|ref|XP_002875353.1|hypothetical protein ARALYDRAFT_347067 [Arabidopsis lyrata subsp. lyrata]
Bra012532	921	551.874	9.83708	-5.80996	down	1.76e-191	8.09e-190	-	GO:0046872//metal ion binding	-	gi|297800080|ref|XP_002867924.1|hypothetical protein ARALYDRAFT_914691 [Arabidopsis lyrata subsp. lyrata]
Bra021580	1059	565.178	17.3131	-5.02877	down	2.72e-105	5.94e-104	GO:0044464	-	-	gi|297830030|ref|XP_002882897.1|hypothetical protein ARALYDRAFT_478900 [Arabidopsis lyrata subsp. lyrata]
Bra022920	1140	865.924	10.2391	-6.40208	down	5.78e-295	5.12e-293	-	GO:0016641//oxidoreductase activity, acting on the CH-NH2 group of donors, oxygen as acceptor;GO:0016706//oxidoreductase activity, acting on paired donors, with incorporation or reduction of molecular oxygen, 2-oxoglutarate as one donor, and incorporation of one atom each of oxygen into both donors	GO:0008152//metabolic process	gi|237682460|gb|ACR10277.1|2-oxoacid-dependent dioxygenase [Brassica rapa subsp. pekinensis]
Bra021998	1041	5457.69	1.42557	-11.9025	down	2.14e-248	1.4e-246	GO:0000323//lytic vacuole	GO:0004175//endopeptidase activity;GO:0016491//oxidoreductase activity	GO:0010260//organ senescence;GO:0009725//response to hormone;GO:0019538//protein metabolic process;GO:0050832//defense response to fungus	gi|5823018|gb|AAD53011.1|AF089848_1senescence-specific cysteine protease [Brassica napus]
