# Supplementary material for: Physiological Characterization and Comparative Transcriptome Analysis of a Slow-Growing Reduced-Thylakoid Mutant of Chinese Cabbage (Brassica campestris ssp. pekinensis)
Source: Front Plant Sci. 2016 Jan 26;7:3. doi: 10.3389/fpls.2016.00003 (PMC4726769; doi:10.3389/fpls.2016.00003)
Supplement: Table S7 — Primers used for qRT-PCR analysis (XLS). [file Table7.XLS]

## Sheet: Table S7
GeneID	FT-baseMean	DRM-baseMean	Up-Down-Regulation (DRM vs FT)	Primer sequence
				Forward (5′-3′)	Reverse (5′-3′)
Bra025756	3.13077	320.666	Up	CCAGCGGAAGTGAACCAT	CGCCATAAACCCGACAAAA
Bra025431	647.452	27268.2	Up	CGCCGCTGTGGCTACC	AACTCTTCCTCCGTTGCTTG
Bra028406	902.863	36150.2	Up	TGGTTGCTCCATTCACAGG	TCTCAAACTTCTTCTTTCCGACT
Bra031329	33.1239	8841.83	Up	AGGCTTCCTTGCTGTCTCATT	GGTTTGGCTGCTGGTGGT
Bra037196	0	793.756	Up	GTAGCCATAAGCCTCCATCAG	GTCTCCAAGCCCTATCTTTACT
Bra014819	0	609.551	Up	GCTTGGGTTCCTTGTTCTGG	TTGGAGCCTGTTTACACTGAG
Bra015728	0	231.5	Up	ACGGAGATGGGATGCTGG	CATTCTAAACGCTTCCATTATCTT
Bra039414	1.85381	99.4341	Up	CTCTTGCTCGTTGTCTTGTTG	AGCTTTCCTTGCATGGGTAC
Bra003874	0	78.9438	Up	CACCTGCTGCTGCCTTTG	GTAGCCGAGACGAGTTCAGTG
Bra007953	195.51	4.96529	Down	GATGGTTTCACTTATGGCTCAG	TTGGTCCAGGTCAAAGTTCAT
Bra029272	137.82	1.05864	Down	CCGCCACATCCACCTCA	GCAGACGCAACAACCAAAC
Bra011660	15.9494	0	Down	CAACAGACAAAGCGGGAAAC	AAGCACATGCCACCCTACC
Actin				CGAAACAACTTACAACTCCA	CTCTTTGCTCATACGGTCA
